# Supplementary material for: Schwann cell plasticity regulates neuroblastic tumor cell differentiation via epidermal growth factor-like protein 8
Source: Nat Commun. 2021 Mar 12;12:1624. doi: 10.1038/s41467-021-21859-0 (PMC7954855; doi:10.1038/s41467-021-21859-0)
Supplement: Supplementary file 5 — Supplementary Data 1 [file 41467_2021_21859_MOESM5_ESM.xlsx]

## Sheet: STA-NB-6_15min-vs-control
Kinase.Gene	Substrate.Gene	Substrate.Mod	Source	log2FC
CSNK1D	MAP1B	T1147	NetworKIN	5.38262
CSNK2A1	MAP1B	T1147	NetworKIN	5.38262
CSNK2A2	MAP1B	T1147	NetworKIN	5.38262
DAPK1	MAP1B	T1147	NetworKIN	5.38262
GSK3A	MAP1B	T1147	NetworKIN	5.38262
GSK3B	MAP1B	T1147	NetworKIN	5.38262
CLK1	PPIG	S257	NetworKIN	5.14691
HIPK1	PML	S530	NetworKIN	4.9886
HIPK2	PML	S530	NetworKIN	4.9886
MAPK1	PML	S530	PhosphoSitePlus	4.9886
MAPK11	PML	S530	NetworKIN	4.9886
MAPK3	PML	S530	PhosphoSitePlus	4.9886
MAPK7	PML	S530	NetworKIN	4.9886
MAP2K4	ROCK2	S1134	NetworKIN	4.94027
PLK1	ROCK2	S1134	NetworKIN	4.94027
ROCK2	ROCK2	S1134	NetworKIN	4.94027
CDK2	PHF6	S155	PhosphoSitePlus	4.69209
CLK1	PPIG	S254	NetworKIN	4.54068
CLK1	PPIG	S259	NetworKIN	4.37524
CSNK1G1	DIDO1	S809	NetworKIN	3.87426
CLK1	PPIG	S256	NetworKIN	3.72938
RAF1	BAG3	S385	NetworKIN	3.6389
ADRBK1	LPAR1	S347	NetworKIN	3.5639
CAMK4	PML	S518	NetworKIN	3.19763
CDK1	PML	S518	PhosphoSitePlus	3.19763
CDK2	PML	S518	PhosphoSitePlus	3.19763
HIPK1	PML	S518	NetworKIN	3.19763
MAPK11	PML	S518	NetworKIN	3.19763
MAPK3	PML	S518	NetworKIN	3.19763
MAPK7	PML	S518	NetworKIN	3.19763
PAK4	LARP1	S850	NetworKIN	3.12895
MAPK1	PML	S527	PhosphoSitePlus	3.00309
MAPK11	PML	S527	NetworKIN	3.00309
MAPK3	PML	S527	PhosphoSitePlus	3.00309
MAPK7	PML	S527	NetworKIN	3.00309
HIPK2	RFFL	S229	NetworKIN	2.85688
CDK1	BCR	S122	NetworKIN	2.81811
MAPK3	BCR	S122	NetworKIN	2.81811
PRKDC	BCR	S122	NetworKIN	2.81811
AURKA	TOP2A	S1247	NetworKIN	2.65255
CDK1	TOP2A	S1247	PhosphoSitePlus	2.65255
CSNK1G2	TOP2A	S1247	NetworKIN	2.65255
CSNK2A1	TOP2A	S1247	NetworKIN	2.65255
MAPK1	TOP2A	S1247	PhosphoSitePlus	2.65255
MAPK3	TOP2A	S1247	PhosphoSitePlus	2.65255
NEK2	TOP2A	S1247	NetworKIN	2.65255
PLK4	TOP2A	S1247	NetworKIN	2.65255
CSNK2A1	EAPP	S26	NetworKIN	2.60416
ATM	SRRM1	S773	NetworKIN	2.58183
CDK2	SRRM1	S773	PhosphoSitePlus	2.58183
PAK3	ATRX	S1992	NetworKIN	2.56042
CDK5	MAP1B	S614	NetworKIN	2.48482
CDK5	MAP1B	S25	NetworKIN	2.44805
GSK3A	MAP1B	S25	NetworKIN	2.44805
GSK3B	MAP1B	S25	NetworKIN	2.44805
MAPK8	MAP1B	S25	NetworKIN	2.44805
CSNK2A1	PAK1	S223	PhosphoSitePlus	2.4467
CSNK2A1	KDM1A	S137	PhosphoSitePlus	2.4464
CSNK2A1	EIF3C	S166	NetworKIN	2.36183
TLK2	EIF3C	S166	NetworKIN	2.36183
CSNK1A1	ERF	T441	NetworKIN	2.35557
MTOR	MAF1	S60	PhosphoSitePlus	2.33968
CSNK1A1	ERF	S444	NetworKIN	2.26862
PLK1	RIOK2	S380	PhosphoSitePlus	2.19222
CDK5	PAK2	T143	NetworKIN	2.15561
MAPK1	PAK2	T143	NetworKIN	2.15561
MAPK11	PAK2	T143	NetworKIN	2.15561
MAPK3	PAK2	T143	NetworKIN	2.15561
PAK2	PAK2	T143	NetworKIN	2.15561
RAF1	PAK2	T143	NetworKIN	2.15561
CLK1	SRRM2	S1112	NetworKIN	2.15159
CSNK2A1	HMGN1	S89	PhosphoSitePlus	2.15058
GSK3A	MAP1B	S1258	NetworKIN	2.11382
GSK3B	MAP1B	S1258	NetworKIN	2.11382
CDK2	CLSPN	S808	NetworKIN	2.05856
MAPK1	HUWE1	T3924	NetworKIN	2.04312
MAPK3	HUWE1	T3924	NetworKIN	2.04312
AKT1	NDRG2	T348	PhosphoSitePlus	2.01924
SGK1	NDRG2	T348	PhosphoSitePlus	2.01924
NEK1	HERC1	S1512	NetworKIN	2.01535
PLK1	HERC1	S1512	NetworKIN	2.01535
CDK1	APC	S2674	NetworKIN	2.01006
CSNK1A1	APC	S2674	NetworKIN	2.01006
CSNK1D	APC	S2674	NetworKIN	2.01006
CSNK1E	APC	S2674	NetworKIN	2.01006
GSK3A	APC	S2674	NetworKIN	2.01006
GSK3B	APC	S2674	NetworKIN	2.01006
MAPK3	APC	S2674	NetworKIN	2.01006
NEK2	APC	S2674	NetworKIN	2.01006
CSNK1A1	RAF1	S29	NetworKIN	2.00002
CSNK1D	RAF1	S29	NetworKIN	2.00002
DMPK	RAF1	S29	NetworKIN	2.00002
MAP2K1	RAF1	S29	NetworKIN	2.00002
MAP2K2	RAF1	S29	NetworKIN	2.00002
MAPK1	RAF1	S29	NetworKIN	2.00002
MAPK3	RAF1	S29	NetworKIN	2.00002
MAPK7	RAF1	S29	NetworKIN	2.00002
PDK1	RAF1	S29	NetworKIN	2.00002
PRKG1	RAF1	S29	NetworKIN	2.00002
RAF1	RAF1	S29	NetworKIN	2.00002
AKT1	PARP1	S782	NetworKIN	1.97453
CDK4	PARP1	S782	NetworKIN	1.97453
CDK6	PARP1	S782	NetworKIN	1.97453
HIPK2	PARP1	S782	NetworKIN	1.97453
MAP2K4	PARP1	S782	NetworKIN	1.97453
PRKDC	PARP1	S782	NetworKIN	1.97453
RAF1	PARP1	S782	NetworKIN	1.97453
AKT1	RTKN	S520	NetworKIN	1.94006
ROCK1	RTKN	S520	NetworKIN	1.94006
ROCK2	RTKN	S520	NetworKIN	1.94006
CSNK2A1	MAP1B	S1144	NetworKIN	1.93332
CSNK2A2	MAP1B	S1144	NetworKIN	1.93332
CDK1	UNG	S64	PhosphoSitePlus	1.92778
HIPK2	PPID	S198	NetworKIN	1.91556
AURKA	TOP2A	T1343	NetworKIN	1.89802
CSNK1G2	TOP2A	T1343	NetworKIN	1.89802
CSNK2A1	TOP2A	T1343	NetworKIN	1.89802
NEK2	TOP2A	T1343	NetworKIN	1.89802
PLK1	TOP2A	T1343	PhosphoSitePlus	1.89802
PLK3	TOP2A	T1343	PhosphoSitePlus	1.89802
PLK4	TOP2A	T1343	NetworKIN	1.89802
TTK	TOP2A	T1343	NetworKIN	1.89802
CHUK	IRS2	S770	NetworKIN	1.88727
GSK3A	IRS2	S770	NetworKIN	1.88727
GSK3B	IRS2	S770	NetworKIN	1.88727
IKBKB	IRS2	S770	NetworKIN	1.88727
MAPK1	IRS2	S770	NetworKIN	1.88727
MAPK10	IRS2	S770	NetworKIN	1.88727
MAPK3	IRS2	S770	NetworKIN	1.88727
MAPK8	IRS2	S770	NetworKIN	1.88727
PDK1	IRS2	S770	NetworKIN	1.88727
RAF1	IRS2	S770	NetworKIN	1.88727
CDK2	CLSPN	S810	NetworKIN	1.88578
CSNK2A1	EIF3C	S178	NetworKIN	1.88095
TLK2	EIF3C	S178	NetworKIN	1.88095
ATM	XRCC6	S27	PhosphoSitePlus	1.8667
PRKDC	XRCC6	S27	PhosphoSitePlus	1.8667
CSNK1D	PCM1	S1260	NetworKIN	1.85112
CDK5	MAP1B	S1620	NetworKIN	1.84611
GSK3A	MAP1B	S1620	NetworKIN	1.84611
GSK3B	MAP1B	S1620	NetworKIN	1.84611
MAPK1	MAP1B	S1620	NetworKIN	1.84611
MAPK3	MAP1B	S1620	NetworKIN	1.84611
PRKCG	PARD3	S728	NetworKIN	1.83457
PRKCI	PARD3	S728	NetworKIN	1.83457
CDC42BPA	LIMK1	S298	NetworKIN	1.82941
PAK1	LIMK1	S298	NetworKIN	1.82941
PAK2	LIMK1	S298	NetworKIN	1.82941
PAK3	LIMK1	S298	NetworKIN	1.82941
PAK4	LIMK1	S298	NetworKIN	1.82941
PAK5	LIMK1	S298	NetworKIN	1.82941
PAK6	LIMK1	S298	NetworKIN	1.82941
PKD1	LIMK1	S298	NetworKIN	1.82941
PRKCE	LIMK1	S298	NetworKIN	1.82941
ROCK1	LIMK1	S298	NetworKIN	1.82941
ROCK2	LIMK1	S298	NetworKIN	1.82941
PRKCG	ATN1	S107	NetworKIN	1.801
AKT1	IRS2	S365	NetworKIN	1.78675
AKT2	IRS2	S365	NetworKIN	1.78675
AKT3	IRS2	S365	NetworKIN	1.78675
CAMK2A	IRS2	S365	NetworKIN	1.78675
CHUK	IRS2	S365	NetworKIN	1.78675
IKBKB	IRS2	S365	NetworKIN	1.78675
MAPK10	IRS2	S365	NetworKIN	1.78675
MAPK8	IRS2	S365	NetworKIN	1.78675
RPS6KB1	IRS2	S365	NetworKIN	1.78675
CDK1	PACS1	T504	NetworKIN	1.77246
CSNK1A1	APC	S2469	NetworKIN	1.75464
CSNK1D	APC	S2469	NetworKIN	1.75464
CSNK1E	APC	S2469	NetworKIN	1.75464
GSK3A	APC	S2469	NetworKIN	1.75464
GSK3B	APC	S2469	NetworKIN	1.75464
NEK2	APC	S2469	NetworKIN	1.75464
CSNK1D	PCM1	S1257	NetworKIN	1.75311
CDK1	LMNB1	S393	PhosphoSitePlus	1.74971
CDK2	LMNB1	S393	NetworKIN	1.74971
CDK5	MAP1B	S2072	NetworKIN	1.74819
GSK3A	MAP1B	S2072	NetworKIN	1.74819
MAPK8	MAP1B	S2072	NetworKIN	1.74819
CAMK1	CREB1	S117	NetworKIN	1.74638
CAMK2B	CREB1	S117	NetworKIN	1.74638
CSNK1A1	CREB1	S117	NetworKIN	1.74638
CSNK1D	CREB1	S117	NetworKIN	1.74638
GSK3A	CREB1	S117	NetworKIN	1.74638
GSK3B	CREB1	S117	NetworKIN	1.74638
HIPK2	CREB1	S117	NetworKIN	1.74638
MAP2K1	CREB1	S117	NetworKIN	1.74638
MAP2K3	CREB1	S117	NetworKIN	1.74638
MAP2K6	CREB1	S117	NetworKIN	1.74638
PRKG1	CREB1	S117	NetworKIN	1.74638
RAF1	CREB1	S117	NetworKIN	1.74638
RPS6KA2	CREB1	S117	NetworKIN	1.74638
MAPK1	HUWE1	S3919	NetworKIN	1.72773
MAPK3	HUWE1	S3919	NetworKIN	1.72773
CSNK2A1	IWS1	S261	NetworKIN	1.72747
CSNK1G1	DIDO1	S1260	NetworKIN	1.69964
MAPK12	DIDO1	S1260	NetworKIN	1.69964
MTOR	MAF1	S68	PhosphoSitePlus	1.68676
PLK1	SUZ12	S541	PhosphoSitePlus	1.68397
AKT1	GSK3B	S9	PhosphoSitePlus	1.67454
AURKA	GSK3B	S9	PhosphoSitePlus	1.67454
MAP4K5	GSK3B	S9	PhosphoSitePlus	1.67454
PRKACA	GSK3B	S9	PhosphoSitePlus	1.67454
PRKCA	GSK3B	S9	PhosphoSitePlus	1.67454
PRKCB	GSK3B	S9	PhosphoSitePlus	1.67454
PRKCD	GSK3B	S9	PhosphoSitePlus	1.67454
PRKCG	GSK3B	S9	PhosphoSitePlus	1.67454
PRKCH	GSK3B	S9	PhosphoSitePlus	1.67454
PRKCZ	GSK3B	S9	PhosphoSitePlus	1.67454
RPS6KA1	GSK3B	S9	PhosphoSitePlus	1.67454
RPS6KA3	GSK3B	S9	PhosphoSitePlus	1.67454
RPS6KB1	GSK3B	S9	PhosphoSitePlus	1.67454
RPS6KB2	GSK3B	S9	PhosphoSitePlus	1.67454
SGK3	GSK3B	S9	PhosphoSitePlus	1.67454
MAPK1	NUP88	S50	NetworKIN	1.66916
SGK1	NDRG2	T330	PhosphoSitePlus	1.65847
CLK1	SRRM2	S1102	NetworKIN	1.63399
ADRBK1	EGFR	S695	NetworKIN	1.63014
CAMK4	EGFR	S695	NetworKIN	1.63014
MAP2K1	EGFR	S695	NetworKIN	1.63014
PDK1	EGFR	S695	NetworKIN	1.63014
MAP2K1	SOS1	S1137	NetworKIN	1.62693
MAP2K2	SOS1	S1137	NetworKIN	1.62693
MAP2K7	SOS1	S1137	NetworKIN	1.62693
PDK1	SOS1	S1137	NetworKIN	1.62693
PRKCD	SOS1	S1137	NetworKIN	1.62693
RAF1	SOS1	S1137	NetworKIN	1.62693
CDK5	MAP1B	S1154	NetworKIN	1.57174
CSNK1D	MAP1B	S1154	NetworKIN	1.57174
GSK3A	MAP1B	S1154	NetworKIN	1.57174
GSK3B	MAP1B	S1154	NetworKIN	1.57174
MAPK8	MAP1B	S1154	NetworKIN	1.57174
PDK1	ROCK1	S1102	NetworKIN	1.55696
ROCK1	ROCK1	S1102	NetworKIN	1.55696
AURKA	TOP2A	S1332	NetworKIN	1.55393
CSNK1G2	TOP2A	S1332	NetworKIN	1.55393
CSNK2A1	TOP2A	S1332	NetworKIN	1.55393
HIPK2	TOP2A	S1332	NetworKIN	1.55393
NEK2	TOP2A	S1332	NetworKIN	1.55393
PLK4	TOP2A	S1332	NetworKIN	1.55393
AURKA	SETD2	S131	NetworKIN	1.55293
MAPK3	SETD2	S131	NetworKIN	1.55293
CSNK2A1	CERS4	S350	PhosphoSitePlus	1.54142
MTOR	OXSR1	S339	PhosphoSitePlus	1.50362
CDK1	UNG	T60	NetworKIN	1.50056
AURKA	TOP2A	S1337	NetworKIN	1.49765
CSNK1G2	TOP2A	S1337	NetworKIN	1.49765
CSNK2A1	TOP2A	S1337	NetworKIN	1.49765
NEK2	TOP2A	S1337	NetworKIN	1.49765
PLK1	TOP2A	S1337	PhosphoSitePlus	1.49765
PLK4	TOP2A	S1337	NetworKIN	1.49765
PRKCG	TOP2A	S1337	NetworKIN	1.49765
CDK5	MAP1B	S2209	NetworKIN	1.48911
GSK3A	MAP1B	S2209	NetworKIN	1.48911
GSK3B	MAP1B	S2209	NetworKIN	1.48911
MAPK8	MAP1B	S2209	NetworKIN	1.48911
PRKCB	CCNL1	S341	NetworKIN	1.46931
CSNK2A1	EIF3C	S181	NetworKIN	1.41502
TLK2	EIF3C	S181	NetworKIN	1.41502
PLK1	RCC2	S51	NetworKIN	1.39445
AKT1	NDRG2	S332	PhosphoSitePlus	1.37813
RPS6KA1	NDRG2	S332	PhosphoSitePlus	1.37813
RPS6KB1	NDRG2	S332	PhosphoSitePlus	1.37813
SGK1	NDRG2	S332	PhosphoSitePlus	1.37813
CDK1	LMNB1	S391	NetworKIN	1.37771
CDK2	LMNB1	S391	NetworKIN	1.37771
MET	SHC1	Y427	PhosphoSitePlus	1.35528
SRC	SHC1	Y427	PhosphoSitePlus	1.35528
CSNK1D	MAP1B	S1939	NetworKIN	1.34256
CSNK2A1	MAP1B	S1939	NetworKIN	1.34256
CSNK2A2	MAP1B	S1939	NetworKIN	1.34256
GSK3A	MAP1B	S1939	NetworKIN	1.34256
CDK1	PACS1	S495	NetworKIN	1.33795
ACTR2	BMPR2	S862	NetworKIN	1.33777
ACVR2B	BMPR2	S862	NetworKIN	1.33777
CSNK2A2	MAP1B	S1801	NetworKIN	1.33445
GSK3A	MAP1B	S1801	NetworKIN	1.33445
GSK3B	MAP1B	S1801	NetworKIN	1.33445
PRKACA	RET	S696	PhosphoSitePlus	1.29748
CSNK2A1	L1CAM	S1181	PhosphoSitePlus	1.28151
CSNK2A2	L1CAM	S1181	NetworKIN	1.28151
RPS6KA2	L1CAM	S1181	NetworKIN	1.28151
HIPK2	ATRX	S1527	NetworKIN	1.28024
PRKCB	DHX57	S127	NetworKIN	1.26316
CDK7	TAF7	S264	NetworKIN	1.24465
TAF1	TAF7	S264	PhosphoSitePlus	1.24465
PRKDC	LYST	S2124	NetworKIN	1.23615
DMPK	RAF1	S642	NetworKIN	1.22172
MAP2K1	RAF1	S642	NetworKIN	1.22172
MAP2K2	RAF1	S642	NetworKIN	1.22172
MAPK1	RAF1	S642	NetworKIN	1.22172
MAPK3	RAF1	S642	NetworKIN	1.22172
MAPK7	RAF1	S642	NetworKIN	1.22172
PDK1	RAF1	S642	NetworKIN	1.22172
PRKCG	RAF1	S642	NetworKIN	1.22172
PRKCH	RAF1	S642	NetworKIN	1.22172
PRKCT	RAF1	S642	NetworKIN	1.22172
PRKG1	RAF1	S642	NetworKIN	1.22172
RAF1	RAF1	S642	NetworKIN	1.22172
AKT1	AKT1	S126	NetworKIN	1.18697
AKT2	AKT1	S126	NetworKIN	1.18697
AURKA	AKT1	S126	NetworKIN	1.18697
CHUK	AKT1	S126	NetworKIN	1.18697
CSNK2A1	AKT1	S126	NetworKIN	1.18697
GSK3A	AKT1	S126	NetworKIN	1.18697
GSK3B	AKT1	S126	NetworKIN	1.18697
IKBKB	AKT1	S126	NetworKIN	1.18697
MAP2K4	AKT1	S126	NetworKIN	1.18697
PAK1	AKT1	S126	NetworKIN	1.18697
PAK6	AKT1	S126	NetworKIN	1.18697
PDK1	AKT1	S126	NetworKIN	1.18697
PDK2	AKT1	S126	NetworKIN	1.18697
PRKCT	AKT1	S126	NetworKIN	1.18697
PRKDC	AKT1	S126	NetworKIN	1.18697
RPS6KB1	AKT1	S126	NetworKIN	1.18697
RPS6KB2	AKT1	S126	NetworKIN	1.18697
AKT1	AKT1	S129	NetworKIN	1.18372
AURKA	AKT1	S129	NetworKIN	1.18372
CDK4	AKT1	S129	NetworKIN	1.18372
CHUK	AKT1	S129	NetworKIN	1.18372
CSNK1A1	AKT1	S129	NetworKIN	1.18372
CSNK1D	AKT1	S129	NetworKIN	1.18372
CSNK2A1	AKT1	S129	PhosphoSitePlus	1.18372
GSK3A	AKT1	S129	NetworKIN	1.18372
GSK3B	AKT1	S129	NetworKIN	1.18372
HIPK2	AKT1	S129	NetworKIN	1.18372
IKBKB	AKT1	S129	NetworKIN	1.18372
MAP2K4	AKT1	S129	NetworKIN	1.18372
PDK1	AKT1	S129	NetworKIN	1.18372
PDK2	AKT1	S129	NetworKIN	1.18372
PRKCT	AKT1	S129	NetworKIN	1.18372
PRKDC	AKT1	S129	NetworKIN	1.18372
RAF1	AKT1	S129	NetworKIN	1.18372
CDC7	MCM2	S4	PhosphoSitePlus	1.14872
CDK4	MCM2	S4	NetworKIN	1.14872
CDK6	MCM2	S4	NetworKIN	1.14872
CDK7	MCM2	S4	PhosphoSitePlus	1.14872
PLK1	MCM2	S4	NetworKIN	1.14872
TLK1	MCM2	S4	NetworKIN	1.14872
TLK2	MCM2	S4	NetworKIN	1.14872
CDK1	ATN1	S661	NetworKIN	1.12372
TTK	ATN1	T653	NetworKIN	1.12372
CSNK2A1	EIF3C	S182	NetworKIN	1.11532
TLK2	EIF3C	S182	NetworKIN	1.11532
MAPK1	PARD3	S695	NetworKIN	1.1138
MAPK3	PARD3	S695	NetworKIN	1.1138
RPS6KA1	NDRG2	S350	PhosphoSitePlus	1.11252
RPS6KB1	NDRG2	S350	PhosphoSitePlus	1.11252
SGK1	NDRG2	S350	NetworKIN	1.11252
CDK1	SRRM2	T1413	PhosphoSitePlus	1.10845
CSNK2A1	CHD4	S103	NetworKIN	1.08844
CSNK2A1	CHD4	S105	NetworKIN	1.08844
CSNK2A1	CHD4	S108	NetworKIN	1.08844
CSNK2A1	EAPP	S57	NetworKIN	1.08252
CAMK1	CREB1	S114	NetworKIN	1.06566
CAMK2A	CREB1	S114	NetworKIN	1.06566
CAMK2B	CREB1	S114	NetworKIN	1.06566
CAMK2D	CREB1	S114	NetworKIN	1.06566
CAMK2G	CREB1	S114	NetworKIN	1.06566
CSNK1A1	CREB1	S114	PhosphoSitePlus	1.06566
CSNK1D	CREB1	S114	NetworKIN	1.06566
GSK3A	CREB1	S114	NetworKIN	1.06566
GSK3B	CREB1	S114	NetworKIN	1.06566
HIPK2	CREB1	S114	NetworKIN	1.06566
MAP2K1	CREB1	S114	NetworKIN	1.06566
MAP2K3	CREB1	S114	NetworKIN	1.06566
MAP2K6	CREB1	S114	NetworKIN	1.06566
PKD1	CREB1	S114	NetworKIN	1.06566
PRKG1	CREB1	S114	NetworKIN	1.06566
RAF1	CREB1	S114	NetworKIN	1.06566
RPS6KA2	CREB1	S114	NetworKIN	1.06566
MTOR	BRD9	S588	PhosphoSitePlus	1.03326
NEK1	FEZ1	S316	NetworKIN	1.02258
CDK1	DTL	S490	NetworKIN	1.01635
PRKCB	STK10	S450	NetworKIN	1.01622
CDK2	XRCC1	S226	PhosphoSitePlus	1.00818
PRKDC	XRCC1	S226	NetworKIN	1.00818
MAPK3	CHD4	S1535	NetworKIN	0.99293
AURKA	TOP2A	S4	NetworKIN	0.983556
CDK1	TOP2A	S4	NetworKIN	0.983556
NEK2	TOP2A	S4	NetworKIN	0.983556
CDK1	NBN	S432	NetworKIN	0.967866
CDK2	NBN	S432	PhosphoSitePlus	0.967866
CSNK2A1	SUZ12	S546	NetworKIN	0.966837
PLK1	SUZ12	S546	PhosphoSitePlus	0.966837
CSNK1D	RCC2	S50	NetworKIN	0.957826
PLK1	RCC2	S50	NetworKIN	0.957826
PRKDC	WRN	S440	PhosphoSitePlus	0.957664
CHEK1	CAAP1	S203	PhosphoSitePlus	0.943773
CDK1	ORC6	T195	PhosphoSitePlus	0.94024
CHUK	IRS2	S388	NetworKIN	0.92782
GSK3A	IRS2	S388	NetworKIN	0.92782
GSK3B	IRS2	S388	NetworKIN	0.92782
IKBKB	IRS2	S388	NetworKIN	0.92782
MAPK1	IRS2	S388	NetworKIN	0.92782
MAPK3	IRS2	S388	NetworKIN	0.92782
MAPK8	IRS2	S388	NetworKIN	0.92782
AURKA	NCOR1	S1472	NetworKIN	0.923086
CDK1	NCOR1	S1472	NetworKIN	0.923086
CHUK	NCOR1	S1472	NetworKIN	0.923086
CLK1	NCOR1	S1472	NetworKIN	0.923086
HIPK2	NCOR1	S1472	NetworKIN	0.923086
MAPK3	NCOR1	S1472	NetworKIN	0.923086
ATM	ATM	S1981	PhosphoSitePlus	0.920552
ATR	ATM	S1981	PhosphoSitePlus	0.920552
NUAK1	LATS1	S464	PhosphoSitePlus	0.903642
NUAK2	LATS1	S464	PhosphoSitePlus	0.903642
PLK1	FOXM1	S730	PhosphoSitePlus	0.897224
CAMK1	SYN1	S551	NetworKIN	0.89034
CDK5	SYN1	S551	NetworKIN	0.89034
GSK3B	SYN1	S551	NetworKIN	0.89034
MAPK1	SYN1	S551	NetworKIN	0.89034
MAPK3	SYN1	S551	NetworKIN	0.89034
MAPK1	PTPRR	T361	NetworKIN	0.882495
MAPK10	PTPRR	T361	NetworKIN	0.882495
MAPK11	PTPRR	T361	NetworKIN	0.882495
MAPK12	PTPRR	T361	NetworKIN	0.882495
MAPK13	PTPRR	T361	NetworKIN	0.882495
MAPK3	PTPRR	T361	NetworKIN	0.882495
MAPK7	PTPRR	T361	NetworKIN	0.882495
MAPK8	PTPRR	T361	NetworKIN	0.882495
MAPK1	DCP1A	S319	NetworKIN	0.879402
RPS6KA1	OSTF1	S202	PhosphoSitePlus	0.8766
CSNK2A1	KCNH2	S320	NetworKIN	0.870324
CSNK1D	MAP1B	S1376	NetworKIN	0.867129
RPS6KB1	EIF3A	S584	NetworKIN	0.861355
CLK1	SRRM2	S2123	NetworKIN	0.860519
MARK1	MAP4	S1073	NetworKIN	0.856109
MARK3	MAP4	S1073	NetworKIN	0.856109
MARK4	MAP4	S1073	NetworKIN	0.856109
PRKCB	MAP4	S1073	NetworKIN	0.856109
AKT1	IRS2	S384	NetworKIN	0.84405
AKT2	IRS2	S384	NetworKIN	0.84405
AKT3	IRS2	S384	NetworKIN	0.84405
CHUK	IRS2	S384	NetworKIN	0.84405
GSK3A	IRS2	S384	NetworKIN	0.84405
GSK3B	IRS2	S384	NetworKIN	0.84405
IKBKB	IRS2	S384	NetworKIN	0.84405
CDC7	MCM2	S7	PhosphoSitePlus	0.842672
CDK7	MCM2	S7	PhosphoSitePlus	0.842672
PLK1	MCM2	S7	NetworKIN	0.842672
TLK1	MCM2	S7	NetworKIN	0.842672
TLK2	MCM2	S7	NetworKIN	0.842672
NEK4	DAXX	S495	NetworKIN	0.833473
PLK1	RAD21	S153	NetworKIN	0.828635
PDK1	ROCK1	S1105	NetworKIN	0.827925
ROCK1	ROCK1	S1105	NetworKIN	0.827925
CDK1	CDC5L	T396	NetworKIN	0.815139
CDK2	CDC5L	T396	NetworKIN	0.815139
CSNK1A1	CDC5L	T396	NetworKIN	0.815139
AURKB	DTL	S485	NetworKIN	0.80747
TTK	DTL	S485	NetworKIN	0.80747
CSNK1D	PCM1	S93	NetworKIN	0.799065
GSK3B	PCM1	S93	NetworKIN	0.799065
AKT1	LARP6	S451	PhosphoSitePlus	0.798715
AKT1	AKT1	S124	NetworKIN	0.794432
AKT2	AKT1	S124	NetworKIN	0.794432
AURKA	AKT1	S124	NetworKIN	0.794432
CDK5	AKT1	S124	NetworKIN	0.794432
CHUK	AKT1	S124	NetworKIN	0.794432
CSNK1A1	AKT1	S124	NetworKIN	0.794432
CSNK1D	AKT1	S124	NetworKIN	0.794432
IKBKB	AKT1	S124	NetworKIN	0.794432
MAP2K4	AKT1	S124	NetworKIN	0.794432
PDK1	AKT1	S124	NetworKIN	0.794432
PDK2	AKT1	S124	NetworKIN	0.794432
PRKDC	AKT1	S124	NetworKIN	0.794432
RAF1	AKT1	S124	NetworKIN	0.794432
CDK1	IRS2	S391	PhosphoSitePlus	0.783404
CHUK	IRS2	S391	NetworKIN	0.783404
GSK3A	IRS2	S391	NetworKIN	0.783404
GSK3B	IRS2	S391	NetworKIN	0.783404
IKBKB	IRS2	S391	NetworKIN	0.783404
MAPK1	IRS2	S391	NetworKIN	0.783404
MAPK3	IRS2	S391	NetworKIN	0.783404
MAPK8	IRS2	S391	NetworKIN	0.783404
PRKAA2	IRS2	S391	NetworKIN	0.783404
NEK1	NEK1	S1052	NetworKIN	0.771308
GSK3B	PCM1	S866	NetworKIN	0.769177
PRKCB	PCM1	S866	NetworKIN	0.769177
BCKDK	SUMO1	S2	NetworKIN	0.768188
CDK4	SUMO1	S2	NetworKIN	0.768188
CDK6	SUMO1	S2	NetworKIN	0.768188
CSNK2A1	SUMO1	S2	NetworKIN	0.768188
CSNK1A1	APC	S1863	NetworKIN	0.754191
CSNK1D	APC	S1863	NetworKIN	0.754191
CSNK1E	APC	S1863	NetworKIN	0.754191
CSNK2A1	APC	S1863	NetworKIN	0.754191
NEK2	APC	S1863	NetworKIN	0.754191
PLK1	APC	S1863	NetworKIN	0.754191
AURKA	TOP2A	S1525	NetworKIN	0.750345
CSNK1G2	TOP2A	S1525	NetworKIN	0.750345
CSNK2A1	TOP2A	S1525	PhosphoSitePlus	0.750345
NEK2	TOP2A	S1525	NetworKIN	0.750345
PLK1	TOP2A	S1525	PhosphoSitePlus	0.750345
PLK4	TOP2A	S1525	NetworKIN	0.750345
CDK1	PACS1	T46	NetworKIN	0.747702
ARAF	ARAF	T181	NetworKIN	0.74362
MAP2K1	ARAF	T181	NetworKIN	0.74362
MAP2K2	ARAF	T181	NetworKIN	0.74362
MAPK1	ARAF	T181	NetworKIN	0.74362
MAPK3	ARAF	T181	NetworKIN	0.74362
CSNK2A1	AATF	S203	NetworKIN	0.739109
CDK2	MED1	S1207	PhosphoSitePlus	0.73379
CDK7	LEO1	S14	NetworKIN	0.732571
CSNK2A1	LEO1	S14	NetworKIN	0.732571
CSNK2A1	EAPP	S56	NetworKIN	0.731852
CDC42BPA	LIMK1	S310	NetworKIN	0.731547
CDK5	LIMK1	S310	NetworKIN	0.731547
MAPK14	LIMK1	S310	PhosphoSitePlus	0.731547
ROCK1	LIMK1	S310	NetworKIN	0.731547
ROCK2	LIMK1	S310	NetworKIN	0.731547
AURKA	MELK	S356	NetworKIN	0.731016
MELK	MELK	S356	PhosphoSitePlus	0.731016
NEK2	MELK	S356	NetworKIN	0.731016
PLK4	MELK	S356	NetworKIN	0.731016
CSNK1D	PCM1	S1263	NetworKIN	0.72784
PAK4	PAK4	S181	NetworKIN	0.726196
MAP2K4	ROCK2	S1137	NetworKIN	0.723996
MAPK1	ROCK2	S1137	NetworKIN	0.723996
MAPK3	ROCK2	S1137	NetworKIN	0.723996
ROCK2	ROCK2	S1137	NetworKIN	0.723996
ACTR2	SMAD1	S463	NetworKIN	0.720898
ACVR2B	SMAD1	S463	NetworKIN	0.720898
BMPR1B	SMAD1	S463	PhosphoSitePlus	0.720898
BMPR1B	SMAD1	S465	PhosphoSitePlus	0.720898
GSK3B	SMAD1	S463	NetworKIN	0.720898
GSK3B	SMAD1	S465	NetworKIN	0.720898
MAP2K1	SMAD1	S463	NetworKIN	0.720898
PRKG1	SMAD1	S463	NetworKIN	0.720898
PRKG1	SMAD1	S465	NetworKIN	0.720898
TGFBR2	SMAD1	S463	NetworKIN	0.720898
CDK2	SRSF9	S216	PhosphoSitePlus	0.720075
MAPK12	PNKP	T118	NetworKIN	0.718022
CSNK2A1	KDM1A	S166	NetworKIN	0.702797
CDK4	CCNL1	S335	NetworKIN	0.702527
CDK6	CCNL1	S335	NetworKIN	0.702527
PRKACB	ITPR3	S2670	NetworKIN	0.696564
PRKACG	ITPR3	S2670	NetworKIN	0.696564
PRKCA	ITPR3	S2670	NetworKIN	0.696564
PRKCG	ITPR3	S2670	NetworKIN	0.696564
PRKG1	ITPR3	S2670	NetworKIN	0.696564
PRKG2	ITPR3	S2670	NetworKIN	0.696564
CDK1	SRF	S224	NetworKIN	0.695976
MAPK1	SRF	S224	NetworKIN	0.695976
MAPK11	SRF	S224	NetworKIN	0.695976
MAPK3	SRF	S224	NetworKIN	0.695976
ROCK1	SRF	S224	NetworKIN	0.695976
RPS6KA2	SRF	S224	NetworKIN	0.695976
CDK5	MAP1B	T1932	NetworKIN	0.692338
CSNK1D	MAP1B	T1932	NetworKIN	0.692338
DAPK1	MAP1B	T1932	NetworKIN	0.692338
GSK3A	MAP1B	T1932	NetworKIN	0.692338
GSK3B	MAP1B	T1932	NetworKIN	0.692338
MAPK8	MAP1B	T1932	NetworKIN	0.692338
MAPK1	JUNB	S259	NetworKIN	0.680214
MAPK11	JUNB	S259	NetworKIN	0.680214
MAPK3	JUNB	S259	NetworKIN	0.680214
CDK2	MED1	T1215	PhosphoSitePlus	0.676479
AKT1	FLNC	S2233	PhosphoSitePlus	0.673535
AKT2	FLNC	S2233	PhosphoSitePlus	0.673535
MAP2K4	FLNC	S2233	NetworKIN	0.673535
CSNK2A1	CERS4	S342	PhosphoSitePlus	0.669661
MAPK14	FOXO3	S12	PhosphoSitePlus	0.659197
MAPK14	FOXO3	S7	PhosphoSitePlus	0.659197
CDK1	MAP1B	S1265	NetworKIN	0.658312
CDK5	MAP1B	S1265	NetworKIN	0.658312
GSK3A	MAP1B	S1265	NetworKIN	0.658312
GSK3B	MAP1B	S1265	NetworKIN	0.658312
MAPK3	MAP1B	S1265	NetworKIN	0.658312
MAPK8	MAP1B	S1265	NetworKIN	0.658312
CDK1	CDC5L	T385	NetworKIN	0.652403
CDK2	CDC5L	T385	NetworKIN	0.652403
TTK	CDC5L	T385	NetworKIN	0.652403
PAK1	MORC2	S739	PhosphoSitePlus	0.643387
HIPK2	MCM4	S131	NetworKIN	0.642748
PRKDC	MCM4	S131	NetworKIN	0.642748
GSK3B	JUNB	S251	PhosphoSitePlus	0.640727
MAP2K1	JUNB	S251	NetworKIN	0.640727
RAF1	JUNB	S251	NetworKIN	0.640727
PRKCB	PTPRU	S853	NetworKIN	0.633744
CSNK2A1	IWS1	S438	NetworKIN	0.629976
CSNK2A1	IWS1	S440	NetworKIN	0.629976
NEK1	HERC1	S1521	NetworKIN	0.626042
CDK2	SNW1	S224	PhosphoSitePlus	0.621885
CSNK1D	PCM1	S1497	NetworKIN	0.614288
CSNK1D	PCM1	S1500	NetworKIN	0.614288
GSK3B	PCM1	S1497	NetworKIN	0.614288
CDK7	ERCC6	S486	NetworKIN	0.606485
CSNK2A1	ERCC6	S486	NetworKIN	0.606485
ACVR2B	SAP30	S131	NetworKIN	0.595815
CAMK2D	SAP30	S131	NetworKIN	0.595815
CSNK2A1	SAP30	S131	NetworKIN	0.595815
HIPK2	SAP30	S131	NetworKIN	0.595815
CSNK1A1	APC	S1864	NetworKIN	0.593691
CSNK1D	APC	S1864	NetworKIN	0.593691
CSNK1E	APC	S1864	NetworKIN	0.593691
CSNK2A1	APC	S1864	NetworKIN	0.593691
GSK3A	APC	S1864	NetworKIN	0.593691
GSK3B	APC	S1864	NetworKIN	0.593691
NEK2	APC	S1864	NetworKIN	0.593691
PLK1	APC	S1864	NetworKIN	0.593691
CSNK2A1	RRP15	S11	NetworKIN	0.593048
CAMK1	SYN1	S62	NetworKIN	0.590992
CDK5	SYN1	S62	NetworKIN	0.590992
GSK3B	SYN1	S62	NetworKIN	0.590992
MAPK3	SYN1	S62	NetworKIN	0.590992
CDK1	SCML2	S590	PhosphoSitePlus	0.588972
CDK2	SCML2	S590	PhosphoSitePlus	0.588972
CDK1	MCM2	S13	NetworKIN	0.587628
CDK2	MCM2	S13	PhosphoSitePlus	0.587628
CDK4	MCM2	S13	NetworKIN	0.587628
CDK6	MCM2	S13	NetworKIN	0.587628
CDK7	MCM2	S13	PhosphoSitePlus	0.587628
CSNK2A1	MCM2	S13	PhosphoSitePlus	0.587628
CSNK2A1	MAP1B	S1387	NetworKIN	0.585763
CSNK2A2	MAP1B	S1387	NetworKIN	0.585763
GSK3A	MAP1B	S1387	NetworKIN	0.585763
GSK3B	MAP1B	S1387	NetworKIN	0.585763
CSNK1D	MAP1B	S1415	NetworKIN	0.585709
CSNK2A2	MAP1B	S1415	NetworKIN	0.585709
GSK3A	MAP1B	S1415	NetworKIN	0.585709
GSK3B	MAP1B	S1415	NetworKIN	0.585709
MAPK8	MAP1B	S1415	NetworKIN	0.585709
ARAF	SYN1	S67	NetworKIN	0.583964
CAMK1	SYN1	S67	NetworKIN	0.583964
CAMK2G	SYN1	S67	NetworKIN	0.583964
CDK5	SYN1	S67	NetworKIN	0.583964
GSK3B	SYN1	S67	NetworKIN	0.583964
MAPK3	SYN1	S67	NetworKIN	0.583964
CSNK1D	PCM1	S1262	NetworKIN	0.579829
ROCK1	RTN4	S184	NetworKIN	0.576628
MAPK1	TPR	S379	NetworKIN	0.574204
NEK2	TPR	S379	NetworKIN	0.574204
CDC7	PSIP1	S206	PhosphoSitePlus	0.568303
CSNK1D	MAP1B	S336	NetworKIN	0.550658
CSNK2A2	MAP1B	S336	NetworKIN	0.550658
GSK3A	MAP1B	S336	NetworKIN	0.550658
GSK3B	MAP1B	S336	NetworKIN	0.550658
MAP2K1	PAK2	S141	NetworKIN	0.543484
MAP2K4	PAK2	S141	NetworKIN	0.543484
MAP2K7	PAK2	S141	NetworKIN	0.543484
PAK2	PAK2	S141	NetworKIN	0.543484
PRKCB	PAK2	S141	NetworKIN	0.543484
PRKCE	PAK2	S141	NetworKIN	0.543484
RAF1	PAK2	S141	NetworKIN	0.543484
MAPK12	PNKP	T122	NetworKIN	0.542967
ARAF	DHX9	S87	NetworKIN	0.540906
MTOR	SRRM2	S1318	PhosphoSitePlus	0.535648
CDK1	TFDP1	S23	NetworKIN	0.534225
CDK2	TFDP1	S23	NetworKIN	0.534225
CDK3	TFDP1	S23	NetworKIN	0.534225
CHEK1	TFDP1	S23	PhosphoSitePlus	0.534225
CSNK2A1	XRCC4	S327	NetworKIN	0.530881
PRKDC	XRCC4	S327	PhosphoSitePlus	0.530881
PRKDC	XRCC4	S328	PhosphoSitePlus	0.529041
CDK1	HMGA1	S36	PhosphoSitePlus	0.524635
CDK2	HMGA1	S36	PhosphoSitePlus	0.524635
HIPK2	HMGA1	S36	PhosphoSitePlus	0.524635
CDK1	SCML2	S511	PhosphoSitePlus	0.521132
CDK2	SCML2	S511	PhosphoSitePlus	0.521132
ADRBK1	MEF2D	S106	NetworKIN	0.520183
CDK4	MEF2D	S98	PhosphoSitePlus	0.520183
MAP2K5	MEF2D	S106	NetworKIN	0.520183
MAPK3	MEF2D	S98	NetworKIN	0.520183
MAPK7	MEF2D	S106	NetworKIN	0.520183
MAPK7	MEF2D	S98	NetworKIN	0.520183
CSNK2A1	L1CAM	S1243	NetworKIN	0.507514
CSNK2A2	L1CAM	S1243	NetworKIN	0.507514
RPS6KA2	L1CAM	S1243	NetworKIN	0.507514
CAMK1	SYN1	S553	NetworKIN	0.502993
CDK5	SYN1	S553	NetworKIN	0.502993
MAPK3	SYN1	S553	NetworKIN	0.502993
CSNK2A1	MDC1	S376	PhosphoSitePlus	0.502236
PLK1	SLK	S565	NetworKIN	0.500757
CDK19	PAK1	S174	PhosphoSitePlus	0.482571
CSNK2A1	MDC1	T378	PhosphoSitePlus	0.481117
ADRBK1	EGFR	S1064	NetworKIN	0.478662
MAP2K1	EGFR	S1064	NetworKIN	0.478662
PAK1	EGFR	S1064	NetworKIN	0.478662
PKD1	EGFR	S1064	NetworKIN	0.478662
PRKCA	EGFR	S1064	NetworKIN	0.478662
PRKCD	EGFR	S1064	NetworKIN	0.478662
PRKCE	EGFR	S1064	NetworKIN	0.478662
PRKDC	ZFHX3	S1590	NetworKIN	0.4771
CDK1	MAP4	S825	NetworKIN	0.463994
MARK1	MAP4	S825	NetworKIN	0.463994
MARK3	MAP4	S825	NetworKIN	0.463994
MARK4	MAP4	S825	NetworKIN	0.463994
CSNK2A1	IWS1	S69	NetworKIN	0.45051
PKD1	RIN1	S351	NetworKIN	0.45045
PRKD1	RIN1	S351	PhosphoSitePlus	0.45045
RAF1	RIN1	S351	NetworKIN	0.45045
MAPK3	HUWE1	T3927	NetworKIN	0.450197
CDK5	MAP1B	S1339	NetworKIN	0.442027
GSK3A	MAP1B	S1339	NetworKIN	0.442027
GSK3B	MAP1B	S1339	NetworKIN	0.442027
MAPK8	MAP1B	S1339	NetworKIN	0.442027
STK25	CCM2	S384	PhosphoSitePlus	0.439123
ERBB2	CDK1	Y15	PhosphoSitePlus	0.435094
PKMYT1	CDK1	Y15	PhosphoSitePlus	0.435094
SRC	CDK1	Y15	PhosphoSitePlus	0.435094
WEE1	CDK1	Y15	PhosphoSitePlus	0.435094
CSNK2A1	UIMC1	S46	PhosphoSitePlus	0.435031
CDK7	ERCC5	S355	NetworKIN	0.4344
CDK7	ERCC5	S356	NetworKIN	0.4344
CDK7	ERCC5	S357	NetworKIN	0.4344
CSNK2A1	ERCC5	S355	NetworKIN	0.4344
CSNK2A1	ERCC5	S356	NetworKIN	0.4344
CSNK2A1	ERCC5	S357	NetworKIN	0.4344
CSNK2A1	CHD4	S428	NetworKIN	0.417812
CDK5	MAP1B	S1797	NetworKIN	0.413481
CSNK1D	MAP1B	S1797	NetworKIN	0.413481
GSK3A	MAP1B	S1797	NetworKIN	0.413481
GSK3B	MAP1B	S1797	NetworKIN	0.413481
MAPK1	MAP1B	S1797	NetworKIN	0.413481
MAPK3	MAP1B	S1797	NetworKIN	0.413481
MAPK8	MAP1B	S1797	NetworKIN	0.413481
PLK1	KIF23	S867	NetworKIN	0.411076
MAPK3	TRAF2	T7	NetworKIN	0.403955
ROCK1	RTN4	S7	NetworKIN	0.403904
CSNK1D	MAP1B	S343	NetworKIN	0.39817
CSNK2A2	MAP1B	S343	NetworKIN	0.39817
GSK3A	MAP1B	S343	NetworKIN	0.39817
CDK2	SRRM1	S769	PhosphoSitePlus	0.394254
CSNK2A1	PURB	S6	NetworKIN	0.384546
PRKCA	PURB	S8	NetworKIN	0.384546
PRKCB	PURB	S8	NetworKIN	0.384546
CSNK1E	APC	S1861	NetworKIN	0.381994
GSK3A	APC	S1861	NetworKIN	0.381994
GSK3B	APC	S1861	NetworKIN	0.381994
NEK2	APC	S1861	NetworKIN	0.381994
PLK1	APC	S1861	NetworKIN	0.381994
CDK1	STMN1	S25	PhosphoSitePlus	0.380518
CDK2	STMN1	S25	PhosphoSitePlus	0.380518
MAPK13	STMN1	S25	PhosphoSitePlus	0.380518
MAPK3	STMN1	S25	PhosphoSitePlus	0.380518
PRKCB	STMN1	S25	PhosphoSitePlus	0.380518
AURKA	SKA3	S155	NetworKIN	0.379986
CDK1	SKA3	S155	NetworKIN	0.379986
GSK3B	RPTOR	S863	PhosphoSitePlus	0.379046
ICK	RPTOR	S863	NetworKIN	0.379046
MAPK1	RPTOR	S863	PhosphoSitePlus	0.379046
MAPK11	RPTOR	S863	PhosphoSitePlus	0.379046
MAPK3	RPTOR	S863	PhosphoSitePlus	0.379046
MAPK8	RPTOR	S863	PhosphoSitePlus	0.379046
MTOR	RPTOR	S863	PhosphoSitePlus	0.379046
NLK	RPTOR	S863	PhosphoSitePlus	0.379046
PRKAA2	RPTOR	S863	NetworKIN	0.379046
CDK1	CDK13	T1058	NetworKIN	0.378838
TTK	CDK13	T1058	NetworKIN	0.378838
CLK2	CLK3	S224	NetworKIN	0.377864
CLK2	CLK3	S226	NetworKIN	0.377864
CLK3	CLK3	S224	NetworKIN	0.377864
CLK3	CLK3	S226	NetworKIN	0.377864
PRKCI	SMG1	S3570	NetworKIN	0.377539
CDK1	MAP1B	T1067	NetworKIN	0.375526
CDK5	MAP1B	T1067	NetworKIN	0.375526
DAPK1	MAP1B	T1067	NetworKIN	0.375526
GSK3A	MAP1B	T1067	NetworKIN	0.375526
GSK3B	MAP1B	T1067	NetworKIN	0.375526
MAP4K6	MAP1B	T1067	NetworKIN	0.375526
MAPK8	MAP1B	T1067	NetworKIN	0.375526
STK11	MAP1B	T1067	NetworKIN	0.375526
PRKDC	WRN	S426	NetworKIN	0.375049
AURKA	SETD2	S754	NetworKIN	0.373771
MAPK3	SETD2	S754	NetworKIN	0.373771
PDK1	SETD2	S754	NetworKIN	0.373771
CSNK1D	CLIP1	S204	NetworKIN	0.373564
NEK2	CLIP1	S204	NetworKIN	0.373564
PLK1	CLIP1	S204	NetworKIN	0.373564
PRKCA	CLIP1	S204	NetworKIN	0.373564
PRKCB	CLIP1	S204	NetworKIN	0.373564
GSK3B	JUNB	T255	PhosphoSitePlus	0.361053
MAPK1	JUNB	T255	NetworKIN	0.361053
MAPK10	JUNB	T255	NetworKIN	0.361053
MAPK11	JUNB	T255	NetworKIN	0.361053
MAPK3	JUNB	T255	NetworKIN	0.361053
MAPK8	JUNB	T255	NetworKIN	0.361053
MAPK9	JUNB	T255	NetworKIN	0.361053
RAF1	JUNB	T255	NetworKIN	0.361053
CDK1	TACC2	S2317	NetworKIN	0.360065
CSNK1D	TACC2	S2317	NetworKIN	0.360065
AKT1	IRS2	S306	NetworKIN	0.358414
AKT2	IRS2	S306	NetworKIN	0.358414
AKT3	IRS2	S306	NetworKIN	0.358414
CHUK	IRS2	S306	NetworKIN	0.358414
IKBKB	IRS2	S306	NetworKIN	0.358414
PRKAA2	IRS2	S306	NetworKIN	0.358414
RAF1	IRS2	S306	NetworKIN	0.358414
RPS6KB1	IRS2	S306	NetworKIN	0.358414
CSNK2A1	L1CAM	S1244	NetworKIN	0.354174
CSNK2A2	L1CAM	S1244	NetworKIN	0.354174
RPS6KA2	L1CAM	S1244	NetworKIN	0.354174
CSNK2A1	TGS1	S85	NetworKIN	0.348697
CSNK2A1	TGS1	S89	NetworKIN	0.348697
GSK3A	TGS1	S85	NetworKIN	0.348697
GSK3A	TGS1	S89	NetworKIN	0.348697
GSK3B	TGS1	S85	NetworKIN	0.348697
GSK3B	TGS1	S89	NetworKIN	0.348697
PRKDC	TGS1	S85	NetworKIN	0.348697
CDC7	MCM2	S139	PhosphoSitePlus	0.341383
CDK2	MCM2	S139	PhosphoSitePlus	0.341383
CDK7	MCM2	S139	PhosphoSitePlus	0.341383
CSNK2A1	MCM2	S139	PhosphoSitePlus	0.341383
PLK1	MCM2	S139	NetworKIN	0.341383
CDK2	COIL	S566	NetworKIN	0.341003
AURKB	CLIP1	S200	NetworKIN	0.337809
CSNK1D	CLIP1	S200	NetworKIN	0.337809
GSK3A	CLIP1	S200	NetworKIN	0.337809
GSK3B	CLIP1	S200	NetworKIN	0.337809
NEK2	CLIP1	S200	NetworKIN	0.337809
PLK1	CLIP1	S200	NetworKIN	0.337809
CDK1	GTF2I	S210	NetworKIN	0.335993
HIPK2	GTF2I	S210	NetworKIN	0.335993
MAPK3	GTF2I	S210	NetworKIN	0.335993
PRKG1	GTF2I	S210	NetworKIN	0.335993
CDK1	MARK1	S403	NetworKIN	0.334361
CDK5	MARK1	S403	NetworKIN	0.334361
MARK1	MARK1	S403	NetworKIN	0.334361
CDK1	TSC2	S1411	NetworKIN	0.333606
CDK2	TSC2	S1411	NetworKIN	0.333606
GSK3A	TSC2	S1411	NetworKIN	0.333606
GSK3B	TSC2	S1411	NetworKIN	0.333606
IKBKB	TSC2	S1411	NetworKIN	0.333606
MAPK1	TSC2	S1411	NetworKIN	0.333606
MAPK11	TSC2	S1411	NetworKIN	0.333606
MAPK3	TSC2	S1411	NetworKIN	0.333606
NEK1	TSC2	S1411	NetworKIN	0.333606
PKD1	TSC2	S1411	NetworKIN	0.333606
RPS6KA2	TSC2	S1411	NetworKIN	0.333606
CDK5	MAP1B	S1256	NetworKIN	0.333152
GSK3A	MAP1B	S1256	NetworKIN	0.333152
GSK3B	MAP1B	S1256	NetworKIN	0.333152
MAPK3	MAP1B	S1256	NetworKIN	0.333152
CSNK1D	PCM1	S1494	NetworKIN	0.326013
CSNK2A1	EIF3C	S39	NetworKIN	0.325322
CDK7	DDB2	S26	NetworKIN	0.320731
MAPK7	WNK2	S1817	NetworKIN	0.312188
MAPK7	WNK2	S1818	NetworKIN	0.312188
CHUK	MAVS	S222	NetworKIN	0.308974
EIF2AK2	MAVS	S222	NetworKIN	0.308974
IKBKB	MAVS	S222	NetworKIN	0.308974
MAPK1	MAVS	S222	NetworKIN	0.308974
MAPK3	MAVS	S222	NetworKIN	0.308974
AURKB	EVI5	S778	NetworKIN	0.308921
PLK1	EVI5	S778	NetworKIN	0.308921
GSK3B	RPTOR	S859	PhosphoSitePlus	0.305787
ICK	RPTOR	S859	NetworKIN	0.305787
MAPK1	RPTOR	S859	NetworKIN	0.305787
MAPK3	RPTOR	S859	NetworKIN	0.305787
MTOR	RPTOR	S859	PhosphoSitePlus	0.305787
ULK1	RPTOR	S859	PhosphoSitePlus	0.305787
CSNK2A1	EAPP	S109	NetworKIN	0.296153
CSNK2A1	EAPP	S111	NetworKIN	0.296153
HIPK1	BRD1	S1052	NetworKIN	0.287887
HIPK1	BRD1	S1055	NetworKIN	0.287887
MTOR	SRRM2	S1326	PhosphoSitePlus	0.287428
CSNK2A1	MDC1	S329	PhosphoSitePlus	0.286276
CSNK2A1	MDC1	T331	PhosphoSitePlus	0.286276
CDK1	DSN1	S81	NetworKIN	0.281193
CDK2	MCM3	T722	PhosphoSitePlus	0.267505
CDK5	MAP1B	S1438	NetworKIN	0.266495
GSK3A	MAP1B	S1438	NetworKIN	0.266495
GSK3B	MAP1B	S1438	NetworKIN	0.266495
MAPK8	MAP1B	S1438	NetworKIN	0.266495
CDK1	SMC4	S41	NetworKIN	0.264425
AURKA	SETD2	S323	NetworKIN	0.262201
PDK1	SETD2	S323	NetworKIN	0.262201
GSK3A	TSC2	S1387	NetworKIN	0.259379
GSK3B	TSC2	S1387	NetworKIN	0.259379
IKBKB	TSC2	S1387	NetworKIN	0.259379
NEK1	TSC2	S1387	NetworKIN	0.259379
PKD1	TSC2	S1387	NetworKIN	0.259379
PLK1	TSC2	S1387	NetworKIN	0.259379
PRKAA1	TSC2	S1387	NetworKIN	0.259379
PRKAA2	TSC2	S1387	NetworKIN	0.259379
RPS6KA2	TSC2	S1387	NetworKIN	0.259379
CSNK2A1	EIF3D	S528	NetworKIN	0.258143
CSNK2A1	EIF3D	S529	NetworKIN	0.258143
ARAF	ARAF	S186	NetworKIN	0.257192
PRKCD	ARAF	S186	NetworKIN	0.257192
PRKCG	ARAF	S186	NetworKIN	0.257192
PRKCH	ARAF	S186	NetworKIN	0.257192
PRKCT	ARAF	S186	NetworKIN	0.257192
CSNK2A1	RSF1	S1345	NetworKIN	0.25001
PRKG2	EMD	S171	NetworKIN	0.249674
CSNK2A1	STX1B	S14	NetworKIN	0.2493
CSNK2A1	VAMP4	S88	NetworKIN	0.24549
CSNK2A1	CBX5	S12	NetworKIN	0.242697
CSNK2A1	CBX5	S13	NetworKIN	0.242697
CSNK2A1	CBX5	S14	NetworKIN	0.242697
AURKB	KIF23	S160	NetworKIN	0.237975
CSNK1D	KIF23	S160	NetworKIN	0.237975
PLK1	KIF23	S160	NetworKIN	0.237975
CDK7	ERCC5	S384	NetworKIN	0.231633
MTOR	LARP1	S766	PhosphoSitePlus	0.228346
PAK4	LARP1	S766	NetworKIN	0.228346
ADRBK1	NCOR1	S2438	NetworKIN	0.220065
AURKA	NCOR1	S2438	NetworKIN	0.220065
CHUK	NCOR1	S2438	NetworKIN	0.220065
CSNK2A1	NCOR1	S2438	NetworKIN	0.220065
CDKL5	CDKL5	Y171	PhosphoSitePlus	0.219287
CSNK2A1	DKC1	S453	NetworKIN	0.216737
RPS6KB1	DKC1	S451	NetworKIN	0.216737
RPS6KB1	DKC1	S453	NetworKIN	0.216737
CDK5	MAP1B	S1378	NetworKIN	0.213947
CSNK2A2	MAP1B	S1378	NetworKIN	0.213947
GSK3A	MAP1B	S1378	NetworKIN	0.213947
GSK3B	MAP1B	S1378	NetworKIN	0.213947
CSNK2A1	ATRX	S731	NetworKIN	0.212504
MAPK1	MTMR2	S58	PhosphoSitePlus	0.212427
MAPK3	MTMR2	S58	PhosphoSitePlus	0.212427
AURKA	NCOR1	S2184	NetworKIN	0.211662
CDK1	NCOR1	S2184	NetworKIN	0.211662
CHUK	NCOR1	S2184	NetworKIN	0.211662
CLK1	NCOR1	S2184	NetworKIN	0.211662
HIPK2	NCOR1	S2184	NetworKIN	0.211662
CDK1	NCOR2	S152	NetworKIN	0.207877
CDK2	NCOR2	S149	NetworKIN	0.207877
CDK2	NCOR2	S152	NetworKIN	0.207877
CHUK	NCOR2	S149	NetworKIN	0.207877
CHUK	NCOR2	S152	NetworKIN	0.207877
MAPK1	NCOR2	S149	NetworKIN	0.207877
MAPK1	NCOR2	S152	NetworKIN	0.207877
MAPK3	NCOR2	S149	NetworKIN	0.207877
MAPK3	NCOR2	S152	NetworKIN	0.207877
ACVR2B	SNX1	T41	NetworKIN	0.206156
CSNK1D	PCM1	S533	NetworKIN	0.199237
CSNK1D	PCM1	T530	NetworKIN	0.199237
GSK3B	PCM1	S533	NetworKIN	0.199237
CDK2	MTA2	S435	PhosphoSitePlus	0.194805
CSNK1D	MTA2	S435	NetworKIN	0.194805
GSK3A	MAP1B	S1653	NetworKIN	0.193489
GSK3B	MAP1B	S1653	NetworKIN	0.193489
MAPK8	MAP1B	S1653	NetworKIN	0.193489
CLK1	SRRM2	S2132	NetworKIN	0.191022
AURKA	SETD2	S744	NetworKIN	0.18717
MAPK8	SETD2	S744	NetworKIN	0.18717
PDK1	SETD2	S744	NetworKIN	0.18717
MAPK1	BIN1	S296	NetworKIN	0.184758
MAPK3	BIN1	S296	NetworKIN	0.184758
AKT1	RAF1	S259	NetworKIN	0.181602
DMPK	RAF1	S259	NetworKIN	0.181602
LATS1	RAF1	S259	PhosphoSitePlus	0.181602
MAP2K1	RAF1	S259	NetworKIN	0.181602
MAP2K2	RAF1	S259	NetworKIN	0.181602
MAPK7	RAF1	S259	NetworKIN	0.181602
PAK1	RAF1	S259	NetworKIN	0.181602
PAK2	RAF1	S259	NetworKIN	0.181602
PAK3	RAF1	S259	NetworKIN	0.181602
PAK4	RAF1	S259	NetworKIN	0.181602
PAK5	RAF1	S259	NetworKIN	0.181602
PAK6	RAF1	S259	NetworKIN	0.181602
PRKAA1	RAF1	S259	NetworKIN	0.181602
PRKACA	RAF1	S259	PhosphoSitePlus	0.181602
PRKCD	RAF1	S259	NetworKIN	0.181602
PRKCG	RAF1	S259	NetworKIN	0.181602
PRKCH	RAF1	S259	NetworKIN	0.181602
PRKCT	RAF1	S259	NetworKIN	0.181602
PRKG1	RAF1	S259	NetworKIN	0.181602
RAF1	RAF1	S259	PhosphoSitePlus	0.181602
CSNK2A1	MDC1	T404	PhosphoSitePlus	0.180373
NEK1	VDAC1	S104	NetworKIN	0.179507
RAF1	VDAC1	S104	NetworKIN	0.179507
CSNK2A1	EIF3G	T41	NetworKIN	0.17609
CDK1	NUP50	S221	PhosphoSitePlus	0.17312
MAPK1	NUP50	S221	PhosphoSitePlus	0.17312
MAPK3	NUP50	S221	PhosphoSitePlus	0.17312
AURKA	BUB1	S593	NetworKIN	0.172125
CDK1	BUB1	S593	PhosphoSitePlus	0.172125
CDK5	BUB1	S593	NetworKIN	0.172125
MAPK3	BUB1	S593	NetworKIN	0.172125
NEK2	BUB1	S593	NetworKIN	0.172125
RPS6KA2	BUB1	S593	NetworKIN	0.172125
MARK3	MEX3D	S514	NetworKIN	0.172033
CSNK2A1	ATRX	S729	NetworKIN	0.170373
NEK2	FRY	S1936	NetworKIN	0.166693
CDK1	NDEL1	T219	PhosphoSitePlus	0.164209
MAPK1	NDEL1	T219	PhosphoSitePlus	0.164209
CDK1	STRN3	S229	NetworKIN	0.163671
PKMYT1	CDK1	T14	PhosphoSitePlus	0.163095
CDK1	KIF23	S902	NetworKIN	0.160414
PLK1	KIF23	S902	NetworKIN	0.160414
GSK3A	MAP1B	S1501	NetworKIN	0.15839
GSK3B	MAP1B	S1501	NetworKIN	0.15839
MAPK8	MAP1B	S1501	NetworKIN	0.15839
CSNK2A1	ABCF1	S109	PhosphoSitePlus	0.1581
CSNK2A1	NOP56	S520	NetworKIN	0.156289
CDK7	TAF12	S51	NetworKIN	0.153866
MAPK11	TAF12	S51	NetworKIN	0.153866
CHUK	PIAS1	S466	NetworKIN	0.15313
CHUK	PIAS1	S467	NetworKIN	0.15313
CHUK	PIAS1	S468	NetworKIN	0.15313
CSNK2A1	PIAS1	S466	PhosphoSitePlus	0.15313
CSNK2A1	PIAS1	S467	PhosphoSitePlus	0.15313
CSNK2A1	PIAS1	S468	PhosphoSitePlus	0.15313
HIPK2	PIAS1	S468	NetworKIN	0.15313
MAPK7	PIAS1	S466	NetworKIN	0.15313
CSNK2A1	CERS4	S347	PhosphoSitePlus	0.153123
CSNK2A1	CERS4	S349	PhosphoSitePlus	0.153123
CAMK2A	GFPT1	S261	PhosphoSitePlus	0.152499
PRKAA1	GFPT1	S261	PhosphoSitePlus	0.152499
AURKA	NCOR1	S1977	NetworKIN	0.14671
AURKA	NCOR1	S1981	NetworKIN	0.14671
CDK1	NCOR1	S1977	NetworKIN	0.14671
CDK1	NCOR1	S1981	NetworKIN	0.14671
CHUK	NCOR1	S1977	NetworKIN	0.14671
CHUK	NCOR1	S1981	NetworKIN	0.14671
CLK1	NCOR1	S1981	NetworKIN	0.14671
HIPK2	NCOR1	S1977	NetworKIN	0.14671
HIPK2	NCOR1	S1981	NetworKIN	0.14671
MAPK3	NCOR1	S1981	NetworKIN	0.14671
GSK3A	MAP1B	S828	NetworKIN	0.145863
GSK3B	MAP1B	S828	NetworKIN	0.145863
MAPK1	DCP1A	S315	NetworKIN	0.142049
MAPK8	DCP1A	S315	PhosphoSitePlus	0.142049
MTOR	SRRM2	S1329	PhosphoSitePlus	0.139037
CDK1	MAP1B	S2211	NetworKIN	0.138152
CDK5	MAP1B	S2211	NetworKIN	0.138152
MAPK1	MPZL1	S210	NetworKIN	0.136949
MAPK3	MPZL1	S210	NetworKIN	0.136949
CSNK2A1	HDAC2	S394	PhosphoSitePlus	0.135363
PRKCB	CHERP	S813	NetworKIN	0.135142
PLK1	RIOK2	S335	PhosphoSitePlus	0.134604
MAP2K4	DAXX	S688	NetworKIN	0.134019
MAP2K4	DAXX	S702	NetworKIN	0.134019
MAPK9	DAXX	S688	NetworKIN	0.134019
NEK4	DAXX	S688	NetworKIN	0.134019
NEK4	DAXX	S702	NetworKIN	0.134019
CDK1	JUN	S63	NetworKIN	0.13388
CDK2	JUN	S63	NetworKIN	0.13388
CDK3	JUN	S63	PhosphoSitePlus	0.13388
CDK4	JUN	S63	NetworKIN	0.13388
CHUK	JUN	S63	NetworKIN	0.13388
CSNK2A2	JUN	S63	NetworKIN	0.13388
GSK3A	JUN	S63	NetworKIN	0.13388
GSK3B	JUN	S63	NetworKIN	0.13388
IKBKB	JUN	S63	NetworKIN	0.13388
MAP2K1	JUN	S63	NetworKIN	0.13388
MAP2K2	JUN	S63	NetworKIN	0.13388
MAP2K3	JUN	S63	NetworKIN	0.13388
MAP2K4	JUN	S63	NetworKIN	0.13388
MAP2K5	JUN	S63	NetworKIN	0.13388
MAP2K6	JUN	S63	NetworKIN	0.13388
MAP2K7	JUN	S63	NetworKIN	0.13388
MAPK1	JUN	S63	NetworKIN	0.13388
MAPK10	JUN	S63	NetworKIN	0.13388
MAPK11	JUN	S63	NetworKIN	0.13388
MAPK12	JUN	S63	NetworKIN	0.13388
MAPK13	JUN	S63	NetworKIN	0.13388
MAPK14	JUN	S63	NetworKIN	0.13388
MAPK15	JUN	S63	PhosphoSitePlus	0.13388
MAPK3	JUN	S63	NetworKIN	0.13388
MAPK7	JUN	S63	NetworKIN	0.13388
MAPK8	JUN	S63	PhosphoSitePlus	0.13388
MAPK9	JUN	S63	PhosphoSitePlus	0.13388
MOK	JUN	S63	NetworKIN	0.13388
PBK	JUN	S63	PhosphoSitePlus	0.13388
PLK3	JUN	S63	PhosphoSitePlus	0.13388
PRKD1	JUN	S63	PhosphoSitePlus	0.13388
PRKDC	JUN	S63	NetworKIN	0.13388
RAF1	JUN	S63	NetworKIN	0.13388
VRK1	JUN	S63	PhosphoSitePlus	0.13388
CSNK1D	MAP1B	S1782	NetworKIN	0.126961
CSNK2A1	MDC1	S402	PhosphoSitePlus	0.122892
CDK7	DDB2	S24	NetworKIN	0.122383
ROCK1	RTN4	S15	NetworKIN	0.121466
CDK5	MAP1B	S832	NetworKIN	0.11765
CSNK1D	MAP1B	S831	NetworKIN	0.11765
CSNK2A1	MAP1B	S831	NetworKIN	0.11765
CSNK2A2	MAP1B	S831	NetworKIN	0.11765
GSK3A	MAP1B	S831	NetworKIN	0.11765
GSK3A	MAP1B	S832	NetworKIN	0.11765
GSK3B	MAP1B	S831	NetworKIN	0.11765
GSK3B	MAP1B	S832	NetworKIN	0.11765
MAPK8	MAP1B	S832	NetworKIN	0.11765
CDK1	CDC27	T205	PhosphoSitePlus	0.116733
PLK1	CDC27	T205	PhosphoSitePlus	0.116733
MAPK1	ASAP1	S843	NetworKIN	0.116576
MAPK3	ASAP1	S843	NetworKIN	0.116576
CDK5	MAP1B	S1208	NetworKIN	0.11289
CSNK1D	MAP1B	S1208	NetworKIN	0.11289
GSK3A	MAP1B	S1208	NetworKIN	0.11289
GSK3B	MAP1B	S1208	NetworKIN	0.11289
MAPK8	MAP1B	S1208	NetworKIN	0.11289
CSNK2A1	UIMC1	S44	PhosphoSitePlus	0.107148
CDK5	MAP1B	S1260	NetworKIN	0.107074
GSK3A	MAP1B	S1260	NetworKIN	0.107074
GSK3B	MAP1B	S1260	NetworKIN	0.107074
MAPK1	MAP1B	S1260	NetworKIN	0.107074
MAPK3	MAP1B	S1260	NetworKIN	0.107074
CDK5	MAP1B	S1389	NetworKIN	0.10186
CSNK1D	MAP1B	S1389	NetworKIN	0.10186
CSNK2A2	MAP1B	S1389	NetworKIN	0.10186
GSK3A	MAP1B	S1389	NetworKIN	0.10186
GSK3B	MAP1B	S1389	NetworKIN	0.10186
CAMK1	HDAC4	S565	NetworKIN	0.0984713
CSNK2A1	HDAC4	S565	NetworKIN	0.0984713
HIPK2	HDAC4	S565	NetworKIN	0.0984713
MAPK7	HDAC4	S565	NetworKIN	0.0984713
CDK1	CDK13	S325	NetworKIN	0.096568
CHUK	PIAS1	S488	NetworKIN	0.0940704
MAPK7	PIAS1	S488	NetworKIN	0.0940704
ARAF	SYN1	S510	NetworKIN	0.0893319
CAMK1	SYN1	S510	NetworKIN	0.0893319
CAMK2A	SYN1	S510	NetworKIN	0.0893319
CAMK2B	SYN1	S510	NetworKIN	0.0893319
CAMK2D	SYN1	S510	NetworKIN	0.0893319
CAMK2G	SYN1	S510	NetworKIN	0.0893319
CDK5	SYN1	S510	NetworKIN	0.0893319
MAPK3	SYN1	S510	NetworKIN	0.0893319
GSK3A	IRS2	T779	NetworKIN	0.0892185
GSK3B	IRS2	T779	NetworKIN	0.0892185
MAPK1	IRS2	T779	NetworKIN	0.0892185
MAPK10	IRS2	T779	NetworKIN	0.0892185
MAPK3	IRS2	T779	NetworKIN	0.0892185
MAPK8	IRS2	T779	NetworKIN	0.0892185
CLK1	SRRM2	S297	NetworKIN	0.0855802
PRKCB	EHBP1	S177	NetworKIN	0.0768553
CDK5	MYEF2	S17	NetworKIN	0.07197
MAPK7	MYEF2	S17	NetworKIN	0.07197
CSNK2A1	NOP56	S570	NetworKIN	0.067934
MAPK1	FOSL1	S265	NetworKIN	0.0678514
MAPK3	FOSL1	S265	NetworKIN	0.0678514
MAPK7	FOSL1	S265	NetworKIN	0.0678514
MAPK8	FOSL1	S265	NetworKIN	0.0678514
MAPK9	FOSL1	S265	NetworKIN	0.0678514
PRKCQ	FOSL1	S265	PhosphoSitePlus	0.0678514
PAK4	LARP1	S868	NetworKIN	0.0652822
ACVR2B	SNX1	S32	NetworKIN	0.0643979
CDK1	MAP4	S507	NetworKIN	0.0609195
MARK1	MAP4	S507	NetworKIN	0.0609195
MARK1	MAP4	S510	NetworKIN	0.0609195
MARK3	MAP4	S507	NetworKIN	0.0609195
MARK3	MAP4	S510	NetworKIN	0.0609195
MARK4	MAP4	S507	NetworKIN	0.0609195
MARK4	MAP4	S510	NetworKIN	0.0609195
AKT1	HSPB1	S82	PhosphoSitePlus	0.0591908
CHUK	HSPB1	S82	NetworKIN	0.0591908
DMPK	HSPB1	S82	NetworKIN	0.0591908
IKBKB	HSPB1	S82	NetworKIN	0.0591908
MAPKAPK2	HSPB1	S82	PhosphoSitePlus	0.0591908
MAPKAPK3	HSPB1	S82	NetworKIN	0.0591908
MAPKAPK5	HSPB1	S82	NetworKIN	0.0591908
PKD1	HSPB1	S82	NetworKIN	0.0591908
PRKACA	HSPB1	S82	PhosphoSitePlus	0.0591908
PRKD1	HSPB1	S82	PhosphoSitePlus	0.0591908
PRKG1	HSPB1	S82	PhosphoSitePlus	0.0591908
RPS6KA3	HSPB1	S82	NetworKIN	0.0591908
RPS6KB2	HSPB1	S82	PhosphoSitePlus	0.0591908
CDK4	MCM6	S762	NetworKIN	0.0576045
AURKB	NAGK	S76	PhosphoSitePlus	0.0558443
CDK1	NAGK	S76	PhosphoSitePlus	0.0558443
AURKA	CDC23	S588	NetworKIN	0.0545572
AURKB	CDC23	S588	NetworKIN	0.0545572
CDK1	CDC23	S588	NetworKIN	0.0545572
CDK2	CDC23	S588	NetworKIN	0.0545572
NEK2	CDC23	S588	NetworKIN	0.0545572
CDK5	MAP1B	S1400	NetworKIN	0.0510893
GSK3A	MAP1B	S1400	NetworKIN	0.0510893
GSK3B	MAP1B	S1400	NetworKIN	0.0510893
MAPK1	MAP1B	S1400	NetworKIN	0.0510893
MAPK3	MAP1B	S1400	NetworKIN	0.0510893
MAPK8	MAP1B	S1400	NetworKIN	0.0510893
CDC7	MCM2	S5	PhosphoSitePlus	0.0485586
CDK7	MCM2	S5	PhosphoSitePlus	0.0485586
PLK1	MCM2	S5	NetworKIN	0.0485586
TLK1	MCM2	S5	NetworKIN	0.0485586
TLK2	MCM2	S5	NetworKIN	0.0485586
CDK5	MAP1B	T1270	NetworKIN	0.048549
DAPK1	MAP1B	T1270	NetworKIN	0.048549
GSK3A	MAP1B	T1270	NetworKIN	0.048549
GSK3B	MAP1B	T1270	NetworKIN	0.048549
EIF2AK2	PRKRA	S18	NetworKIN	0.0476964
NEK1	PRKRA	S18	NetworKIN	0.0476964
CDK5	MAP1B	S1298	NetworKIN	0.0466919
GSK3A	MAP1B	S1298	NetworKIN	0.0466919
GSK3B	MAP1B	S1298	NetworKIN	0.0466919
CHEK1	CDK13	S437	PhosphoSitePlus	0.0450713
AURKA	SETD2	S321	NetworKIN	0.0379709
CAMK4	SETD2	S321	NetworKIN	0.0379709
MAP2K1	SETD2	S321	NetworKIN	0.0379709
MAP2K2	SETD2	S321	NetworKIN	0.0379709
PDK1	SETD2	S321	NetworKIN	0.0379709
AKT1	TIAM1	S231	PhosphoSitePlus	0.0369876
CAMK2G	TIAM1	S231	NetworKIN	0.0369876
PAK1	TIAM1	S231	NetworKIN	0.0369876
PRKCG	TIAM1	S231	NetworKIN	0.0369876
MAPK1	TPR	S2155	NetworKIN	0.0345751
NEK2	TPR	S2155	NetworKIN	0.0345751
CHUK	IRS2	S915	NetworKIN	0.03379
GSK3A	IRS2	S915	NetworKIN	0.03379
IKBKB	IRS2	S915	NetworKIN	0.03379
MAPK1	IRS2	S915	NetworKIN	0.03379
MAPK10	IRS2	S915	NetworKIN	0.03379
MAPK3	IRS2	S915	NetworKIN	0.03379
MAPK8	IRS2	S915	NetworKIN	0.03379
CDK5	MAP1B	S1396	NetworKIN	0.0334147
GSK3A	MAP1B	S1396	NetworKIN	0.0334147
GSK3B	MAP1B	S1396	NetworKIN	0.0334147
MAPK3	MAP1B	S1396	NetworKIN	0.0334147
MAPK8	MAP1B	S1396	NetworKIN	0.0334147
CSNK2A1	HUWE1	S1907	NetworKIN	0.0331753
PRKAA1	FNIP1	S760	NetworKIN	0.0315965
PRKAA2	FNIP1	S760	NetworKIN	0.0315965
MAPK1	HUWE1	S3662	NetworKIN	0.0305971
MAPK3	HUWE1	S3662	NetworKIN	0.0305971
CLK1	RBM39	S136	NetworKIN	0.0285365
CLK1	SRRM2	S992	NetworKIN	0.0280978
CLK1	SRRM2	S323	NetworKIN	0.023934
CLK1	SON	S1782	NetworKIN	0.0222275
CLK1	SON	S1783	NetworKIN	0.0222275
CSNK1E	APC	S744	NetworKIN	0.0199693
GSK3A	APC	S744	NetworKIN	0.0199693
GSK3B	APC	S744	NetworKIN	0.0199693
MAPK3	APC	S744	NetworKIN	0.0199693
NEK2	APC	S744	NetworKIN	0.0199693
AURKA	CDC26	S42	NetworKIN	0.0170803
CSNK1D	CDC26	S42	NetworKIN	0.0170803
NEK2	CDC26	S42	NetworKIN	0.0170803
PRKCB	AEBP2	S27	NetworKIN	0.0162948
CSNK2A1	EIF3J	S11	NetworKIN	0.016207
CSNK2A1	MDC1	S453	PhosphoSitePlus	0.0116348
CSNK2A1	MDC1	T455	PhosphoSitePlus	0.0116348
CDK1	IRS2	S1203	NetworKIN	0.0104224
CHUK	IRS2	S1203	NetworKIN	0.0104224
GSK3A	IRS2	S1203	NetworKIN	0.0104224
GSK3B	IRS2	S1203	NetworKIN	0.0104224
IKBKB	IRS2	S1203	NetworKIN	0.0104224
MAPK1	IRS2	S1203	NetworKIN	0.0104224
MAPK10	IRS2	S1203	NetworKIN	0.0104224
MAPK3	IRS2	S1203	NetworKIN	0.0104224
MAPK8	IRS2	S1203	NetworKIN	0.0104224
CDK7	LEO1	S10	NetworKIN	0.00991694
CDK1	RSF1	S1375	PhosphoSitePlus	0.00896645
PLK1	RSF1	S1359	PhosphoSitePlus	0.00896645
CDK5	MAP1B	T1949	NetworKIN	0.00752258
CSNK1D	MAP1B	T1949	NetworKIN	0.00752258
DAPK1	MAP1B	T1949	NetworKIN	0.00752258
GSK3A	MAP1B	T1949	NetworKIN	0.00752258
GSK3B	MAP1B	T1949	NetworKIN	0.00752258
MAPK8	MAP1B	T1949	NetworKIN	0.00752258
CSNK2A1	CHD4	S308	NetworKIN	0.00195376
CSNK2A1	CHD4	S309	NetworKIN	0.00195376
CSNK2A1	CHD4	S310	NetworKIN	0.00195376
TTK	RBM15	T568	NetworKIN	0.00162824
PAK4	LARP1	S847	NetworKIN	-0.00085
PRKCE	MATR3	S188	NetworKIN	-0.00159582
AKT1	PDPK1	S241	NetworKIN	-0.00236066
AKT2	PDPK1	S241	NetworKIN	-0.00236066
AKT3	PDPK1	S241	NetworKIN	-0.00236066
PAK1	PDPK1	S241	NetworKIN	-0.00236066
PDK1	PDPK1	S241	NetworKIN	-0.00236066
PDPK1	PDPK1	S241	PhosphoSitePlus	-0.00236066
PRKCD	PDPK1	S241	NetworKIN	-0.00236066
PRKCE	PDPK1	S241	NetworKIN	-0.00236066
PRKCI	PDPK1	S241	NetworKIN	-0.00236066
PRKCT	PDPK1	S241	NetworKIN	-0.00236066
RPS6KA2	PDPK1	S241	NetworKIN	-0.00236066
RPS6KA3	PDPK1	S241	NetworKIN	-0.00236066
RPS6KB1	PDPK1	S241	NetworKIN	-0.00236066
RPS6KB2	PDPK1	S241	NetworKIN	-0.00236066
SGK1	PDPK1	S241	NetworKIN	-0.00236066
SGK2	PDPK1	S241	NetworKIN	-0.00236066
SGK3	PDPK1	S241	NetworKIN	-0.00236066
CSNK2A1	ATRX	S889	NetworKIN	-0.002416
HIPK2	ATRX	S889	NetworKIN	-0.002416
PAK3	ATRX	S889	NetworKIN	-0.002416
ACVR2B	SNX1	S39	NetworKIN	-0.0083155
MTOR	DNMT1	S714	PhosphoSitePlus	-0.00833321
PRKCB	RBM12	S420	NetworKIN	-0.0135365
CDK2	LARP1	S774	PhosphoSitePlus	-0.0170659
MTOR	LARP1	S774	PhosphoSitePlus	-0.0170659
ATM	PRKDC	S2612	PhosphoSitePlus	-0.0199038
ATR	PRKDC	S2612	PhosphoSitePlus	-0.0199038
PRKDC	PRKDC	S2612	PhosphoSitePlus	-0.0199038
MAPK7	SENP3	T176	NetworKIN	-0.0204678
NEK2	TPR	S1185	NetworKIN	-0.0212053
PLK1	TPR	S1185	NetworKIN	-0.0212053
CDK1	LMNA	S390	PhosphoSitePlus	-0.0212186
CDK1	LMNA	S392	PhosphoSitePlus	-0.0212186
GSK3A	LMNA	S390	NetworKIN	-0.0212186
GSK3A	LMNA	S392	NetworKIN	-0.0212186
MAPK3	LMNA	S390	NetworKIN	-0.0212186
CLK1	PPIG	S356	NetworKIN	-0.0239697
CLK1	PPIG	T358	NetworKIN	-0.0239697
CLK1	CLK4	S136	NetworKIN	-0.0269229
CLK4	CLK4	S136	NetworKIN	-0.0269229
CDK5	MAP1B	S1881	NetworKIN	-0.0280679
CSNK1D	MAP1B	S1881	NetworKIN	-0.0280679
CSNK2A1	MAP1B	S1881	NetworKIN	-0.0280679
CSNK2A2	MAP1B	S1881	NetworKIN	-0.0280679
GSK3A	MAP1B	S1881	NetworKIN	-0.0280679
GSK3B	MAP1B	S1881	NetworKIN	-0.0280679
MAPK8	MAP1B	S1881	NetworKIN	-0.0280679
CSNK2A1	IWS1	S80	NetworKIN	-0.0283185
CDK5	MAP1B	S1322	NetworKIN	-0.0294477
GSK3A	MAP1B	S1322	NetworKIN	-0.0294477
GSK3B	MAP1B	S1322	NetworKIN	-0.0294477
PKD3	VAMP2	S80	NetworKIN	-0.0307992
PRKCI	VAMP2	S80	NetworKIN	-0.0307992
ATM	TOP1	S10	NetworKIN	-0.0311521
CSNK2A1	TOP1	S10	PhosphoSitePlus	-0.0311521
CSNK2A2	TOP1	S10	NetworKIN	-0.0311521
PRKDC	TOP1	S10	NetworKIN	-0.0311521
CSNK2A1	IWS1	S398	NetworKIN	-0.0323111
CSNK2A1	IWS1	S400	NetworKIN	-0.0323111
AKT1	CRK	S41	NetworKIN	-0.0351887
MAP2K4	CRK	S41	NetworKIN	-0.0351887
PAK1	CRK	S41	PhosphoSitePlus	-0.0351887
PRKCG	CRK	S41	NetworKIN	-0.0351887
PRKCH	CRK	S41	NetworKIN	-0.0351887
PRKCT	CRK	S41	NetworKIN	-0.0351887
RAF1	CRK	S41	NetworKIN	-0.0351887
CDK5	MAP1B	S1312	NetworKIN	-0.036921
GSK3A	MAP1B	S1312	NetworKIN	-0.036921
GSK3B	MAP1B	S1312	NetworKIN	-0.036921
MAPK8	MAP1B	S1312	NetworKIN	-0.036921
TTK	CDK13	T1056	NetworKIN	-0.0377172
CLK1	SRRM2	S1101	NetworKIN	-0.0418335
CLK1	SRRM2	S1103	NetworKIN	-0.0418335
GSK3A	APC	S2125	NetworKIN	-0.0463203
GSK3B	APC	S2125	NetworKIN	-0.0463203
NEK2	APC	S2125	NetworKIN	-0.0463203
CSNK2A2	MAP1B	S1406	NetworKIN	-0.0497576
GSK3A	MAP1B	S1406	NetworKIN	-0.0497576
GSK3B	MAP1B	S1406	NetworKIN	-0.0497576
CSNK2A1	GBF1	S1318	NetworKIN	-0.0497605
PDK1	PKN2	S302	NetworKIN	-0.0511344
PDK1	PKN2	S306	NetworKIN	-0.0511344
PDK2	PKN2	S302	NetworKIN	-0.0511344
PDK2	PKN2	S306	NetworKIN	-0.0511344
CDK2	SF3B1	T142	PhosphoSitePlus	-0.0519581
CLK1	SRRM2	T983	NetworKIN	-0.0569006
MAPK1	SP3	S73	PhosphoSitePlus	-0.0570017
MAPK3	SP3	S73	PhosphoSitePlus	-0.0570017
AKT3	AGO2	S387	PhosphoSitePlus	-0.0571973
MAPKAPK2	AGO2	S387	PhosphoSitePlus	-0.0571973
AURKA	KIF4A	S1225	NetworKIN	-0.0586707
CDK1	KIF4A	S1225	NetworKIN	-0.0586707
NEK2	KIF4A	S1225	NetworKIN	-0.0586707
PRKCB	RBBP6	S1179	NetworKIN	-0.0656344
CSNK2A1	ATRX	S677	NetworKIN	-0.0663325
HIPK2	ATRX	S677	NetworKIN	-0.0663325
CDK1	SMC4	S22	NetworKIN	-0.066425
AURKB	CLIP1	S195	NetworKIN	-0.0673681
NEK2	CLIP1	S195	NetworKIN	-0.0673681
PLK1	CLIP1	S195	PhosphoSitePlus	-0.0673681
CDK1	MAP4	T521	NetworKIN	-0.0674357
MARK1	MAP4	T521	NetworKIN	-0.0674357
MARK3	MAP4	T521	NetworKIN	-0.0674357
MARK4	MAP4	T521	NetworKIN	-0.0674357
TTK	MAP4	T521	NetworKIN	-0.0674357
ATM	RAD50	S635	PhosphoSitePlus	-0.0696208
ATR	RAD50	S635	NetworKIN	-0.0696208
PRKDC	RAD50	S635	NetworKIN	-0.0696208
MAPK14	EZH2	T367	PhosphoSitePlus	-0.0717659
CLK1	SRRM2	S377	NetworKIN	-0.0816168
CAMK2A	STMN1	S16	PhosphoSitePlus	-0.08264
CAMK2B	STMN1	S16	PhosphoSitePlus	-0.08264
CAMK4	STMN1	S16	PhosphoSitePlus	-0.08264
PAK1	STMN1	S16	PhosphoSitePlus	-0.08264
PRKACA	STMN1	S16	PhosphoSitePlus	-0.08264
RPS6KA3	STMN1	S16	PhosphoSitePlus	-0.08264
AKT1	SOS1	S1134	NetworKIN	-0.0843738
AKT2	SOS1	S1134	NetworKIN	-0.0843738
AKT3	SOS1	S1134	NetworKIN	-0.0843738
MAP2K1	SOS1	S1134	NetworKIN	-0.0843738
MAP2K2	SOS1	S1134	NetworKIN	-0.0843738
PDK1	SOS1	S1134	NetworKIN	-0.0843738
RAF1	SOS1	S1134	NetworKIN	-0.0843738
RPS6KA1	SOS1	S1134	PhosphoSitePlus	-0.0843738
CSNK1A1	APC	S1392	NetworKIN	-0.0886389
CSNK1D	APC	S1392	NetworKIN	-0.0886389
CSNK1E	APC	S1392	PhosphoSitePlus	-0.0886389
CSNK2A1	APC	S1392	NetworKIN	-0.0886389
GSK3A	APC	S1392	NetworKIN	-0.0886389
GSK3B	APC	S1392	NetworKIN	-0.0886389
NEK2	APC	S1392	NetworKIN	-0.0886389
PLK1	APC	S1392	NetworKIN	-0.0886389
CDK4	CCNL1	T325	NetworKIN	-0.0994288
CDK6	CCNL1	T325	NetworKIN	-0.0994288
GRK6	GRK6	S484	PhosphoSitePlus	-0.105415
PRKG2	SOX5	S534	NetworKIN	-0.106221
MAPK1	ZEB1	S646	NetworKIN	-0.108505
MKNK2	PLEC	S4642	PhosphoSitePlus	-0.109604
PRKACA	PLEC	S4642	PhosphoSitePlus	-0.109604
CSNK2A1	KDM2B	S979	NetworKIN	-0.11185
CSNK2A1	MAP1B	S1408	NetworKIN	-0.112127
CSNK2A2	MAP1B	S1408	NetworKIN	-0.112127
GSK3A	MAP1B	S1408	NetworKIN	-0.112127
GSK3B	MAP1B	S1408	NetworKIN	-0.112127
MAPK8	MAP1B	S1408	NetworKIN	-0.112127
CSNK2A1	CLN3	S14	NetworKIN	-0.11698
PLK1	EME1	S85	NetworKIN	-0.130154
PLK1	EME1	S87	NetworKIN	-0.130154
GRK6	GRK6	T485	PhosphoSitePlus	-0.134621
CSNK2A2	L1CAM	S1248	NetworKIN	-0.139579
MAPK1	L1CAM	S1248	PhosphoSitePlus	-0.139579
MAPK3	L1CAM	S1248	NetworKIN	-0.139579
RPS6KA2	L1CAM	S1248	NetworKIN	-0.139579
CDK5	MAP1B	S1793	NetworKIN	-0.140428
GSK3A	MAP1B	S1793	NetworKIN	-0.140428
GSK3B	MAP1B	S1793	NetworKIN	-0.140428
MAPK8	MAP1B	S1793	NetworKIN	-0.140428
CDK5	MAP1B	S1779	NetworKIN	-0.149317
GSK3A	MAP1B	S1779	NetworKIN	-0.149317
GSK3B	MAP1B	S1779	NetworKIN	-0.149317
MAPK8	MAP1B	S1779	NetworKIN	-0.149317
TGFBR2	STRAP	S335	NetworKIN	-0.14978
TGFBR2	STRAP	S338	NetworKIN	-0.14978
CDK1	MAP4	S280	NetworKIN	-0.1506
MARK1	MAP4	S280	NetworKIN	-0.1506
MARK3	MAP4	S280	NetworKIN	-0.1506
MARK4	MAP4	S280	NetworKIN	-0.1506
CDK5	MAP1B	S1443	NetworKIN	-0.153263
GSK3A	MAP1B	S1443	NetworKIN	-0.153263
GSK3B	MAP1B	S1443	NetworKIN	-0.153263
MAPK8	MAP1B	S1443	NetworKIN	-0.153263
CDK7	NCBP1	T21	NetworKIN	-0.154628
RPS6KB1	NCBP1	T21	PhosphoSitePlus	-0.154628
MAPK3	SGTA	T81	NetworKIN	-0.159145
STK11	SGTA	T81	NetworKIN	-0.159145
MAPK1	JUND	S255	NetworKIN	-0.161816
MAPK1	JUND	S259	NetworKIN	-0.161816
MAPK10	JUND	S255	NetworKIN	-0.161816
MAPK3	JUND	S255	NetworKIN	-0.161816
MAPK3	JUND	S259	NetworKIN	-0.161816
MAPK8	JUND	S255	NetworKIN	-0.161816
MAPK8	JUND	S259	NetworKIN	-0.161816
CSNK2A1	STX1A	S14	PhosphoSitePlus	-0.167806
CSNK2A2	STX1A	S14	NetworKIN	-0.167806
MAPK7	SENP3	S169	NetworKIN	-0.176475
CDK2	NUP98	S612	PhosphoSitePlus	-0.17689
CSNK2A1	PHF12	S134	NetworKIN	-0.179356
MAP2K1	EGFR	T693	NetworKIN	-0.187625
MAPK1	EGFR	T693	PhosphoSitePlus	-0.187625
MAPK14	EGFR	T693	PhosphoSitePlus	-0.187625
MAPK3	EGFR	T693	PhosphoSitePlus	-0.187625
PKD1	EGFR	T693	NetworKIN	-0.187625
AKT1	IRS2	S1149	NetworKIN	-0.188025
AKT2	IRS2	S1149	NetworKIN	-0.188025
AKT3	IRS2	S1149	NetworKIN	-0.188025
CHUK	IRS2	S1149	NetworKIN	-0.188025
GSK3A	IRS2	S1149	NetworKIN	-0.188025
GSK3A	IRS2	S1162	NetworKIN	-0.188025
GSK3B	IRS2	S1149	NetworKIN	-0.188025
GSK3B	IRS2	S1162	NetworKIN	-0.188025
IKBKB	IRS2	S1149	NetworKIN	-0.188025
IKBKB	IRS2	S1162	NetworKIN	-0.188025
MAPK1	IRS2	S1162	NetworKIN	-0.188025
MAPK3	IRS2	S1162	NetworKIN	-0.188025
PIM1	IRS2	S1149	PhosphoSitePlus	-0.188025
PRKAA2	IRS2	S1149	NetworKIN	-0.188025
RAF1	IRS2	S1149	NetworKIN	-0.188025
RPS6KB1	IRS2	S1149	NetworKIN	-0.188025
NLK	BCL9	S687	NetworKIN	-0.188305
CDK7	MTA1	S576	NetworKIN	-0.193831
CSNK2A1	RRN3	S172	PhosphoSitePlus	-0.193969
CSNK2A1	EIF3J	S13	NetworKIN	-0.195515
CSNK1G1	DIDO1	T1256	NetworKIN	-0.19721
MAPK12	DIDO1	T1256	NetworKIN	-0.19721
ATM	RPAP3	S116	NetworKIN	-0.20095
CDK7	XPC	S883	NetworKIN	-0.200972
CDK7	XPC	S884	NetworKIN	-0.200972
CSNK2A1	XPC	S883	NetworKIN	-0.200972
CSNK2A1	XPC	S884	NetworKIN	-0.200972
CDK1	UBE4B	S31	NetworKIN	-0.201777
DAPK1	MAP1B	T1799	NetworKIN	-0.202605
GSK3A	MAP1B	T1799	NetworKIN	-0.202605
GSK3B	MAP1B	T1799	NetworKIN	-0.202605
MAP4K6	MAP1B	T1799	NetworKIN	-0.202605
CDK1	TACC2	S2256	NetworKIN	-0.20354
CSNK2A1	RALY	T298	NetworKIN	-0.204159
MAPK1	ETV6	S22	NetworKIN	-0.209101
MAPK1	ETV6	T18	NetworKIN	-0.209101
MAPK14	ETV6	S22	PhosphoSitePlus	-0.209101
MAPK3	ETV6	S22	NetworKIN	-0.209101
MAPK3	ETV6	T18	NetworKIN	-0.209101
PIM1	CBX3	S176	NetworKIN	-0.213861
CSNK1D	PACS1	S529	NetworKIN	-0.216318
CSNK2A1	PACS1	S529	NetworKIN	-0.216318
CSNK2A1	EIF3B	S154	NetworKIN	-0.219484
CDK1	GAB2	S543	NetworKIN	-0.221257
MAP2K1	GAB2	S543	NetworKIN	-0.221257
MAPK1	GAB2	S543	NetworKIN	-0.221257
MAPK3	GAB2	S543	NetworKIN	-0.221257
MAPK8	GAB2	S543	NetworKIN	-0.221257
CDK1	MAP1S	S640	NetworKIN	-0.221411
DAPK1	MAP1B	T1282	NetworKIN	-0.221911
GSK3A	MAP1B	S1276	NetworKIN	-0.221911
GSK3A	MAP1B	T1282	NetworKIN	-0.221911
GSK3B	MAP1B	S1276	NetworKIN	-0.221911
GSK3B	MAP1B	T1282	NetworKIN	-0.221911
GSK3B	ILKAP	S13	NetworKIN	-0.22222
CDK7	ERCC6	S429	NetworKIN	-0.222557
CDK7	ERCC6	S430	NetworKIN	-0.222557
CSNK2A1	ERCC6	S429	NetworKIN	-0.222557
CSNK2A1	ERCC6	S430	NetworKIN	-0.222557
CDK2	ZYX	S308	PhosphoSitePlus	-0.222609
CDK7	ERCC6	S489	NetworKIN	-0.22442
CSNK2A1	ERCC6	S489	NetworKIN	-0.22442
GSK3A	MAP1B	S1446	NetworKIN	-0.224547
GSK3B	MAP1B	S1446	NetworKIN	-0.224547
CSNK2A1	NAA15	S855	NetworKIN	-0.226504
HIPK2	NAA15	S855	NetworKIN	-0.226504
PRKDC	NAA15	S855	NetworKIN	-0.226504
ULK1	SMCR8	S492	PhosphoSitePlus	-0.232036
MAPK1	BAG3	S377	NetworKIN	-0.234599
MAPK3	BAG3	S377	NetworKIN	-0.234599
PAK4	LARP1	S548	NetworKIN	-0.235198
CDK1	APC	S780	NetworKIN	-0.241376
CSNK1E	APC	S780	NetworKIN	-0.241376
GSK3A	APC	S780	NetworKIN	-0.241376
GSK3B	APC	S780	NetworKIN	-0.241376
NEK2	APC	S780	NetworKIN	-0.241376
CDK1	FOXK2	S428	PhosphoSitePlus	-0.246586
CDK2	FOXK2	S428	PhosphoSitePlus	-0.246586
MAPK3	FOXK2	S428	NetworKIN	-0.246586
CSNK2A1	VAMP4	S90	NetworKIN	-0.252237
CSNK2A1	VAMP4	S30	NetworKIN	-0.252485
CDK4	EIF3K	S217	NetworKIN	-0.255278
CDK2	DMAP1	T445	PhosphoSitePlus	-0.255322
MAPK3	DMAP1	T445	NetworKIN	-0.255322
CDK1	LMNB1	T575	NetworKIN	-0.263664
CDK2	LMNB1	T575	NetworKIN	-0.263664
PRKCD	LMNB1	T575	NetworKIN	-0.263664
TTK	LMNB1	T575	NetworKIN	-0.263664
CSNK2A1	KDM1A	S131	PhosphoSitePlus	-0.266482
MAPK11	ATF7	T51	PhosphoSitePlus	-0.267615
MAPK8	ATF7	T51	NetworKIN	-0.267615
MAPK8	ATF7	T53	NetworKIN	-0.267615
MAPK9	ATF7	T51	NetworKIN	-0.267615
MAPK9	ATF7	T53	NetworKIN	-0.267615
CSNK2A1	AATF	S321	NetworKIN	-0.272705
ADRBK1	TPPP	S35	NetworKIN	-0.273506
PRKACA	TPPP	S32	PhosphoSitePlus	-0.273506
CLK1	SON	S1556	NetworKIN	-0.277513
ADRBK1	HDAC1	S393	NetworKIN	-0.281773
CSNK2A1	HDAC1	S393	NetworKIN	-0.281773
CSNK2A2	HDAC1	S393	NetworKIN	-0.281773
AURKA	CDC23	T596	NetworKIN	-0.282386
CDK1	CDC23	T596	NetworKIN	-0.282386
CDK2	CDC23	T596	NetworKIN	-0.282386
NEK2	CDC23	T596	NetworKIN	-0.282386
CSNK2A1	ATRX	S819	NetworKIN	-0.285367
HIPK2	ATRX	S819	NetworKIN	-0.285367
PRKDC	ATRX	S819	NetworKIN	-0.285367
AKT1	ZYX	S143	NetworKIN	-0.286665
CSNK2A1	ATRX	S634	NetworKIN	-0.286933
ADRBK1	HDAC1	S421	NetworKIN	-0.288538
CDK6	HDAC1	S423	NetworKIN	-0.288538
CSNK2A1	HDAC1	S421	PhosphoSitePlus	-0.288538
CSNK2A1	HDAC1	S423	PhosphoSitePlus	-0.288538
CSNK2A2	HDAC1	S421	NetworKIN	-0.288538
CSNK2A2	HDAC1	S423	NetworKIN	-0.288538
CSNK1D	PACS1	S534	NetworKIN	-0.293662
CLK1	CLK4	S138	NetworKIN	-0.294783
CLK4	CLK4	S138	NetworKIN	-0.294783
CDK7	SSRP1	S444	NetworKIN	-0.296116
CSNK1A1	SSRP1	S444	NetworKIN	-0.296116
CSNK2A1	SSRP1	S444	NetworKIN	-0.296116
CSNK2A2	SSRP1	S444	NetworKIN	-0.296116
CLK1	SON	S1780	NetworKIN	-0.313539
CLK1	SON	S2009	NetworKIN	-0.322428
CLK1	SON	S2011	NetworKIN	-0.322428
CLK1	SON	S2013	NetworKIN	-0.322428
CSNK1D	MAP1B	S1330	NetworKIN	-0.327057
GSK3A	MAP1B	S1330	NetworKIN	-0.327057
GSK3B	MAP1B	S1330	NetworKIN	-0.327057
MAPK8	MAP1B	S1330	NetworKIN	-0.327057
ROCK1	RTN4	S860	NetworKIN	-0.328918
ROCK1	RTN4	S863	NetworKIN	-0.328918
ROCK1	RTN4	S181	NetworKIN	-0.329991
ROCK2	RTN4	S181	NetworKIN	-0.329991
MAPK1	TBX2	S336	NetworKIN	-0.33192
MAPK3	TBX2	S336	NetworKIN	-0.33192
HIPK2	ZFHX3	S1204	NetworKIN	-0.332354
PRKDC	ZFHX3	S1204	NetworKIN	-0.332354
CLK1	PPIG	S397	NetworKIN	-0.334227
AKT1	FLNA	S2152	PhosphoSitePlus	-0.334487
CAMK2G	FLNA	S2152	NetworKIN	-0.334487
CHUK	FLNA	S2152	NetworKIN	-0.334487
IKBKB	FLNA	S2152	NetworKIN	-0.334487
MAP2K4	FLNA	S2152	NetworKIN	-0.334487
PAK1	FLNA	S2152	PhosphoSitePlus	-0.334487
PRKACA	FLNA	S2152	PhosphoSitePlus	-0.334487
PRKCT	FLNA	S2152	NetworKIN	-0.334487
RPS6KA1	FLNA	S2152	PhosphoSitePlus	-0.334487
CDK7	CTR9	T925	NetworKIN	-0.337909
CSNK2A1	CTR9	T925	NetworKIN	-0.337909
TTK	CTR9	T925	NetworKIN	-0.337909
CHUK	FOXO3	S284	NetworKIN	-0.339691
GSK3A	FOXO3	S284	NetworKIN	-0.339691
GSK3B	FOXO3	S284	NetworKIN	-0.339691
IKBKB	FOXO3	S284	NetworKIN	-0.339691
MAPK8	FOXO3	S284	NetworKIN	-0.339691
PDK1	FOXO3	S284	NetworKIN	-0.339691
PLK1	FOXO3	S284	NetworKIN	-0.339691
SGK1	FOXO3	S284	NetworKIN	-0.339691
NEK2	TPR	S2048	NetworKIN	-0.340068
PLK1	TPR	S2048	NetworKIN	-0.340068
CSNK2A1	CHD4	S319	NetworKIN	-0.340633
CSNK2A1	EIF3B	S152	NetworKIN	-0.344279
CSNK1D	MAP1B	S937	NetworKIN	-0.348909
CSNK2A1	MAP1B	S937	NetworKIN	-0.348909
CSNK2A2	MAP1B	S937	NetworKIN	-0.348909
CDK1	STMN1	S38	PhosphoSitePlus	-0.351189
CDK2	STMN1	S38	PhosphoSitePlus	-0.351189
MAPK13	STMN1	S38	PhosphoSitePlus	-0.351189
MAPK3	STMN1	S38	PhosphoSitePlus	-0.351189
PAK1	STMN1	S38	PhosphoSitePlus	-0.351189
PRKCB	STMN1	S38	PhosphoSitePlus	-0.351189
UHMK1	STMN1	S38	PhosphoSitePlus	-0.351189
CSNK2A1	ACACA	S60	NetworKIN	-0.352399
CSNK2A2	ACACA	S60	NetworKIN	-0.352399
CSNK2A1	PDIA6	S428	PhosphoSitePlus	-0.354207
CSNK2A1	AATF	S320	NetworKIN	-0.358135
CAMK2A	AKAP8	S323	NetworKIN	-0.358332
AURKA	BUB1	S596	NetworKIN	-0.364119
CDK1	BUB1	S596	NetworKIN	-0.364119
CDK5	BUB1	S596	NetworKIN	-0.364119
MAPK1	BUB1	S596	NetworKIN	-0.364119
MAPK3	BUB1	S596	NetworKIN	-0.364119
NEK2	BUB1	S596	NetworKIN	-0.364119
RPS6KA2	BUB1	S596	NetworKIN	-0.364119
CSNK2A1	MBD2	S407	NetworKIN	-0.36568
PRKCB	FARP1	S899	NetworKIN	-0.372062
CSNK2A1	EMD	S8	NetworKIN	-0.3806
PRKG2	EMD	S8	NetworKIN	-0.3806
CDK7	ERCC5	S562	NetworKIN	-0.38823
CSNK2A1	ERCC5	S562	NetworKIN	-0.38823
MAPK1	SIN3A	S277	NetworKIN	-0.390194
MAPK3	SIN3A	S277	NetworKIN	-0.390194
ATM	MAP1B	S1156	NetworKIN	-0.391148
CSNK1D	MAP1B	S1156	NetworKIN	-0.391148
CSNK2A2	MAP1B	S1156	NetworKIN	-0.391148
CSNK2A1	EIF3B	S164	NetworKIN	-0.395199
CLK1	SON	S1697	NetworKIN	-0.408485
ATM	MCM2	S108	NetworKIN	-0.414096
ATR	MCM2	S108	PhosphoSitePlus	-0.414096
CDC7	MCM2	S108	PhosphoSitePlus	-0.414096
CDK2	MCM2	S108	PhosphoSitePlus	-0.414096
CDK7	MCM2	S108	PhosphoSitePlus	-0.414096
CSNK2A1	MCM2	S108	PhosphoSitePlus	-0.414096
PLK1	MCM2	S108	NetworKIN	-0.414096
PRKDC	MCM2	S108	NetworKIN	-0.414096
TLK1	MCM2	S108	NetworKIN	-0.414096
TLK2	MCM2	S108	NetworKIN	-0.414096
GSK3A	TGS1	S154	NetworKIN	-0.415676
GSK3B	TGS1	S154	NetworKIN	-0.415676
PRKACB	ADCY9	S691	NetworKIN	-0.423495
PRKACG	ADCY9	S691	NetworKIN	-0.423495
ATM	KIF14	S1292	NetworKIN	-0.424935
NEK2	KIF14	S1292	NetworKIN	-0.424935
CSNK1D	NR1D1	S23	NetworKIN	-0.435951
CSNK1E	NR1D1	S23	NetworKIN	-0.435951
CDK1	APC	S2535	NetworKIN	-0.440308
CSNK1E	APC	S2535	NetworKIN	-0.440308
GSK3A	APC	S2535	NetworKIN	-0.440308
GSK3B	APC	S2535	NetworKIN	-0.440308
MAPK3	APC	S2535	NetworKIN	-0.440308
NEK2	APC	S2535	NetworKIN	-0.440308
AKT1	IRS2	S1176	NetworKIN	-0.450736
AKT2	IRS2	S1176	NetworKIN	-0.450736
AKT3	IRS2	S1176	NetworKIN	-0.450736
CHUK	IRS2	S1176	NetworKIN	-0.450736
GSK3A	IRS2	S1176	NetworKIN	-0.450736
GSK3B	IRS2	S1176	NetworKIN	-0.450736
IKBKB	IRS2	S1176	NetworKIN	-0.450736
PDK1	IRS2	S1176	NetworKIN	-0.450736
PRKAA2	IRS2	S1176	NetworKIN	-0.450736
PRKCD	IRS2	S1176	NetworKIN	-0.450736
CSNK1D	DEK	S301	NetworKIN	-0.460457
CSNK1D	DEK	S303	NetworKIN	-0.460457
CSNK1D	DEK	S306	NetworKIN	-0.460457
CSNK1D	DEK	S307	NetworKIN	-0.460457
CSNK2A1	DEK	S301	NetworKIN	-0.460457
CSNK2A1	DEK	S303	NetworKIN	-0.460457
CSNK2A1	DEK	S306	NetworKIN	-0.460457
CSNK2A1	DEK	S307	NetworKIN	-0.460457
CDK1	HMGA1	T53	PhosphoSitePlus	-0.468735
HIPK2	HMGA1	T53	PhosphoSitePlus	-0.468735
MAPK1	PGK1	S203	PhosphoSitePlus	-0.46946
PRKG1	PGK1	S203	NetworKIN	-0.46946
CSNK2A1	WASL	S484	NetworKIN	-0.476537
MAPK3	HSF1	S314	NetworKIN	-0.485339
MAPK8	HSF1	S314	NetworKIN	-0.485339
PLK1	HSF1	S314	NetworKIN	-0.485339
PRKDC	HSF1	S314	NetworKIN	-0.485339
PRKAA1	KLC2	S582	PhosphoSitePlus	-0.495529
CDK1	RSF1	S748	NetworKIN	-0.516558
CSNK1A1	ERF	S190	NetworKIN	-0.524535
ATM	CREB1	S111	PhosphoSitePlus	-0.532344
ATR	CREB1	S111	NetworKIN	-0.532344
CAMK1	CREB1	S111	NetworKIN	-0.532344
CAMK2B	CREB1	S111	NetworKIN	-0.532344
CSNK1A1	CREB1	S111	PhosphoSitePlus	-0.532344
CSNK1D	CREB1	S111	NetworKIN	-0.532344
CSNK2A1	CREB1	S111	PhosphoSitePlus	-0.532344
MAP2K1	CREB1	S111	NetworKIN	-0.532344
MAP2K3	CREB1	S111	NetworKIN	-0.532344
MAP2K6	CREB1	S111	NetworKIN	-0.532344
PRKG1	CREB1	S111	NetworKIN	-0.532344
RAF1	CREB1	S111	NetworKIN	-0.532344
RPS6KA2	CREB1	S111	NetworKIN	-0.532344
TLK2	ASF1B	S198	PhosphoSitePlus	-0.540601
CAMK1	CREB1	S108	NetworKIN	-0.541571
CAMK2A	CREB1	S108	NetworKIN	-0.541571
CAMK2B	CREB1	S108	NetworKIN	-0.541571
CAMK2D	CREB1	S108	NetworKIN	-0.541571
CAMK2G	CREB1	S108	NetworKIN	-0.541571
CAMK4	CREB1	S108	NetworKIN	-0.541571
CSNK1A1	CREB1	S108	PhosphoSitePlus	-0.541571
CSNK2A1	CREB1	S108	PhosphoSitePlus	-0.541571
GSK3A	CREB1	S108	NetworKIN	-0.541571
GSK3B	CREB1	S108	NetworKIN	-0.541571
HIPK2	CREB1	S108	NetworKIN	-0.541571
MAP2K1	CREB1	S108	NetworKIN	-0.541571
MAP2K3	CREB1	S108	NetworKIN	-0.541571
MAP2K6	CREB1	S108	NetworKIN	-0.541571
MAPK7	CREB1	S108	NetworKIN	-0.541571
PRKG1	CREB1	S108	NetworKIN	-0.541571
RAF1	CREB1	S108	NetworKIN	-0.541571
RPS6KA2	CREB1	S108	NetworKIN	-0.541571
CDK5	MAP1B	S1252	NetworKIN	-0.54296
GSK3A	MAP1B	S1252	NetworKIN	-0.54296
GSK3B	MAP1B	S1252	NetworKIN	-0.54296
CDK7	TAF3	S410	NetworKIN	-0.547678
AURKA	PSMD1	S315	NetworKIN	-0.552943
AURKA	PSMD1	T311	NetworKIN	-0.552943
CDK1	PSMD1	S315	NetworKIN	-0.552943
CDK1	PSMD1	T311	NetworKIN	-0.552943
CDK2	PSMD1	S315	NetworKIN	-0.552943
CDK2	PSMD1	T311	NetworKIN	-0.552943
CSNK2A1	RAD9A	S387	PhosphoSitePlus	-0.558639
PRKDC	RAD9A	S387	NetworKIN	-0.558639
TLK1	RAD9A	S387	NetworKIN	-0.558639
CDK1	CCNL1	S342	NetworKIN	-0.558686
CSNK1D	MAP1B	S995	NetworKIN	-0.568047
CSNK2A1	MAP1B	S995	NetworKIN	-0.568047
CSNK2A2	MAP1B	S995	NetworKIN	-0.568047
GSK3A	MAP1B	S995	NetworKIN	-0.568047
GSK3B	MAP1B	S995	NetworKIN	-0.568047
CDK7	ERCC5	S563	NetworKIN	-0.570222
CSNK2A1	ERCC5	S563	NetworKIN	-0.570222
AURKA	NCOA3	S551	NetworKIN	-0.575799
CHUK	NCOA3	S551	NetworKIN	-0.575799
IKBKB	NCOA3	S551	NetworKIN	-0.575799
MAPK1	NCOA3	S551	NetworKIN	-0.575799
MAPK14	NCOA3	S551	NetworKIN	-0.575799
CLK1	SRRM2	S398	NetworKIN	-0.57992
CDK1	FLNA	S1459	PhosphoSitePlus	-0.586789
CHUK	FLNA	S1459	NetworKIN	-0.586789
IKBKB	FLNA	S1459	NetworKIN	-0.586789
MAPK9	FLNA	S1459	NetworKIN	-0.586789
MAPK3	CHD4	T1553	NetworKIN	-0.590849
MAPK3	MEF2D	S231	NetworKIN	-0.592512
MAPK7	MEF2D	S231	NetworKIN	-0.592512
PRKAA2	MEF2D	S231	NetworKIN	-0.592512
AURKA	NCOR1	S2120	NetworKIN	-0.599339
CDK1	NCOR1	S2120	NetworKIN	-0.599339
CLK1	NCOR1	S2120	NetworKIN	-0.599339
CDK2	TERF2	S365	PhosphoSitePlus	-0.601834
CSNK2A1	EIF3J	S20	NetworKIN	-0.606482
CSNK2A1	IWS1	S82	NetworKIN	-0.624403
ATR	CHD4	T1549	NetworKIN	-0.637826
CSNK2A1	CHD4	T1549	NetworKIN	-0.637826
CSNK2A1	RRN3	S170	PhosphoSitePlus	-0.650736
MAPK7	SENP3	S181	NetworKIN	-0.652157
PLK1	SLK	S571	NetworKIN	-0.668636
CDK7	TAF3	S411	NetworKIN	-0.671852
MAP4K4	G3BP2	T227	NetworKIN	-0.6991
MAPK1	G3BP2	T227	NetworKIN	-0.6991
NLK	G3BP2	T227	NetworKIN	-0.6991
CDK1	MAP1B	T1788	NetworKIN	-0.707282
CDK5	MAP1B	T1788	NetworKIN	-0.707282
CSNK1D	MAP1B	T1788	NetworKIN	-0.707282
DAPK1	MAP1B	T1788	NetworKIN	-0.707282
GSK3A	MAP1B	T1788	NetworKIN	-0.707282
GSK3B	MAP1B	T1788	NetworKIN	-0.707282
ATM	PRKDC	T2638	PhosphoSitePlus	-0.724548
PRKDC	PRKDC	T2638	PhosphoSitePlus	-0.724548
CDK7	LEO1	S658	NetworKIN	-0.732277
CSNK2A1	LEO1	S658	NetworKIN	-0.732277
CDK5	MAP1B	S1785	NetworKIN	-0.734577
GSK3A	MAP1B	S1785	NetworKIN	-0.734577
GSK3B	MAP1B	S1785	NetworKIN	-0.734577
MAPK8	MAP1B	S1785	NetworKIN	-0.734577
ADRBK1	GRK5	S484	NetworKIN	-0.736319
GRK5	GRK5	S484	PhosphoSitePlus	-0.736319
CLK1	SRRM2	S2032	NetworKIN	-0.744145
CLK1	SRRM2	T2034	NetworKIN	-0.744145
CLK1	SON	S94	NetworKIN	-0.75439
CDK1	EFHD2	S74	PhosphoSitePlus	-0.755632
CDK2	EFHD2	S74	PhosphoSitePlus	-0.755632
PRKCB	RBBP6	S1651	NetworKIN	-0.769574
GSK3A	IRS2	T527	NetworKIN	-0.770935
GSK3B	IRS2	T527	NetworKIN	-0.770935
MAPK1	IRS2	T527	NetworKIN	-0.770935
MAPK3	IRS2	T527	NetworKIN	-0.770935
MAPK8	IRS2	T527	NetworKIN	-0.770935
CDK1	XRCC1	T257	NetworKIN	-0.771854
CDK2	COPB2	S859	NetworKIN	-0.774068
MAPK1	BAG3	S289	NetworKIN	-0.77448
MAPK3	BAG3	S289	NetworKIN	-0.77448
MTOR	BAG3	S289	PhosphoSitePlus	-0.77448
AKT1	PKN2	S583	NetworKIN	-0.795447
PAK2	PKN2	S583	NetworKIN	-0.795447
PDK1	PKN2	S583	NetworKIN	-0.795447
PDK2	PKN2	S583	NetworKIN	-0.795447
CDK1	TSC2	S1449	NetworKIN	-0.796686
CDK2	TSC2	S1449	NetworKIN	-0.796686
IKBKB	TSC2	S1449	NetworKIN	-0.796686
MAPK1	TSC2	S1449	NetworKIN	-0.796686
MAPK11	TSC2	S1449	NetworKIN	-0.796686
MAPK3	TSC2	S1449	NetworKIN	-0.796686
NEK1	TSC2	S1449	NetworKIN	-0.796686
PRKAA1	TSC2	S1449	NetworKIN	-0.796686
PRKAA2	TSC2	S1449	NetworKIN	-0.796686
RPS6KA2	TSC2	S1449	NetworKIN	-0.796686
GSK3B	RPTOR	S877	PhosphoSitePlus	-0.805453
ICK	RPTOR	S877	NetworKIN	-0.805453
MAPK1	RPTOR	S877	NetworKIN	-0.805453
MAPK3	RPTOR	S877	NetworKIN	-0.805453
CAMK1	CREB1	S142	NetworKIN	-0.807086
CAMK2A	CREB1	S142	NetworKIN	-0.807086
CAMK2B	CREB1	S142	NetworKIN	-0.807086
CAMK2D	CREB1	S142	NetworKIN	-0.807086
CAMK2G	CREB1	S142	NetworKIN	-0.807086
CAMK4	CREB1	S142	NetworKIN	-0.807086
MAP2K1	CREB1	S142	NetworKIN	-0.807086
MAP2K3	CREB1	S142	NetworKIN	-0.807086
MAP2K6	CREB1	S142	NetworKIN	-0.807086
PKD1	CREB1	S142	NetworKIN	-0.807086
PRKAA2	CREB1	S142	NetworKIN	-0.807086
PRKG1	CREB1	S142	NetworKIN	-0.807086
RAF1	CREB1	S142	NetworKIN	-0.807086
RPS6KA2	CREB1	S142	NetworKIN	-0.807086
CSNK2A1	PA2G4	S2	NetworKIN	-0.820287
CDK7	TAF3	S415	NetworKIN	-0.82377
LATS1	YAP1	S109	PhosphoSitePlus	-0.827258
PRKCZ	YAP1	S109	PhosphoSitePlus	-0.827258
STK38	YAP1	S109	PhosphoSitePlus	-0.827258
CSNK2A1	DAXX	S739	PhosphoSitePlus	-0.835371
MAP2K4	DAXX	S739	NetworKIN	-0.835371
NEK4	DAXX	S739	NetworKIN	-0.835371
PRKG2	LASP1	T104	NetworKIN	-0.869748
CLK1	SRRM2	T2069	NetworKIN	-0.899578
PRKCB	SRRM2	S2067	NetworKIN	-0.899578
MAPK3	SNIP1	S35	NetworKIN	-0.900874
CDK2	UBE2O	S836	PhosphoSitePlus	-0.909119
ARAF	RBM10	S89	NetworKIN	-0.911435
CDK7	CCNL1	S355	NetworKIN	-0.917362
CLK1	SRRM2	S2692	NetworKIN	-0.920359
CDK7	LEO1	S296	NetworKIN	-0.934518
CSNK2A1	LEO1	S296	NetworKIN	-0.934518
CDK1	LIN54	S310	NetworKIN	-0.934934
CDK1	LIN54	S314	NetworKIN	-0.934934
CDK4	LIN54	S310	NetworKIN	-0.934934
LATS1	YAP1	S61	PhosphoSitePlus	-0.949351
PRKAA1	YAP1	S61	PhosphoSitePlus	-0.949351
STK38	YAP1	S61	PhosphoSitePlus	-0.949351
PRKAA1	KLC1	S521	PhosphoSitePlus	-0.954502
CDK5	MEF2D	S180	NetworKIN	-0.958243
MAPK3	MEF2D	S180	NetworKIN	-0.958243
MAPK7	MEF2D	S180	NetworKIN	-0.958243
GSK3B	GSK3B	Y216	PhosphoSitePlus	-0.971654
MAP2K1	GSK3B	Y216	PhosphoSitePlus	-0.971654
PRKCB	UBR5	S2483	NetworKIN	-0.982867
AURKA	TOP2A	S1377	NetworKIN	-0.983916
CSNK1G2	TOP2A	S1377	NetworKIN	-0.983916
CSNK2A1	TOP2A	S1377	PhosphoSitePlus	-0.983916
NEK2	TOP2A	S1377	NetworKIN	-0.983916
PLK4	TOP2A	S1377	NetworKIN	-0.983916
PRKCG	TOP2A	S1377	NetworKIN	-0.983916
PRKDC	TOP2A	S1377	NetworKIN	-0.983916
CDK1	FLNA	S1084	PhosphoSitePlus	-0.986068
CHUK	FLNA	S1084	NetworKIN	-0.986068
IKBKB	FLNA	S1084	NetworKIN	-0.986068
MAP2K4	FLNA	S1084	NetworKIN	-0.986068
PRKCT	FLNA	S1084	NetworKIN	-0.986068
PRKCG	ATN1	S79	NetworKIN	-0.987314
PRKCB	TFAP4	S124	NetworKIN	-0.990607
CSNK2A1	HERC2	S1942	NetworKIN	-0.995432
CDK1	DNM1L	S616	PhosphoSitePlus	-1.00792
CDK2	DNM1L	S616	PhosphoSitePlus	-1.00792
CDK5	DNM1L	S616	PhosphoSitePlus	-1.00792
MAPK1	DNM1L	S616	PhosphoSitePlus	-1.00792
MAPK3	DNM1L	S616	PhosphoSitePlus	-1.00792
PRKCD	DNM1L	S616	PhosphoSitePlus	-1.00792
CDK5	MAP1B	S1819	NetworKIN	-1.00969
CSNK1D	MAP1B	S1819	NetworKIN	-1.00969
GSK3A	MAP1B	S1819	NetworKIN	-1.00969
GSK3B	MAP1B	S1819	NetworKIN	-1.00969
MAPK8	MAP1B	S1819	NetworKIN	-1.00969
CDK1	CDCA3	S199	NetworKIN	-1.02371
CDK1	CDCA3	S209	NetworKIN	-1.02371
NEK2	CDCA3	S199	NetworKIN	-1.02371
NEK2	CDCA3	S209	NetworKIN	-1.02371
CSNK1G1	DIDO1	S152	NetworKIN	-1.03429
PRKD1	HDAC7	S486	PhosphoSitePlus	-1.04286
CLK1	SRRM2	T1003	NetworKIN	-1.05229
GSK3B	PCM1	S65	NetworKIN	-1.05239
CDK7	TAF3	S413	NetworKIN	-1.05278
CSNK1A1	HERC2	S1948	NetworKIN	-1.05957
CSNK2A1	HERC2	S1948	NetworKIN	-1.05957
ATM	MDC1	T659	NetworKIN	-1.07493
CHUK	IRS2	S594	NetworKIN	-1.08235
GSK3A	IRS2	S594	NetworKIN	-1.08235
GSK3B	IRS2	S594	NetworKIN	-1.08235
IKBKB	IRS2	S594	NetworKIN	-1.08235
PRKCD	IRS2	S594	NetworKIN	-1.08235
ATM	CD44	S706	NetworKIN	-1.11043
CAMK2A	CD44	S706	PhosphoSitePlus	-1.11043
ROCK2	CD44	S706	NetworKIN	-1.11043
TGFBR2	CD44	S706	NetworKIN	-1.11043
ADRBK1	NCOR1	S2436	NetworKIN	-1.11529
AURKA	NCOR1	S2436	NetworKIN	-1.11529
CHUK	NCOR1	S2436	NetworKIN	-1.11529
CSNK2A1	NCOR1	S2436	PhosphoSitePlus	-1.11529
CDK1	APC	S2473	NetworKIN	-1.12826
CSNK1E	APC	S2473	NetworKIN	-1.12826
GSK3A	APC	S2473	NetworKIN	-1.12826
GSK3B	APC	S2473	NetworKIN	-1.12826
MAPK3	APC	S2473	NetworKIN	-1.12826
NEK2	APC	S2473	NetworKIN	-1.12826
CDK1	EZH2	T487	PhosphoSitePlus	-1.12968
CSNK1D	MAP1S	S475	NetworKIN	-1.1331
CDK4	MAX	S2	NetworKIN	-1.15079
CSNK2A1	MAX	S2	PhosphoSitePlus	-1.15079
PLK1	EME1	S12	NetworKIN	-1.15742
CDK2	CCDC6	S244	PhosphoSitePlus	-1.15996
CHEK1	CCDC6	S240	PhosphoSitePlus	-1.15996
CHEK1	CCDC6	S244	PhosphoSitePlus	-1.15996
CSNK2A1	DAXX	S737	PhosphoSitePlus	-1.16627
MAP2K4	DAXX	S737	NetworKIN	-1.16627
NEK4	DAXX	S737	NetworKIN	-1.16627
PRKDC	XRCC1	S266	NetworKIN	-1.17134
ATM	CHD4	S1531	NetworKIN	-1.17722
ATR	CHD4	S1531	NetworKIN	-1.17722
CSNK2A1	STRN3	S257	NetworKIN	-1.18467
CSNK1G1	DIDO1	S805	NetworKIN	-1.20712
MAPK12	DIDO1	S805	NetworKIN	-1.20712
CDK1	SRC	S75	NetworKIN	-1.20736
CDK5	SRC	S75	PhosphoSitePlus	-1.20736
CHUK	SRC	S75	NetworKIN	-1.20736
CSNK1D	SRC	S75	NetworKIN	-1.20736
IKBKB	SRC	S75	NetworKIN	-1.20736
MAPK1	SRC	S75	NetworKIN	-1.20736
MAPK11	SRC	S75	NetworKIN	-1.20736
PDK1	SRC	S75	NetworKIN	-1.20736
PRKCH	SRC	S75	NetworKIN	-1.20736
PRKCI	SRC	S75	NetworKIN	-1.20736
RAF1	SRC	S75	NetworKIN	-1.20736
CSNK2A1	IWS1	S84	NetworKIN	-1.21633
CSNK2A1	ASAP1	S717	NetworKIN	-1.23444
AURKB	KIF23	S684	NetworKIN	-1.26068
CDK1	KIF23	S684	NetworKIN	-1.26068
CSNK2A2	L1CAM	T1247	NetworKIN	-1.26165
RPS6KA2	L1CAM	T1247	NetworKIN	-1.26165
CDK4	MAX	S11	NetworKIN	-1.26309
CSNK2A1	MAX	S11	PhosphoSitePlus	-1.26309
CDK7	LEO1	S300	NetworKIN	-1.28364
CSNK2A1	LEO1	S300	NetworKIN	-1.28364
CSNK1D	PCM1	S1768	NetworKIN	-1.28683
CSNK1G1	DIDO1	T151	NetworKIN	-1.30854
TTK	DIDO1	T151	NetworKIN	-1.30854
CSNK1A1	HERC2	T1944	NetworKIN	-1.31251
CSNK2A1	HERC2	T1944	NetworKIN	-1.31251
AKT1	IRS2	T520	NetworKIN	-1.31726
AKT2	IRS2	T520	NetworKIN	-1.31726
AKT3	IRS2	T520	NetworKIN	-1.31726
GSK3A	IRS2	T520	NetworKIN	-1.31726
MAPK1	IRS2	T520	NetworKIN	-1.31726
MAPK10	IRS2	T520	NetworKIN	-1.31726
MAPK3	IRS2	T520	NetworKIN	-1.31726
MAPK8	IRS2	T520	NetworKIN	-1.31726
PDK1	IRS2	T520	NetworKIN	-1.31726
RPS6KB1	IRS2	T520	NetworKIN	-1.31726
CDK7	LEO1	S294	NetworKIN	-1.3235
CSNK2A1	LEO1	S294	NetworKIN	-1.3235
CHUK	IRS2	S518	NetworKIN	-1.32442
GSK3A	IRS2	S518	NetworKIN	-1.32442
GSK3B	IRS2	S518	NetworKIN	-1.32442
IKBKB	IRS2	S518	NetworKIN	-1.32442
PRKCD	IRS2	S518	NetworKIN	-1.32442
CSNK2A1	WASL	S485	NetworKIN	-1.36331
CHUK	TRAF2	S11	NetworKIN	-1.36762
HIPK2	TRAF2	S11	NetworKIN	-1.36762
IKBKB	TRAF2	S11	NetworKIN	-1.36762
MAP2K4	TRAF2	S11	NetworKIN	-1.36762
GSK3A	IRS2	T1202	NetworKIN	-1.39662
GSK3B	IRS2	T1202	NetworKIN	-1.39662
MAPK1	IRS2	T1202	NetworKIN	-1.39662
MAPK3	IRS2	T1202	NetworKIN	-1.39662
PRKCD	IRS2	T1202	NetworKIN	-1.39662
CDK1	CDK13	T1147	NetworKIN	-1.40348
[truncated: 130 more rows]

## Sheet: STA-NB-6_30min-vs-control
Kinase.Gene	Substrate.Gene	Substrate.Mod	Source	log2FC
CSNK1D	MAP1B	S1330	NetworKIN	6.68716
GSK3A	MAP1B	S1330	NetworKIN	6.68716
GSK3B	MAP1B	S1330	NetworKIN	6.68716
MAPK8	MAP1B	S1330	NetworKIN	6.68716
MAP2K4	ROCK2	S1134	NetworKIN	5.06888
PLK1	ROCK2	S1134	NetworKIN	5.06888
ROCK2	ROCK2	S1134	NetworKIN	5.06888
HIPK1	PML	S530	NetworKIN	5.06138
HIPK2	PML	S530	NetworKIN	5.06138
MAPK1	PML	S530	PhosphoSitePlus	5.06138
MAPK11	PML	S530	NetworKIN	5.06138
MAPK3	PML	S530	PhosphoSitePlus	5.06138
MAPK7	PML	S530	NetworKIN	5.06138
MTOR	MAF1	S60	PhosphoSitePlus	3.85385
CSNK1G1	DIDO1	S1260	NetworKIN	3.67036
MAPK12	DIDO1	S1260	NetworKIN	3.67036
CSNK1G1	DIDO1	T1256	NetworKIN	3.63531
MAPK12	DIDO1	T1256	NetworKIN	3.63531
CLK1	PPIG	S257	NetworKIN	3.62472
CSNK1A1	ERF	S444	NetworKIN	3.44416
ADRBK1	LPAR1	S347	NetworKIN	3.38249
CSNK1A1	ERF	T441	NetworKIN	3.36425
CAMK4	PML	S518	NetworKIN	3.2484
CDK1	PML	S518	PhosphoSitePlus	3.2484
CDK2	PML	S518	PhosphoSitePlus	3.2484
HIPK1	PML	S518	NetworKIN	3.2484
MAPK11	PML	S518	NetworKIN	3.2484
MAPK3	PML	S518	NetworKIN	3.2484
MAPK7	PML	S518	NetworKIN	3.2484
MAPK1	PML	S527	PhosphoSitePlus	3.05386
MAPK11	PML	S527	NetworKIN	3.05386
MAPK3	PML	S527	PhosphoSitePlus	3.05386
MAPK7	PML	S527	NetworKIN	3.05386
MTOR	MAF1	S68	PhosphoSitePlus	3.02617
CDK1	LMNB1	S393	PhosphoSitePlus	2.972
CDK2	LMNB1	S393	NetworKIN	2.972
CDK2	PHF6	S155	PhosphoSitePlus	2.88125
CDK5	PAK2	T143	NetworKIN	2.84147
MAPK1	PAK2	T143	NetworKIN	2.84147
MAPK11	PAK2	T143	NetworKIN	2.84147
MAPK3	PAK2	T143	NetworKIN	2.84147
PAK2	PAK2	T143	NetworKIN	2.84147
RAF1	PAK2	T143	NetworKIN	2.84147
CLK1	PPIG	S256	NetworKIN	2.78769
CDK1	BCR	S122	NetworKIN	2.76589
MAPK3	BCR	S122	NetworKIN	2.76589
PRKDC	BCR	S122	NetworKIN	2.76589
PAK4	LARP1	S850	NetworKIN	2.7515
CSNK2A1	EIF3C	S166	NetworKIN	2.68279
TLK2	EIF3C	S166	NetworKIN	2.68279
CLK1	PPIG	S259	NetworKIN	2.666
CSNK2A1	KDM1A	S137	PhosphoSitePlus	2.64948
SGK1	NDRG2	T330	PhosphoSitePlus	2.63486
AURKA	SETD2	S131	NetworKIN	2.622
MAPK3	SETD2	S131	NetworKIN	2.622
CSNK2A1	EAPP	S26	NetworKIN	2.57495
CDC42BPA	LIMK1	S298	NetworKIN	2.5733
PAK1	LIMK1	S298	NetworKIN	2.5733
PAK2	LIMK1	S298	NetworKIN	2.5733
PAK3	LIMK1	S298	NetworKIN	2.5733
PAK4	LIMK1	S298	NetworKIN	2.5733
PAK5	LIMK1	S298	NetworKIN	2.5733
PAK6	LIMK1	S298	NetworKIN	2.5733
PKD1	LIMK1	S298	NetworKIN	2.5733
PRKCE	LIMK1	S298	NetworKIN	2.5733
ROCK1	LIMK1	S298	NetworKIN	2.5733
ROCK2	LIMK1	S298	NetworKIN	2.5733
CLK1	PPIG	S254	NetworKIN	2.54564
AURKA	TOP2A	S1247	NetworKIN	2.53775
CDK1	TOP2A	S1247	PhosphoSitePlus	2.53775
CSNK1G2	TOP2A	S1247	NetworKIN	2.53775
CSNK2A1	TOP2A	S1247	NetworKIN	2.53775
MAPK1	TOP2A	S1247	PhosphoSitePlus	2.53775
MAPK3	TOP2A	S1247	PhosphoSitePlus	2.53775
NEK2	TOP2A	S1247	NetworKIN	2.53775
PLK4	TOP2A	S1247	NetworKIN	2.53775
CSNK1D	MAP1B	T1147	NetworKIN	2.52062
CSNK2A1	MAP1B	T1147	NetworKIN	2.52062
CSNK2A2	MAP1B	T1147	NetworKIN	2.52062
DAPK1	MAP1B	T1147	NetworKIN	2.52062
GSK3A	MAP1B	T1147	NetworKIN	2.52062
GSK3B	MAP1B	T1147	NetworKIN	2.52062
PAK3	ATRX	S1992	NetworKIN	2.4952
AKT1	NDRG2	T348	PhosphoSitePlus	2.46263
SGK1	NDRG2	T348	PhosphoSitePlus	2.46263
CSNK1A1	APC	S2469	NetworKIN	2.38104
CSNK1D	APC	S2469	NetworKIN	2.38104
CSNK1E	APC	S2469	NetworKIN	2.38104
GSK3A	APC	S2469	NetworKIN	2.38104
GSK3B	APC	S2469	NetworKIN	2.38104
NEK2	APC	S2469	NetworKIN	2.38104
NEK1	HERC1	S1512	NetworKIN	2.25339
PLK1	HERC1	S1512	NetworKIN	2.25339
PRKCB	DHX57	S127	NetworKIN	2.23919
CSNK2A1	EIF3C	S181	NetworKIN	2.226
TLK2	EIF3C	S181	NetworKIN	2.226
PLK1	RAD21	S153	NetworKIN	2.15999
MAPK3	CHD4	S1535	NetworKIN	2.15602
AKT1	NDRG2	S332	PhosphoSitePlus	2.15007
RPS6KA1	NDRG2	S332	PhosphoSitePlus	2.15007
RPS6KB1	NDRG2	S332	PhosphoSitePlus	2.15007
SGK1	NDRG2	S332	PhosphoSitePlus	2.15007
CLK1	SRRM2	S1112	NetworKIN	2.14136
AKT1	IRS2	S365	NetworKIN	2.1257
AKT2	IRS2	S365	NetworKIN	2.1257
AKT3	IRS2	S365	NetworKIN	2.1257
CAMK2A	IRS2	S365	NetworKIN	2.1257
CHUK	IRS2	S365	NetworKIN	2.1257
IKBKB	IRS2	S365	NetworKIN	2.1257
MAPK10	IRS2	S365	NetworKIN	2.1257
MAPK8	IRS2	S365	NetworKIN	2.1257
RPS6KB1	IRS2	S365	NetworKIN	2.1257
CHUK	IRS2	S770	NetworKIN	2.08273
GSK3A	IRS2	S770	NetworKIN	2.08273
GSK3B	IRS2	S770	NetworKIN	2.08273
IKBKB	IRS2	S770	NetworKIN	2.08273
MAPK1	IRS2	S770	NetworKIN	2.08273
MAPK10	IRS2	S770	NetworKIN	2.08273
MAPK3	IRS2	S770	NetworKIN	2.08273
MAPK8	IRS2	S770	NetworKIN	2.08273
PDK1	IRS2	S770	NetworKIN	2.08273
RAF1	IRS2	S770	NetworKIN	2.08273
CSNK1D	PCM1	S1260	NetworKIN	2.02473
ATM	CHD4	S1531	NetworKIN	2.0034
ATR	CHD4	S1531	NetworKIN	2.0034
MAPK1	HUWE1	T3924	NetworKIN	1.9946
MAPK3	HUWE1	T3924	NetworKIN	1.9946
AKT1	PARP1	S782	NetworKIN	1.9916
CDK4	PARP1	S782	NetworKIN	1.9916
CDK6	PARP1	S782	NetworKIN	1.9916
HIPK2	PARP1	S782	NetworKIN	1.9916
MAP2K4	PARP1	S782	NetworKIN	1.9916
PRKDC	PARP1	S782	NetworKIN	1.9916
RAF1	PARP1	S782	NetworKIN	1.9916
ATM	XRCC6	S27	PhosphoSitePlus	1.92899
PRKDC	XRCC6	S27	PhosphoSitePlus	1.92899
CSNK1D	PCM1	S1257	NetworKIN	1.92672
MTOR	OXSR1	S339	PhosphoSitePlus	1.92013
MAPK1	NUP88	S50	NetworKIN	1.88767
CSNK2A1	EIF3C	S182	NetworKIN	1.86122
TLK2	EIF3C	S182	NetworKIN	1.86122
CDK5	MAP1B	S25	NetworKIN	1.85503
GSK3A	MAP1B	S25	NetworKIN	1.85503
GSK3B	MAP1B	S25	NetworKIN	1.85503
MAPK8	MAP1B	S25	NetworKIN	1.85503
CSNK2A2	MAP1B	S1801	NetworKIN	1.85153
GSK3A	MAP1B	S1801	NetworKIN	1.85153
GSK3B	MAP1B	S1801	NetworKIN	1.85153
ATM	ATM	S1981	PhosphoSitePlus	1.83505
ATR	ATM	S1981	PhosphoSitePlus	1.83505
CSNK2A1	EIF3C	S178	NetworKIN	1.8181
TLK2	EIF3C	S178	NetworKIN	1.8181
HIPK2	ATRX	S1527	NetworKIN	1.79715
CSNK1D	MAP1B	S1919	NetworKIN	1.78712
CSNK2A1	MAP1B	S1919	NetworKIN	1.78712
CSNK2A2	MAP1B	S1919	NetworKIN	1.78712
GSK3A	MAP1B	S1919	NetworKIN	1.78712
GSK3B	MAP1B	S1919	NetworKIN	1.78712
CDK1	SRF	S224	NetworKIN	1.77404
MAPK1	SRF	S224	NetworKIN	1.77404
MAPK11	SRF	S224	NetworKIN	1.77404
MAPK3	SRF	S224	NetworKIN	1.77404
ROCK1	SRF	S224	NetworKIN	1.77404
RPS6KA2	SRF	S224	NetworKIN	1.77404
CHUK	IRS2	S594	NetworKIN	1.7605
GSK3A	IRS2	S594	NetworKIN	1.7605
GSK3B	IRS2	S594	NetworKIN	1.7605
IKBKB	IRS2	S594	NetworKIN	1.7605
PRKCD	IRS2	S594	NetworKIN	1.7605
PRKCG	ATN1	S107	NetworKIN	1.74944
CDK1	HMGA1	T53	PhosphoSitePlus	1.74577
HIPK2	HMGA1	T53	PhosphoSitePlus	1.74577
PLK1	SUZ12	S541	PhosphoSitePlus	1.71338
CSNK2A2	L1CAM	S1248	NetworKIN	1.69809
MAPK1	L1CAM	S1248	PhosphoSitePlus	1.69809
MAPK3	L1CAM	S1248	NetworKIN	1.69809
RPS6KA2	L1CAM	S1248	NetworKIN	1.69809
RAF1	BAG3	S385	NetworKIN	1.68006
MAPK1	HUWE1	S3919	NetworKIN	1.66654
MAPK3	HUWE1	S3919	NetworKIN	1.66654
GSK3A	MAP1B	S1258	NetworKIN	1.6553
GSK3B	MAP1B	S1258	NetworKIN	1.6553
CDK2	CLSPN	S808	NetworKIN	1.62989
CDK1	UNG	S64	PhosphoSitePlus	1.60521
CSNK2A1	MAP1B	S1144	NetworKIN	1.57999
CSNK2A2	MAP1B	S1144	NetworKIN	1.57999
CDK5	MAP1B	S1322	NetworKIN	1.5417
GSK3A	MAP1B	S1322	NetworKIN	1.5417
GSK3B	MAP1B	S1322	NetworKIN	1.5417
CAMK2A	STMN1	S16	PhosphoSitePlus	1.54058
CAMK2B	STMN1	S16	PhosphoSitePlus	1.54058
CAMK4	STMN1	S16	PhosphoSitePlus	1.54058
PAK1	STMN1	S16	PhosphoSitePlus	1.54058
PRKACA	STMN1	S16	PhosphoSitePlus	1.54058
RPS6KA3	STMN1	S16	PhosphoSitePlus	1.54058
MAPK1	PTPRR	T361	NetworKIN	1.52553
MAPK10	PTPRR	T361	NetworKIN	1.52553
MAPK11	PTPRR	T361	NetworKIN	1.52553
MAPK12	PTPRR	T361	NetworKIN	1.52553
MAPK13	PTPRR	T361	NetworKIN	1.52553
MAPK3	PTPRR	T361	NetworKIN	1.52553
MAPK7	PTPRR	T361	NetworKIN	1.52553
MAPK8	PTPRR	T361	NetworKIN	1.52553
PRKCG	PARD3	S728	NetworKIN	1.51567
PRKCI	PARD3	S728	NetworKIN	1.51567
CDK5	MAP1B	S1154	NetworKIN	1.50271
CSNK1D	MAP1B	S1154	NetworKIN	1.50271
GSK3A	MAP1B	S1154	NetworKIN	1.50271
GSK3B	MAP1B	S1154	NetworKIN	1.50271
MAPK8	MAP1B	S1154	NetworKIN	1.50271
DMPK	RAF1	S642	NetworKIN	1.48637
MAP2K1	RAF1	S642	NetworKIN	1.48637
MAP2K2	RAF1	S642	NetworKIN	1.48637
MAPK1	RAF1	S642	NetworKIN	1.48637
MAPK3	RAF1	S642	NetworKIN	1.48637
MAPK7	RAF1	S642	NetworKIN	1.48637
PDK1	RAF1	S642	NetworKIN	1.48637
PRKCG	RAF1	S642	NetworKIN	1.48637
PRKCH	RAF1	S642	NetworKIN	1.48637
PRKCT	RAF1	S642	NetworKIN	1.48637
PRKG1	RAF1	S642	NetworKIN	1.48637
RAF1	RAF1	S642	NetworKIN	1.48637
CSNK1D	MAP1B	S1939	NetworKIN	1.46994
CSNK2A1	MAP1B	S1939	NetworKIN	1.46994
CSNK2A2	MAP1B	S1939	NetworKIN	1.46994
GSK3A	MAP1B	S1939	NetworKIN	1.46994
PDK1	ROCK1	S1102	NetworKIN	1.45569
ROCK1	ROCK1	S1102	NetworKIN	1.45569
ACTR2	BMPR2	S862	NetworKIN	1.44272
ACVR2B	BMPR2	S862	NetworKIN	1.44272
PRKCB	RBBP6	S1651	NetworKIN	1.4328
CSNK1D	MAP1B	S343	NetworKIN	1.4078
CSNK2A2	MAP1B	S343	NetworKIN	1.4078
GSK3A	MAP1B	S343	NetworKIN	1.4078
PLK1	RIOK2	S380	PhosphoSitePlus	1.39407
CDK7	TAF7	S264	NetworKIN	1.36811
TAF1	TAF7	S264	PhosphoSitePlus	1.36811
CDK5	MAP1B	S2209	NetworKIN	1.36129
GSK3A	MAP1B	S2209	NetworKIN	1.36129
GSK3B	MAP1B	S2209	NetworKIN	1.36129
MAPK8	MAP1B	S2209	NetworKIN	1.36129
AKT1	RTKN	S520	NetworKIN	1.33438
ROCK1	RTKN	S520	NetworKIN	1.33438
ROCK2	RTKN	S520	NetworKIN	1.33438
GSK3A	IRS2	T779	NetworKIN	1.3326
GSK3B	IRS2	T779	NetworKIN	1.3326
MAPK1	IRS2	T779	NetworKIN	1.3326
MAPK10	IRS2	T779	NetworKIN	1.3326
MAPK3	IRS2	T779	NetworKIN	1.3326
MAPK8	IRS2	T779	NetworKIN	1.3326
CLK1	SRRM2	S1102	NetworKIN	1.33202
MAP2K1	SOS1	S1137	NetworKIN	1.33096
MAP2K2	SOS1	S1137	NetworKIN	1.33096
MAP2K7	SOS1	S1137	NetworKIN	1.33096
PDK1	SOS1	S1137	NetworKIN	1.33096
PRKCD	SOS1	S1137	NetworKIN	1.33096
RAF1	SOS1	S1137	NetworKIN	1.33096
ATM	SRRM1	S773	NetworKIN	1.3206
CDK2	SRRM1	S773	PhosphoSitePlus	1.3206
AURKB	EVI5	S778	NetworKIN	1.2913
PLK1	EVI5	S778	NetworKIN	1.2913
CSNK2A1	PAK1	S223	PhosphoSitePlus	1.28261
CDK19	PAK1	S174	PhosphoSitePlus	1.27669
CDC7	PSIP1	S206	PhosphoSitePlus	1.20973
CDK1	MARK1	S403	NetworKIN	1.19509
CDK5	MARK1	S403	NetworKIN	1.19509
MARK1	MARK1	S403	NetworKIN	1.19509
ATM	RPAP3	S116	NetworKIN	1.18125
CDK1	UNG	T60	NetworKIN	1.17799
CDC7	MCM2	S4	PhosphoSitePlus	1.15985
CDK4	MCM2	S4	NetworKIN	1.15985
CDK6	MCM2	S4	NetworKIN	1.15985
CDK7	MCM2	S4	PhosphoSitePlus	1.15985
PLK1	MCM2	S4	NetworKIN	1.15985
TLK1	MCM2	S4	NetworKIN	1.15985
TLK2	MCM2	S4	NetworKIN	1.15985
PAK4	PAK4	S181	NetworKIN	1.14578
MARK1	MAP4	S1073	NetworKIN	1.10707
MARK3	MAP4	S1073	NetworKIN	1.10707
MARK4	MAP4	S1073	NetworKIN	1.10707
PRKCB	MAP4	S1073	NetworKIN	1.10707
CAMK1	SYN1	S551	NetworKIN	1.09567
CDK5	SYN1	S551	NetworKIN	1.09567
GSK3B	SYN1	S551	NetworKIN	1.09567
MAPK1	SYN1	S551	NetworKIN	1.09567
MAPK3	SYN1	S551	NetworKIN	1.09567
ACTR2	SMAD1	S463	NetworKIN	1.08814
ACVR2B	SMAD1	S463	NetworKIN	1.08814
BMPR1B	SMAD1	S463	PhosphoSitePlus	1.08814
BMPR1B	SMAD1	S465	PhosphoSitePlus	1.08814
GSK3B	SMAD1	S463	NetworKIN	1.08814
GSK3B	SMAD1	S465	NetworKIN	1.08814
MAP2K1	SMAD1	S463	NetworKIN	1.08814
PRKG1	SMAD1	S463	NetworKIN	1.08814
PRKG1	SMAD1	S465	NetworKIN	1.08814
TGFBR2	SMAD1	S463	NetworKIN	1.08814
AKT1	IRS2	S384	NetworKIN	1.07221
AKT2	IRS2	S384	NetworKIN	1.07221
AKT3	IRS2	S384	NetworKIN	1.07221
CHUK	IRS2	S384	NetworKIN	1.07221
GSK3A	IRS2	S384	NetworKIN	1.07221
GSK3B	IRS2	S384	NetworKIN	1.07221
IKBKB	IRS2	S384	NetworKIN	1.07221
MAPK1	PARD3	S695	NetworKIN	1.05073
MAPK3	PARD3	S695	NetworKIN	1.05073
AKT1	FLNC	S2233	PhosphoSitePlus	1.04984
AKT2	FLNC	S2233	PhosphoSitePlus	1.04984
MAP2K4	FLNC	S2233	NetworKIN	1.04984
AKT1	AKT1	S126	NetworKIN	1.03892
AKT2	AKT1	S126	NetworKIN	1.03892
AURKA	AKT1	S126	NetworKIN	1.03892
CHUK	AKT1	S126	NetworKIN	1.03892
CSNK2A1	AKT1	S126	NetworKIN	1.03892
GSK3A	AKT1	S126	NetworKIN	1.03892
GSK3B	AKT1	S126	NetworKIN	1.03892
IKBKB	AKT1	S126	NetworKIN	1.03892
MAP2K4	AKT1	S126	NetworKIN	1.03892
PAK1	AKT1	S126	NetworKIN	1.03892
PAK6	AKT1	S126	NetworKIN	1.03892
PDK1	AKT1	S126	NetworKIN	1.03892
PDK2	AKT1	S126	NetworKIN	1.03892
PRKCT	AKT1	S126	NetworKIN	1.03892
PRKDC	AKT1	S126	NetworKIN	1.03892
RPS6KB1	AKT1	S126	NetworKIN	1.03892
RPS6KB2	AKT1	S126	NetworKIN	1.03892
CDK1	LMNB1	S391	NetworKIN	1.02445
CDK2	LMNB1	S391	NetworKIN	1.02445
CDK1	GAB2	S543	NetworKIN	1.02271
MAP2K1	GAB2	S543	NetworKIN	1.02271
MAPK1	GAB2	S543	NetworKIN	1.02271
MAPK3	GAB2	S543	NetworKIN	1.02271
MAPK8	GAB2	S543	NetworKIN	1.02271
AKT1	GSK3B	S9	PhosphoSitePlus	1.02026
AURKA	GSK3B	S9	PhosphoSitePlus	1.02026
MAP4K5	GSK3B	S9	PhosphoSitePlus	1.02026
PRKACA	GSK3B	S9	PhosphoSitePlus	1.02026
PRKCA	GSK3B	S9	PhosphoSitePlus	1.02026
PRKCB	GSK3B	S9	PhosphoSitePlus	1.02026
PRKCD	GSK3B	S9	PhosphoSitePlus	1.02026
PRKCG	GSK3B	S9	PhosphoSitePlus	1.02026
PRKCH	GSK3B	S9	PhosphoSitePlus	1.02026
PRKCZ	GSK3B	S9	PhosphoSitePlus	1.02026
RPS6KA1	GSK3B	S9	PhosphoSitePlus	1.02026
RPS6KA3	GSK3B	S9	PhosphoSitePlus	1.02026
RPS6KB1	GSK3B	S9	PhosphoSitePlus	1.02026
RPS6KB2	GSK3B	S9	PhosphoSitePlus	1.02026
SGK3	GSK3B	S9	PhosphoSitePlus	1.02026
BCKDK	SUMO1	S2	NetworKIN	1.01952
CDK4	SUMO1	S2	NetworKIN	1.01952
CDK6	SUMO1	S2	NetworKIN	1.01952
CSNK2A1	SUMO1	S2	NetworKIN	1.01952
CDK1	PACS1	T504	NetworKIN	1.01374
AURKA	TOP2A	S1525	NetworKIN	1.01283
CSNK1G2	TOP2A	S1525	NetworKIN	1.01283
CSNK2A1	TOP2A	S1525	PhosphoSitePlus	1.01283
NEK2	TOP2A	S1525	NetworKIN	1.01283
PLK1	TOP2A	S1525	PhosphoSitePlus	1.01283
PLK4	TOP2A	S1525	NetworKIN	1.01283
CDK1	APC	S2674	NetworKIN	1.01006
CSNK1A1	APC	S2674	NetworKIN	1.01006
CSNK1D	APC	S2674	NetworKIN	1.01006
CSNK1E	APC	S2674	NetworKIN	1.01006
GSK3A	APC	S2674	NetworKIN	1.01006
GSK3B	APC	S2674	NetworKIN	1.01006
MAPK3	APC	S2674	NetworKIN	1.01006
NEK2	APC	S2674	NetworKIN	1.01006
CSNK2A1	CHD4	S103	NetworKIN	1.0075
CSNK2A1	CHD4	S105	NetworKIN	1.0075
CSNK2A1	CHD4	S108	NetworKIN	1.0075
MTOR	PATL1	S179	PhosphoSitePlus	1.00446
MAP2K1	PAK2	S141	NetworKIN	0.994558
MAP2K4	PAK2	S141	NetworKIN	0.994558
MAP2K7	PAK2	S141	NetworKIN	0.994558
PAK2	PAK2	S141	NetworKIN	0.994558
PRKCB	PAK2	S141	NetworKIN	0.994558
PRKCE	PAK2	S141	NetworKIN	0.994558
RAF1	PAK2	S141	NetworKIN	0.994558
CLK1	SRRM2	S2123	NetworKIN	0.988568
NEK1	FEZ1	S316	NetworKIN	0.987756
PRKACA	RET	S696	PhosphoSitePlus	0.985303
CDK5	MAP1B	S614	NetworKIN	0.979174
HIPK2	RFFL	S229	NetworKIN	0.978317
CLK1	SRRM2	S2132	NetworKIN	0.974234
CDC7	MCM2	S139	PhosphoSitePlus	0.973541
CDK2	MCM2	S139	PhosphoSitePlus	0.973541
CDK7	MCM2	S139	PhosphoSitePlus	0.973541
CSNK2A1	MCM2	S139	PhosphoSitePlus	0.973541
PLK1	MCM2	S139	NetworKIN	0.973541
AKT1	AKT1	S129	NetworKIN	0.973453
AURKA	AKT1	S129	NetworKIN	0.973453
CDK4	AKT1	S129	NetworKIN	0.973453
CHUK	AKT1	S129	NetworKIN	0.973453
CSNK1A1	AKT1	S129	NetworKIN	0.973453
CSNK1D	AKT1	S129	NetworKIN	0.973453
CSNK2A1	AKT1	S129	PhosphoSitePlus	0.973453
GSK3A	AKT1	S129	NetworKIN	0.973453
GSK3B	AKT1	S129	NetworKIN	0.973453
HIPK2	AKT1	S129	NetworKIN	0.973453
IKBKB	AKT1	S129	NetworKIN	0.973453
MAP2K4	AKT1	S129	NetworKIN	0.973453
PDK1	AKT1	S129	NetworKIN	0.973453
PDK2	AKT1	S129	NetworKIN	0.973453
PRKCT	AKT1	S129	NetworKIN	0.973453
PRKDC	AKT1	S129	NetworKIN	0.973453
RAF1	AKT1	S129	NetworKIN	0.973453
MAPK1	JUNB	S259	NetworKIN	0.972041
MAPK11	JUNB	S259	NetworKIN	0.972041
MAPK3	JUNB	S259	NetworKIN	0.972041
PRKDC	WRN	S440	PhosphoSitePlus	0.970202
CDC7	MCM2	S7	PhosphoSitePlus	0.95401
CDK7	MCM2	S7	PhosphoSitePlus	0.95401
PLK1	MCM2	S7	NetworKIN	0.95401
TLK1	MCM2	S7	NetworKIN	0.95401
TLK2	MCM2	S7	NetworKIN	0.95401
MAPK1	FOSL1	S265	NetworKIN	0.950964
MAPK3	FOSL1	S265	NetworKIN	0.950964
MAPK7	FOSL1	S265	NetworKIN	0.950964
MAPK8	FOSL1	S265	NetworKIN	0.950964
MAPK9	FOSL1	S265	NetworKIN	0.950964
PRKCQ	FOSL1	S265	PhosphoSitePlus	0.950964
ATM	PRKDC	S2612	PhosphoSitePlus	0.94994
ATR	PRKDC	S2612	PhosphoSitePlus	0.94994
PRKDC	PRKDC	S2612	PhosphoSitePlus	0.94994
NEK4	DAXX	S495	NetworKIN	0.934889
AKT1	AKT1	S124	NetworKIN	0.91785
AKT2	AKT1	S124	NetworKIN	0.91785
AURKA	AKT1	S124	NetworKIN	0.91785
CDK5	AKT1	S124	NetworKIN	0.91785
CHUK	AKT1	S124	NetworKIN	0.91785
CSNK1A1	AKT1	S124	NetworKIN	0.91785
CSNK1D	AKT1	S124	NetworKIN	0.91785
IKBKB	AKT1	S124	NetworKIN	0.91785
MAP2K4	AKT1	S124	NetworKIN	0.91785
PDK1	AKT1	S124	NetworKIN	0.91785
PDK2	AKT1	S124	NetworKIN	0.91785
PRKDC	AKT1	S124	NetworKIN	0.91785
RAF1	AKT1	S124	NetworKIN	0.91785
PLK1	RCC2	S51	NetworKIN	0.912271
CSNK2A1	AATF	S320	NetworKIN	0.903914
CSNK2A1	L1CAM	S1181	PhosphoSitePlus	0.902334
CSNK2A2	L1CAM	S1181	NetworKIN	0.902334
RPS6KA2	L1CAM	S1181	NetworKIN	0.902334
CDK2	MTA2	S435	PhosphoSitePlus	0.89754
CSNK1D	MTA2	S435	NetworKIN	0.89754
GSK3A	TSC2	S1387	NetworKIN	0.892565
GSK3B	TSC2	S1387	NetworKIN	0.892565
IKBKB	TSC2	S1387	NetworKIN	0.892565
NEK1	TSC2	S1387	NetworKIN	0.892565
PKD1	TSC2	S1387	NetworKIN	0.892565
PLK1	TSC2	S1387	NetworKIN	0.892565
PRKAA1	TSC2	S1387	NetworKIN	0.892565
PRKAA2	TSC2	S1387	NetworKIN	0.892565
RPS6KA2	TSC2	S1387	NetworKIN	0.892565
CSNK1D	MAP1B	S1415	NetworKIN	0.886818
CSNK2A2	MAP1B	S1415	NetworKIN	0.886818
GSK3A	MAP1B	S1415	NetworKIN	0.886818
GSK3B	MAP1B	S1415	NetworKIN	0.886818
MAPK8	MAP1B	S1415	NetworKIN	0.886818
NUAK1	LATS1	S464	PhosphoSitePlus	0.884733
NUAK2	LATS1	S464	PhosphoSitePlus	0.884733
CAMK1	SYN1	S553	NetworKIN	0.881969
CDK5	SYN1	S553	NetworKIN	0.881969
MAPK3	SYN1	S553	NetworKIN	0.881969
CDK4	CCNL1	S335	NetworKIN	0.881754
CDK6	CCNL1	S335	NetworKIN	0.881754
CAMK1	CREB1	S117	NetworKIN	0.878246
CAMK2B	CREB1	S117	NetworKIN	0.878246
CSNK1A1	CREB1	S117	NetworKIN	0.878246
CSNK1D	CREB1	S117	NetworKIN	0.878246
GSK3A	CREB1	S117	NetworKIN	0.878246
GSK3B	CREB1	S117	NetworKIN	0.878246
HIPK2	CREB1	S117	NetworKIN	0.878246
MAP2K1	CREB1	S117	NetworKIN	0.878246
MAP2K3	CREB1	S117	NetworKIN	0.878246
MAP2K6	CREB1	S117	NetworKIN	0.878246
PRKG1	CREB1	S117	NetworKIN	0.878246
RAF1	CREB1	S117	NetworKIN	0.878246
RPS6KA2	CREB1	S117	NetworKIN	0.878246
CSNK2A1	KDM1A	S166	NetworKIN	0.86533
NEK1	HERC1	S1521	NetworKIN	0.864084
MTOR	BRD9	S588	PhosphoSitePlus	0.863782
MAP2K4	ROCK2	S1137	NetworKIN	0.852612
MAPK1	ROCK2	S1137	NetworKIN	0.852612
MAPK3	ROCK2	S1137	NetworKIN	0.852612
ROCK2	ROCK2	S1137	NetworKIN	0.852612
CDK2	CLSPN	S810	NetworKIN	0.850026
CSNK2A1	SUZ12	S546	NetworKIN	0.846799
PLK1	SUZ12	S546	PhosphoSitePlus	0.846799
RPS6KA1	OSTF1	S202	PhosphoSitePlus	0.84503
CSNK2A1	L1CAM	S1244	NetworKIN	0.839259
CSNK2A2	L1CAM	S1244	NetworKIN	0.839259
RPS6KA2	L1CAM	S1244	NetworKIN	0.839259
CSNK2A1	IWS1	S438	NetworKIN	0.830489
CSNK2A1	IWS1	S440	NetworKIN	0.830489
PRKAA1	KLC1	S521	PhosphoSitePlus	0.82475
GSK3A	TGS1	S154	NetworKIN	0.818602
GSK3B	TGS1	S154	NetworKIN	0.818602
CDC42BPA	LIMK1	S310	NetworKIN	0.81559
CDK5	LIMK1	S310	NetworKIN	0.81559
MAPK14	LIMK1	S310	PhosphoSitePlus	0.81559
ROCK1	LIMK1	S310	NetworKIN	0.81559
ROCK2	LIMK1	S310	NetworKIN	0.81559
CDK1	MCM2	S13	NetworKIN	0.812943
CDK2	MCM2	S13	PhosphoSitePlus	0.812943
CDK4	MCM2	S13	NetworKIN	0.812943
CDK6	MCM2	S13	NetworKIN	0.812943
CDK7	MCM2	S13	PhosphoSitePlus	0.812943
CSNK2A1	MCM2	S13	PhosphoSitePlus	0.812943
CHUK	IRS2	S388	NetworKIN	0.812576
GSK3A	IRS2	S388	NetworKIN	0.812576
GSK3B	IRS2	S388	NetworKIN	0.812576
IKBKB	IRS2	S388	NetworKIN	0.812576
MAPK1	IRS2	S388	NetworKIN	0.812576
MAPK3	IRS2	S388	NetworKIN	0.812576
MAPK8	IRS2	S388	NetworKIN	0.812576
PDK1	ROCK1	S1105	NetworKIN	0.806876
ROCK1	ROCK1	S1105	NetworKIN	0.806876
CDK1	PACS1	T46	NetworKIN	0.800386
PRKACB	ITPR3	S2670	NetworKIN	0.791149
PRKACG	ITPR3	S2670	NetworKIN	0.791149
PRKCA	ITPR3	S2670	NetworKIN	0.791149
PRKCG	ITPR3	S2670	NetworKIN	0.791149
PRKG1	ITPR3	S2670	NetworKIN	0.791149
PRKG2	ITPR3	S2670	NetworKIN	0.791149
CSNK2A1	PURB	S6	NetworKIN	0.790468
PRKCA	PURB	S8	NetworKIN	0.790468
PRKCB	PURB	S8	NetworKIN	0.790468
AURKA	MELK	S356	NetworKIN	0.787114
MELK	MELK	S356	PhosphoSitePlus	0.787114
NEK2	MELK	S356	NetworKIN	0.787114
PLK4	MELK	S356	NetworKIN	0.787114
CSNK2A1	AATF	S203	NetworKIN	0.77766
CSNK1A1	APC	S1864	NetworKIN	0.768757
CSNK1D	APC	S1864	NetworKIN	0.768757
CSNK1E	APC	S1864	NetworKIN	0.768757
CSNK2A1	APC	S1864	NetworKIN	0.768757
GSK3A	APC	S1864	NetworKIN	0.768757
GSK3B	APC	S1864	NetworKIN	0.768757
NEK2	APC	S1864	NetworKIN	0.768757
PLK1	APC	S1864	NetworKIN	0.768757
CSNK2A1	CERS4	S350	PhosphoSitePlus	0.76652
CDC7	MCM2	S5	PhosphoSitePlus	0.762785
CDK7	MCM2	S5	PhosphoSitePlus	0.762785
PLK1	MCM2	S5	NetworKIN	0.762785
TLK1	MCM2	S5	NetworKIN	0.762785
TLK2	MCM2	S5	NetworKIN	0.762785
GRK6	GRK6	S484	PhosphoSitePlus	0.758233
CSNK2A1	AATF	S321	NetworKIN	0.757954
PAK1	MORC2	S739	PhosphoSitePlus	0.757448
CSNK1D	PCM1	S1263	NetworKIN	0.737919
PLK1	KIF23	S867	NetworKIN	0.732632
CDK7	NCBP1	T21	NetworKIN	0.727173
RPS6KB1	NCBP1	T21	PhosphoSitePlus	0.727173
CDK1	ORC6	T195	PhosphoSitePlus	0.722871
MTOR	DNMT1	S714	PhosphoSitePlus	0.718115
CDK1	MAP1B	S1265	NetworKIN	0.711246
CDK5	MAP1B	S1265	NetworKIN	0.711246
GSK3A	MAP1B	S1265	NetworKIN	0.711246
GSK3B	MAP1B	S1265	NetworKIN	0.711246
MAPK3	MAP1B	S1265	NetworKIN	0.711246
MAPK8	MAP1B	S1265	NetworKIN	0.711246
CSNK2A1	RALY	T298	NetworKIN	0.706311
PRKCG	ATN1	S79	NetworKIN	0.693327
AURKA	NCOR1	S2184	NetworKIN	0.692692
CDK1	NCOR1	S2184	NetworKIN	0.692692
CHUK	NCOR1	S2184	NetworKIN	0.692692
CLK1	NCOR1	S2184	NetworKIN	0.692692
HIPK2	NCOR1	S2184	NetworKIN	0.692692
CSNK2A1	CERS4	S342	PhosphoSitePlus	0.688528
CSNK2A1	KCNH2	S320	NetworKIN	0.687052
CDK7	ERCC5	S355	NetworKIN	0.683853
CDK7	ERCC5	S356	NetworKIN	0.683853
CDK7	ERCC5	S357	NetworKIN	0.683853
CSNK2A1	ERCC5	S355	NetworKIN	0.683853
CSNK2A1	ERCC5	S356	NetworKIN	0.683853
CSNK2A1	ERCC5	S357	NetworKIN	0.683853
CDK1	CDC5L	T396	NetworKIN	0.681361
CDK2	CDC5L	T396	NetworKIN	0.681361
CSNK1A1	CDC5L	T396	NetworKIN	0.681361
CSNK1D	DEK	S301	NetworKIN	0.680819
CSNK1D	DEK	S303	NetworKIN	0.680819
CSNK1D	DEK	S306	NetworKIN	0.680819
CSNK1D	DEK	S307	NetworKIN	0.680819
CSNK2A1	DEK	S301	NetworKIN	0.680819
CSNK2A1	DEK	S303	NetworKIN	0.680819
CSNK2A1	DEK	S306	NetworKIN	0.680819
CSNK2A1	DEK	S307	NetworKIN	0.680819
CSNK2A1	MDC1	S376	PhosphoSitePlus	0.666263
CDK1	STMN1	S25	PhosphoSitePlus	0.665415
CDK2	STMN1	S25	PhosphoSitePlus	0.665415
MAPK13	STMN1	S25	PhosphoSitePlus	0.665415
MAPK3	STMN1	S25	PhosphoSitePlus	0.665415
PRKCB	STMN1	S25	PhosphoSitePlus	0.665415
CDK1	TFDP1	S23	NetworKIN	0.664847
CDK2	TFDP1	S23	NetworKIN	0.664847
CDK3	TFDP1	S23	NetworKIN	0.664847
CHEK1	TFDP1	S23	PhosphoSitePlus	0.664847
CSNK2A1	L1CAM	S1243	NetworKIN	0.662708
CSNK2A2	L1CAM	S1243	NetworKIN	0.662708
RPS6KA2	L1CAM	S1243	NetworKIN	0.662708
GSK3A	MAP1B	S1446	NetworKIN	0.661253
GSK3B	MAP1B	S1446	NetworKIN	0.661253
GSK3B	PCM1	S866	NetworKIN	0.649368
PRKCB	PCM1	S866	NetworKIN	0.649368
GSK3A	MAP1B	S1653	NetworKIN	0.631691
GSK3B	MAP1B	S1653	NetworKIN	0.631691
MAPK8	MAP1B	S1653	NetworKIN	0.631691
CSNK2A1	MBD2	S407	NetworKIN	0.624253
CSNK2A1	EIF3C	S39	NetworKIN	0.623759
GSK3B	JUNB	T255	PhosphoSitePlus	0.608386
MAPK1	JUNB	T255	NetworKIN	0.608386
MAPK10	JUNB	T255	NetworKIN	0.608386
MAPK11	JUNB	T255	NetworKIN	0.608386
MAPK3	JUNB	T255	NetworKIN	0.608386
MAPK8	JUNB	T255	NetworKIN	0.608386
MAPK9	JUNB	T255	NetworKIN	0.608386
RAF1	JUNB	T255	NetworKIN	0.608386
GSK3A	IRS2	T527	NetworKIN	0.605307
GSK3B	IRS2	T527	NetworKIN	0.605307
MAPK1	IRS2	T527	NetworKIN	0.605307
MAPK3	IRS2	T527	NetworKIN	0.605307
MAPK8	IRS2	T527	NetworKIN	0.605307
CHEK1	CAAP1	S203	PhosphoSitePlus	0.605043
CSNK1D	PACS1	S529	NetworKIN	0.598512
CSNK2A1	PACS1	S529	NetworKIN	0.598512
CSNK1D	PCM1	S1494	NetworKIN	0.597359
RPS6KA1	NDRG2	S350	PhosphoSitePlus	0.59532
RPS6KB1	NDRG2	S350	PhosphoSitePlus	0.59532
SGK1	NDRG2	S350	NetworKIN	0.59532
CSNK1A1	APC	S1863	NetworKIN	0.587231
CSNK1D	APC	S1863	NetworKIN	0.587231
CSNK1E	APC	S1863	NetworKIN	0.587231
CSNK2A1	APC	S1863	NetworKIN	0.587231
NEK2	APC	S1863	NetworKIN	0.587231
PLK1	APC	S1863	NetworKIN	0.587231
CDK5	MAP1B	S1965	NetworKIN	0.583678
CSNK1D	MAP1B	S1965	NetworKIN	0.583678
GSK3A	MAP1B	S1965	NetworKIN	0.583678
GSK3B	MAP1B	S1965	NetworKIN	0.583678
MAPK8	MAP1B	S1965	NetworKIN	0.583678
CSNK1E	APC	S1861	NetworKIN	0.582686
GSK3A	APC	S1861	NetworKIN	0.582686
GSK3B	APC	S1861	NetworKIN	0.582686
NEK2	APC	S1861	NetworKIN	0.582686
PLK1	APC	S1861	NetworKIN	0.582686
CDK2	SRSF9	S216	PhosphoSitePlus	0.570774
CSNK2A1	XRCC4	S327	NetworKIN	0.570658
PRKDC	XRCC4	S327	PhosphoSitePlus	0.570658
PRKDC	XRCC4	S328	PhosphoSitePlus	0.568818
AKT3	AGO2	S387	PhosphoSitePlus	0.56791
MAPKAPK2	AGO2	S387	PhosphoSitePlus	0.56791
CLK1	CLK4	S138	NetworKIN	0.564682
CLK4	CLK4	S138	NetworKIN	0.564682
MAPK12	PNKP	T118	NetworKIN	0.561645
ATM	KIF14	S1292	NetworKIN	0.558652
NEK2	KIF14	S1292	NetworKIN	0.558652
CDK1	MAP1B	T1067	NetworKIN	0.554242
CDK5	MAP1B	T1067	NetworKIN	0.554242
DAPK1	MAP1B	T1067	NetworKIN	0.554242
GSK3A	MAP1B	T1067	NetworKIN	0.554242
GSK3B	MAP1B	T1067	NetworKIN	0.554242
MAP4K6	MAP1B	T1067	NetworKIN	0.554242
MAPK8	MAP1B	T1067	NetworKIN	0.554242
STK11	MAP1B	T1067	NetworKIN	0.554242
CDK5	MAP1B	S1443	NetworKIN	0.552401
GSK3A	MAP1B	S1443	NetworKIN	0.552401
GSK3B	MAP1B	S1443	NetworKIN	0.552401
MAPK8	MAP1B	S1443	NetworKIN	0.552401
CDK7	DDB2	S26	NetworKIN	0.541846
ACVR2B	SNX1	T41	NetworKIN	0.5311
PRKCB	EHBP1	S177	NetworKIN	0.529841
CSNK1D	MAP1B	S336	NetworKIN	0.526593
CSNK2A2	MAP1B	S336	NetworKIN	0.526593
GSK3A	MAP1B	S336	NetworKIN	0.526593
GSK3B	MAP1B	S336	NetworKIN	0.526593
RPS6KB1	EIF3A	S584	NetworKIN	0.526038
CDK5	MAP1B	S1252	NetworKIN	0.520243
GSK3A	MAP1B	S1252	NetworKIN	0.520243
GSK3B	MAP1B	S1252	NetworKIN	0.520243
ACVR2B	SAP30	S131	NetworKIN	0.519551
CAMK2D	SAP30	S131	NetworKIN	0.519551
CSNK2A1	SAP30	S131	NetworKIN	0.519551
HIPK2	SAP30	S131	NetworKIN	0.519551
CDK1	MAP4	S280	NetworKIN	0.515968
MARK1	MAP4	S280	NetworKIN	0.515968
MARK3	MAP4	S280	NetworKIN	0.515968
MARK4	MAP4	S280	NetworKIN	0.515968
CSNK2A1	HDAC2	S394	PhosphoSitePlus	0.506639
AURKA	TOP2A	S1332	NetworKIN	0.506187
CSNK1G2	TOP2A	S1332	NetworKIN	0.506187
CSNK2A1	TOP2A	S1332	NetworKIN	0.506187
HIPK2	TOP2A	S1332	NetworKIN	0.506187
NEK2	TOP2A	S1332	NetworKIN	0.506187
PLK4	TOP2A	S1332	NetworKIN	0.506187
PRKDC	ZFHX3	S1590	NetworKIN	0.500514
CDK5	MAP1B	T1932	NetworKIN	0.498017
CSNK1D	MAP1B	T1932	NetworKIN	0.498017
DAPK1	MAP1B	T1932	NetworKIN	0.498017
GSK3A	MAP1B	T1932	NetworKIN	0.498017
GSK3B	MAP1B	T1932	NetworKIN	0.498017
MAPK8	MAP1B	T1932	NetworKIN	0.498017
CDK5	MAP1B	S1438	NetworKIN	0.496218
GSK3A	MAP1B	S1438	NetworKIN	0.496218
GSK3B	MAP1B	S1438	NetworKIN	0.496218
MAPK8	MAP1B	S1438	NetworKIN	0.496218
ERBB2	CDK1	Y15	PhosphoSitePlus	0.494927
PKMYT1	CDK1	Y15	PhosphoSitePlus	0.494927
SRC	CDK1	Y15	PhosphoSitePlus	0.494927
WEE1	CDK1	Y15	PhosphoSitePlus	0.494927
CDK2	UBE2O	S836	PhosphoSitePlus	0.493576
CSNK2A1	MDC1	T378	PhosphoSitePlus	0.493448
CSNK2A1	RRP15	S11	NetworKIN	0.492971
CDK5	MAP1B	S1793	NetworKIN	0.491001
GSK3A	MAP1B	S1793	NetworKIN	0.491001
GSK3B	MAP1B	S1793	NetworKIN	0.491001
MAPK8	MAP1B	S1793	NetworKIN	0.491001
AURKA	TOP2A	S1337	NetworKIN	0.486511
CSNK1G2	TOP2A	S1337	NetworKIN	0.486511
CSNK2A1	TOP2A	S1337	NetworKIN	0.486511
NEK2	TOP2A	S1337	NetworKIN	0.486511
PLK1	TOP2A	S1337	PhosphoSitePlus	0.486511
PLK4	TOP2A	S1337	NetworKIN	0.486511
PRKCG	TOP2A	S1337	NetworKIN	0.486511
MAP4K4	G3BP2	T227	NetworKIN	0.485025
MAPK1	G3BP2	T227	NetworKIN	0.485025
NLK	G3BP2	T227	NetworKIN	0.485025
CDK1	SNW1	S232	NetworKIN	0.480923
CDK2	SNW1	S224	PhosphoSitePlus	0.480923
CDK2	SNW1	S232	PhosphoSitePlus	0.480923
CDK1	TSC2	S1411	NetworKIN	0.47814
CDK2	TSC2	S1411	NetworKIN	0.47814
GSK3A	TSC2	S1411	NetworKIN	0.47814
GSK3B	TSC2	S1411	NetworKIN	0.47814
IKBKB	TSC2	S1411	NetworKIN	0.47814
MAPK1	TSC2	S1411	NetworKIN	0.47814
MAPK11	TSC2	S1411	NetworKIN	0.47814
MAPK3	TSC2	S1411	NetworKIN	0.47814
NEK1	TSC2	S1411	NetworKIN	0.47814
PKD1	TSC2	S1411	NetworKIN	0.47814
RPS6KA2	TSC2	S1411	NetworKIN	0.47814
CDK5	MAP1B	S2072	NetworKIN	0.474746
GSK3A	MAP1B	S2072	NetworKIN	0.474746
MAPK8	MAP1B	S2072	NetworKIN	0.474746
ADRBK1	TPPP	S35	NetworKIN	0.471454
CDK1	IRS2	S391	PhosphoSitePlus	0.469217
CHUK	IRS2	S391	NetworKIN	0.469217
GSK3A	IRS2	S391	NetworKIN	0.469217
GSK3B	IRS2	S391	NetworKIN	0.469217
IKBKB	IRS2	S391	NetworKIN	0.469217
MAPK1	IRS2	S391	NetworKIN	0.469217
MAPK3	IRS2	S391	NetworKIN	0.469217
MAPK8	IRS2	S391	NetworKIN	0.469217
PRKAA2	IRS2	S391	NetworKIN	0.469217
CSNK2A1	ATRX	S819	NetworKIN	0.468734
HIPK2	ATRX	S819	NetworKIN	0.468734
PRKDC	ATRX	S819	NetworKIN	0.468734
ARAF	SYN1	S67	NetworKIN	0.465611
CAMK1	SYN1	S67	NetworKIN	0.465611
CAMK2G	SYN1	S67	NetworKIN	0.465611
CDK5	SYN1	S67	NetworKIN	0.465611
GSK3B	SYN1	S67	NetworKIN	0.465611
MAPK3	SYN1	S67	NetworKIN	0.465611
CLK1	CLK4	S136	NetworKIN	0.464184
CLK4	CLK4	S136	NetworKIN	0.464184
CDK7	LEO1	S14	NetworKIN	0.463907
CSNK2A1	LEO1	S14	NetworKIN	0.463907
MAPK14	FOXO3	S12	PhosphoSitePlus	0.460965
MAPK14	FOXO3	S7	PhosphoSitePlus	0.460965
HIPK2	SENP6	S335	NetworKIN	0.460396
CDK5	MAP1B	S1298	NetworKIN	0.458918
GSK3A	MAP1B	S1298	NetworKIN	0.458918
GSK3B	MAP1B	S1298	NetworKIN	0.458918
CSNK2A1	CBX5	S12	NetworKIN	0.458208
CSNK2A1	CBX5	S13	NetworKIN	0.458208
CSNK2A1	CBX5	S14	NetworKIN	0.458208
CSNK2A1	NOP56	S520	NetworKIN	0.453636
CSNK2A1	WASL	S485	NetworKIN	0.449066
PLK1	RIOK2	S335	PhosphoSitePlus	0.446936
NEK1	NEK1	S1052	NetworKIN	0.441669
CDK2	XRCC1	S226	PhosphoSitePlus	0.44072
PRKDC	XRCC1	S226	NetworKIN	0.44072
CDK5	MAP1B	S1620	NetworKIN	0.428801
GSK3A	MAP1B	S1620	NetworKIN	0.428801
GSK3B	MAP1B	S1620	NetworKIN	0.428801
MAPK1	MAP1B	S1620	NetworKIN	0.428801
MAPK3	MAP1B	S1620	NetworKIN	0.428801
CSNK2A1	KDM1A	S131	PhosphoSitePlus	0.423936
ARAF	ARAF	T181	NetworKIN	0.41746
MAP2K1	ARAF	T181	NetworKIN	0.41746
MAP2K2	ARAF	T181	NetworKIN	0.41746
MAPK1	ARAF	T181	NetworKIN	0.41746
MAPK3	ARAF	T181	NetworKIN	0.41746
MAPK7	SENP3	T176	NetworKIN	0.411412
CDK1	MAP4	S825	NetworKIN	0.403562
MARK1	MAP4	S825	NetworKIN	0.403562
MARK3	MAP4	S825	NetworKIN	0.403562
MARK4	MAP4	S825	NetworKIN	0.403562
CSNK2A1	RALY	T286	NetworKIN	0.401099
CDK1	SCML2	S590	PhosphoSitePlus	0.394849
CDK2	SCML2	S590	PhosphoSitePlus	0.394849
CDK2	MED1	S1207	PhosphoSitePlus	0.394675
CDK2	SRRM1	S769	PhosphoSitePlus	0.392893
AURKA	SETD2	S754	NetworKIN	0.389864
MAPK3	SETD2	S754	NetworKIN	0.389864
PDK1	SETD2	S754	NetworKIN	0.389864
PRKDC	WRN	S426	NetworKIN	0.387587
PIM1	CBX3	S176	NetworKIN	0.383245
CDK1	DSN1	S81	NetworKIN	0.383115
CDK1	CDK13	T1058	NetworKIN	0.380271
TTK	CDK13	T1058	NetworKIN	0.380271
GSK3B	GSK3B	Y216	PhosphoSitePlus	0.379188
MAP2K1	GSK3B	Y216	PhosphoSitePlus	0.379188
ROCK1	RTN4	S7	NetworKIN	0.375884
CSNK2A1	IWS1	S69	NetworKIN	0.368764
AURKB	DTL	S485	NetworKIN	0.366986
TTK	DTL	S485	NetworKIN	0.366986
CLK1	SRRM2	S2690	NetworKIN	0.363839
GSK3B	JUNB	S251	PhosphoSitePlus	0.357756
MAP2K1	JUNB	S251	NetworKIN	0.357756
RAF1	JUNB	S251	NetworKIN	0.357756
PRKD1	HDAC7	S486	PhosphoSitePlus	0.355806
PRKCB	STK10	S450	NetworKIN	0.345112
MAPK3	HUWE1	T3927	NetworKIN	0.343695
CSNK1A1	ERF	S190	NetworKIN	0.342834
AKT1	ZYX	S143	NetworKIN	0.339233
CSNK2A1	MDC1	S329	PhosphoSitePlus	0.339094
CSNK2A1	MDC1	T331	PhosphoSitePlus	0.339094
CDK7	SSRP1	S444	NetworKIN	0.338765
CSNK1A1	SSRP1	S444	NetworKIN	0.338765
CSNK2A1	SSRP1	S444	NetworKIN	0.338765
CSNK2A2	SSRP1	S444	NetworKIN	0.338765
NEK1	VDAC1	S104	NetworKIN	0.336756
RAF1	VDAC1	S104	NetworKIN	0.336756
CDK5	MAP1B	S1378	NetworKIN	0.335709
CSNK2A2	MAP1B	S1378	NetworKIN	0.335709
GSK3A	MAP1B	S1378	NetworKIN	0.335709
GSK3B	MAP1B	S1378	NetworKIN	0.335709
AURKA	TOP2A	S4	NetworKIN	0.334983
CDK1	TOP2A	S4	NetworKIN	0.334983
NEK2	TOP2A	S4	NetworKIN	0.334983
CSNK2A1	EIF3D	S528	NetworKIN	0.334312
CSNK2A1	EIF3D	S529	NetworKIN	0.334312
CDK5	MAP1B	S1256	NetworKIN	0.333573
GSK3A	MAP1B	S1256	NetworKIN	0.333573
GSK3B	MAP1B	S1256	NetworKIN	0.333573
MAPK3	MAP1B	S1256	NetworKIN	0.333573
AURKB	KIF23	S160	NetworKIN	0.33312
CSNK1D	KIF23	S160	NetworKIN	0.33312
PLK1	KIF23	S160	NetworKIN	0.33312
PAK4	LARP1	S548	NetworKIN	0.332198
MAPK7	SENP3	S169	NetworKIN	0.323922
ADRBK1	EGFR	S1064	NetworKIN	0.321283
MAP2K1	EGFR	S1064	NetworKIN	0.321283
PAK1	EGFR	S1064	NetworKIN	0.321283
PKD1	EGFR	S1064	NetworKIN	0.321283
PRKCA	EGFR	S1064	NetworKIN	0.321283
PRKCD	EGFR	S1064	NetworKIN	0.321283
PRKCE	EGFR	S1064	NetworKIN	0.321283
PRKCB	AEBP2	S27	NetworKIN	0.320756
GSK3B	RPTOR	S877	PhosphoSitePlus	0.320188
ICK	RPTOR	S877	NetworKIN	0.320188
MAPK1	RPTOR	S877	NetworKIN	0.320188
MAPK3	RPTOR	S877	NetworKIN	0.320188
CAMK1	CREB1	S142	NetworKIN	0.319264
CAMK2A	CREB1	S142	NetworKIN	0.319264
CAMK2B	CREB1	S142	NetworKIN	0.319264
CAMK2D	CREB1	S142	NetworKIN	0.319264
CAMK2G	CREB1	S142	NetworKIN	0.319264
CAMK4	CREB1	S142	NetworKIN	0.319264
MAP2K1	CREB1	S142	NetworKIN	0.319264
MAP2K3	CREB1	S142	NetworKIN	0.319264
MAP2K6	CREB1	S142	NetworKIN	0.319264
PKD1	CREB1	S142	NetworKIN	0.319264
PRKAA2	CREB1	S142	NetworKIN	0.319264
PRKG1	CREB1	S142	NetworKIN	0.319264
RAF1	CREB1	S142	NetworKIN	0.319264
RPS6KA2	CREB1	S142	NetworKIN	0.319264
CDK5	MYEF2	S17	NetworKIN	0.312669
MAPK7	MYEF2	S17	NetworKIN	0.312669
CSNK2A1	EIF3J	S13	NetworKIN	0.312314
PRKCE	MATR3	S188	NetworKIN	0.312231
MAPK12	PNKP	T122	NetworKIN	0.311234
CLK2	CLK3	S224	NetworKIN	0.309828
CLK2	CLK3	S226	NetworKIN	0.309828
CLK3	CLK3	S224	NetworKIN	0.309828
CLK3	CLK3	S226	NetworKIN	0.309828
ADRBK1	NCOR1	S2438	NetworKIN	0.308722
AURKA	NCOR1	S2438	NetworKIN	0.308722
CHUK	NCOR1	S2438	NetworKIN	0.308722
CSNK2A1	NCOR1	S2438	NetworKIN	0.308722
CDK2	LARP1	S774	PhosphoSitePlus	0.302179
MTOR	LARP1	S774	PhosphoSitePlus	0.302179
PRKCB	TFAP4	S124	NetworKIN	0.301527
MTOR	SRRM2	S1318	PhosphoSitePlus	0.300273
CDK1	GTF2I	S210	NetworKIN	0.296659
HIPK2	GTF2I	S210	NetworKIN	0.296659
MAPK3	GTF2I	S210	NetworKIN	0.296659
PRKG1	GTF2I	S210	NetworKIN	0.296659
CSNK2A1	CERS4	S347	PhosphoSitePlus	0.296007
CSNK2A1	CERS4	S349	PhosphoSitePlus	0.296007
GSK3B	RPTOR	S863	PhosphoSitePlus	0.295617
ICK	RPTOR	S863	NetworKIN	0.295617
MAPK1	RPTOR	S863	PhosphoSitePlus	0.295617
MAPK11	RPTOR	S863	PhosphoSitePlus	0.295617
MAPK3	RPTOR	S863	PhosphoSitePlus	0.295617
MAPK8	RPTOR	S863	PhosphoSitePlus	0.295617
MTOR	RPTOR	S863	PhosphoSitePlus	0.295617
NLK	RPTOR	S863	PhosphoSitePlus	0.295617
PRKAA2	RPTOR	S863	NetworKIN	0.295617
CSNK2A1	MDC1	S299	PhosphoSitePlus	0.287377
CSNK2A1	MDC1	T301	PhosphoSitePlus	0.287377
MTOR	SRRM2	S1326	PhosphoSitePlus	0.284808
CSNK2A1	ATRX	S677	NetworKIN	0.283981
HIPK2	ATRX	S677	NetworKIN	0.283981
CDK7	TAF12	S51	NetworKIN	0.280376
MAPK11	TAF12	S51	NetworKIN	0.280376
PLK1	SLK	S565	NetworKIN	0.278496
CSNK2A1	VAMP4	S88	NetworKIN	0.277775
TTK	CDK13	T1056	NetworKIN	0.274456
CSNK2A1	EIF3J	S11	NetworKIN	0.271501
CSNK2A1	UIMC1	S44	PhosphoSitePlus	0.268117
CSNK2A1	RSF1	S1345	NetworKIN	0.262985
ADRBK1	GRK5	S484	NetworKIN	0.25685
GRK5	GRK5	S484	PhosphoSitePlus	0.25685
CDK2	NUP98	S612	PhosphoSitePlus	0.24722
AURKA	SETD2	S323	NetworKIN	0.246925
PDK1	SETD2	S323	NetworKIN	0.246925
CSNK1A1	RAF1	S29	NetworKIN	0.2467
CSNK1D	RAF1	S29	NetworKIN	0.2467
DMPK	RAF1	S29	NetworKIN	0.2467
MAP2K1	RAF1	S29	NetworKIN	0.2467
MAP2K2	RAF1	S29	NetworKIN	0.2467
MAPK1	RAF1	S29	NetworKIN	0.2467
MAPK3	RAF1	S29	NetworKIN	0.2467
MAPK7	RAF1	S29	NetworKIN	0.2467
PDK1	RAF1	S29	NetworKIN	0.2467
PRKG1	RAF1	S29	NetworKIN	0.2467
RAF1	RAF1	S29	NetworKIN	0.2467
CSNK1D	MAP1B	S1782	NetworKIN	0.244821
HIPK1	BRD1	S1052	NetworKIN	0.243665
HIPK1	BRD1	S1055	NetworKIN	0.243665
MTOR	LARP1	S766	PhosphoSitePlus	0.239543
PAK4	LARP1	S766	NetworKIN	0.239543
CDK1	NCOR2	S152	NetworKIN	0.238783
CDK2	NCOR2	S149	NetworKIN	0.238783
CDK2	NCOR2	S152	NetworKIN	0.238783
CHUK	NCOR2	S149	NetworKIN	0.238783
CHUK	NCOR2	S152	NetworKIN	0.238783
MAPK1	NCOR2	S149	NetworKIN	0.238783
MAPK1	NCOR2	S152	NetworKIN	0.238783
MAPK3	NCOR2	S149	NetworKIN	0.238783
MAPK3	NCOR2	S152	NetworKIN	0.238783
MAPK1	DCP1A	S315	NetworKIN	0.238511
MAPK8	DCP1A	S315	PhosphoSitePlus	0.238511
MAPK1	ETV6	S22	NetworKIN	0.235973
MAPK1	ETV6	T18	NetworKIN	0.235973
MAPK14	ETV6	S22	PhosphoSitePlus	0.235973
MAPK3	ETV6	S22	NetworKIN	0.235973
MAPK3	ETV6	T18	NetworKIN	0.235973
MAPK1	BIN1	S296	NetworKIN	0.232211
MAPK3	BIN1	S296	NetworKIN	0.232211
AURKB	KIF23	S684	NetworKIN	0.228999
CDK1	KIF23	S684	NetworKIN	0.228999
CHUK	IRS2	S915	NetworKIN	0.221415
GSK3A	IRS2	S915	NetworKIN	0.221415
IKBKB	IRS2	S915	NetworKIN	0.221415
MAPK1	IRS2	S915	NetworKIN	0.221415
MAPK10	IRS2	S915	NetworKIN	0.221415
MAPK3	IRS2	S915	NetworKIN	0.221415
MAPK8	IRS2	S915	NetworKIN	0.221415
AKT1	PDPK1	S241	NetworKIN	0.221346
AKT2	PDPK1	S241	NetworKIN	0.221346
AKT3	PDPK1	S241	NetworKIN	0.221346
PAK1	PDPK1	S241	NetworKIN	0.221346
PDK1	PDPK1	S241	NetworKIN	0.221346
PDPK1	PDPK1	S241	PhosphoSitePlus	0.221346
PRKCD	PDPK1	S241	NetworKIN	0.221346
PRKCE	PDPK1	S241	NetworKIN	0.221346
PRKCI	PDPK1	S241	NetworKIN	0.221346
PRKCT	PDPK1	S241	NetworKIN	0.221346
RPS6KA2	PDPK1	S241	NetworKIN	0.221346
RPS6KA3	PDPK1	S241	NetworKIN	0.221346
RPS6KB1	PDPK1	S241	NetworKIN	0.221346
RPS6KB2	PDPK1	S241	NetworKIN	0.221346
SGK1	PDPK1	S241	NetworKIN	0.221346
SGK2	PDPK1	S241	NetworKIN	0.221346
SGK3	PDPK1	S241	NetworKIN	0.221346
CDK5	MAP1B	S1389	NetworKIN	0.219147
CSNK1D	MAP1B	S1389	NetworKIN	0.219147
CSNK2A2	MAP1B	S1389	NetworKIN	0.219147
GSK3A	MAP1B	S1389	NetworKIN	0.219147
GSK3B	MAP1B	S1389	NetworKIN	0.219147
CDK1	NUP50	S221	PhosphoSitePlus	0.218907
MAPK1	NUP50	S221	PhosphoSitePlus	0.218907
MAPK3	NUP50	S221	PhosphoSitePlus	0.218907
CSNK2A1	EAPP	S109	NetworKIN	0.218156
CSNK2A1	EAPP	S111	NetworKIN	0.218156
CDK1	SRRM2	T866	PhosphoSitePlus	0.217965
CSNK2A1	CHD4	S428	NetworKIN	0.217951
CLK1	SRRM2	S2692	NetworKIN	0.217179
MAPK7	SENP3	S181	NetworKIN	0.217064
CDK2	TERF2	S365	PhosphoSitePlus	0.214529
CSNK2A1	EIF3G	T41	NetworKIN	0.214451
CDK1	PACS1	S495	NetworKIN	0.208528
CDK4	MCM6	S762	NetworKIN	0.208463
AURKA	BUB1	S593	NetworKIN	0.208289
AURKA	BUB1	S596	NetworKIN	0.208289
CDK1	BUB1	S596	NetworKIN	0.208289
CDK1	BUB1	S593	PhosphoSitePlus	0.208289
CDK5	BUB1	S593	NetworKIN	0.208289
CDK5	BUB1	S596	NetworKIN	0.208289
MAPK1	BUB1	S596	NetworKIN	0.208289
MAPK3	BUB1	S593	NetworKIN	0.208289
MAPK3	BUB1	S596	NetworKIN	0.208289
NEK2	BUB1	S593	NetworKIN	0.208289
NEK2	BUB1	S596	NetworKIN	0.208289
RPS6KA2	BUB1	S593	NetworKIN	0.208289
RPS6KA2	BUB1	S596	NetworKIN	0.208289
CSNK1G1	DIDO1	S152	NetworKIN	0.207557
CSNK1G1	DIDO1	S154	NetworKIN	0.207557
CSNK1G1	DIDO1	T151	NetworKIN	0.207557
TTK	DIDO1	T151	NetworKIN	0.207557
CDK1	SCML2	S511	PhosphoSitePlus	0.201356
CDK2	SCML2	S511	PhosphoSitePlus	0.201356
AKT1	RAF1	S259	NetworKIN	0.199584
DMPK	RAF1	S259	NetworKIN	0.199584
LATS1	RAF1	S259	PhosphoSitePlus	0.199584
MAP2K1	RAF1	S259	NetworKIN	0.199584
MAP2K2	RAF1	S259	NetworKIN	0.199584
MAPK7	RAF1	S259	NetworKIN	0.199584
PAK1	RAF1	S259	NetworKIN	0.199584
PAK2	RAF1	S259	NetworKIN	0.199584
PAK3	RAF1	S259	NetworKIN	0.199584
PAK4	RAF1	S259	NetworKIN	0.199584
PAK5	RAF1	S259	NetworKIN	0.199584
PAK6	RAF1	S259	NetworKIN	0.199584
PRKAA1	RAF1	S259	NetworKIN	0.199584
PRKACA	RAF1	S259	PhosphoSitePlus	0.199584
PRKCD	RAF1	S259	NetworKIN	0.199584
PRKCG	RAF1	S259	NetworKIN	0.199584
PRKCH	RAF1	S259	NetworKIN	0.199584
PRKCT	RAF1	S259	NetworKIN	0.199584
PRKG1	RAF1	S259	NetworKIN	0.199584
RAF1	RAF1	S259	PhosphoSitePlus	0.199584
CDK2	MCM3	T722	PhosphoSitePlus	0.195695
MAPK1	HUWE1	S3662	NetworKIN	0.194335
MAPK3	HUWE1	S3662	NetworKIN	0.194335
CSNK1D	CLIP1	S204	NetworKIN	0.191074
NEK2	CLIP1	S204	NetworKIN	0.191074
PLK1	CLIP1	S204	NetworKIN	0.191074
PRKCA	CLIP1	S204	NetworKIN	0.191074
PRKCB	CLIP1	S204	NetworKIN	0.191074
CSNK2A1	SRPK1	S51	PhosphoSitePlus	0.190271
CSNK2A2	SRPK1	S51	PhosphoSitePlus	0.190271
CSNK1D	PCM1	S533	NetworKIN	0.187112
CSNK1D	PCM1	T530	NetworKIN	0.187112
GSK3B	PCM1	S533	NetworKIN	0.187112
CSNK2A1	ATRX	S731	NetworKIN	0.18671
CDK1	APC	S2473	NetworKIN	0.184786
CSNK1E	APC	S2473	NetworKIN	0.184786
GSK3A	APC	S2473	NetworKIN	0.184786
GSK3B	APC	S2473	NetworKIN	0.184786
MAPK3	APC	S2473	NetworKIN	0.184786
NEK2	APC	S2473	NetworKIN	0.184786
ATM	MDC1	T659	NetworKIN	0.178461
MAPK1	TPR	S379	NetworKIN	0.177793
NEK2	TPR	S379	NetworKIN	0.177793
PRKCI	SMG1	S3570	NetworKIN	0.175903
MAPK1	MTMR2	S58	PhosphoSitePlus	0.175786
MAPK3	MTMR2	S58	PhosphoSitePlus	0.175786
CDK1	KIF23	S902	NetworKIN	0.175625
PLK1	KIF23	S902	NetworKIN	0.175625
CSNK1D	NR1D1	S23	NetworKIN	0.173257
CSNK1E	NR1D1	S23	NetworKIN	0.173257
CDK2	DMAP1	T445	PhosphoSitePlus	0.171147
MAPK3	DMAP1	T445	NetworKIN	0.171147
CAMK2A	AKAP8	S323	NetworKIN	0.170977
AURKA	CDC23	T596	NetworKIN	0.162512
CDK1	CDC23	T596	NetworKIN	0.162512
CDK2	CDC23	T596	NetworKIN	0.162512
NEK2	CDC23	T596	NetworKIN	0.162512
MAPK7	WNK2	S1817	NetworKIN	0.158768
MAPK7	WNK2	S1818	NetworKIN	0.158768
CDK1	TACC2	S2317	NetworKIN	0.15763
CSNK1D	TACC2	S2317	NetworKIN	0.15763
CLK1	PPIG	S356	NetworKIN	0.156653
CLK1	PPIG	T358	NetworKIN	0.156653
PKD3	VAMP2	S80	NetworKIN	0.155072
PRKCI	VAMP2	S80	NetworKIN	0.155072
AKT1	TIAM1	S231	PhosphoSitePlus	0.154687
CAMK2G	TIAM1	S231	NetworKIN	0.154687
PAK1	TIAM1	S231	NetworKIN	0.154687
PRKCG	TIAM1	S231	NetworKIN	0.154687
NEK2	FRY	S1936	NetworKIN	0.154666
MAPK3	HUWE1	T2889	NetworKIN	0.154189
CSNK1D	PCM1	S1497	NetworKIN	0.151682
GSK3B	PCM1	S1497	NetworKIN	0.151682
CLK1	SON	S94	NetworKIN	0.149475
CSNK2A1	MDC1	S453	PhosphoSitePlus	0.147865
CSNK2A1	MDC1	T455	PhosphoSitePlus	0.147865
CSNK2A1	ATRX	S729	NetworKIN	0.147564
CDK1	IRS2	S1203	NetworKIN	0.144897
CHUK	IRS2	S1203	NetworKIN	0.144897
GSK3A	IRS2	S1203	NetworKIN	0.144897
GSK3B	IRS2	S1203	NetworKIN	0.144897
IKBKB	IRS2	S1203	NetworKIN	0.144897
MAPK1	IRS2	S1203	NetworKIN	0.144897
MAPK10	IRS2	S1203	NetworKIN	0.144897
MAPK3	IRS2	S1203	NetworKIN	0.144897
MAPK8	IRS2	S1203	NetworKIN	0.144897
GSK3B	ILKAP	S13	NetworKIN	0.143004
NLK	BCL9	S687	NetworKIN	0.142054
GSK3A	MAP1B	S828	NetworKIN	0.139198
GSK3B	MAP1B	S828	NetworKIN	0.139198
MAPK1	TBX2	S336	NetworKIN	0.137611
MAPK3	TBX2	S336	NetworKIN	0.137611
CSNK2A1	CHD4	S308	NetworKIN	0.134437
CSNK2A1	CHD4	S309	NetworKIN	0.134437
CSNK2A1	CHD4	S310	NetworKIN	0.134437
CSNK2A1	ACACA	S60	NetworKIN	0.133014
CSNK2A2	ACACA	S60	NetworKIN	0.133014
CDK1	SRRM2	T1413	PhosphoSitePlus	0.128893
GSK3A	IRS2	T1202	NetworKIN	0.125416
GSK3B	IRS2	T1202	NetworKIN	0.125416
MAPK1	IRS2	T1202	NetworKIN	0.125416
MAPK3	IRS2	T1202	NetworKIN	0.125416
PRKCD	IRS2	T1202	NetworKIN	0.125416
CSNK2A1	PHF12	S134	NetworKIN	0.122158
CSNK2A1	DKC1	S453	NetworKIN	0.122097
RPS6KB1	DKC1	S451	NetworKIN	0.122097
RPS6KB1	DKC1	S453	NetworKIN	0.122097
CDK1	STMN1	S38	PhosphoSitePlus	0.121969
CDK2	STMN1	S38	PhosphoSitePlus	0.121969
MAPK13	STMN1	S38	PhosphoSitePlus	0.121969
MAPK3	STMN1	S38	PhosphoSitePlus	0.121969
PAK1	STMN1	S38	PhosphoSitePlus	0.121969
PRKCB	STMN1	S38	PhosphoSitePlus	0.121969
UHMK1	STMN1	S38	PhosphoSitePlus	0.121969
MAPK1	BAG3	S377	NetworKIN	0.117847
MAPK3	BAG3	S377	NetworKIN	0.117847
CDK1	CDK13	S325	NetworKIN	0.109767
CSNK2A1	CLN3	S14	NetworKIN	0.109242
CAMK1	SYN1	S62	NetworKIN	0.106009
CDK5	SYN1	S62	NetworKIN	0.106009
GSK3B	SYN1	S62	NetworKIN	0.106009
MAPK3	SYN1	S62	NetworKIN	0.106009
ADRBK1	NCOR1	S2436	NetworKIN	0.103408
AURKA	NCOR1	S2436	NetworKIN	0.103408
CHUK	NCOR1	S2436	NetworKIN	0.103408
CSNK2A1	NCOR1	S2436	PhosphoSitePlus	0.103408
ROCK1	RTN4	S15	NetworKIN	0.102965
MAPK1	TPR	S2155	NetworKIN	0.100393
NEK2	TPR	S2155	NetworKIN	0.100393
CDK2	COIL	S566	NetworKIN	0.099645
MET	SHC1	Y427	PhosphoSitePlus	0.0961892
SRC	SHC1	Y427	PhosphoSitePlus	0.0961892
CSNK1D	RCC2	S50	NetworKIN	0.0944049
PLK1	RCC2	S50	NetworKIN	0.0944049
CLK1	SON	S1782	NetworKIN	0.0927735
CLK1	SON	S1783	NetworKIN	0.0927735
STK25	CCM2	S384	PhosphoSitePlus	0.0923904
PRKDC	LYST	S2124	NetworKIN	0.0910565
MAPK1	PGK1	S203	PhosphoSitePlus	0.0902077
PRKG1	PGK1	S203	NetworKIN	0.0902077
PLK1	FOXM1	S730	PhosphoSitePlus	0.0858841
CSNK2A1	MAP1B	S1408	NetworKIN	0.0848796
CSNK2A2	MAP1B	S1408	NetworKIN	0.0848796
GSK3A	MAP1B	S1408	NetworKIN	0.0848796
GSK3B	MAP1B	S1408	NetworKIN	0.0848796
MAPK8	MAP1B	S1408	NetworKIN	0.0848796
CDK2	SF3B1	T142	PhosphoSitePlus	0.0802161
CDK7	MTA1	S576	NetworKIN	0.0739822
CHUK	PIAS1	S466	NetworKIN	0.071799
CHUK	PIAS1	S467	NetworKIN	0.071799
CHUK	PIAS1	S468	NetworKIN	0.071799
CSNK2A1	PIAS1	S466	PhosphoSitePlus	0.071799
CSNK2A1	PIAS1	S467	PhosphoSitePlus	0.071799
CSNK2A1	PIAS1	S468	PhosphoSitePlus	0.071799
HIPK2	PIAS1	S468	NetworKIN	0.071799
MAPK7	PIAS1	S466	NetworKIN	0.071799
CLK1	RBM39	S136	NetworKIN	0.0689786
CDK1	TACC2	S2256	NetworKIN	0.0673701
ARAF	SYN1	S510	NetworKIN	0.0673574
CAMK1	SYN1	S510	NetworKIN	0.0673574
CAMK2A	SYN1	S510	NetworKIN	0.0673574
CAMK2B	SYN1	S510	NetworKIN	0.0673574
CAMK2D	SYN1	S510	NetworKIN	0.0673574
CAMK2G	SYN1	S510	NetworKIN	0.0673574
CDK5	SYN1	S510	NetworKIN	0.0673574
MAPK3	SYN1	S510	NetworKIN	0.0673574
CDK1	STRN3	S229	NetworKIN	0.0609411
PRKAA1	KLC2	S582	PhosphoSitePlus	0.0497049
CSNK2A1	ABCF1	S109	PhosphoSitePlus	0.048824
MAPK3	SGTA	T81	NetworKIN	0.0450338
STK11	SGTA	T81	NetworKIN	0.0450338
PRKCB	UBR5	S2483	NetworKIN	0.0440928
CAMK1	HDAC4	S565	NetworKIN	0.0396036
CSNK2A1	HDAC4	S565	NetworKIN	0.0396036
HIPK2	HDAC4	S565	NetworKIN	0.0396036
MAPK7	HDAC4	S565	NetworKIN	0.0396036
MARK3	MEX3D	S514	NetworKIN	0.0374514
PRKCB	CHERP	S813	NetworKIN	0.0339025
CDK1	RSF1	S1375	PhosphoSitePlus	0.0324001
PLK1	RSF1	S1359	PhosphoSitePlus	0.0324001
CSNK2A1	EMD	S142	NetworKIN	0.0315164
PRKG2	EMD	S142	NetworKIN	0.0315164
CDK1	NDEL1	T219	PhosphoSitePlus	0.0281995
MAPK1	NDEL1	T219	PhosphoSitePlus	0.0281995
CDK5	MAP1B	S1881	NetworKIN	0.0257689
CSNK1D	MAP1B	S1881	NetworKIN	0.0257689
CSNK2A1	MAP1B	S1881	NetworKIN	0.0257689
CSNK2A2	MAP1B	S1881	NetworKIN	0.0257689
GSK3A	MAP1B	S1881	NetworKIN	0.0257689
GSK3B	MAP1B	S1881	NetworKIN	0.0257689
MAPK8	MAP1B	S1881	NetworKIN	0.0257689
CLK1	SRRM2	S297	NetworKIN	0.0233631
CDK7	DDB2	S24	NetworKIN	0.0214825
PKD1	RIN1	S351	NetworKIN	0.0198024
PRKD1	RIN1	S351	PhosphoSitePlus	0.0198024
RAF1	RIN1	S351	NetworKIN	0.0198024
CSNK2A1	NOP56	S570	NetworKIN	0.0170695
PKMYT1	CDK1	T14	PhosphoSitePlus	0.0146713
MTOR	PATL1	S184	PhosphoSitePlus	0.00944328
CDKL5	CDKL5	Y171	PhosphoSitePlus	0.00685946
AURKA	TOP2A	T1343	NetworKIN	0.00669988
CSNK1G2	TOP2A	T1343	NetworKIN	0.00669988
CSNK2A1	TOP2A	T1343	NetworKIN	0.00669988
NEK2	TOP2A	T1343	NetworKIN	0.00669988
PLK1	TOP2A	T1343	PhosphoSitePlus	0.00669988
PLK3	TOP2A	T1343	PhosphoSitePlus	0.00669988
PLK4	TOP2A	T1343	NetworKIN	0.00669988
TTK	TOP2A	T1343	NetworKIN	0.00669988
ADRBK1	HDAC1	S393	NetworKIN	0.00647291
CSNK2A1	HDAC1	S393	NetworKIN	0.00647291
CSNK2A2	HDAC1	S393	NetworKIN	0.00647291
GRK6	GRK6	T485	PhosphoSitePlus	0.000435511
CDK5	MAP1B	S1260	NetworKIN	-0.0099525
GSK3A	MAP1B	S1260	NetworKIN	-0.0099525
GSK3B	MAP1B	S1260	NetworKIN	-0.0099525
MAPK1	MAP1B	S1260	NetworKIN	-0.0099525
MAPK3	MAP1B	S1260	NetworKIN	-0.0099525
AURKA	NCOR1	S1472	NetworKIN	-0.0116831
CDK1	NCOR1	S1472	NetworKIN	-0.0116831
CHUK	NCOR1	S1472	NetworKIN	-0.0116831
CLK1	NCOR1	S1472	NetworKIN	-0.0116831
HIPK2	NCOR1	S1472	NetworKIN	-0.0116831
MAPK3	NCOR1	S1472	NetworKIN	-0.0116831
CDK5	MAP1B	S832	NetworKIN	-0.013306
CSNK1D	MAP1B	S831	NetworKIN	-0.013306
CSNK2A1	MAP1B	S831	NetworKIN	-0.013306
CSNK2A2	MAP1B	S831	NetworKIN	-0.013306
GSK3A	MAP1B	S831	NetworKIN	-0.013306
GSK3A	MAP1B	S832	NetworKIN	-0.013306
GSK3B	MAP1B	S831	NetworKIN	-0.013306
GSK3B	MAP1B	S832	NetworKIN	-0.013306
MAPK8	MAP1B	S832	NetworKIN	-0.013306
GSK3B	RPTOR	S859	PhosphoSitePlus	-0.0171
ICK	RPTOR	S859	NetworKIN	-0.0171
MAPK1	RPTOR	S859	NetworKIN	-0.0171
MAPK3	RPTOR	S859	NetworKIN	-0.0171
MTOR	RPTOR	S859	PhosphoSitePlus	-0.0171
ULK1	RPTOR	S859	PhosphoSitePlus	-0.0171
CLK1	SRRM2	S377	NetworKIN	-0.0218067
CDK5	MAP1B	S1208	NetworKIN	-0.0308119
CSNK1D	MAP1B	S1208	NetworKIN	-0.0308119
GSK3A	MAP1B	S1208	NetworKIN	-0.0308119
GSK3B	MAP1B	S1208	NetworKIN	-0.0308119
MAPK8	MAP1B	S1208	NetworKIN	-0.0308119
AURKA	NCOR1	S1977	NetworKIN	-0.0328503
AURKA	NCOR1	S1981	NetworKIN	-0.0328503
CDK1	NCOR1	S1977	NetworKIN	-0.0328503
CDK1	NCOR1	S1981	NetworKIN	-0.0328503
CHUK	NCOR1	S1977	NetworKIN	-0.0328503
CHUK	NCOR1	S1981	NetworKIN	-0.0328503
CLK1	NCOR1	S1981	NetworKIN	-0.0328503
HIPK2	NCOR1	S1977	NetworKIN	-0.0328503
HIPK2	NCOR1	S1981	NetworKIN	-0.0328503
MAPK3	NCOR1	S1981	NetworKIN	-0.0328503
PRKG2	EMD	S171	NetworKIN	-0.0377687
CDK1	CDK13	S400	NetworKIN	-0.0402088
CLK1	SRRM2	S323	NetworKIN	-0.0435823
MAP2K4	DAXX	S702	NetworKIN	-0.0538781
NEK4	DAXX	S702	NetworKIN	-0.0538781
AURKB	CLIP1	S195	NetworKIN	-0.0579413
NEK2	CLIP1	S195	NetworKIN	-0.0579413
PLK1	CLIP1	S195	PhosphoSitePlus	-0.0579413
CDK1	SMC4	S41	NetworKIN	-0.0623709
CSNK2A1	PDIA6	S428	PhosphoSitePlus	-0.0629266
CHEK1	CDK13	S437	PhosphoSitePlus	-0.0645358
CDK5	MAP1B	S1797	NetworKIN	-0.0668703
CSNK1D	MAP1B	S1797	NetworKIN	-0.0668703
GSK3A	MAP1B	S1797	NetworKIN	-0.0668703
GSK3B	MAP1B	S1797	NetworKIN	-0.0668703
MAPK1	MAP1B	S1797	NetworKIN	-0.0668703
MAPK3	MAP1B	S1797	NetworKIN	-0.0668703
MAPK8	MAP1B	S1797	NetworKIN	-0.0668703
ATM	RAD50	S635	PhosphoSitePlus	-0.0707175
ATR	RAD50	S635	NetworKIN	-0.0707175
PRKDC	RAD50	S635	NetworKIN	-0.0707175
CDK5	MAP1B	S1312	NetworKIN	-0.071674
GSK3A	MAP1B	S1312	NetworKIN	-0.071674
GSK3B	MAP1B	S1312	NetworKIN	-0.071674
MAPK8	MAP1B	S1312	NetworKIN	-0.071674
AKT1	HSPB1	S82	PhosphoSitePlus	-0.0727851
CHUK	HSPB1	S82	NetworKIN	-0.0727851
DMPK	HSPB1	S82	NetworKIN	-0.0727851
IKBKB	HSPB1	S82	NetworKIN	-0.0727851
MAPKAPK2	HSPB1	S82	PhosphoSitePlus	-0.0727851
MAPKAPK3	HSPB1	S82	NetworKIN	-0.0727851
MAPKAPK5	HSPB1	S82	NetworKIN	-0.0727851
PKD1	HSPB1	S82	NetworKIN	-0.0727851
PRKACA	HSPB1	S82	PhosphoSitePlus	-0.0727851
PRKD1	HSPB1	S82	PhosphoSitePlus	-0.0727851
PRKG1	HSPB1	S82	PhosphoSitePlus	-0.0727851
RPS6KA3	HSPB1	S82	NetworKIN	-0.0727851
RPS6KB2	HSPB1	S82	PhosphoSitePlus	-0.0727851
CDK1	SMC4	S22	NetworKIN	-0.0748205
CDK1	MAP1B	S2211	NetworKIN	-0.0749601
CDK5	MAP1B	S2211	NetworKIN	-0.0749601
AKT1	IRS2	S1149	NetworKIN	-0.0779991
AKT2	IRS2	S1149	NetworKIN	-0.0779991
AKT3	IRS2	S1149	NetworKIN	-0.0779991
CHUK	IRS2	S1149	NetworKIN	-0.0779991
GSK3A	IRS2	S1149	NetworKIN	-0.0779991
GSK3A	IRS2	S1162	NetworKIN	-0.0779991
GSK3B	IRS2	S1149	NetworKIN	-0.0779991
GSK3B	IRS2	S1162	NetworKIN	-0.0779991
IKBKB	IRS2	S1149	NetworKIN	-0.0779991
IKBKB	IRS2	S1162	NetworKIN	-0.0779991
MAPK1	IRS2	S1162	NetworKIN	-0.0779991
MAPK3	IRS2	S1162	NetworKIN	-0.0779991
PIM1	IRS2	S1149	PhosphoSitePlus	-0.0779991
PRKAA2	IRS2	S1149	NetworKIN	-0.0779991
RAF1	IRS2	S1149	NetworKIN	-0.0779991
RPS6KB1	IRS2	S1149	NetworKIN	-0.0779991
CLK1	SRRM2	S1101	NetworKIN	-0.0793505
CLK1	SRRM2	S1103	NetworKIN	-0.0793505
CSNK2A1	MAP1B	S1387	NetworKIN	-0.08051
CSNK2A2	MAP1B	S1387	NetworKIN	-0.08051
GSK3A	MAP1B	S1387	NetworKIN	-0.08051
GSK3B	MAP1B	S1387	NetworKIN	-0.08051
CDK1	LMNB1	T575	NetworKIN	-0.0808659
CDK2	LMNB1	T575	NetworKIN	-0.0808659
PRKCD	LMNB1	T575	NetworKIN	-0.0808659
TTK	LMNB1	T575	NetworKIN	-0.0808659
AURKB	CLIP1	S200	NetworKIN	-0.081814
CSNK1D	CLIP1	S200	NetworKIN	-0.081814
GSK3A	CLIP1	S200	NetworKIN	-0.081814
GSK3B	CLIP1	S200	NetworKIN	-0.081814
NEK2	CLIP1	S200	NetworKIN	-0.081814
PLK1	CLIP1	S200	NetworKIN	-0.081814
PRKAA1	FNIP1	S760	NetworKIN	-0.0830822
PRKAA2	FNIP1	S760	NetworKIN	-0.0830822
MAPK1	SP3	S73	PhosphoSitePlus	-0.0903753
MAPK3	SP3	S73	PhosphoSitePlus	-0.0903753
PLK1	EME1	S85	NetworKIN	-0.0941066
PLK1	EME1	S87	NetworKIN	-0.0941066
PRKCB	FARP1	S899	NetworKIN	-0.0976464
CSNK2A1	VAMP4	S90	NetworKIN	-0.104532
CDK4	MAX	S11	NetworKIN	-0.105648
CSNK2A1	MAX	S11	PhosphoSitePlus	-0.105648
CSNK2A1	EIF3B	S154	NetworKIN	-0.109203
CSNK2A1	TGS1	S85	NetworKIN	-0.120028
CSNK2A1	TGS1	S89	NetworKIN	-0.120028
GSK3A	TGS1	S85	NetworKIN	-0.120028
GSK3A	TGS1	S89	NetworKIN	-0.120028
GSK3B	TGS1	S85	NetworKIN	-0.120028
GSK3B	TGS1	S89	NetworKIN	-0.120028
PRKDC	TGS1	S85	NetworKIN	-0.120028
AURKA	SETD2	S321	NetworKIN	-0.122526
CAMK4	SETD2	S321	NetworKIN	-0.122526
MAP2K1	SETD2	S321	NetworKIN	-0.122526
MAP2K2	SETD2	S321	NetworKIN	-0.122526
PDK1	SETD2	S321	NetworKIN	-0.122526
CDK5	MAP1B	T1949	NetworKIN	-0.123234
CSNK1D	MAP1B	T1949	NetworKIN	-0.123234
DAPK1	MAP1B	T1949	NetworKIN	-0.123234
GSK3A	MAP1B	T1949	NetworKIN	-0.123234
GSK3B	MAP1B	T1949	NetworKIN	-0.123234
MAPK8	MAP1B	T1949	NetworKIN	-0.123234
CDK2	ZYX	S308	PhosphoSitePlus	-0.126329
CDK5	MAP1B	S1400	NetworKIN	-0.128085
GSK3A	MAP1B	S1400	NetworKIN	-0.128085
GSK3B	MAP1B	S1400	NetworKIN	-0.128085
MAPK1	MAP1B	S1400	NetworKIN	-0.128085
MAPK3	MAP1B	S1400	NetworKIN	-0.128085
MAPK8	MAP1B	S1400	NetworKIN	-0.128085
CSNK2A1	UIMC1	S46	PhosphoSitePlus	-0.12832
CLK1	SON	S1780	NetworKIN	-0.133502
CSNK1D	MAP1B	S995	NetworKIN	-0.134715
CSNK2A1	MAP1B	S995	NetworKIN	-0.134715
CSNK2A2	MAP1B	S995	NetworKIN	-0.134715
GSK3A	MAP1B	S995	NetworKIN	-0.134715
GSK3B	MAP1B	S995	NetworKIN	-0.134715
CDK1	APC	S780	NetworKIN	-0.138336
CSNK1E	APC	S780	NetworKIN	-0.138336
GSK3A	APC	S780	NetworKIN	-0.138336
GSK3B	APC	S780	NetworKIN	-0.138336
NEK2	APC	S780	NetworKIN	-0.138336
CSNK2A2	L1CAM	T1247	NetworKIN	-0.143215
RPS6KA2	L1CAM	T1247	NetworKIN	-0.143215
CDK7	NCBP1	S22	NetworKIN	-0.143358
RPS6KB1	NCBP1	S22	PhosphoSitePlus	-0.143358
MTOR	SRRM2	S1329	PhosphoSitePlus	-0.145087
MAPK1	ASAP1	S843	NetworKIN	-0.15091
MAPK3	ASAP1	S843	NetworKIN	-0.15091
CSNK2A1	RRN3	S172	PhosphoSitePlus	-0.153787
CSNK2A1	ATRX	S889	NetworKIN	-0.155224
HIPK2	ATRX	S889	NetworKIN	-0.155224
PAK3	ATRX	S889	NetworKIN	-0.155224
CDK1	MAP4	T521	NetworKIN	-0.157732
MARK1	MAP4	T521	NetworKIN	-0.157732
MARK3	MAP4	T521	NetworKIN	-0.157732
MARK4	MAP4	T521	NetworKIN	-0.157732
TTK	MAP4	T521	NetworKIN	-0.157732
GRK5	GRK5	T485	PhosphoSitePlus	-0.159021
PRKCB	GRK5	T485	NetworKIN	-0.159021
CSNK2A1	VAMP4	S30	NetworKIN	-0.163013
CSNK1A1	APC	S1392	NetworKIN	-0.164005
CSNK1D	APC	S1392	NetworKIN	-0.164005
CSNK1E	APC	S1392	PhosphoSitePlus	-0.164005
CSNK2A1	APC	S1392	NetworKIN	-0.164005
GSK3A	APC	S1392	NetworKIN	-0.164005
GSK3B	APC	S1392	NetworKIN	-0.164005
NEK2	APC	S1392	NetworKIN	-0.164005
PLK1	APC	S1392	NetworKIN	-0.164005
PLK1	EME1	S12	NetworKIN	-0.165696
CLK1	SRRM2	S992	NetworKIN	-0.167202
CDK4	EIF3K	S217	NetworKIN	-0.168541
HIPK2	ZFHX3	S1204	NetworKIN	-0.175323
PRKDC	ZFHX3	S1204	NetworKIN	-0.175323
AKT1	CRK	S41	NetworKIN	-0.181429
MAP2K4	CRK	S41	NetworKIN	-0.181429
PAK1	CRK	S41	PhosphoSitePlus	-0.181429
PRKCG	CRK	S41	NetworKIN	-0.181429
PRKCH	CRK	S41	NetworKIN	-0.181429
PRKCT	CRK	S41	NetworKIN	-0.181429
RAF1	CRK	S41	NetworKIN	-0.181429
CDK2	MED1	T1215	PhosphoSitePlus	-0.187728
CLK1	SRRM2	T983	NetworKIN	-0.189194
CAMK2A	GFPT1	S261	PhosphoSitePlus	-0.194014
PRKAA1	GFPT1	S261	PhosphoSitePlus	-0.194014
CSNK2A1	HUWE1	S1907	NetworKIN	-0.194742
CDK1	MAP4	S507	NetworKIN	-0.197716
MARK1	MAP4	S507	NetworKIN	-0.197716
MARK1	MAP4	S510	NetworKIN	-0.197716
MARK3	MAP4	S507	NetworKIN	-0.197716
MARK3	MAP4	S510	NetworKIN	-0.197716
MARK4	MAP4	S507	NetworKIN	-0.197716
MARK4	MAP4	S510	NetworKIN	-0.197716
MAPK1	JUND	S255	NetworKIN	-0.208826
MAPK1	JUND	S259	NetworKIN	-0.208826
MAPK10	JUND	S255	NetworKIN	-0.208826
MAPK3	JUND	S255	NetworKIN	-0.208826
MAPK3	JUND	S259	NetworKIN	-0.208826
MAPK8	JUND	S255	NetworKIN	-0.208826
MAPK8	JUND	S259	NetworKIN	-0.208826
CDK5	MAP1B	S1396	NetworKIN	-0.211858
GSK3A	MAP1B	S1396	NetworKIN	-0.211858
GSK3B	MAP1B	S1396	NetworKIN	-0.211858
MAPK3	MAP1B	S1396	NetworKIN	-0.211858
MAPK8	MAP1B	S1396	NetworKIN	-0.211858
CSNK1D	PACS1	S534	NetworKIN	-0.213196
CLK1	SRRM2	S398	NetworKIN	-0.214537
AURKA	NCOR1	S2120	NetworKIN	-0.216197
CDK1	NCOR1	S2120	NetworKIN	-0.216197
CLK1	NCOR1	S2120	NetworKIN	-0.216197
CSNK1D	PCM1	S93	NetworKIN	-0.220316
GSK3B	PCM1	S93	NetworKIN	-0.220316
ARAF	ARAF	S186	NetworKIN	-0.224504
PRKCD	ARAF	S186	NetworKIN	-0.224504
PRKCG	ARAF	S186	NetworKIN	-0.224504
PRKCH	ARAF	S186	NetworKIN	-0.224504
PRKCT	ARAF	S186	NetworKIN	-0.224504
CLK1	SON	S2009	NetworKIN	-0.234035
CLK1	SON	S2011	NetworKIN	-0.234035
CLK1	SON	S2013	NetworKIN	-0.234035
CDK7	CTR9	T925	NetworKIN	-0.243195
CSNK2A1	CTR9	T925	NetworKIN	-0.243195
TTK	CTR9	T925	NetworKIN	-0.243195
CSNK2A1	GBF1	S1298	NetworKIN	-0.243509
CHUK	PIAS1	S488	NetworKIN	-0.243759
MAPK7	PIAS1	S488	NetworKIN	-0.243759
CDK5	MAP1B	S1819	NetworKIN	-0.243908
CSNK1D	MAP1B	S1819	NetworKIN	-0.243908
GSK3A	MAP1B	S1819	NetworKIN	-0.243908
GSK3B	MAP1B	S1819	NetworKIN	-0.243908
MAPK8	MAP1B	S1819	NetworKIN	-0.243908
CDK7	XPC	S883	NetworKIN	-0.244362
CDK7	XPC	S884	NetworKIN	-0.244362
CSNK2A1	XPC	S883	NetworKIN	-0.244362
CSNK2A1	XPC	S884	NetworKIN	-0.244362
CDK5	MAP1B	S1779	NetworKIN	-0.245758
GSK3A	MAP1B	S1779	NetworKIN	-0.245758
GSK3B	MAP1B	S1779	NetworKIN	-0.245758
MAPK8	MAP1B	S1779	NetworKIN	-0.245758
CSNK2A1	IWS1	S80	NetworKIN	-0.253636
CDK7	LEO1	S10	NetworKIN	-0.258747
AURKA	PSMD1	S315	NetworKIN	-0.263365
AURKA	PSMD1	T311	NetworKIN	-0.263365
CDK1	PSMD1	S315	NetworKIN	-0.263365
CDK1	PSMD1	T311	NetworKIN	-0.263365
CDK2	PSMD1	S315	NetworKIN	-0.263365
CDK2	PSMD1	T311	NetworKIN	-0.263365
CSNK2A1	CHD4	S319	NetworKIN	-0.272173
CLK1	SON	S1697	NetworKIN	-0.273776
GSK3A	APC	S2125	NetworKIN	-0.284502
GSK3B	APC	S2125	NetworKIN	-0.284502
NEK2	APC	S2125	NetworKIN	-0.284502
CSNK2A1	EMD	S8	NetworKIN	-0.289818
PRKG2	EMD	S8	NetworKIN	-0.289818
ROCK1	RTN4	S860	NetworKIN	-0.291505
ROCK1	RTN4	S863	NetworKIN	-0.291505
CDK1	DTL	S490	NetworKIN	-0.293603
PRKCB	RBBP6	S1179	NetworKIN	-0.293821
ATM	MCM2	S108	NetworKIN	-0.300339
ATR	MCM2	S108	PhosphoSitePlus	-0.300339
CDC7	MCM2	S108	PhosphoSitePlus	-0.300339
CDK2	MCM2	S108	PhosphoSitePlus	-0.300339
CDK7	MCM2	S108	PhosphoSitePlus	-0.300339
CSNK2A1	MCM2	S108	PhosphoSitePlus	-0.300339
PLK1	MCM2	S108	NetworKIN	-0.300339
PRKDC	MCM2	S108	NetworKIN	-0.300339
TLK1	MCM2	S108	NetworKIN	-0.300339
TLK2	MCM2	S108	NetworKIN	-0.300339
CDK7	ERCC5	S563	NetworKIN	-0.30084
CSNK2A1	ERCC5	S563	NetworKIN	-0.30084
CSNK2A1	IWS1	S398	NetworKIN	-0.309912
CSNK2A1	IWS1	S400	NetworKIN	-0.309912
AURKA	CDC26	S42	NetworKIN	-0.317455
CSNK1D	CDC26	S42	NetworKIN	-0.317455
NEK2	CDC26	S42	NetworKIN	-0.317455
ATM	PRKDC	T2638	PhosphoSitePlus	-0.32121
PRKDC	PRKDC	T2638	PhosphoSitePlus	-0.32121
PRKACA	TPPP	S32	PhosphoSitePlus	-0.324776
GSK3B	PCM1	S65	NetworKIN	-0.327085
CDK7	ERCC6	S429	NetworKIN	-0.329777
CDK7	ERCC6	S430	NetworKIN	-0.329777
CSNK2A1	ERCC6	S429	NetworKIN	-0.329777
CSNK2A1	ERCC6	S430	NetworKIN	-0.329777
PDK1	PKN2	S302	NetworKIN	-0.336344
PDK1	PKN2	S306	NetworKIN	-0.336344
PDK2	PKN2	S302	NetworKIN	-0.336344
PDK2	PKN2	S306	NetworKIN	-0.336344
CDK5	MAP1B	S1785	NetworKIN	-0.336995
GSK3A	MAP1B	S1785	NetworKIN	-0.336995
GSK3B	MAP1B	S1785	NetworKIN	-0.336995
MAPK8	MAP1B	S1785	NetworKIN	-0.336995
TGFBR2	STRAP	S335	NetworKIN	-0.340059
TGFBR2	STRAP	S338	NetworKIN	-0.340059
CDK7	LEO1	S300	NetworKIN	-0.341261
CSNK2A1	LEO1	S300	NetworKIN	-0.341261
CAMK1	CREB1	S108	NetworKIN	-0.343832
CAMK2A	CREB1	S108	NetworKIN	-0.343832
CAMK2B	CREB1	S108	NetworKIN	-0.343832
CAMK2D	CREB1	S108	NetworKIN	-0.343832
CAMK2G	CREB1	S108	NetworKIN	-0.343832
CAMK4	CREB1	S108	NetworKIN	-0.343832
CSNK1A1	CREB1	S108	PhosphoSitePlus	-0.343832
CSNK2A1	CREB1	S108	PhosphoSitePlus	-0.343832
GSK3A	CREB1	S108	NetworKIN	-0.343832
GSK3B	CREB1	S108	NetworKIN	-0.343832
HIPK2	CREB1	S108	NetworKIN	-0.343832
MAP2K1	CREB1	S108	NetworKIN	-0.343832
MAP2K3	CREB1	S108	NetworKIN	-0.343832
MAP2K6	CREB1	S108	NetworKIN	-0.343832
MAPK7	CREB1	S108	NetworKIN	-0.343832
PRKG1	CREB1	S108	NetworKIN	-0.343832
RAF1	CREB1	S108	NetworKIN	-0.343832
RPS6KA2	CREB1	S108	NetworKIN	-0.343832
MAPK3	MEF2D	S231	NetworKIN	-0.350234
MAPK7	MEF2D	S231	NetworKIN	-0.350234
PRKAA2	MEF2D	S231	NetworKIN	-0.350234
CHUK	MAVS	S222	NetworKIN	-0.352426
EIF2AK2	MAVS	S222	NetworKIN	-0.352426
IKBKB	MAVS	S222	NetworKIN	-0.352426
MAPK1	MAVS	S222	NetworKIN	-0.352426
MAPK3	MAVS	S222	NetworKIN	-0.352426
CDK5	MAP1B	T1270	NetworKIN	-0.353944
DAPK1	MAP1B	T1270	NetworKIN	-0.353944
GSK3A	MAP1B	T1270	NetworKIN	-0.353944
GSK3B	MAP1B	T1270	NetworKIN	-0.353944
CSNK2A1	IWS1	S274	NetworKIN	-0.359734
CSNK2A1	IWS1	S276	NetworKIN	-0.359734
CSNK2A1	IWS1	S287	NetworKIN	-0.359734
CSNK2A1	IWS1	S289	NetworKIN	-0.359734
CDK1	MAP1B	T1788	NetworKIN	-0.369314
CDK5	MAP1B	T1788	NetworKIN	-0.369314
CSNK1D	MAP1B	T1788	NetworKIN	-0.369314
DAPK1	MAP1B	T1788	NetworKIN	-0.369314
GSK3A	MAP1B	T1788	NetworKIN	-0.369314
GSK3B	MAP1B	T1788	NetworKIN	-0.369314
MAPK3	SNIP1	S35	NetworKIN	-0.373346
GSK3A	MAP1B	S1501	NetworKIN	-0.37394
GSK3B	MAP1B	S1501	NetworKIN	-0.37394
MAPK8	MAP1B	S1501	NetworKIN	-0.37394
CDK1	LMNA	S390	PhosphoSitePlus	-0.375635
CDK1	LMNA	S392	PhosphoSitePlus	-0.375635
GSK3A	LMNA	S390	NetworKIN	-0.375635
GSK3A	LMNA	S392	NetworKIN	-0.375635
MAPK3	LMNA	S390	NetworKIN	-0.375635
AKT1	SOS1	S1134	NetworKIN	-0.380347
AKT2	SOS1	S1134	NetworKIN	-0.380347
AKT3	SOS1	S1134	NetworKIN	-0.380347
MAP2K1	SOS1	S1134	NetworKIN	-0.380347
MAP2K2	SOS1	S1134	NetworKIN	-0.380347
PDK1	SOS1	S1134	NetworKIN	-0.380347
RAF1	SOS1	S1134	NetworKIN	-0.380347
RPS6KA1	SOS1	S1134	PhosphoSitePlus	-0.380347
PRKCB	PTPRU	S853	NetworKIN	-0.38678
PLK1	EVI5	S776	NetworKIN	-0.388119
CSNK2A1	RAD9A	S387	PhosphoSitePlus	-0.395876
PRKDC	RAD9A	S387	NetworKIN	-0.395876
TLK1	RAD9A	S387	NetworKIN	-0.395876
CSNK2A1	ASAP1	S717	NetworKIN	-0.397354
CLK1	SRRM2	S351	NetworKIN	-0.398681
CLK1	SRRM2	S353	NetworKIN	-0.398681
CDK7	LEO1	S658	NetworKIN	-0.398879
CSNK2A1	LEO1	S658	NetworKIN	-0.398879
HIPK2	MCM4	S131	NetworKIN	-0.407463
PRKDC	MCM4	S131	NetworKIN	-0.407463
CLK1	SON	S1556	NetworKIN	-0.413049
CDK4	MAX	S2	NetworKIN	-0.414571
CSNK2A1	MAX	S2	PhosphoSitePlus	-0.414571
CSNK2A1	STX1B	S14	NetworKIN	-0.426501
MAPK11	ATF7	T51	PhosphoSitePlus	-0.435191
MAPK8	ATF7	T51	NetworKIN	-0.435191
MAPK8	ATF7	T53	NetworKIN	-0.435191
MAPK9	ATF7	T51	NetworKIN	-0.435191
MAPK9	ATF7	T53	NetworKIN	-0.435191
PRKG2	SOX5	S534	NetworKIN	-0.435783
CDK1	JUN	S63	NetworKIN	-0.43937
CDK2	JUN	S63	NetworKIN	-0.43937
CDK3	JUN	S63	PhosphoSitePlus	-0.43937
CDK4	JUN	S63	NetworKIN	-0.43937
CHUK	JUN	S63	NetworKIN	-0.43937
CSNK2A2	JUN	S63	NetworKIN	-0.43937
GSK3A	JUN	S63	NetworKIN	-0.43937
GSK3B	JUN	S63	NetworKIN	-0.43937
IKBKB	JUN	S63	NetworKIN	-0.43937
MAP2K1	JUN	S63	NetworKIN	-0.43937
MAP2K2	JUN	S63	NetworKIN	-0.43937
MAP2K3	JUN	S63	NetworKIN	-0.43937
MAP2K4	JUN	S63	NetworKIN	-0.43937
MAP2K5	JUN	S63	NetworKIN	-0.43937
MAP2K6	JUN	S63	NetworKIN	-0.43937
MAP2K7	JUN	S63	NetworKIN	-0.43937
MAPK1	JUN	S63	NetworKIN	-0.43937
MAPK10	JUN	S63	NetworKIN	-0.43937
MAPK11	JUN	S63	NetworKIN	-0.43937
MAPK12	JUN	S63	NetworKIN	-0.43937
MAPK13	JUN	S63	NetworKIN	-0.43937
MAPK14	JUN	S63	NetworKIN	-0.43937
MAPK15	JUN	S63	PhosphoSitePlus	-0.43937
MAPK3	JUN	S63	NetworKIN	-0.43937
MAPK7	JUN	S63	NetworKIN	-0.43937
MAPK8	JUN	S63	PhosphoSitePlus	-0.43937
MAPK9	JUN	S63	PhosphoSitePlus	-0.43937
MOK	JUN	S63	NetworKIN	-0.43937
PBK	JUN	S63	PhosphoSitePlus	-0.43937
PLK3	JUN	S63	PhosphoSitePlus	-0.43937
PRKD1	JUN	S63	PhosphoSitePlus	-0.43937
PRKDC	JUN	S63	NetworKIN	-0.43937
RAF1	JUN	S63	NetworKIN	-0.43937
VRK1	JUN	S63	PhosphoSitePlus	-0.43937
AURKB	NAGK	S76	PhosphoSitePlus	-0.439407
CDK1	NAGK	S76	PhosphoSitePlus	-0.439407
ROCK1	RTN4	S181	NetworKIN	-0.446671
ROCK2	RTN4	S181	NetworKIN	-0.446671
CLK1	PPIG	S397	NetworKIN	-0.449903
NEK2	TPR	S1185	NetworKIN	-0.450048
PLK1	TPR	S1185	NetworKIN	-0.450048
CSNK2A1	STX1A	S14	PhosphoSitePlus	-0.450577
CSNK2A2	STX1A	S14	NetworKIN	-0.450577
CDK2	COPB2	S859	NetworKIN	-0.451452
CDK7	LEO1	S296	NetworKIN	-0.452199
CSNK2A1	LEO1	S296	NetworKIN	-0.452199
CSNK2A1	GBF1	S1318	NetworKIN	-0.46089
CDK1	FLNA	S1084	PhosphoSitePlus	-0.462655
CHUK	FLNA	S1084	NetworKIN	-0.462655
IKBKB	FLNA	S1084	NetworKIN	-0.462655
MAP2K4	FLNA	S1084	NetworKIN	-0.462655
PRKCT	FLNA	S1084	NetworKIN	-0.462655
AKT1	LARP6	S451	PhosphoSitePlus	-0.467025
CSNK2A1	IWS1	S82	NetworKIN	-0.474982
ATM	TOP1	S10	NetworKIN	-0.480643
CSNK2A1	TOP1	S10	PhosphoSitePlus	-0.480643
CSNK2A2	TOP1	S10	NetworKIN	-0.480643
PRKDC	TOP1	S10	NetworKIN	-0.480643
ROCK1	RTN4	S182	NetworKIN	-0.483493
ULK1	SMCR8	S492	PhosphoSitePlus	-0.484553
CDK7	CCNL1	S355	NetworKIN	-0.492941
CSNK2A1	EIF3B	S152	NetworKIN	-0.501669
MKNK2	PLEC	S4642	PhosphoSitePlus	-0.502836
PRKACA	PLEC	S4642	PhosphoSitePlus	-0.502836
CHUK	IRS2	S518	NetworKIN	-0.505592
GSK3A	IRS2	S518	NetworKIN	-0.505592
GSK3B	IRS2	S518	NetworKIN	-0.505592
IKBKB	IRS2	S518	NetworKIN	-0.505592
PRKCD	IRS2	S518	NetworKIN	-0.505592
NEK2	TPR	S2048	NetworKIN	-0.514384
PLK1	TPR	S2048	NetworKIN	-0.514384
CDK1	FLNA	S1459	PhosphoSitePlus	-0.519595
CHUK	FLNA	S1459	NetworKIN	-0.519595
IKBKB	FLNA	S1459	NetworKIN	-0.519595
MAPK9	FLNA	S1459	NetworKIN	-0.519595
MAPK1	MPZL1	S210	NetworKIN	-0.523936
MAPK3	MPZL1	S210	NetworKIN	-0.523936
CDK1	LIN54	S310	NetworKIN	-0.524679
CDK1	LIN54	S314	NetworKIN	-0.524679
CDK4	LIN54	S310	NetworKIN	-0.524679
CLK1	SRRM2	S854	NetworKIN	-0.527164
CSNK2A1	EIF3B	S164	NetworKIN	-0.539455
CSNK1E	APC	S744	NetworKIN	-0.550277
GSK3A	APC	S744	NetworKIN	-0.550277
GSK3B	APC	S744	NetworKIN	-0.550277
MAPK3	APC	S744	NetworKIN	-0.550277
NEK2	APC	S744	NetworKIN	-0.550277
AURKA	SKA3	S155	NetworKIN	-0.552995
CDK1	SKA3	S155	NetworKIN	-0.552995
CSNK2A1	MDC1	T404	PhosphoSitePlus	-0.558594
PRKCB	RBM12	S420	NetworKIN	-0.560594
MAP2K1	EGFR	T693	NetworKIN	-0.563808
MAPK1	EGFR	T693	PhosphoSitePlus	-0.563808
MAPK14	EGFR	T693	PhosphoSitePlus	-0.563808
MAPK3	EGFR	T693	PhosphoSitePlus	-0.563808
PKD1	EGFR	T693	NetworKIN	-0.563808
CSNK2A1	NAA15	S855	NetworKIN	-0.56414
HIPK2	NAA15	S855	NetworKIN	-0.56414
PRKDC	NAA15	S855	NetworKIN	-0.56414
MAPK10	ATN1	S739	PhosphoSitePlus	-0.567116
MAPK8	ATN1	S739	PhosphoSitePlus	-0.567116
CDK1	HMGA1	S36	PhosphoSitePlus	-0.588543
CDK2	HMGA1	S36	PhosphoSitePlus	-0.588543
HIPK2	HMGA1	S36	PhosphoSitePlus	-0.588543
DAPK1	MAP1B	T1282	NetworKIN	-0.589754
GSK3A	MAP1B	S1276	NetworKIN	-0.589754
GSK3A	MAP1B	T1282	NetworKIN	-0.589754
GSK3B	MAP1B	S1276	NetworKIN	-0.589754
GSK3B	MAP1B	T1282	NetworKIN	-0.589754
CDK7	ERCC5	S562	NetworKIN	-0.60101
CSNK2A1	ERCC5	S562	NetworKIN	-0.60101
CDK1	ATN1	S661	NetworKIN	-0.605347
TTK	ATN1	T653	NetworKIN	-0.610557
CDK1	NBN	S432	NetworKIN	-0.611996
CDK2	NBN	S432	PhosphoSitePlus	-0.611996
CAMK1G	TNIP1	T431	NetworKIN	-0.61285
MAPK1	TNIP1	T431	NetworKIN	-0.61285
CSNK2A1	SIN3A	S832	NetworKIN	-0.613302
MAPK3	HSF1	S314	NetworKIN	-0.616222
MAPK8	HSF1	S314	NetworKIN	-0.616222
PLK1	HSF1	S314	NetworKIN	-0.616222
PRKDC	HSF1	S314	NetworKIN	-0.616222
AURKA	TOP2A	S1377	NetworKIN	-0.625593
CSNK1G2	TOP2A	S1377	NetworKIN	-0.625593
CSNK2A1	TOP2A	S1377	PhosphoSitePlus	-0.625593
NEK2	TOP2A	S1377	NetworKIN	-0.625593
PLK4	TOP2A	S1377	NetworKIN	-0.625593
PRKCG	TOP2A	S1377	NetworKIN	-0.625593
PRKDC	TOP2A	S1377	NetworKIN	-0.625593
CDK2	CCDC6	S244	PhosphoSitePlus	-0.634805
CHEK1	CCDC6	S240	PhosphoSitePlus	-0.634805
CHEK1	CCDC6	S244	PhosphoSitePlus	-0.634805
TTK	RBM15	T568	NetworKIN	-0.645701
CSNK1D	PCM1	S1500	NetworKIN	-0.650646
CDK1	CCNL1	S342	NetworKIN	-0.659531
CSNK2A1	EIF3J	S20	NetworKIN	-0.672394
AKT1	PKN2	S583	NetworKIN	-0.672645
PAK2	PKN2	S583	NetworKIN	-0.672645
PDK1	PKN2	S583	NetworKIN	-0.672645
PDK2	PKN2	S583	NetworKIN	-0.672645
CLK1	SRRM2	T1003	NetworKIN	-0.674622
AKT1	IRS2	T520	NetworKIN	-0.695482
AKT2	IRS2	T520	NetworKIN	-0.695482
AKT3	IRS2	T520	NetworKIN	-0.695482
GSK3A	IRS2	T520	NetworKIN	-0.695482
MAPK1	IRS2	T520	NetworKIN	-0.695482
MAPK10	IRS2	T520	NetworKIN	-0.695482
MAPK3	IRS2	T520	NetworKIN	-0.695482
MAPK8	IRS2	T520	NetworKIN	-0.695482
PDK1	IRS2	T520	NetworKIN	-0.695482
RPS6KB1	IRS2	T520	NetworKIN	-0.695482
PRKG2	LASP1	T104	NetworKIN	-0.699521
CSNK2A1	PACS1	S528	NetworKIN	-0.72339
PAK2	PACS1	S528	NetworKIN	-0.72339
CSNK2A1	MDC1	S402	PhosphoSitePlus	-0.72437
HIPK2	PPID	S198	NetworKIN	-0.726293
CSNK1D	PCM1	S1262	NetworKIN	-0.727312
CDK7	ERCC6	S486	NetworKIN	-0.737529
CSNK2A1	ERCC6	S486	NetworKIN	-0.737529
PAK4	LARP1	S847	NetworKIN	-0.740268
MAPK3	CHD4	T1553	NetworKIN	-0.741924
AKT1	IRS2	S306	NetworKIN	-0.759939
AKT2	IRS2	S306	NetworKIN	-0.759939
AKT3	IRS2	S306	NetworKIN	-0.759939
CHUK	IRS2	S306	NetworKIN	-0.759939
IKBKB	IRS2	S306	NetworKIN	-0.759939
PRKAA2	IRS2	S306	NetworKIN	-0.759939
RAF1	IRS2	S306	NetworKIN	-0.759939
RPS6KB1	IRS2	S306	NetworKIN	-0.759939
CSNK2A1	HMGN1	S89	PhosphoSitePlus	-0.762851
CSNK2A1	RRN3	S170	PhosphoSitePlus	-0.775395
CDK7	TAF3	S410	NetworKIN	-0.794809
AURKA	NCOA3	S551	NetworKIN	-0.799809
CHUK	NCOA3	S551	NetworKIN	-0.799809
IKBKB	NCOA3	S551	NetworKIN	-0.799809
MAPK1	NCOA3	S551	NetworKIN	-0.799809
MAPK14	NCOA3	S551	NetworKIN	-0.799809
PLK1	SLK	S571	NetworKIN	-0.800567
ADRBK1	MEF2D	S106	NetworKIN	-0.800721
MAP2K5	MEF2D	S106	NetworKIN	-0.800721
MAPK7	MEF2D	S106	NetworKIN	-0.800721
CSNK2A1	STRN3	S257	NetworKIN	-0.802656
AURKA	CDC23	S588	NetworKIN	-0.804323
AURKB	CDC23	S588	NetworKIN	-0.804323
CDK1	CDC23	S588	NetworKIN	-0.804323
CDK2	CDC23	S588	NetworKIN	-0.804323
NEK2	CDC23	S588	NetworKIN	-0.804323
ARAF	RBM10	S89	NetworKIN	-0.805542
CSNK2A1	EAPP	S57	NetworKIN	-0.815358
CSNK2A1	DAXX	S737	PhosphoSitePlus	-0.822896
MAP2K4	DAXX	S737	NetworKIN	-0.822896
NEK4	DAXX	S737	NetworKIN	-0.822896
ATM	CD44	S706	NetworKIN	-0.824984
CAMK2A	CD44	S706	PhosphoSitePlus	-0.824984
ROCK2	CD44	S706	NetworKIN	-0.824984
TGFBR2	CD44	S706	NetworKIN	-0.824984
MAPK1	DCP1A	S319	NetworKIN	-0.828138
CDK5	MAP1B	S1915	NetworKIN	-0.836869
CSNK1D	MAP1B	S1915	NetworKIN	-0.836869
GSK3A	MAP1B	S1915	NetworKIN	-0.836869
GSK3B	MAP1B	S1915	NetworKIN	-0.836869
MAPK8	MAP1B	S1915	NetworKIN	-0.836869
CDK7	TAF3	S413	NetworKIN	-0.851578
CSNK2A1	IWS1	S84	NetworKIN	-0.893966
AURKA	SETD2	S744	NetworKIN	-0.899897
MAPK8	SETD2	S744	NetworKIN	-0.899897
PDK1	SETD2	S744	NetworKIN	-0.899897
CDK1	CDC5L	T385	NetworKIN	-0.904122
CDK2	CDC5L	T385	NetworKIN	-0.904122
TTK	CDC5L	T385	NetworKIN	-0.904122
PRKACB	ADCY9	S691	NetworKIN	-0.928316
PRKACG	ADCY9	S691	NetworKIN	-0.928316
CDK1	UBE4B	S31	NetworKIN	-0.93128
CDK1	EZH2	T487	PhosphoSitePlus	-0.935361
CSNK2A1	EAPP	S56	NetworKIN	-0.960275
CSNK1G1	DIDO1	S805	NetworKIN	-0.964743
MAPK12	DIDO1	S805	NetworKIN	-0.964743
AKT1	IRS2	S1176	NetworKIN	-0.966513
AKT2	IRS2	S1176	NetworKIN	-0.966513
AKT3	IRS2	S1176	NetworKIN	-0.966513
CHUK	IRS2	S1176	NetworKIN	-0.966513
GSK3A	IRS2	S1176	NetworKIN	-0.966513
GSK3B	IRS2	S1176	NetworKIN	-0.966513
IKBKB	IRS2	S1176	NetworKIN	-0.966513
PDK1	IRS2	S1176	NetworKIN	-0.966513
PRKAA2	IRS2	S1176	NetworKIN	-0.966513
PRKCD	IRS2	S1176	NetworKIN	-0.966513
AURKA	KIF4A	S1225	NetworKIN	-0.976924
CDK1	KIF4A	S1225	NetworKIN	-0.976924
NEK2	KIF4A	S1225	NetworKIN	-0.976924
CDK1	CDC27	T205	PhosphoSitePlus	-0.979211
PLK1	CDC27	T205	PhosphoSitePlus	-0.979211
MAPK3	BAG3	S386	NetworKIN	-0.98514
MAPK3	ASAP1	S1027	NetworKIN	-0.992976
PLK1	EME1	S15	NetworKIN	-0.99839
CSNK1D	MAP1B	S937	NetworKIN	-1.00837
CSNK2A1	MAP1B	S937	NetworKIN	-1.00837
CSNK2A2	MAP1B	S937	NetworKIN	-1.00837
MAPK1	ZEB1	S646	NetworKIN	-1.01854
AURKA	SKA3	S119	NetworKIN	-1.02207
CDK4	MEF2D	S98	PhosphoSitePlus	-1.04621
MAPK3	MEF2D	S98	NetworKIN	-1.04621
MAPK7	MEF2D	S98	NetworKIN	-1.04621
ACVR2B	SNX1	S32	NetworKIN	-1.06499
CSNK2A1	WASL	S484	NetworKIN	-1.09927
CDK1	CDK13	T1147	NetworKIN	-1.10666
PRKCB	CCNL1	S341	NetworKIN	-1.13465
CHUK	TRAF2	S11	NetworKIN	-1.13877
HIPK2	TRAF2	S11	NetworKIN	-1.13877
IKBKB	TRAF2	S11	NetworKIN	-1.13877
MAP2K4	TRAF2	S11	NetworKIN	-1.13877
CDK7	LEO1	S294	NetworKIN	-1.14266
CSNK2A1	LEO1	S294	NetworKIN	-1.14266
AKT1	FLNA	S2152	PhosphoSitePlus	-1.15014
CAMK2G	FLNA	S2152	NetworKIN	-1.15014
CHUK	FLNA	S2152	NetworKIN	-1.15014
IKBKB	FLNA	S2152	NetworKIN	-1.15014
MAP2K4	FLNA	S2152	NetworKIN	-1.15014
PAK1	FLNA	S2152	PhosphoSitePlus	-1.15014
PRKACA	FLNA	S2152	PhosphoSitePlus	-1.15014
PRKCT	FLNA	S2152	NetworKIN	-1.15014
RPS6KA1	FLNA	S2152	PhosphoSitePlus	-1.15014
CAMK1	CREB1	S114	NetworKIN	-1.15688
CAMK2A	CREB1	S114	NetworKIN	-1.15688
CAMK2B	CREB1	S114	NetworKIN	-1.15688
CAMK2D	CREB1	S114	NetworKIN	-1.15688
CAMK2G	CREB1	S114	NetworKIN	-1.15688
CSNK1A1	CREB1	S114	PhosphoSitePlus	-1.15688
CSNK1D	CREB1	S114	NetworKIN	-1.15688
GSK3A	CREB1	S114	NetworKIN	-1.15688
GSK3B	CREB1	S114	NetworKIN	-1.15688
HIPK2	CREB1	S114	NetworKIN	-1.15688
MAP2K1	CREB1	S114	NetworKIN	-1.15688
MAP2K3	CREB1	S114	NetworKIN	-1.15688
MAP2K6	CREB1	S114	NetworKIN	-1.15688
PKD1	CREB1	S114	NetworKIN	-1.15688
PRKG1	CREB1	S114	NetworKIN	-1.15688
RAF1	CREB1	S114	NetworKIN	-1.15688
RPS6KA2	CREB1	S114	NetworKIN	-1.15688
MAPK1	SIN3A	S277	NetworKIN	-1.18603
MAPK3	SIN3A	S277	NetworKIN	-1.18603
CDK7	ERCC6	S489	NetworKIN	-1.19477
CSNK2A1	ERCC6	S489	NetworKIN	-1.19477
CDK1	EFHD2	S74	PhosphoSitePlus	-1.23111
CDK2	EFHD2	S74	PhosphoSitePlus	-1.23111
CDK1	XRCC1	T257	NetworKIN	-1.24009
CSNK2A2	MAP1B	S1406	NetworKIN	-1.25198
GSK3A	MAP1B	S1406	NetworKIN	-1.25198
GSK3B	MAP1B	S1406	NetworKIN	-1.25198
ADRBK1	EGFR	S695	NetworKIN	-1.253
CAMK4	EGFR	S695	NetworKIN	-1.253
MAP2K1	EGFR	S695	NetworKIN	-1.253
PDK1	EGFR	S695	NetworKIN	-1.253
CDK1	MAP1S	S640	NetworKIN	-1.25339
CSNK2A1	DAXX	S739	PhosphoSitePlus	-1.27431
MAP2K4	DAXX	S739	NetworKIN	-1.27431
NEK4	DAXX	S739	NetworKIN	-1.27431
CSNK2A1	IWS1	S261	NetworKIN	-1.29453
CDK1	APC	S2535	NetworKIN	-1.31409
CSNK1E	APC	S2535	NetworKIN	-1.31409
GSK3A	APC	S2535	NetworKIN	-1.31409
GSK3B	APC	S2535	NetworKIN	-1.31409
MAPK3	APC	S2535	NetworKIN	-1.31409
NEK2	APC	S2535	NetworKIN	-1.31409
CSNK2A1	RALY	S288	NetworKIN	-1.34028
CDK1	TSC2	S1452	NetworKIN	-1.37962
CDK2	TSC2	S1452	NetworKIN	-1.37962
CSNK1A1	TSC2	S1452	NetworKIN	-1.37962
CSNK1D	TSC2	S1452	NetworKIN	-1.37962
GSK3A	TSC2	S1452	NetworKIN	-1.37962
GSK3B	TSC2	S1452	NetworKIN	-1.37962
IKBKB	TSC2	S1452	NetworKIN	-1.37962
MAPK1	TSC2	S1452	NetworKIN	-1.37962
MAPK11	TSC2	S1452	NetworKIN	-1.37962
MAPK3	TSC2	S1452	NetworKIN	-1.37962
NEK1	TSC2	S1452	NetworKIN	-1.37962
PRKAA1	TSC2	S1452	NetworKIN	-1.37962
PRKAA2	TSC2	S1452	NetworKIN	-1.37962
RPS6KA2	TSC2	S1452	NetworKIN	-1.37962
CSNK2A1	PA2G4	S2	NetworKIN	-1.40175
CSNK1D	MAP1B	S1376	NetworKIN	-1.41628
CLK1	SRRM2	S2032	NetworKIN	-1.42222
CLK1	SRRM2	T2034	NetworKIN	-1.42222
CSNK2A1	HERC2	S1942	NetworKIN	-1.44032
CDK7	ERCC5	S384	NetworKIN	-1.44083
CDK7	TAF3	S415	NetworKIN	-1.44308
LATS1	YAP1	S61	PhosphoSitePlus	-1.46534
PRKAA1	YAP1	S61	PhosphoSitePlus	-1.46534
STK38	YAP1	S61	PhosphoSitePlus	-1.46534
PRKDC	XRCC1	S266	NetworKIN	-1.48568
DAPK1	MAP1B	T1799	NetworKIN	-1.51109
GSK3A	MAP1B	T1799	NetworKIN	-1.51109
GSK3B	MAP1B	T1799	NetworKIN	-1.51109
MAP4K6	MAP1B	T1799	NetworKIN	-1.51109
ATM	MAP1B	S1156	NetworKIN	-1.55526
CSNK1D	MAP1B	S1156	NetworKIN	-1.55526
CSNK2A2	MAP1B	S1156	NetworKIN	-1.55526
ATM	CREB1	S111	PhosphoSitePlus	-1.55871
ATR	CREB1	S111	NetworKIN	-1.55871
CAMK1	CREB1	S111	NetworKIN	-1.55871
CAMK2B	CREB1	S111	NetworKIN	-1.55871
CSNK1A1	CREB1	S111	PhosphoSitePlus	-1.55871
CSNK1D	CREB1	S111	NetworKIN	-1.55871
CSNK2A1	CREB1	S111	PhosphoSitePlus	-1.55871
MAP2K1	CREB1	S111	NetworKIN	-1.55871
MAP2K3	CREB1	S111	NetworKIN	-1.55871
MAP2K6	CREB1	S111	NetworKIN	-1.55871
PRKG1	CREB1	S111	NetworKIN	-1.55871
RAF1	CREB1	S111	NetworKIN	-1.55871
RPS6KA2	CREB1	S111	NetworKIN	-1.55871
CDK1	DNM1L	S616	PhosphoSitePlus	-1.56053
CDK2	DNM1L	S616	PhosphoSitePlus	-1.56053
CDK5	DNM1L	S616	PhosphoSitePlus	-1.56053
MAPK1	DNM1L	S616	PhosphoSitePlus	-1.56053
MAPK3	DNM1L	S616	PhosphoSitePlus	-1.56053
PRKCD	DNM1L	S616	PhosphoSitePlus	-1.56053
CSNK2A1	KDM2B	S979	NetworKIN	-1.58878
CSNK1A1	HERC2	T1944	NetworKIN	-1.60177
CSNK2A1	HERC2	T1944	NetworKIN	-1.60177
PAK4	LARP1	S868	NetworKIN	-1.61986
CSNK1D	MAP1S	S475	NetworKIN	-1.62628
ARAF	DHX9	S87	NetworKIN	-1.62908
CDK1	TFPT	S180	PhosphoSitePlus	-1.63368
GSK3A	GYS1	S649	NetworKIN	-1.65759
GSK3B	GYS1	S649	NetworKIN	-1.65759
MAPKAPK5	GYS1	S649	NetworKIN	-1.65759
PRKAA2	GYS1	S649	NetworKIN	-1.65759
CSNK1A1	APC	S1559	NetworKIN	-1.68204
[truncated: 130 more rows]

## Sheet: STA-NB-6_60min-vs-control
Kinase.Gene	Substrate.Gene	Substrate.Mod	Source	log2FC
MAP2K4	ROCK2	S1134	NetworKIN	5.07743
PLK1	ROCK2	S1134	NetworKIN	5.07743
ROCK2	ROCK2	S1134	NetworKIN	5.07743
HIPK1	PML	S530	NetworKIN	5.00574
HIPK2	PML	S530	NetworKIN	5.00574
MAPK1	PML	S530	PhosphoSitePlus	5.00574
MAPK11	PML	S530	NetworKIN	5.00574
MAPK3	PML	S530	PhosphoSitePlus	5.00574
MAPK7	PML	S530	NetworKIN	5.00574
CSNK1G1	DIDO1	S1260	NetworKIN	4.42354
MAPK12	DIDO1	S1260	NetworKIN	4.42354
CSNK1G1	DIDO1	T1256	NetworKIN	4.38849
MAPK12	DIDO1	T1256	NetworKIN	4.38849
CSNK1D	MAP1B	S1330	NetworKIN	3.8706
GSK3A	MAP1B	S1330	NetworKIN	3.8706
GSK3B	MAP1B	S1330	NetworKIN	3.8706
MAPK8	MAP1B	S1330	NetworKIN	3.8706
CSNK1A1	ERF	T441	NetworKIN	3.78356
AURKB	EVI5	S778	NetworKIN	3.67653
PLK1	EVI5	S778	NetworKIN	3.67653
RAF1	BAG3	S385	NetworKIN	3.6423
CSNK1A1	ERF	S444	NetworKIN	3.34355
PRKCB	DHX57	S127	NetworKIN	2.97823
CSNK1D	PCM1	S1262	NetworKIN	2.94357
CDK1	CDC5L	T396	NetworKIN	2.93802
CDK2	CDC5L	T396	NetworKIN	2.93802
CSNK1A1	CDC5L	T396	NetworKIN	2.93802
CDK1	LMNB1	S393	PhosphoSitePlus	2.88416
CDK2	LMNB1	S393	NetworKIN	2.88416
CSNK1A1	RAF1	S29	NetworKIN	2.82848
CSNK1D	RAF1	S29	NetworKIN	2.82848
DMPK	RAF1	S29	NetworKIN	2.82848
MAP2K1	RAF1	S29	NetworKIN	2.82848
MAP2K2	RAF1	S29	NetworKIN	2.82848
MAPK1	RAF1	S29	NetworKIN	2.82848
MAPK3	RAF1	S29	NetworKIN	2.82848
MAPK7	RAF1	S29	NetworKIN	2.82848
PDK1	RAF1	S29	NetworKIN	2.82848
PRKG1	RAF1	S29	NetworKIN	2.82848
RAF1	RAF1	S29	NetworKIN	2.82848
CDK1	BCR	S122	NetworKIN	2.74477
MAPK3	BCR	S122	NetworKIN	2.74477
PRKDC	BCR	S122	NetworKIN	2.74477
CSNK2A1	KDM1A	S137	PhosphoSitePlus	2.74088
HIPK2	RFFL	S229	NetworKIN	2.73362
AURKA	TOP2A	S1247	NetworKIN	2.71691
CDK1	TOP2A	S1247	PhosphoSitePlus	2.71691
CSNK1G2	TOP2A	S1247	NetworKIN	2.71691
CSNK2A1	TOP2A	S1247	NetworKIN	2.71691
MAPK1	TOP2A	S1247	PhosphoSitePlus	2.71691
MAPK3	TOP2A	S1247	PhosphoSitePlus	2.71691
NEK2	TOP2A	S1247	NetworKIN	2.71691
PLK4	TOP2A	S1247	NetworKIN	2.71691
CAMK4	PML	S518	NetworKIN	2.62238
CDK1	PML	S518	PhosphoSitePlus	2.62238
CDK2	PML	S518	PhosphoSitePlus	2.62238
HIPK1	PML	S518	NetworKIN	2.62238
MAPK11	PML	S518	NetworKIN	2.62238
MAPK3	PML	S518	NetworKIN	2.62238
MAPK7	PML	S518	NetworKIN	2.62238
CSNK1D	PCM1	S1260	NetworKIN	2.48013
PRKCG	ATN1	S79	NetworKIN	2.47597
GSK3A	IRS2	T779	NetworKIN	2.46556
GSK3B	IRS2	T779	NetworKIN	2.46556
MAPK1	IRS2	T779	NetworKIN	2.46556
MAPK10	IRS2	T779	NetworKIN	2.46556
MAPK3	IRS2	T779	NetworKIN	2.46556
MAPK8	IRS2	T779	NetworKIN	2.46556
MTOR	MAF1	S60	PhosphoSitePlus	2.46524
MAPK1	PML	S527	PhosphoSitePlus	2.42784
MAPK11	PML	S527	NetworKIN	2.42784
MAPK3	PML	S527	PhosphoSitePlus	2.42784
MAPK7	PML	S527	NetworKIN	2.42784
CDK2	PHF6	S155	PhosphoSitePlus	2.42297
CHUK	IRS2	S518	NetworKIN	2.41271
GSK3A	IRS2	S518	NetworKIN	2.41271
GSK3B	IRS2	S518	NetworKIN	2.41271
IKBKB	IRS2	S518	NetworKIN	2.41271
PRKCD	IRS2	S518	NetworKIN	2.41271
AKT1	IRS2	S365	NetworKIN	2.39927
AKT2	IRS2	S365	NetworKIN	2.39927
AKT3	IRS2	S365	NetworKIN	2.39927
CAMK2A	IRS2	S365	NetworKIN	2.39927
CHUK	IRS2	S365	NetworKIN	2.39927
IKBKB	IRS2	S365	NetworKIN	2.39927
MAPK10	IRS2	S365	NetworKIN	2.39927
MAPK8	IRS2	S365	NetworKIN	2.39927
RPS6KB1	IRS2	S365	NetworKIN	2.39927
MTOR	OXSR1	S339	PhosphoSitePlus	2.38428
CSNK1D	PCM1	S1257	NetworKIN	2.38211
GSK3A	MAP1B	S1258	NetworKIN	2.3697
GSK3B	MAP1B	S1258	NetworKIN	2.3697
MAPK3	CHD4	S1535	NetworKIN	2.34043
CHUK	IRS2	S594	NetworKIN	2.25826
GSK3A	IRS2	S594	NetworKIN	2.25826
GSK3B	IRS2	S594	NetworKIN	2.25826
IKBKB	IRS2	S594	NetworKIN	2.25826
PRKCD	IRS2	S594	NetworKIN	2.25826
AURKA	TOP2A	T1343	NetworKIN	2.24939
CSNK1G2	TOP2A	T1343	NetworKIN	2.24939
CSNK2A1	TOP2A	T1343	NetworKIN	2.24939
NEK2	TOP2A	T1343	NetworKIN	2.24939
PLK1	TOP2A	T1343	PhosphoSitePlus	2.24939
PLK3	TOP2A	T1343	PhosphoSitePlus	2.24939
PLK4	TOP2A	T1343	NetworKIN	2.24939
TTK	TOP2A	T1343	NetworKIN	2.24939
PLK1	RAD21	S153	NetworKIN	2.24644
PRKCG	PARD3	S728	NetworKIN	2.22845
PRKCI	PARD3	S728	NetworKIN	2.22845
CHUK	PIAS1	S488	NetworKIN	2.22252
MAPK7	PIAS1	S488	NetworKIN	2.22252
MTOR	BRD9	S588	PhosphoSitePlus	2.19828
ATM	CHD4	S1531	NetworKIN	2.18781
ATR	CHD4	S1531	NetworKIN	2.18781
ADRBK1	LPAR1	S347	NetworKIN	2.14941
CSNK1D	NR1D1	S23	NetworKIN	2.13255
CSNK1E	NR1D1	S23	NetworKIN	2.13255
MAPK12	PNKP	T122	NetworKIN	2.12034
MAP2K1	SOS1	S1137	NetworKIN	2.08094
MAP2K2	SOS1	S1137	NetworKIN	2.08094
MAP2K7	SOS1	S1137	NetworKIN	2.08094
PDK1	SOS1	S1137	NetworKIN	2.08094
PRKCD	SOS1	S1137	NetworKIN	2.08094
RAF1	SOS1	S1137	NetworKIN	2.08094
PLK1	EVI5	S776	NetworKIN	2.04612
CSNK2A1	IWS1	S261	NetworKIN	2.00856
CLK1	SRRM2	S1112	NetworKIN	1.96637
CSNK2A1	L1CAM	S1181	PhosphoSitePlus	1.95132
CSNK2A2	L1CAM	S1181	NetworKIN	1.95132
RPS6KA2	L1CAM	S1181	NetworKIN	1.95132
AURKA	SETD2	S131	NetworKIN	1.93178
MAPK3	SETD2	S131	NetworKIN	1.93178
AURKA	TOP2A	S1332	NetworKIN	1.90529
CSNK1G2	TOP2A	S1332	NetworKIN	1.90529
CSNK2A1	TOP2A	S1332	NetworKIN	1.90529
HIPK2	TOP2A	S1332	NetworKIN	1.90529
NEK2	TOP2A	S1332	NetworKIN	1.90529
PLK4	TOP2A	S1332	NetworKIN	1.90529
ARAF	ARAF	T181	NetworKIN	1.88475
MAP2K1	ARAF	T181	NetworKIN	1.88475
MAP2K2	ARAF	T181	NetworKIN	1.88475
MAPK1	ARAF	T181	NetworKIN	1.88475
MAPK3	ARAF	T181	NetworKIN	1.88475
CSNK1A1	APC	S1863	NetworKIN	1.88327
CSNK1D	APC	S1863	NetworKIN	1.88327
CSNK1E	APC	S1863	NetworKIN	1.88327
CSNK2A1	APC	S1863	NetworKIN	1.88327
NEK2	APC	S1863	NetworKIN	1.88327
PLK1	APC	S1863	NetworKIN	1.88327
CDK19	PAK1	S174	PhosphoSitePlus	1.87716
CDK1	MARK1	S403	NetworKIN	1.85846
CDK5	MARK1	S403	NetworKIN	1.85846
MARK1	MARK1	S403	NetworKIN	1.85846
ARAF	ARAF	S186	NetworKIN	1.85746
PRKCD	ARAF	S186	NetworKIN	1.85746
PRKCG	ARAF	S186	NetworKIN	1.85746
PRKCH	ARAF	S186	NetworKIN	1.85746
PRKCT	ARAF	S186	NetworKIN	1.85746
AURKA	TOP2A	S1337	NetworKIN	1.84902
CSNK1G2	TOP2A	S1337	NetworKIN	1.84902
CSNK2A1	TOP2A	S1337	NetworKIN	1.84902
NEK2	TOP2A	S1337	NetworKIN	1.84902
PLK1	TOP2A	S1337	PhosphoSitePlus	1.84902
PLK4	TOP2A	S1337	NetworKIN	1.84902
PRKCG	TOP2A	S1337	NetworKIN	1.84902
CDK5	MAP1B	S1322	NetworKIN	1.83417
GSK3A	MAP1B	S1322	NetworKIN	1.83417
GSK3B	MAP1B	S1322	NetworKIN	1.83417
CHUK	IRS2	S770	NetworKIN	1.83159
GSK3A	IRS2	S770	NetworKIN	1.83159
GSK3B	IRS2	S770	NetworKIN	1.83159
IKBKB	IRS2	S770	NetworKIN	1.83159
MAPK1	IRS2	S770	NetworKIN	1.83159
MAPK10	IRS2	S770	NetworKIN	1.83159
MAPK3	IRS2	S770	NetworKIN	1.83159
MAPK8	IRS2	S770	NetworKIN	1.83159
PDK1	IRS2	S770	NetworKIN	1.83159
RAF1	IRS2	S770	NetworKIN	1.83159
CSNK2A1	UIMC1	S46	PhosphoSitePlus	1.80081
CDK1	SRF	S224	NetworKIN	1.74967
MAPK1	SRF	S224	NetworKIN	1.74967
MAPK11	SRF	S224	NetworKIN	1.74967
MAPK3	SRF	S224	NetworKIN	1.74967
ROCK1	SRF	S224	NetworKIN	1.74967
RPS6KA2	SRF	S224	NetworKIN	1.74967
CDC42BPA	LIMK1	S298	NetworKIN	1.70607
PAK1	LIMK1	S298	NetworKIN	1.70607
PAK2	LIMK1	S298	NetworKIN	1.70607
PAK3	LIMK1	S298	NetworKIN	1.70607
PAK4	LIMK1	S298	NetworKIN	1.70607
PAK5	LIMK1	S298	NetworKIN	1.70607
PAK6	LIMK1	S298	NetworKIN	1.70607
PKD1	LIMK1	S298	NetworKIN	1.70607
PRKCE	LIMK1	S298	NetworKIN	1.70607
ROCK1	LIMK1	S298	NetworKIN	1.70607
ROCK2	LIMK1	S298	NetworKIN	1.70607
ATM	SRRM1	S773	NetworKIN	1.68136
CDK2	SRRM1	S773	PhosphoSitePlus	1.68136
CDC7	MCM2	S4	PhosphoSitePlus	1.658
CDK4	MCM2	S4	NetworKIN	1.658
CDK6	MCM2	S4	NetworKIN	1.658
CDK7	MCM2	S4	PhosphoSitePlus	1.658
PLK1	MCM2	S4	NetworKIN	1.658
TLK1	MCM2	S4	NetworKIN	1.658
TLK2	MCM2	S4	NetworKIN	1.658
AKT1	GSK3B	S9	PhosphoSitePlus	1.65232
AURKA	GSK3B	S9	PhosphoSitePlus	1.65232
MAP4K5	GSK3B	S9	PhosphoSitePlus	1.65232
PRKACA	GSK3B	S9	PhosphoSitePlus	1.65232
PRKCA	GSK3B	S9	PhosphoSitePlus	1.65232
PRKCB	GSK3B	S9	PhosphoSitePlus	1.65232
PRKCD	GSK3B	S9	PhosphoSitePlus	1.65232
PRKCG	GSK3B	S9	PhosphoSitePlus	1.65232
PRKCH	GSK3B	S9	PhosphoSitePlus	1.65232
PRKCZ	GSK3B	S9	PhosphoSitePlus	1.65232
RPS6KA1	GSK3B	S9	PhosphoSitePlus	1.65232
RPS6KA3	GSK3B	S9	PhosphoSitePlus	1.65232
RPS6KB1	GSK3B	S9	PhosphoSitePlus	1.65232
RPS6KB2	GSK3B	S9	PhosphoSitePlus	1.65232
SGK3	GSK3B	S9	PhosphoSitePlus	1.65232
CDK5	MAP1B	S2209	NetworKIN	1.64764
GSK3A	MAP1B	S2209	NetworKIN	1.64764
GSK3B	MAP1B	S2209	NetworKIN	1.64764
MAPK8	MAP1B	S2209	NetworKIN	1.64764
CDK1	HMGA1	T53	PhosphoSitePlus	1.64513
HIPK2	HMGA1	T53	PhosphoSitePlus	1.64513
CDK5	MAP1B	S25	NetworKIN	1.63473
GSK3A	MAP1B	S25	NetworKIN	1.63473
GSK3B	MAP1B	S25	NetworKIN	1.63473
MAPK8	MAP1B	S25	NetworKIN	1.63473
CDK2	COIL	S566	NetworKIN	1.6016
PRKCB	STK10	S450	NetworKIN	1.58263
MAPK12	PNKP	T118	NetworKIN	1.5666
CDK5	MAP1B	S1154	NetworKIN	1.56608
CSNK1D	MAP1B	S1154	NetworKIN	1.56608
GSK3A	MAP1B	S1154	NetworKIN	1.56608
GSK3B	MAP1B	S1154	NetworKIN	1.56608
MAPK8	MAP1B	S1154	NetworKIN	1.56608
CSNK2A1	UIMC1	S44	PhosphoSitePlus	1.5622
RPS6KB1	EIF3A	S584	NetworKIN	1.53255
RPS6KA1	NDRG2	S350	PhosphoSitePlus	1.48377
RPS6KB1	NDRG2	S350	PhosphoSitePlus	1.48377
SGK1	NDRG2	S350	NetworKIN	1.48377
CDK1	PACS1	S495	NetworKIN	1.47301
CSNK1D	PCM1	S93	NetworKIN	1.46933
GSK3B	PCM1	S93	NetworKIN	1.46933
AKT1	RTKN	S520	NetworKIN	1.46406
ROCK1	RTKN	S520	NetworKIN	1.46406
ROCK2	RTKN	S520	NetworKIN	1.46406
PAK4	LARP1	S850	NetworKIN	1.4613
CLK1	SRRM2	S2132	NetworKIN	1.45974
PRKCG	ATN1	S107	NetworKIN	1.45776
CDK1	PACS1	T46	NetworKIN	1.39297
HIPK2	ATRX	S1527	NetworKIN	1.3847
CDK1	CDC5L	T385	NetworKIN	1.38338
CDK2	CDC5L	T385	NetworKIN	1.38338
TTK	CDC5L	T385	NetworKIN	1.38338
CDK5	PAK2	T143	NetworKIN	1.35427
MAPK1	PAK2	T143	NetworKIN	1.35427
MAPK11	PAK2	T143	NetworKIN	1.35427
MAPK3	PAK2	T143	NetworKIN	1.35427
PAK2	PAK2	T143	NetworKIN	1.35427
RAF1	PAK2	T143	NetworKIN	1.35427
AURKA	TOP2A	S4	NetworKIN	1.32376
CDK1	TOP2A	S4	NetworKIN	1.32376
NEK2	TOP2A	S4	NetworKIN	1.32376
CLK1	PPIG	S257	NetworKIN	1.32208
PAK4	PAK4	S181	NetworKIN	1.31883
AKT1	FLNC	S2233	PhosphoSitePlus	1.31504
AKT2	FLNC	S2233	PhosphoSitePlus	1.31504
MAP2K4	FLNC	S2233	NetworKIN	1.31504
CSNK2A1	EIF3C	S166	NetworKIN	1.30798
TLK2	EIF3C	S166	NetworKIN	1.30798
CAMK2A	STMN1	S16	PhosphoSitePlus	1.30606
CAMK2B	STMN1	S16	PhosphoSitePlus	1.30606
CAMK4	STMN1	S16	PhosphoSitePlus	1.30606
PAK1	STMN1	S16	PhosphoSitePlus	1.30606
PRKACA	STMN1	S16	PhosphoSitePlus	1.30606
RPS6KA3	STMN1	S16	PhosphoSitePlus	1.30606
CSNK1A1	APC	S1864	NetworKIN	1.29941
CSNK1D	APC	S1864	NetworKIN	1.29941
CSNK1E	APC	S1864	NetworKIN	1.29941
CSNK2A1	APC	S1864	NetworKIN	1.29941
GSK3A	APC	S1864	NetworKIN	1.29941
GSK3B	APC	S1864	NetworKIN	1.29941
NEK2	APC	S1864	NetworKIN	1.29941
PLK1	APC	S1864	NetworKIN	1.29941
AKT1	NDRG2	T348	PhosphoSitePlus	1.29816
SGK1	NDRG2	T348	PhosphoSitePlus	1.29816
PRKCB	RBBP6	S1179	NetworKIN	1.29563
NEK1	FEZ1	S316	NetworKIN	1.25486
MAPK1	HUWE1	S3919	NetworKIN	1.25404
MAPK3	HUWE1	S3919	NetworKIN	1.25404
CDK1	APC	S2674	NetworKIN	1.19874
CSNK1A1	APC	S2674	NetworKIN	1.19874
CSNK1D	APC	S2674	NetworKIN	1.19874
CSNK1E	APC	S2674	NetworKIN	1.19874
GSK3A	APC	S2674	NetworKIN	1.19874
GSK3B	APC	S2674	NetworKIN	1.19874
MAPK3	APC	S2674	NetworKIN	1.19874
NEK2	APC	S2674	NetworKIN	1.19874
GSK3B	RPTOR	S877	PhosphoSitePlus	1.19083
ICK	RPTOR	S877	NetworKIN	1.19083
MAPK1	RPTOR	S877	NetworKIN	1.19083
MAPK3	RPTOR	S877	NetworKIN	1.19083
PRKDC	WRN	S440	PhosphoSitePlus	1.16595
CDK1	NBN	S432	NetworKIN	1.14597
CDK2	NBN	S432	PhosphoSitePlus	1.14597
ARAF	DHX9	S87	NetworKIN	1.1389
ACTR2	SMAD1	S463	NetworKIN	1.11961
ACVR2B	SMAD1	S463	NetworKIN	1.11961
BMPR1B	SMAD1	S463	PhosphoSitePlus	1.11961
BMPR1B	SMAD1	S465	PhosphoSitePlus	1.11961
GSK3B	SMAD1	S463	NetworKIN	1.11961
GSK3B	SMAD1	S465	NetworKIN	1.11961
MAP2K1	SMAD1	S463	NetworKIN	1.11961
PRKG1	SMAD1	S463	NetworKIN	1.11961
PRKG1	SMAD1	S465	NetworKIN	1.11961
TGFBR2	SMAD1	S463	NetworKIN	1.11961
MET	SHC1	Y427	PhosphoSitePlus	1.1038
SRC	SHC1	Y427	PhosphoSitePlus	1.1038
AURKA	SETD2	S754	NetworKIN	1.10096
MAPK3	SETD2	S754	NetworKIN	1.10096
PDK1	SETD2	S754	NetworKIN	1.10096
PRKAA1	KLC1	S521	PhosphoSitePlus	1.09874
CDK1	SCML2	S590	PhosphoSitePlus	1.07213
CDK2	SCML2	S590	PhosphoSitePlus	1.07213
CSNK2A1	KCNH2	S320	NetworKIN	1.06986
AURKA	SETD2	S744	NetworKIN	1.06374
MAPK8	SETD2	S744	NetworKIN	1.06374
PDK1	SETD2	S744	NetworKIN	1.06374
CDC7	PSIP1	S206	PhosphoSitePlus	1.06038
CLK1	SRRM2	S854	NetworKIN	1.0468
MAPK1	PTPRR	T361	NetworKIN	1.0403
MAPK10	PTPRR	T361	NetworKIN	1.0403
MAPK11	PTPRR	T361	NetworKIN	1.0403
MAPK12	PTPRR	T361	NetworKIN	1.0403
MAPK13	PTPRR	T361	NetworKIN	1.0403
MAPK3	PTPRR	T361	NetworKIN	1.0403
MAPK7	PTPRR	T361	NetworKIN	1.0403
MAPK8	PTPRR	T361	NetworKIN	1.0403
CDK1	MAP1B	T1067	NetworKIN	1.03082
CDK5	MAP1B	T1067	NetworKIN	1.03082
DAPK1	MAP1B	T1067	NetworKIN	1.03082
GSK3A	MAP1B	T1067	NetworKIN	1.03082
GSK3B	MAP1B	T1067	NetworKIN	1.03082
MAP4K6	MAP1B	T1067	NetworKIN	1.03082
MAPK8	MAP1B	T1067	NetworKIN	1.03082
STK11	MAP1B	T1067	NetworKIN	1.03082
PRKCB	FARP1	S899	NetworKIN	1.02829
CDK2	SRRM1	S769	PhosphoSitePlus	1.02014
NUAK1	LATS1	S464	PhosphoSitePlus	1.01375
NUAK2	LATS1	S464	PhosphoSitePlus	1.01375
CHUK	MAVS	S222	NetworKIN	1.0097
EIF2AK2	MAVS	S222	NetworKIN	1.0097
IKBKB	MAVS	S222	NetworKIN	1.0097
MAPK1	MAVS	S222	NetworKIN	1.0097
MAPK3	MAVS	S222	NetworKIN	1.0097
CSNK2A1	PAK1	S223	PhosphoSitePlus	1.00728
PDK1	ROCK1	S1102	NetworKIN	0.999292
ROCK1	ROCK1	S1102	NetworKIN	0.999292
CSNK2A1	EIF3C	S182	NetworKIN	0.998002
TLK2	EIF3C	S182	NetworKIN	0.998002
CDK2	MED1	S1207	PhosphoSitePlus	0.994524
CDK1	PACS1	T504	NetworKIN	0.98632
CLK1	SRRM2	S2123	NetworKIN	0.980838
CSNK1A1	APC	S2469	NetworKIN	0.97888
CSNK1D	APC	S2469	NetworKIN	0.97888
CSNK1E	APC	S2469	NetworKIN	0.97888
GSK3A	APC	S2469	NetworKIN	0.97888
GSK3B	APC	S2469	NetworKIN	0.97888
NEK2	APC	S2469	NetworKIN	0.97888
CDK1	HMGA1	S36	PhosphoSitePlus	0.978362
CDK2	HMGA1	S36	PhosphoSitePlus	0.978362
HIPK2	HMGA1	S36	PhosphoSitePlus	0.978362
ATM	MDC1	T659	NetworKIN	0.977778
CDK7	TAF7	S264	NetworKIN	0.961508
TAF1	TAF7	S264	PhosphoSitePlus	0.961508
CSNK2A1	AATF	S320	NetworKIN	0.959502
AKT1	IRS2	S384	NetworKIN	0.955571
AKT2	IRS2	S384	NetworKIN	0.955571
AKT3	IRS2	S384	NetworKIN	0.955571
CHUK	IRS2	S384	NetworKIN	0.955571
GSK3A	IRS2	S384	NetworKIN	0.955571
GSK3B	IRS2	S384	NetworKIN	0.955571
IKBKB	IRS2	S384	NetworKIN	0.955571
CDK7	LEO1	S300	NetworKIN	0.954965
CSNK2A1	LEO1	S300	NetworKIN	0.954965
CDK7	LEO1	S296	NetworKIN	0.942715
CSNK2A1	LEO1	S296	NetworKIN	0.942715
CDK1	LMNB1	S391	NetworKIN	0.936607
CDK2	LMNB1	S391	NetworKIN	0.936607
MAP4K4	G3BP2	T227	NetworKIN	0.934284
MAPK1	G3BP2	T227	NetworKIN	0.934284
NLK	G3BP2	T227	NetworKIN	0.934284
MAPK1	DCP1A	S315	NetworKIN	0.929774
MAPK8	DCP1A	S315	PhosphoSitePlus	0.929774
CDK1	MCM2	S13	NetworKIN	0.915832
CDK2	MCM2	S13	PhosphoSitePlus	0.915832
CDK4	MCM2	S13	NetworKIN	0.915832
CDK6	MCM2	S13	NetworKIN	0.915832
CDK7	MCM2	S13	PhosphoSitePlus	0.915832
CSNK2A1	MCM2	S13	PhosphoSitePlus	0.915832
CDK5	MAP1B	S1797	NetworKIN	0.91169
CSNK1D	MAP1B	S1797	NetworKIN	0.91169
GSK3A	MAP1B	S1797	NetworKIN	0.91169
GSK3B	MAP1B	S1797	NetworKIN	0.91169
MAPK1	MAP1B	S1797	NetworKIN	0.91169
MAPK3	MAP1B	S1797	NetworKIN	0.91169
MAPK8	MAP1B	S1797	NetworKIN	0.91169
CDK7	NCBP1	T21	NetworKIN	0.904516
RPS6KB1	NCBP1	T21	PhosphoSitePlus	0.904516
CSNK2A1	MBD2	S407	NetworKIN	0.903574
AURKA	MELK	S356	NetworKIN	0.89585
MELK	MELK	S356	PhosphoSitePlus	0.89585
NEK2	MELK	S356	NetworKIN	0.89585
PLK4	MELK	S356	NetworKIN	0.89585
AKT1	ZYX	S143	NetworKIN	0.88841
PAK3	ATRX	S1992	NetworKIN	0.88174
ATM	PRKDC	S2612	PhosphoSitePlus	0.880972
ATR	PRKDC	S2612	PhosphoSitePlus	0.880972
PRKDC	PRKDC	S2612	PhosphoSitePlus	0.880972
CDK4	CCNL1	S335	NetworKIN	0.874541
CDK6	CCNL1	S335	NetworKIN	0.874541
TTK	RBM15	T568	NetworKIN	0.874386
CAMK1	SYN1	S551	NetworKIN	0.873893
CDK5	SYN1	S551	NetworKIN	0.873893
GSK3B	SYN1	S551	NetworKIN	0.873893
MAPK1	SYN1	S551	NetworKIN	0.873893
MAPK3	SYN1	S551	NetworKIN	0.873893
CSNK1E	APC	S1861	NetworKIN	0.870382
GSK3A	APC	S1861	NetworKIN	0.870382
GSK3B	APC	S1861	NetworKIN	0.870382
NEK2	APC	S1861	NetworKIN	0.870382
PLK1	APC	S1861	NetworKIN	0.870382
CSNK1D	MAP1B	S1415	NetworKIN	0.869726
CSNK2A2	MAP1B	S1415	NetworKIN	0.869726
GSK3A	MAP1B	S1415	NetworKIN	0.869726
GSK3B	MAP1B	S1415	NetworKIN	0.869726
MAPK8	MAP1B	S1415	NetworKIN	0.869726
HIPK2	PPID	S198	NetworKIN	0.8649
MAP2K4	ROCK2	S1137	NetworKIN	0.861163
MAPK1	ROCK2	S1137	NetworKIN	0.861163
MAPK3	ROCK2	S1137	NetworKIN	0.861163
ROCK2	ROCK2	S1137	NetworKIN	0.861163
ERBB2	CDK1	Y15	PhosphoSitePlus	0.859723
PKMYT1	CDK1	Y15	PhosphoSitePlus	0.859723
SRC	CDK1	Y15	PhosphoSitePlus	0.859723
WEE1	CDK1	Y15	PhosphoSitePlus	0.859723
CDK1	GTF2I	S210	NetworKIN	0.854449
HIPK2	GTF2I	S210	NetworKIN	0.854449
MAPK3	GTF2I	S210	NetworKIN	0.854449
PRKG1	GTF2I	S210	NetworKIN	0.854449
CSNK1D	MAP1B	S1376	NetworKIN	0.85287
CDK2	MED1	T1215	PhosphoSitePlus	0.836737
CSNK2A1	KDM1A	S131	PhosphoSitePlus	0.833827
PRKCE	MATR3	S188	NetworKIN	0.826707
PDK1	ROCK1	S1105	NetworKIN	0.822848
ROCK1	ROCK1	S1105	NetworKIN	0.822848
CDK2	XRCC1	S226	PhosphoSitePlus	0.822076
PRKDC	XRCC1	S226	NetworKIN	0.822076
CSNK2A1	AATF	S321	NetworKIN	0.813542
PRKDC	LYST	S2124	NetworKIN	0.813034
DMPK	RAF1	S642	NetworKIN	0.799447
MAP2K1	RAF1	S642	NetworKIN	0.799447
MAP2K2	RAF1	S642	NetworKIN	0.799447
MAPK1	RAF1	S642	NetworKIN	0.799447
MAPK3	RAF1	S642	NetworKIN	0.799447
MAPK7	RAF1	S642	NetworKIN	0.799447
PDK1	RAF1	S642	NetworKIN	0.799447
PRKCG	RAF1	S642	NetworKIN	0.799447
PRKCH	RAF1	S642	NetworKIN	0.799447
PRKCT	RAF1	S642	NetworKIN	0.799447
PRKG1	RAF1	S642	NetworKIN	0.799447
RAF1	RAF1	S642	NetworKIN	0.799447
CDC7	MCM2	S7	PhosphoSitePlus	0.796744
CDK7	MCM2	S7	PhosphoSitePlus	0.796744
PLK1	MCM2	S7	NetworKIN	0.796744
TLK1	MCM2	S7	NetworKIN	0.796744
TLK2	MCM2	S7	NetworKIN	0.796744
CSNK2A1	RRN3	S172	PhosphoSitePlus	0.794194
MAPK1	HUWE1	T3924	NetworKIN	0.7928
MAPK3	HUWE1	T3924	NetworKIN	0.7928
CHUK	IRS2	S388	NetworKIN	0.790354
GSK3A	IRS2	S388	NetworKIN	0.790354
GSK3B	IRS2	S388	NetworKIN	0.790354
IKBKB	IRS2	S388	NetworKIN	0.790354
MAPK1	IRS2	S388	NetworKIN	0.790354
MAPK3	IRS2	S388	NetworKIN	0.790354
MAPK8	IRS2	S388	NetworKIN	0.790354
ACTR2	BMPR2	S862	NetworKIN	0.788202
ACVR2B	BMPR2	S862	NetworKIN	0.788202
CDK2	MTA2	S435	PhosphoSitePlus	0.782091
CSNK1D	MTA2	S435	NetworKIN	0.782091
CDK1	MAP1B	S1265	NetworKIN	0.781332
CDK5	MAP1B	S1265	NetworKIN	0.781332
GSK3A	MAP1B	S1265	NetworKIN	0.781332
GSK3B	MAP1B	S1265	NetworKIN	0.781332
MAPK3	MAP1B	S1265	NetworKIN	0.781332
MAPK8	MAP1B	S1265	NetworKIN	0.781332
CDK7	ERCC6	S486	NetworKIN	0.78089
CSNK2A1	ERCC6	S486	NetworKIN	0.78089
AURKB	DTL	S485	NetworKIN	0.779873
TTK	DTL	S485	NetworKIN	0.779873
CAMK1	SYN1	S62	NetworKIN	0.773286
CDK5	SYN1	S62	NetworKIN	0.773286
GSK3B	SYN1	S62	NetworKIN	0.773286
MAPK3	SYN1	S62	NetworKIN	0.773286
CDK1	IRS2	S391	PhosphoSitePlus	0.767014
CHUK	IRS2	S391	NetworKIN	0.767014
GSK3A	IRS2	S391	NetworKIN	0.767014
GSK3B	IRS2	S391	NetworKIN	0.767014
IKBKB	IRS2	S391	NetworKIN	0.767014
MAPK1	IRS2	S391	NetworKIN	0.767014
MAPK3	IRS2	S391	NetworKIN	0.767014
MAPK8	IRS2	S391	NetworKIN	0.767014
PRKAA2	IRS2	S391	NetworKIN	0.767014
ATM	ATM	S1981	PhosphoSitePlus	0.75691
ATR	ATM	S1981	PhosphoSitePlus	0.75691
CDK5	MAP1B	S1965	NetworKIN	0.740934
CSNK1D	MAP1B	S1965	NetworKIN	0.740934
GSK3A	MAP1B	S1965	NetworKIN	0.740934
GSK3B	MAP1B	S1965	NetworKIN	0.740934
MAPK8	MAP1B	S1965	NetworKIN	0.740934
CDK5	MAP1B	S1620	NetworKIN	0.732015
GSK3A	MAP1B	S1620	NetworKIN	0.732015
GSK3B	MAP1B	S1620	NetworKIN	0.732015
MAPK1	MAP1B	S1620	NetworKIN	0.732015
MAPK3	MAP1B	S1620	NetworKIN	0.732015
ATM	XRCC6	S27	PhosphoSitePlus	0.726741
PRKDC	XRCC6	S27	PhosphoSitePlus	0.726741
CDK2	TERF2	S365	PhosphoSitePlus	0.725842
CSNK2A1	MDC1	S329	PhosphoSitePlus	0.723037
CSNK2A1	MDC1	T331	PhosphoSitePlus	0.723037
PRKACA	RET	S696	PhosphoSitePlus	0.721552
CSNK2A1	EIF3C	S39	NetworKIN	0.710683
AKT1	TIAM1	S231	PhosphoSitePlus	0.700328
CAMK2G	TIAM1	S231	NetworKIN	0.700328
PAK1	TIAM1	S231	NetworKIN	0.700328
PRKCG	TIAM1	S231	NetworKIN	0.700328
MARK1	MAP4	S1073	NetworKIN	0.689606
MARK3	MAP4	S1073	NetworKIN	0.689606
MARK4	MAP4	S1073	NetworKIN	0.689606
PRKCB	MAP4	S1073	NetworKIN	0.689606
ACVR2B	SAP30	S131	NetworKIN	0.682895
CAMK2D	SAP30	S131	NetworKIN	0.682895
CSNK2A1	SAP30	S131	NetworKIN	0.682895
HIPK2	SAP30	S131	NetworKIN	0.682895
CDC7	MCM2	S139	PhosphoSitePlus	0.673328
CDK2	MCM2	S139	PhosphoSitePlus	0.673328
CDK7	MCM2	S139	PhosphoSitePlus	0.673328
CSNK2A1	MCM2	S139	PhosphoSitePlus	0.673328
PLK1	MCM2	S139	NetworKIN	0.673328
RPS6KA1	OSTF1	S202	PhosphoSitePlus	0.663113
AKT1	AKT1	S126	NetworKIN	0.662432
AKT2	AKT1	S126	NetworKIN	0.662432
AURKA	AKT1	S126	NetworKIN	0.662432
CHUK	AKT1	S126	NetworKIN	0.662432
CSNK2A1	AKT1	S126	NetworKIN	0.662432
GSK3A	AKT1	S126	NetworKIN	0.662432
GSK3B	AKT1	S126	NetworKIN	0.662432
IKBKB	AKT1	S126	NetworKIN	0.662432
MAP2K4	AKT1	S126	NetworKIN	0.662432
PAK1	AKT1	S126	NetworKIN	0.662432
PAK6	AKT1	S126	NetworKIN	0.662432
PDK1	AKT1	S126	NetworKIN	0.662432
PDK2	AKT1	S126	NetworKIN	0.662432
PRKCT	AKT1	S126	NetworKIN	0.662432
PRKDC	AKT1	S126	NetworKIN	0.662432
RPS6KB1	AKT1	S126	NetworKIN	0.662432
RPS6KB2	AKT1	S126	NetworKIN	0.662432
PIM1	CBX3	S176	NetworKIN	0.656596
CSNK2A1	HMGN1	S89	PhosphoSitePlus	0.64275
CSNK2A1	ASAP1	S717	NetworKIN	0.639961
CDK1	CDK13	T1058	NetworKIN	0.63775
TTK	CDK13	T1058	NetworKIN	0.63775
NEK4	DAXX	S495	NetworKIN	0.636739
CSNK2A1	EAPP	S26	NetworKIN	0.633298
CSNK2A1	PHF12	S134	NetworKIN	0.632176
MAPK1	PGK1	S203	PhosphoSitePlus	0.620288
PRKG1	PGK1	S203	NetworKIN	0.620288
CDK1	ORC6	T195	PhosphoSitePlus	0.615984
STK25	CCM2	S384	PhosphoSitePlus	0.599704
CDC7	MCM2	S5	PhosphoSitePlus	0.594893
CDK7	MCM2	S5	PhosphoSitePlus	0.594893
PLK1	MCM2	S5	NetworKIN	0.594893
TLK1	MCM2	S5	NetworKIN	0.594893
TLK2	MCM2	S5	NetworKIN	0.594893
PAK4	LARP1	S548	NetworKIN	0.594361
CLK1	SON	S1697	NetworKIN	0.593501
GRK6	GRK6	S484	PhosphoSitePlus	0.592851
CSNK1D	MAP1B	S343	NetworKIN	0.585635
CSNK2A2	MAP1B	S343	NetworKIN	0.585635
GSK3A	MAP1B	S343	NetworKIN	0.585635
ARAF	SYN1	S67	NetworKIN	0.585211
CAMK1	SYN1	S67	NetworKIN	0.585211
CAMK2G	SYN1	S67	NetworKIN	0.585211
CDK5	SYN1	S67	NetworKIN	0.585211
GSK3B	SYN1	S67	NetworKIN	0.585211
MAPK3	SYN1	S67	NetworKIN	0.585211
CLK1	PPIG	S254	NetworKIN	0.584643
PRKDC	WRN	S426	NetworKIN	0.583336
MTOR	PATL1	S184	PhosphoSitePlus	0.581473
CDK7	SSRP1	S444	NetworKIN	0.57831
CSNK1A1	SSRP1	S444	NetworKIN	0.57831
CSNK2A1	SSRP1	S444	NetworKIN	0.57831
CSNK2A2	SSRP1	S444	NetworKIN	0.57831
AURKA	NCOR1	S2184	NetworKIN	0.572313
CDK1	NCOR1	S2184	NetworKIN	0.572313
CHUK	NCOR1	S2184	NetworKIN	0.572313
CLK1	NCOR1	S2184	NetworKIN	0.572313
HIPK2	NCOR1	S2184	NetworKIN	0.572313
CDK5	MYEF2	S17	NetworKIN	0.571201
MAPK7	MYEF2	S17	NetworKIN	0.571201
CSNK2A1	NOP56	S520	NetworKIN	0.569542
CSNK2A1	RRN3	S170	PhosphoSitePlus	0.569496
AKT1	PDPK1	S241	NetworKIN	0.568041
AKT2	PDPK1	S241	NetworKIN	0.568041
AKT3	PDPK1	S241	NetworKIN	0.568041
PAK1	PDPK1	S241	NetworKIN	0.568041
PDK1	PDPK1	S241	NetworKIN	0.568041
PDPK1	PDPK1	S241	PhosphoSitePlus	0.568041
PRKCD	PDPK1	S241	NetworKIN	0.568041
PRKCE	PDPK1	S241	NetworKIN	0.568041
PRKCI	PDPK1	S241	NetworKIN	0.568041
PRKCT	PDPK1	S241	NetworKIN	0.568041
RPS6KA2	PDPK1	S241	NetworKIN	0.568041
RPS6KA3	PDPK1	S241	NetworKIN	0.568041
RPS6KB1	PDPK1	S241	NetworKIN	0.568041
RPS6KB2	PDPK1	S241	NetworKIN	0.568041
SGK1	PDPK1	S241	NetworKIN	0.568041
SGK2	PDPK1	S241	NetworKIN	0.568041
SGK3	PDPK1	S241	NetworKIN	0.568041
CDK1	EZH2	T487	PhosphoSitePlus	0.555301
CLK1	PPIG	S259	NetworKIN	0.554433
PLK1	RCC2	S51	NetworKIN	0.552498
CDK1	KIF23	S902	NetworKIN	0.54731
PLK1	KIF23	S902	NetworKIN	0.54731
NLK	BCL9	S687	NetworKIN	0.546033
GSK3B	GSK3B	Y216	PhosphoSitePlus	0.545206
MAP2K1	GSK3B	Y216	PhosphoSitePlus	0.545206
CDK2	LARP1	S774	PhosphoSitePlus	0.535588
MTOR	LARP1	S774	PhosphoSitePlus	0.535588
CSNK2A1	MAP1B	S1387	NetworKIN	0.532251
CSNK2A2	MAP1B	S1387	NetworKIN	0.532251
GSK3A	MAP1B	S1387	NetworKIN	0.532251
GSK3B	MAP1B	S1387	NetworKIN	0.532251
CSNK2A1	EIF3D	S528	NetworKIN	0.530414
CSNK2A1	EIF3D	S529	NetworKIN	0.530414
PRKACB	ITPR3	S2670	NetworKIN	0.52705
PRKACG	ITPR3	S2670	NetworKIN	0.52705
PRKCA	ITPR3	S2670	NetworKIN	0.52705
PRKCG	ITPR3	S2670	NetworKIN	0.52705
PRKG1	ITPR3	S2670	NetworKIN	0.52705
PRKG2	ITPR3	S2670	NetworKIN	0.52705
CLK1	PPIG	S256	NetworKIN	0.525266
NEK1	HERC1	S1512	NetworKIN	0.520552
PLK1	HERC1	S1512	NetworKIN	0.520552
MTOR	LARP1	S766	PhosphoSitePlus	0.518402
PAK4	LARP1	S766	NetworKIN	0.518402
CDK1	SRRM2	T1413	PhosphoSitePlus	0.515103
MTOR	DNMT1	S714	PhosphoSitePlus	0.499849
CDK1	STMN1	S38	PhosphoSitePlus	0.498728
CDK2	STMN1	S38	PhosphoSitePlus	0.498728
MAPK13	STMN1	S38	PhosphoSitePlus	0.498728
MAPK3	STMN1	S38	PhosphoSitePlus	0.498728
PAK1	STMN1	S38	PhosphoSitePlus	0.498728
PRKCB	STMN1	S38	PhosphoSitePlus	0.498728
UHMK1	STMN1	S38	PhosphoSitePlus	0.498728
CSNK2A1	EIF3C	S181	NetworKIN	0.498521
TLK2	EIF3C	S181	NetworKIN	0.498521
ADRBK1	NCOR1	S2438	NetworKIN	0.498357
AURKA	NCOR1	S2438	NetworKIN	0.498357
CHUK	NCOR1	S2438	NetworKIN	0.498357
CSNK2A1	NCOR1	S2438	NetworKIN	0.498357
CHEK1	CAAP1	S203	PhosphoSitePlus	0.497283
CSNK2A1	KDM1A	S166	NetworKIN	0.497217
AKT1	PARP1	S782	NetworKIN	0.496816
CDK4	PARP1	S782	NetworKIN	0.496816
CDK6	PARP1	S782	NetworKIN	0.496816
HIPK2	PARP1	S782	NetworKIN	0.496816
MAP2K4	PARP1	S782	NetworKIN	0.496816
PRKDC	PARP1	S782	NetworKIN	0.496816
RAF1	PARP1	S782	NetworKIN	0.496816
SGK1	NDRG2	T330	PhosphoSitePlus	0.4926
CSNK2A1	ATRX	S819	NetworKIN	0.490588
HIPK2	ATRX	S819	NetworKIN	0.490588
PRKDC	ATRX	S819	NetworKIN	0.490588
CDK5	MAP1B	S1793	NetworKIN	0.487866
GSK3A	MAP1B	S1793	NetworKIN	0.487866
GSK3B	MAP1B	S1793	NetworKIN	0.487866
MAPK8	MAP1B	S1793	NetworKIN	0.487866
CDK1	MAP4	S280	NetworKIN	0.485257
MARK1	MAP4	S280	NetworKIN	0.485257
MARK3	MAP4	S280	NetworKIN	0.485257
MARK4	MAP4	S280	NetworKIN	0.485257
CSNK2A1	CERS4	S342	PhosphoSitePlus	0.482815
CDK1	SRRM2	T866	PhosphoSitePlus	0.476681
CDK2	COPB2	S859	NetworKIN	0.47574
MAPK1	TPR	S2155	NetworKIN	0.465561
NEK2	TPR	S2155	NetworKIN	0.465561
AKT1	LARP6	S451	PhosphoSitePlus	0.461866
CSNK1D	MAP1B	S1939	NetworKIN	0.460547
CSNK2A1	MAP1B	S1939	NetworKIN	0.460547
CSNK2A2	MAP1B	S1939	NetworKIN	0.460547
GSK3A	MAP1B	S1939	NetworKIN	0.460547
CDK5	MAP1B	S614	NetworKIN	0.455531
MAPK14	FOXO3	S12	PhosphoSitePlus	0.454108
MAPK14	FOXO3	S7	PhosphoSitePlus	0.454108
AKT1	NDRG2	S332	PhosphoSitePlus	0.451932
RPS6KA1	NDRG2	S332	PhosphoSitePlus	0.451932
RPS6KB1	NDRG2	S332	PhosphoSitePlus	0.451932
SGK1	NDRG2	S332	PhosphoSitePlus	0.451932
CSNK2A1	XRCC4	S327	NetworKIN	0.44758
PRKDC	XRCC4	S327	PhosphoSitePlus	0.44758
PRKDC	XRCC4	S328	PhosphoSitePlus	0.44574
CLK1	CLK4	S136	NetworKIN	0.444921
CLK4	CLK4	S136	NetworKIN	0.444921
CSNK1D	MAP1B	T1147	NetworKIN	0.439016
CSNK2A1	MAP1B	T1147	NetworKIN	0.439016
CSNK2A2	MAP1B	T1147	NetworKIN	0.439016
DAPK1	MAP1B	T1147	NetworKIN	0.439016
GSK3A	MAP1B	T1147	NetworKIN	0.439016
GSK3B	MAP1B	T1147	NetworKIN	0.439016
CSNK1D	MAP1B	S336	NetworKIN	0.436236
CSNK2A2	MAP1B	S336	NetworKIN	0.436236
GSK3A	MAP1B	S336	NetworKIN	0.436236
GSK3B	MAP1B	S336	NetworKIN	0.436236
PRKCB	EHBP1	S177	NetworKIN	0.433586
CDK7	LEO1	S294	NetworKIN	0.430515
CSNK2A1	LEO1	S294	NetworKIN	0.430515
CSNK2A1	L1CAM	S1244	NetworKIN	0.423161
CSNK2A2	L1CAM	S1244	NetworKIN	0.423161
RPS6KA2	L1CAM	S1244	NetworKIN	0.423161
CDK1	STMN1	S25	PhosphoSitePlus	0.415995
CDK2	STMN1	S25	PhosphoSitePlus	0.415995
MAPK13	STMN1	S25	PhosphoSitePlus	0.415995
MAPK3	STMN1	S25	PhosphoSitePlus	0.415995
PRKCB	STMN1	S25	PhosphoSitePlus	0.415995
CDK2	SF3B1	T142	PhosphoSitePlus	0.414644
AURKA	SETD2	S323	NetworKIN	0.412031
PDK1	SETD2	S323	NetworKIN	0.412031
NEK1	HERC1	S1521	NetworKIN	0.405856
PRKG2	EMD	S171	NetworKIN	0.403561
CSNK2A2	MAP1B	S1801	NetworKIN	0.398895
GSK3A	MAP1B	S1801	NetworKIN	0.398895
GSK3B	MAP1B	S1801	NetworKIN	0.398895
CDK1	TSC2	S1449	NetworKIN	0.395667
CDK2	TSC2	S1449	NetworKIN	0.395667
IKBKB	TSC2	S1449	NetworKIN	0.395667
MAPK1	TSC2	S1449	NetworKIN	0.395667
MAPK11	TSC2	S1449	NetworKIN	0.395667
MAPK3	TSC2	S1449	NetworKIN	0.395667
NEK1	TSC2	S1449	NetworKIN	0.395667
PRKAA1	TSC2	S1449	NetworKIN	0.395667
PRKAA2	TSC2	S1449	NetworKIN	0.395667
RPS6KA2	TSC2	S1449	NetworKIN	0.395667
PRKG2	SOX5	S534	NetworKIN	0.387608
CDK5	MAP1B	S1881	NetworKIN	0.386467
CSNK1D	MAP1B	S1881	NetworKIN	0.386467
CSNK2A1	MAP1B	S1881	NetworKIN	0.386467
CSNK2A2	MAP1B	S1881	NetworKIN	0.386467
GSK3A	MAP1B	S1881	NetworKIN	0.386467
GSK3B	MAP1B	S1881	NetworKIN	0.386467
MAPK8	MAP1B	S1881	NetworKIN	0.386467
CDK5	MAP1B	S1438	NetworKIN	0.385982
GSK3A	MAP1B	S1438	NetworKIN	0.385982
GSK3B	MAP1B	S1438	NetworKIN	0.385982
MAPK8	MAP1B	S1438	NetworKIN	0.385982
MAPK7	SENP3	S181	NetworKIN	0.383251
AURKA	NCOR1	S1472	NetworKIN	0.381383
CDK1	NCOR1	S1472	NetworKIN	0.381383
CHUK	NCOR1	S1472	NetworKIN	0.381383
CLK1	NCOR1	S1472	NetworKIN	0.381383
HIPK2	NCOR1	S1472	NetworKIN	0.381383
MAPK3	NCOR1	S1472	NetworKIN	0.381383
PRKCB	RBM12	S420	NetworKIN	0.371556
CSNK2A1	MAP1B	S1144	NetworKIN	0.37097
CSNK2A2	MAP1B	S1144	NetworKIN	0.37097
MKNK2	PLEC	S4642	PhosphoSitePlus	0.364426
PRKACA	PLEC	S4642	PhosphoSitePlus	0.364426
AURKB	KIF23	S684	NetworKIN	0.362708
CDK1	KIF23	S684	NetworKIN	0.362708
PRKCB	RBBP6	S1651	NetworKIN	0.359134
CDK5	MAP1B	S1915	NetworKIN	0.355389
CSNK1D	MAP1B	S1915	NetworKIN	0.355389
GSK3A	MAP1B	S1915	NetworKIN	0.355389
GSK3B	MAP1B	S1915	NetworKIN	0.355389
MAPK8	MAP1B	S1915	NetworKIN	0.355389
PRKDC	ZFHX3	S1590	NetworKIN	0.35415
CSNK2A1	PDIA6	S428	PhosphoSitePlus	0.353713
CDK1	SMC4	S41	NetworKIN	0.353284
CDK2	UBE2O	S836	PhosphoSitePlus	0.352081
CDK5	MAP1B	S1339	NetworKIN	0.344588
GSK3A	MAP1B	S1339	NetworKIN	0.344588
GSK3B	MAP1B	S1339	NetworKIN	0.344588
MAPK8	MAP1B	S1339	NetworKIN	0.344588
CSNK1D	PCM1	S1263	NetworKIN	0.344084
CDK2	MCM3	T722	PhosphoSitePlus	0.343891
CSNK2A1	EIF3J	S11	NetworKIN	0.340619
CSNK2A1	STRN3	S257	NetworKIN	0.338503
ROCK1	RTN4	S7	NetworKIN	0.332638
CDK5	MAP1B	S1378	NetworKIN	0.331603
CSNK2A2	MAP1B	S1378	NetworKIN	0.331603
GSK3A	MAP1B	S1378	NetworKIN	0.331603
GSK3B	MAP1B	S1378	NetworKIN	0.331603
MAPK1	PARD3	S695	NetworKIN	0.31957
MAPK3	PARD3	S695	NetworKIN	0.31957
CLK2	CLK3	S224	NetworKIN	0.314214
CLK2	CLK3	S226	NetworKIN	0.314214
CLK3	CLK3	S224	NetworKIN	0.314214
CLK3	CLK3	S226	NetworKIN	0.314214
CLK1	SON	S1782	NetworKIN	0.314202
CLK1	SON	S1783	NetworKIN	0.314202
PRKD1	HDAC7	S486	PhosphoSitePlus	0.313063
CLK1	CLK4	S138	NetworKIN	0.312627
CLK4	CLK4	S138	NetworKIN	0.312627
NEK1	NEK1	S1052	NetworKIN	0.31208
CDK7	ERCC6	S489	NetworKIN	0.307688
CSNK2A1	ERCC6	S489	NetworKIN	0.307688
CSNK2A1	CHD4	S103	NetworKIN	0.306197
CSNK2A1	CHD4	S105	NetworKIN	0.306197
CSNK2A1	CHD4	S108	NetworKIN	0.306197
AKT1	AKT1	S124	NetworKIN	0.305559
AKT2	AKT1	S124	NetworKIN	0.305559
AURKA	AKT1	S124	NetworKIN	0.305559
CDK5	AKT1	S124	NetworKIN	0.305559
CHUK	AKT1	S124	NetworKIN	0.305559
CSNK1A1	AKT1	S124	NetworKIN	0.305559
CSNK1D	AKT1	S124	NetworKIN	0.305559
IKBKB	AKT1	S124	NetworKIN	0.305559
MAP2K4	AKT1	S124	NetworKIN	0.305559
PDK1	AKT1	S124	NetworKIN	0.305559
PDK2	AKT1	S124	NetworKIN	0.305559
PRKDC	AKT1	S124	NetworKIN	0.305559
RAF1	AKT1	S124	NetworKIN	0.305559
CDK7	DDB2	S26	NetworKIN	0.30005
GSK3A	IRS2	T527	NetworKIN	0.279243
GSK3B	IRS2	T527	NetworKIN	0.279243
MAPK1	IRS2	T527	NetworKIN	0.279243
MAPK3	IRS2	T527	NetworKIN	0.279243
MAPK8	IRS2	T527	NetworKIN	0.279243
CDK2	DMAP1	T445	PhosphoSitePlus	0.279208
MAPK3	DMAP1	T445	NetworKIN	0.279208
CSNK2A1	EIF3G	T41	NetworKIN	0.27895
PAK1	MORC2	S739	PhosphoSitePlus	0.277183
CDK5	MAP1B	S1443	NetworKIN	0.274646
GSK3A	MAP1B	S1443	NetworKIN	0.274646
GSK3B	MAP1B	S1443	NetworKIN	0.274646
MAPK8	MAP1B	S1443	NetworKIN	0.274646
ADRBK1	HDAC1	S421	NetworKIN	0.268643
CDK6	HDAC1	S423	NetworKIN	0.268643
CSNK2A1	HDAC1	S421	PhosphoSitePlus	0.268643
CSNK2A1	HDAC1	S423	PhosphoSitePlus	0.268643
CSNK2A2	HDAC1	S421	NetworKIN	0.268643
CSNK2A2	HDAC1	S423	NetworKIN	0.268643
MAPK7	WNK2	S1817	NetworKIN	0.262144
MAPK7	WNK2	S1818	NetworKIN	0.262144
CLK1	PPIG	S356	NetworKIN	0.259318
CLK1	PPIG	T358	NetworKIN	0.259318
GSK3B	PCM1	S866	NetworKIN	0.255083
PRKCB	PCM1	S866	NetworKIN	0.255083
CAMK1	CREB1	S142	NetworKIN	0.254063
CAMK2A	CREB1	S142	NetworKIN	0.254063
CAMK2B	CREB1	S142	NetworKIN	0.254063
CAMK2D	CREB1	S142	NetworKIN	0.254063
CAMK2G	CREB1	S142	NetworKIN	0.254063
CAMK4	CREB1	S142	NetworKIN	0.254063
MAP2K1	CREB1	S142	NetworKIN	0.254063
MAP2K3	CREB1	S142	NetworKIN	0.254063
MAP2K6	CREB1	S142	NetworKIN	0.254063
PKD1	CREB1	S142	NetworKIN	0.254063
PRKAA2	CREB1	S142	NetworKIN	0.254063
PRKG1	CREB1	S142	NetworKIN	0.254063
RAF1	CREB1	S142	NetworKIN	0.254063
RPS6KA2	CREB1	S142	NetworKIN	0.254063
GSK3B	RPTOR	S863	PhosphoSitePlus	0.250478
ICK	RPTOR	S863	NetworKIN	0.250478
MAPK1	RPTOR	S863	PhosphoSitePlus	0.250478
MAPK11	RPTOR	S863	PhosphoSitePlus	0.250478
MAPK3	RPTOR	S863	PhosphoSitePlus	0.250478
MAPK8	RPTOR	S863	PhosphoSitePlus	0.250478
MTOR	RPTOR	S863	PhosphoSitePlus	0.250478
NLK	RPTOR	S863	PhosphoSitePlus	0.250478
PRKAA2	RPTOR	S863	NetworKIN	0.250478
CSNK1D	PACS1	S529	NetworKIN	0.249821
CSNK2A1	PACS1	S529	NetworKIN	0.249821
CSNK2A1	DAXX	S739	PhosphoSitePlus	0.249641
MAP2K4	DAXX	S739	NetworKIN	0.249641
NEK4	DAXX	S739	NetworKIN	0.249641
CDK2	ZYX	S308	PhosphoSitePlus	0.247398
CDK1	DTL	S490	NetworKIN	0.24666
CDK5	MAP1B	S1389	NetworKIN	0.246123
CSNK1D	MAP1B	S1389	NetworKIN	0.246123
CSNK2A2	MAP1B	S1389	NetworKIN	0.246123
GSK3A	MAP1B	S1389	NetworKIN	0.246123
GSK3B	MAP1B	S1389	NetworKIN	0.246123
PLK1	KIF23	S867	NetworKIN	0.238685
CDK1	STRN3	S229	NetworKIN	0.237245
CAMK1	HDAC4	S565	NetworKIN	0.23668
CSNK2A1	HDAC4	S565	NetworKIN	0.23668
HIPK2	HDAC4	S565	NetworKIN	0.23668
MAPK7	HDAC4	S565	NetworKIN	0.23668
CSNK2A1	RSF1	S1345	NetworKIN	0.236275
CSNK2A1	HDAC2	S394	PhosphoSitePlus	0.23572
CSNK1D	PCM1	S533	NetworKIN	0.224593
CSNK1D	PCM1	T530	NetworKIN	0.224593
GSK3B	PCM1	S533	NetworKIN	0.224593
NEK1	VDAC1	S104	NetworKIN	0.21989
RAF1	VDAC1	S104	NetworKIN	0.21989
CAMK1	CREB1	S117	NetworKIN	0.219307
CAMK2B	CREB1	S117	NetworKIN	0.219307
CSNK1A1	CREB1	S117	NetworKIN	0.219307
CSNK1D	CREB1	S117	NetworKIN	0.219307
GSK3A	CREB1	S117	NetworKIN	0.219307
GSK3B	CREB1	S117	NetworKIN	0.219307
HIPK2	CREB1	S117	NetworKIN	0.219307
MAP2K1	CREB1	S117	NetworKIN	0.219307
MAP2K3	CREB1	S117	NetworKIN	0.219307
MAP2K6	CREB1	S117	NetworKIN	0.219307
PRKG1	CREB1	S117	NetworKIN	0.219307
RAF1	CREB1	S117	NetworKIN	0.219307
RPS6KA2	CREB1	S117	NetworKIN	0.219307
CDK4	MCM6	S762	NetworKIN	0.214224
CSNK2A1	CBX5	S12	NetworKIN	0.214157
CSNK2A1	CBX5	S13	NetworKIN	0.214157
CSNK2A1	CBX5	S14	NetworKIN	0.214157
CDK5	MAP1B	S1208	NetworKIN	0.209799
CSNK1D	MAP1B	S1208	NetworKIN	0.209799
GSK3A	MAP1B	S1208	NetworKIN	0.209799
GSK3B	MAP1B	S1208	NetworKIN	0.209799
MAPK8	MAP1B	S1208	NetworKIN	0.209799
CDC42BPA	LIMK1	S310	NetworKIN	0.207436
CDK5	LIMK1	S310	NetworKIN	0.207436
MAPK14	LIMK1	S310	PhosphoSitePlus	0.207436
ROCK1	LIMK1	S310	NetworKIN	0.207436
ROCK2	LIMK1	S310	NetworKIN	0.207436
ADRBK1	TPPP	S35	NetworKIN	0.206543
NEK2	FRY	S1936	NetworKIN	0.2055
CDK1	TFDP1	S23	NetworKIN	0.20484
CDK2	TFDP1	S23	NetworKIN	0.20484
CDK3	TFDP1	S23	NetworKIN	0.20484
CHEK1	TFDP1	S23	PhosphoSitePlus	0.20484
GSK3A	MAP1B	S1653	NetworKIN	0.203704
GSK3B	MAP1B	S1653	NetworKIN	0.203704
MAPK8	MAP1B	S1653	NetworKIN	0.203704
GSK3A	MAP1B	S828	NetworKIN	0.199515
GSK3B	MAP1B	S828	NetworKIN	0.199515
CDK1	FLNA	S1084	PhosphoSitePlus	0.194782
CHUK	FLNA	S1084	NetworKIN	0.194782
IKBKB	FLNA	S1084	NetworKIN	0.194782
MAP2K4	FLNA	S1084	NetworKIN	0.194782
PRKCT	FLNA	S1084	NetworKIN	0.194782
CSNK2A1	MDC1	S299	PhosphoSitePlus	0.192265
CSNK2A1	MDC1	T301	PhosphoSitePlus	0.192265
CLK1	SON	S1556	NetworKIN	0.190105
CSNK2A1	MDC1	S376	PhosphoSitePlus	0.190057
CDK7	NCBP1	S22	NetworKIN	0.185712
RPS6KB1	NCBP1	S22	PhosphoSitePlus	0.185712
AKT1	AKT1	S129	NetworKIN	0.185408
AURKA	AKT1	S129	NetworKIN	0.185408
CDK4	AKT1	S129	NetworKIN	0.185408
CHUK	AKT1	S129	NetworKIN	0.185408
CSNK1A1	AKT1	S129	NetworKIN	0.185408
CSNK1D	AKT1	S129	NetworKIN	0.185408
CSNK2A1	AKT1	S129	PhosphoSitePlus	0.185408
GSK3A	AKT1	S129	NetworKIN	0.185408
GSK3B	AKT1	S129	NetworKIN	0.185408
HIPK2	AKT1	S129	NetworKIN	0.185408
IKBKB	AKT1	S129	NetworKIN	0.185408
MAP2K4	AKT1	S129	NetworKIN	0.185408
PDK1	AKT1	S129	NetworKIN	0.185408
PDK2	AKT1	S129	NetworKIN	0.185408
PRKCT	AKT1	S129	NetworKIN	0.185408
PRKDC	AKT1	S129	NetworKIN	0.185408
RAF1	AKT1	S129	NetworKIN	0.185408
PKD1	RIN1	S351	NetworKIN	0.185027
PRKD1	RIN1	S351	PhosphoSitePlus	0.185027
RAF1	RIN1	S351	NetworKIN	0.185027
CSNK2A1	EAPP	S109	NetworKIN	0.182428
CSNK2A1	EAPP	S111	NetworKIN	0.182428
AKT1	IRS2	S1149	NetworKIN	0.177963
AKT2	IRS2	S1149	NetworKIN	0.177963
AKT3	IRS2	S1149	NetworKIN	0.177963
CHUK	IRS2	S1149	NetworKIN	0.177963
GSK3A	IRS2	S1149	NetworKIN	0.177963
GSK3A	IRS2	S1162	NetworKIN	0.177963
GSK3B	IRS2	S1149	NetworKIN	0.177963
GSK3B	IRS2	S1162	NetworKIN	0.177963
IKBKB	IRS2	S1149	NetworKIN	0.177963
IKBKB	IRS2	S1162	NetworKIN	0.177963
MAPK1	IRS2	S1162	NetworKIN	0.177963
MAPK3	IRS2	S1162	NetworKIN	0.177963
PIM1	IRS2	S1149	PhosphoSitePlus	0.177963
PRKAA2	IRS2	S1149	NetworKIN	0.177963
RAF1	IRS2	S1149	NetworKIN	0.177963
RPS6KB1	IRS2	S1149	NetworKIN	0.177963
ROCK1	RTN4	S15	NetworKIN	0.170497
CHUK	IRS2	S915	NetworKIN	0.167929
GSK3A	IRS2	S915	NetworKIN	0.167929
IKBKB	IRS2	S915	NetworKIN	0.167929
MAPK1	IRS2	S915	NetworKIN	0.167929
MAPK10	IRS2	S915	NetworKIN	0.167929
MAPK3	IRS2	S915	NetworKIN	0.167929
MAPK8	IRS2	S915	NetworKIN	0.167929
CDK1	SNW1	S232	NetworKIN	0.167833
CDK2	SNW1	S224	PhosphoSitePlus	0.167833
CDK2	SNW1	S232	PhosphoSitePlus	0.167833
PLK1	RIOK2	S380	PhosphoSitePlus	0.167323
MAPK3	MED14	S986	PhosphoSitePlus	0.166291
MAPK1	MTMR2	S58	PhosphoSitePlus	0.162149
MAPK3	MTMR2	S58	PhosphoSitePlus	0.162149
CDK2	SRSF9	S216	PhosphoSitePlus	0.161465
CSNK2A1	MDC1	S402	PhosphoSitePlus	0.159321
CLK1	SON	S1780	NetworKIN	0.157732
CSNK2A1	CHD4	S319	NetworKIN	0.155583
CDK1	MAP4	T521	NetworKIN	0.153602
MARK1	MAP4	T521	NetworKIN	0.153602
MARK3	MAP4	T521	NetworKIN	0.153602
MARK4	MAP4	T521	NetworKIN	0.153602
TTK	MAP4	T521	NetworKIN	0.153602
CSNK2A1	ABCF1	S109	PhosphoSitePlus	0.152115
MAPK10	ATN1	S739	PhosphoSitePlus	0.149745
MAPK8	ATN1	S739	PhosphoSitePlus	0.149745
CDK1	DSN1	S81	NetworKIN	0.149009
CDK1	NDEL1	T219	PhosphoSitePlus	0.148003
MAPK1	NDEL1	T219	PhosphoSitePlus	0.148003
CSNK2A2	L1CAM	S1248	NetworKIN	0.143235
MAPK1	L1CAM	S1248	PhosphoSitePlus	0.143235
MAPK3	L1CAM	S1248	NetworKIN	0.143235
RPS6KA2	L1CAM	S1248	NetworKIN	0.143235
CLK1	SRRM2	S377	NetworKIN	0.141458
CSNK2A1	SRPK1	S51	PhosphoSitePlus	0.136811
CSNK2A2	SRPK1	S51	PhosphoSitePlus	0.136811
CSNK2A1	ATRX	S729	NetworKIN	0.136274
CSNK2A1	CHD4	S308	NetworKIN	0.135525
CSNK2A1	CHD4	S309	NetworKIN	0.135525
CSNK2A1	CHD4	S310	NetworKIN	0.135525
CLK1	SRRM2	S398	NetworKIN	0.133067
MAPK1	HUWE1	S3662	NetworKIN	0.128551
MAPK3	HUWE1	S3662	NetworKIN	0.128551
MAPK1	JUND	S255	NetworKIN	0.127784
MAPK1	JUND	S259	NetworKIN	0.127784
MAPK10	JUND	S255	NetworKIN	0.127784
MAPK3	JUND	S255	NetworKIN	0.127784
MAPK3	JUND	S259	NetworKIN	0.127784
MAPK8	JUND	S255	NetworKIN	0.127784
MAPK8	JUND	S259	NetworKIN	0.127784
CDK7	TAF12	S51	NetworKIN	0.122051
MAPK11	TAF12	S51	NetworKIN	0.122051
CSNK1D	RCC2	S50	NetworKIN	0.115878
PLK1	RCC2	S50	NetworKIN	0.115878
PRKCB	CHERP	S813	NetworKIN	0.11403
CSNK2A1	ATRX	S889	NetworKIN	0.112178
HIPK2	ATRX	S889	NetworKIN	0.112178
PAK3	ATRX	S889	NetworKIN	0.112178
CLK1	SRRM2	S323	NetworKIN	0.112084
CSNK2A1	PURB	S6	NetworKIN	0.105518
PRKCA	PURB	S8	NetworKIN	0.105518
PRKCB	PURB	S8	NetworKIN	0.105518
AURKB	KIF23	S160	NetworKIN	0.103867
CSNK1D	KIF23	S160	NetworKIN	0.103867
PLK1	KIF23	S160	NetworKIN	0.103867
GSK3B	RPTOR	S859	PhosphoSitePlus	0.0976836
ICK	RPTOR	S859	NetworKIN	0.0976836
MAPK1	RPTOR	S859	NetworKIN	0.0976836
MAPK3	RPTOR	S859	NetworKIN	0.0976836
MTOR	RPTOR	S859	PhosphoSitePlus	0.0976836
ULK1	RPTOR	S859	PhosphoSitePlus	0.0976836
CSNK2A1	NOP56	S570	NetworKIN	0.0972443
MAPK1	ETV6	S22	NetworKIN	0.0966161
MAPK1	ETV6	T18	NetworKIN	0.0966161
MAPK14	ETV6	S22	PhosphoSitePlus	0.0966161
MAPK3	ETV6	S22	NetworKIN	0.0966161
MAPK3	ETV6	T18	NetworKIN	0.0966161
CDK5	MAP1B	S1819	NetworKIN	0.0955005
CSNK1D	MAP1B	S1819	NetworKIN	0.0955005
GSK3A	MAP1B	S1819	NetworKIN	0.0955005
GSK3B	MAP1B	S1819	NetworKIN	0.0955005
MAPK8	MAP1B	S1819	NetworKIN	0.0955005
CSNK2A1	MDC1	T404	PhosphoSitePlus	0.0952398
ADRBK1	NCOR1	S2436	NetworKIN	0.094727
AURKA	NCOR1	S2436	NetworKIN	0.094727
CHUK	NCOR1	S2436	NetworKIN	0.094727
CSNK2A1	NCOR1	S2436	PhosphoSitePlus	0.094727
MTOR	PATL1	S179	PhosphoSitePlus	0.0921812
CDK5	MAP1B	T1270	NetworKIN	0.09039
DAPK1	MAP1B	T1270	NetworKIN	0.09039
GSK3A	MAP1B	T1270	NetworKIN	0.09039
GSK3B	MAP1B	T1270	NetworKIN	0.09039
MAPK1	BIN1	S296	NetworKIN	0.0892043
MAPK3	BIN1	S296	NetworKIN	0.0892043
ATM	KIF14	S1292	NetworKIN	0.0885738
NEK2	KIF14	S1292	NetworKIN	0.0885738
AKT1	RAF1	S259	NetworKIN	0.0883376
DMPK	RAF1	S259	NetworKIN	0.0883376
LATS1	RAF1	S259	PhosphoSitePlus	0.0883376
MAP2K1	RAF1	S259	NetworKIN	0.0883376
MAP2K2	RAF1	S259	NetworKIN	0.0883376
MAPK7	RAF1	S259	NetworKIN	0.0883376
PAK1	RAF1	S259	NetworKIN	0.0883376
PAK2	RAF1	S259	NetworKIN	0.0883376
PAK3	RAF1	S259	NetworKIN	0.0883376
PAK4	RAF1	S259	NetworKIN	0.0883376
PAK5	RAF1	S259	NetworKIN	0.0883376
PAK6	RAF1	S259	NetworKIN	0.0883376
PRKAA1	RAF1	S259	NetworKIN	0.0883376
PRKACA	RAF1	S259	PhosphoSitePlus	0.0883376
PRKCD	RAF1	S259	NetworKIN	0.0883376
PRKCG	RAF1	S259	NetworKIN	0.0883376
PRKCH	RAF1	S259	NetworKIN	0.0883376
PRKCT	RAF1	S259	NetworKIN	0.0883376
PRKG1	RAF1	S259	NetworKIN	0.0883376
RAF1	RAF1	S259	PhosphoSitePlus	0.0883376
CSNK2A1	MDC1	T378	PhosphoSitePlus	0.0854384
MTOR	SRRM2	S1329	PhosphoSitePlus	0.0848204
AURKA	SKA3	S155	NetworKIN	0.0835234
CDK1	SKA3	S155	NetworKIN	0.0835234
CDK5	MAP1B	S832	NetworKIN	0.0799522
CSNK1D	MAP1B	S831	NetworKIN	0.0799522
CSNK2A1	MAP1B	S831	NetworKIN	0.0799522
CSNK2A2	MAP1B	S831	NetworKIN	0.0799522
GSK3A	MAP1B	S831	NetworKIN	0.0799522
GSK3A	MAP1B	S832	NetworKIN	0.0799522
GSK3B	MAP1B	S831	NetworKIN	0.0799522
GSK3B	MAP1B	S832	NetworKIN	0.0799522
MAPK8	MAP1B	S832	NetworKIN	0.0799522
CDK1	MAP4	S507	NetworKIN	0.0789254
MARK1	MAP4	S507	NetworKIN	0.0789254
MARK1	MAP4	S510	NetworKIN	0.0789254
MARK3	MAP4	S507	NetworKIN	0.0789254
MARK3	MAP4	S510	NetworKIN	0.0789254
MARK4	MAP4	S507	NetworKIN	0.0789254
MARK4	MAP4	S510	NetworKIN	0.0789254
CLK1	RBM39	S136	NetworKIN	0.0762787
CSNK2A1	MAP1B	S936	NetworKIN	0.0682602
CSNK2A2	MAP1B	S936	NetworKIN	0.0682602
CDK5	MAP1B	T1932	NetworKIN	0.0628767
CSNK1D	MAP1B	T1932	NetworKIN	0.0628767
DAPK1	MAP1B	T1932	NetworKIN	0.0628767
GSK3A	MAP1B	T1932	NetworKIN	0.0628767
GSK3B	MAP1B	T1932	NetworKIN	0.0628767
MAPK8	MAP1B	T1932	NetworKIN	0.0628767
CSNK2A1	GBF1	S1298	NetworKIN	0.0622203
CSNK1G1	DIDO1	S809	NetworKIN	0.0604308
MAPK1	DCP1A	S319	NetworKIN	0.0595977
GSK3A	MAP1B	S1501	NetworKIN	0.0576055
GSK3B	MAP1B	S1501	NetworKIN	0.0576055
MAPK8	MAP1B	S1501	NetworKIN	0.0576055
HIPK2	MCM4	S131	NetworKIN	0.0549119
PRKDC	MCM4	S131	NetworKIN	0.0549119
AURKA	TOP2A	S1525	NetworKIN	0.0496194
CSNK1G2	TOP2A	S1525	NetworKIN	0.0496194
CSNK2A1	TOP2A	S1525	PhosphoSitePlus	0.0496194
NEK2	TOP2A	S1525	NetworKIN	0.0496194
PLK1	TOP2A	S1525	PhosphoSitePlus	0.0496194
PLK4	TOP2A	S1525	NetworKIN	0.0496194
CSNK2A1	EMD	S142	NetworKIN	0.0460326
PRKG2	EMD	S142	NetworKIN	0.0460326
CDK5	MAP1B	S1256	NetworKIN	0.0451447
GSK3A	MAP1B	S1256	NetworKIN	0.0451447
GSK3B	MAP1B	S1256	NetworKIN	0.0451447
MAPK3	MAP1B	S1256	NetworKIN	0.0451447
CSNK2A1	IWS1	S438	NetworKIN	0.0431709
CSNK2A1	IWS1	S440	NetworKIN	0.0431709
CDK1	TACC2	S2256	NetworKIN	0.0396125
CLK1	SRRM2	T983	NetworKIN	0.0365674
CSNK2A1	HUWE1	S1907	NetworKIN	0.03061
CLK1	SRRM2	S992	NetworKIN	0.0264581
CDK1	TACC2	S2317	NetworKIN	0.0260773
CSNK1D	TACC2	S2317	NetworKIN	0.0260773
ATM	PRKDC	T2638	PhosphoSitePlus	0.0231098
PRKDC	PRKDC	T2638	PhosphoSitePlus	0.0231098
CDK7	ERCC5	S357	NetworKIN	0.0227623
CSNK2A1	ERCC5	S357	NetworKIN	0.0227623
AURKB	NAGK	S76	PhosphoSitePlus	0.0225725
CDK1	NAGK	S76	PhosphoSitePlus	0.0225725
CSNK2A1	L1CAM	S1243	NetworKIN	0.016537
CSNK2A2	L1CAM	S1243	NetworKIN	0.016537
RPS6KA2	L1CAM	S1243	NetworKIN	0.016537
MAPK1	JUNB	S259	NetworKIN	0.01597
MAPK11	JUNB	S259	NetworKIN	0.01597
MAPK3	JUNB	S259	NetworKIN	0.01597
CSNK2A1	SIN3A	S832	NetworKIN	0.0150382
MAPK3	MEF2D	S231	NetworKIN	0.011179
MAPK7	MEF2D	S231	NetworKIN	0.011179
PRKAA2	MEF2D	S231	NetworKIN	0.011179
MAPK1	NUP88	S50	NetworKIN	0.00498486
CDKL5	CDKL5	Y171	PhosphoSitePlus	0.0047493
CSNK2A1	EMD	S8	NetworKIN	0.00300535
PRKG2	EMD	S8	NetworKIN	0.00300535
CDK1	UNG	S64	PhosphoSitePlus	-0.00140413
CSNK2A1	WASL	S485	NetworKIN	-0.00209999
CSNK2A1	ATRX	S731	NetworKIN	-0.00615311
CDK2	NUP98	S612	PhosphoSitePlus	-0.006993
AURKA	CDC26	S42	NetworKIN	-0.00734393
CSNK1D	CDC26	S42	NetworKIN	-0.00734393
NEK2	CDC26	S42	NetworKIN	-0.00734393
CHUK	FLNA	S2180	NetworKIN	-0.00753021
IKBKB	FLNA	S2180	NetworKIN	-0.00753021
MAP2K4	FLNA	S2180	NetworKIN	-0.00753021
MAPK9	FLNA	S2180	NetworKIN	-0.00753021
CDK1	GAB2	S543	NetworKIN	-0.0108016
MAP2K1	GAB2	S543	NetworKIN	-0.0108016
MAPK1	GAB2	S543	NetworKIN	-0.0108016
MAPK3	GAB2	S543	NetworKIN	-0.0108016
MAPK8	GAB2	S543	NetworKIN	-0.0108016
CDK1	CDK13	S400	NetworKIN	-0.0123081
CDK1	XRCC1	T257	NetworKIN	-0.0137749
PRKDC	XRCC1	S266	NetworKIN	-0.0137749
CDK7	XPC	S883	NetworKIN	-0.015152
CDK7	XPC	S884	NetworKIN	-0.015152
CSNK2A1	XPC	S883	NetworKIN	-0.015152
CSNK2A1	XPC	S884	NetworKIN	-0.015152
HIPK1	BRD1	S1052	NetworKIN	-0.0163822
HIPK1	BRD1	S1055	NetworKIN	-0.0163822
CDK1	NUP50	S221	PhosphoSitePlus	-0.0175667
MAPK1	NUP50	S221	PhosphoSitePlus	-0.0175667
MAPK3	NUP50	S221	PhosphoSitePlus	-0.0175667
ADRBK1	HDAC1	S393	NetworKIN	-0.0188554
CSNK2A1	HDAC1	S393	NetworKIN	-0.0188554
CSNK2A2	HDAC1	S393	NetworKIN	-0.0188554
CSNK2A1	VAMP4	S88	NetworKIN	-0.0189145
CSNK1D	PACS1	S534	NetworKIN	-0.0206966
CDK2	CLSPN	S810	NetworKIN	-0.0237958
PLK1	SLK	S565	NetworKIN	-0.0242914
CAMK2A	GFPT1	S261	PhosphoSitePlus	-0.0249748
PRKAA1	GFPT1	S261	PhosphoSitePlus	-0.0249748
CDK7	DDB2	S24	NetworKIN	-0.026453
ARAF	SYN1	S510	NetworKIN	-0.0307795
CAMK1	SYN1	S510	NetworKIN	-0.0307795
CAMK2A	SYN1	S510	NetworKIN	-0.0307795
CAMK2B	SYN1	S510	NetworKIN	-0.0307795
CAMK2D	SYN1	S510	NetworKIN	-0.0307795
CAMK2G	SYN1	S510	NetworKIN	-0.0307795
CDK5	SYN1	S510	NetworKIN	-0.0307795
MAPK3	SYN1	S510	NetworKIN	-0.0307795
AURKA	SKA3	S119	NetworKIN	-0.0319951
MAPK7	SENP3	S169	NetworKIN	-0.0324196
CDK5	MAP1B	S1298	NetworKIN	-0.0329742
GSK3A	MAP1B	S1298	NetworKIN	-0.0329742
GSK3B	MAP1B	S1298	NetworKIN	-0.0329742
CSNK2A1	ATRX	S1245	NetworKIN	-0.0371316
HIPK2	ATRX	S1244	NetworKIN	-0.0371316
NEK1	ATRX	S1244	NetworKIN	-0.0371316
PRKDC	ATRX	S1244	NetworKIN	-0.0371316
PRKDC	ATRX	S1245	NetworKIN	-0.0371316
MAPK1	SP3	S73	PhosphoSitePlus	-0.0426254
MAPK3	SP3	S73	PhosphoSitePlus	-0.0426254
CDK5	MAP1B	S1312	NetworKIN	-0.0430994
GSK3A	MAP1B	S1312	NetworKIN	-0.0430994
GSK3B	MAP1B	S1312	NetworKIN	-0.0430994
MAPK8	MAP1B	S1312	NetworKIN	-0.0430994
CSNK2A1	KDM2B	S979	NetworKIN	-0.0445073
GRK6	GRK6	T485	PhosphoSitePlus	-0.0455856
MAP2K4	DAXX	S688	NetworKIN	-0.0508461
MAP2K4	DAXX	S702	NetworKIN	-0.0508461
MAPK9	DAXX	S688	NetworKIN	-0.0508461
NEK4	DAXX	S688	NetworKIN	-0.0508461
NEK4	DAXX	S702	NetworKIN	-0.0508461
MAPK1	BAG3	S377	NetworKIN	-0.0548312
MAPK3	BAG3	S377	NetworKIN	-0.0548312
CSNK2A1	VAMP4	S90	NetworKIN	-0.0555805
CSNK2A1	EIF3C	S178	NetworKIN	-0.0560284
TLK2	EIF3C	S178	NetworKIN	-0.0560284
CSNK2A1	CLN3	S14	NetworKIN	-0.0563278
CSNK2A1	VAMP4	S30	NetworKIN	-0.0596498
CDK5	MAP1B	T1949	NetworKIN	-0.0618706
CSNK1D	MAP1B	T1949	NetworKIN	-0.0618706
DAPK1	MAP1B	T1949	NetworKIN	-0.0618706
GSK3A	MAP1B	T1949	NetworKIN	-0.0618706
GSK3B	MAP1B	T1949	NetworKIN	-0.0618706
MAPK8	MAP1B	T1949	NetworKIN	-0.0618706
PRKCB	CCNL1	S341	NetworKIN	-0.064765
MAPK3	HUWE1	T3927	NetworKIN	-0.0650991
CSNK2A1	MAP1B	S1408	NetworKIN	-0.0656617
CSNK2A2	MAP1B	S1408	NetworKIN	-0.0656617
GSK3A	MAP1B	S1408	NetworKIN	-0.0656617
GSK3B	MAP1B	S1408	NetworKIN	-0.0656617
MAPK8	MAP1B	S1408	NetworKIN	-0.0656617
CDK1	LMNB1	T575	NetworKIN	-0.0732447
CDK2	LMNB1	T575	NetworKIN	-0.0732447
PRKCD	LMNB1	T575	NetworKIN	-0.0732447
TTK	LMNB1	T575	NetworKIN	-0.0732447
AKT3	AGO2	S387	PhosphoSitePlus	-0.0746826
MAPKAPK2	AGO2	S387	PhosphoSitePlus	-0.0746826
CSNK2A1	RAD9A	S387	PhosphoSitePlus	-0.0782103
PRKDC	RAD9A	S387	NetworKIN	-0.0782103
TLK1	RAD9A	S387	NetworKIN	-0.0782103
CSNK1D	MAP1B	S1782	NetworKIN	-0.0813403
CAMK2A	AKAP8	S323	NetworKIN	-0.0833425
CSNK1D	DEK	S301	NetworKIN	-0.08951
CSNK1D	DEK	S303	NetworKIN	-0.08951
CSNK1D	DEK	S306	NetworKIN	-0.08951
CSNK1D	DEK	S307	NetworKIN	-0.08951
CSNK2A1	DEK	S301	NetworKIN	-0.08951
CSNK2A1	DEK	S303	NetworKIN	-0.08951
CSNK2A1	DEK	S306	NetworKIN	-0.08951
CSNK2A1	DEK	S307	NetworKIN	-0.08951
MARK3	MEX3D	S514	NetworKIN	-0.0908629
AURKA	KIF4A	S1225	NetworKIN	-0.0920455
CDK1	KIF4A	S1225	NetworKIN	-0.0920455
NEK2	KIF4A	S1225	NetworKIN	-0.0920455
CDK1	JUN	S63	NetworKIN	-0.0949395
CDK2	JUN	S63	NetworKIN	-0.0949395
CDK3	JUN	S63	PhosphoSitePlus	-0.0949395
CDK4	JUN	S63	NetworKIN	-0.0949395
CHUK	JUN	S63	NetworKIN	-0.0949395
CSNK2A2	JUN	S63	NetworKIN	-0.0949395
GSK3A	JUN	S63	NetworKIN	-0.0949395
GSK3B	JUN	S63	NetworKIN	-0.0949395
IKBKB	JUN	S63	NetworKIN	-0.0949395
MAP2K1	JUN	S63	NetworKIN	-0.0949395
MAP2K2	JUN	S63	NetworKIN	-0.0949395
MAP2K3	JUN	S63	NetworKIN	-0.0949395
MAP2K4	JUN	S63	NetworKIN	-0.0949395
MAP2K5	JUN	S63	NetworKIN	-0.0949395
MAP2K6	JUN	S63	NetworKIN	-0.0949395
MAP2K7	JUN	S63	NetworKIN	-0.0949395
MAPK1	JUN	S63	NetworKIN	-0.0949395
MAPK10	JUN	S63	NetworKIN	-0.0949395
MAPK11	JUN	S63	NetworKIN	-0.0949395
MAPK12	JUN	S63	NetworKIN	-0.0949395
MAPK13	JUN	S63	NetworKIN	-0.0949395
MAPK14	JUN	S63	NetworKIN	-0.0949395
MAPK15	JUN	S63	PhosphoSitePlus	-0.0949395
MAPK3	JUN	S63	NetworKIN	-0.0949395
MAPK7	JUN	S63	NetworKIN	-0.0949395
MAPK8	JUN	S63	PhosphoSitePlus	-0.0949395
MAPK9	JUN	S63	PhosphoSitePlus	-0.0949395
MOK	JUN	S63	NetworKIN	-0.0949395
PBK	JUN	S63	PhosphoSitePlus	-0.0949395
PLK3	JUN	S63	PhosphoSitePlus	-0.0949395
PRKD1	JUN	S63	PhosphoSitePlus	-0.0949395
PRKDC	JUN	S63	NetworKIN	-0.0949395
RAF1	JUN	S63	NetworKIN	-0.0949395
VRK1	JUN	S63	PhosphoSitePlus	-0.0949395
CLK1	SRRM2	S351	NetworKIN	-0.0991631
CLK1	SRRM2	S353	NetworKIN	-0.0991631
PRKCB	PTPRU	S853	NetworKIN	-0.106458
CDK1	RSF1	S1375	PhosphoSitePlus	-0.107725
PLK1	RSF1	S1359	PhosphoSitePlus	-0.107725
MAPK3	ASAP1	S1027	NetworKIN	-0.108016
CLK1	SRRM2	S297	NetworKIN	-0.111233
CSNK2A1	CERS4	S347	PhosphoSitePlus	-0.11495
CSNK2A1	CERS4	S349	PhosphoSitePlus	-0.11495
CSNK2A1	MDC1	S453	PhosphoSitePlus	-0.11688
CSNK2A1	MDC1	T455	PhosphoSitePlus	-0.11688
CDK1	IRS2	S1203	NetworKIN	-0.117439
CHUK	IRS2	S1203	NetworKIN	-0.117439
GSK3A	IRS2	S1203	NetworKIN	-0.117439
GSK3B	IRS2	S1203	NetworKIN	-0.117439
IKBKB	IRS2	S1203	NetworKIN	-0.117439
MAPK1	IRS2	S1203	NetworKIN	-0.117439
MAPK10	IRS2	S1203	NetworKIN	-0.117439
MAPK3	IRS2	S1203	NetworKIN	-0.117439
MAPK8	IRS2	S1203	NetworKIN	-0.117439
HIPK2	ZFHX3	S1204	NetworKIN	-0.118231
PRKDC	ZFHX3	S1204	NetworKIN	-0.118231
PRKCB	AEBP2	S27	NetworKIN	-0.118764
CDK1	SMC4	S22	NetworKIN	-0.118815
PRKAA1	FNIP1	S760	NetworKIN	-0.119559
PRKAA2	FNIP1	S760	NetworKIN	-0.119559
CDK1	CDK13	S325	NetworKIN	-0.120092
AKT1	SOS1	S1134	NetworKIN	-0.125944
AKT2	SOS1	S1134	NetworKIN	-0.125944
AKT3	SOS1	S1134	NetworKIN	-0.125944
MAP2K1	SOS1	S1134	NetworKIN	-0.125944
MAP2K2	SOS1	S1134	NetworKIN	-0.125944
PDK1	SOS1	S1134	NetworKIN	-0.125944
RAF1	SOS1	S1134	NetworKIN	-0.125944
RPS6KA1	SOS1	S1134	PhosphoSitePlus	-0.125944
CDK5	MAP1B	S1400	NetworKIN	-0.126877
GSK3A	MAP1B	S1400	NetworKIN	-0.126877
GSK3B	MAP1B	S1400	NetworKIN	-0.126877
MAPK1	MAP1B	S1400	NetworKIN	-0.126877
MAPK3	MAP1B	S1400	NetworKIN	-0.126877
MAPK8	MAP1B	S1400	NetworKIN	-0.126877
ATM	MCM2	S108	NetworKIN	-0.133874
ATR	MCM2	S108	PhosphoSitePlus	-0.133874
CDC7	MCM2	S108	PhosphoSitePlus	-0.133874
CDK2	MCM2	S108	PhosphoSitePlus	-0.133874
CDK7	MCM2	S108	PhosphoSitePlus	-0.133874
CSNK2A1	MCM2	S108	PhosphoSitePlus	-0.133874
PLK1	MCM2	S108	NetworKIN	-0.133874
PRKDC	MCM2	S108	NetworKIN	-0.133874
TLK1	MCM2	S108	NetworKIN	-0.133874
TLK2	MCM2	S108	NetworKIN	-0.133874
ATM	RAD50	S635	PhosphoSitePlus	-0.134313
ATR	RAD50	S635	NetworKIN	-0.134313
PRKDC	RAD50	S635	NetworKIN	-0.134313
TGFBR2	STRAP	S335	NetworKIN	-0.134405
TGFBR2	STRAP	S338	NetworKIN	-0.134405
AURKB	CLIP1	S200	NetworKIN	-0.142719
CSNK1D	CLIP1	S200	NetworKIN	-0.142719
GSK3A	CLIP1	S200	NetworKIN	-0.142719
GSK3B	CLIP1	S200	NetworKIN	-0.142719
NEK2	CLIP1	S200	NetworKIN	-0.142719
PLK1	CLIP1	S200	NetworKIN	-0.142719
CSNK2A1	DKC1	S453	NetworKIN	-0.153811
RPS6KB1	DKC1	S451	NetworKIN	-0.153811
RPS6KB1	DKC1	S453	NetworKIN	-0.153811
MAPK1	MPZL1	S210	NetworKIN	-0.158174
MAPK3	MPZL1	S210	NetworKIN	-0.158174
ACVR2B	SNX1	T41	NetworKIN	-0.158319
MTOR	SRRM2	S1318	PhosphoSitePlus	-0.15846
GSK3A	MAP1B	S1446	NetworKIN	-0.159201
GSK3B	MAP1B	S1446	NetworKIN	-0.159201
CSNK2A1	STX1B	S14	NetworKIN	-0.160648
AURKA	SETD2	S321	NetworKIN	-0.163001
CAMK4	SETD2	S321	NetworKIN	-0.163001
MAP2K1	SETD2	S321	NetworKIN	-0.163001
MAP2K2	SETD2	S321	NetworKIN	-0.163001
PDK1	SETD2	S321	NetworKIN	-0.163001
ACVR2B	SNX1	S32	NetworKIN	-0.164323
ACVR2B	SNX1	S39	NetworKIN	-0.164323
CSNK2A1	IWS1	S398	NetworKIN	-0.166728
CSNK2A1	IWS1	S400	NetworKIN	-0.166728
MAP2K1	EGFR	T693	NetworKIN	-0.169301
MAPK1	EGFR	T693	PhosphoSitePlus	-0.169301
MAPK14	EGFR	T693	PhosphoSitePlus	-0.169301
MAPK3	EGFR	T693	PhosphoSitePlus	-0.169301
PKD1	EGFR	T693	NetworKIN	-0.169301
CSNK1D	CLIP1	S204	NetworKIN	-0.172397
NEK2	CLIP1	S204	NetworKIN	-0.172397
PLK1	CLIP1	S204	NetworKIN	-0.172397
PRKCA	CLIP1	S204	NetworKIN	-0.172397
PRKCB	CLIP1	S204	NetworKIN	-0.172397
AURKB	CLIP1	S195	NetworKIN	-0.180742
NEK2	CLIP1	S195	NetworKIN	-0.180742
PLK1	CLIP1	S195	PhosphoSitePlus	-0.180742
PKMYT1	CDK1	T14	PhosphoSitePlus	-0.181645
AKT1	HSPB1	S82	PhosphoSitePlus	-0.18936
CHUK	HSPB1	S82	NetworKIN	-0.18936
DMPK	HSPB1	S82	NetworKIN	-0.18936
IKBKB	HSPB1	S82	NetworKIN	-0.18936
MAPKAPK2	HSPB1	S82	PhosphoSitePlus	-0.18936
MAPKAPK3	HSPB1	S82	NetworKIN	-0.18936
MAPKAPK5	HSPB1	S82	NetworKIN	-0.18936
PKD1	HSPB1	S82	NetworKIN	-0.18936
PRKACA	HSPB1	S82	PhosphoSitePlus	-0.18936
PRKD1	HSPB1	S82	PhosphoSitePlus	-0.18936
PRKG1	HSPB1	S82	PhosphoSitePlus	-0.18936
RPS6KA3	HSPB1	S82	NetworKIN	-0.18936
RPS6KB2	HSPB1	S82	PhosphoSitePlus	-0.18936
CDK5	MAP1B	S1396	NetworKIN	-0.189725
GSK3A	MAP1B	S1396	NetworKIN	-0.189725
GSK3B	MAP1B	S1396	NetworKIN	-0.189725
MAPK3	MAP1B	S1396	NetworKIN	-0.189725
MAPK8	MAP1B	S1396	NetworKIN	-0.189725
MAPK13	FOSL2	S320	NetworKIN	-0.191004
MAPK8	FOSL2	S320	NetworKIN	-0.191004
CDK1	MAP1B	S2211	NetworKIN	-0.196257
CDK5	MAP1B	S2211	NetworKIN	-0.196257
CSNK2A1	ACACA	S60	NetworKIN	-0.198741
CSNK2A2	ACACA	S60	NetworKIN	-0.198741
CSNK2A1	EIF3B	S154	NetworKIN	-0.199078
DAPK1	MAP1B	T1799	NetworKIN	-0.199825
GSK3A	MAP1B	T1799	NetworKIN	-0.199825
GSK3B	MAP1B	T1799	NetworKIN	-0.199825
MAP4K6	MAP1B	T1799	NetworKIN	-0.199825
CSNK1D	MAP1B	S995	NetworKIN	-0.20004
CSNK2A1	MAP1B	S995	NetworKIN	-0.20004
CSNK2A2	MAP1B	S995	NetworKIN	-0.20004
GSK3A	MAP1B	S995	NetworKIN	-0.20004
GSK3B	MAP1B	S995	NetworKIN	-0.20004
CSNK1A1	APC	S1392	NetworKIN	-0.200845
CSNK1D	APC	S1392	NetworKIN	-0.200845
CSNK1E	APC	S1392	PhosphoSitePlus	-0.200845
CSNK2A1	APC	S1392	NetworKIN	-0.200845
GSK3A	APC	S1392	NetworKIN	-0.200845
GSK3B	APC	S1392	NetworKIN	-0.200845
NEK2	APC	S1392	NetworKIN	-0.200845
PLK1	APC	S1392	NetworKIN	-0.200845
PLK1	RIOK2	S335	PhosphoSitePlus	-0.209987
CDK4	EIF3K	S217	NetworKIN	-0.210425
MAPK3	SNIP1	S35	NetworKIN	-0.211365
CDK7	ERCC6	S429	NetworKIN	-0.223605
CDK7	ERCC6	S430	NetworKIN	-0.223605
CSNK2A1	ERCC6	S429	NetworKIN	-0.223605
CSNK2A1	ERCC6	S430	NetworKIN	-0.223605
AURKA	PSMD1	S315	NetworKIN	-0.226629
AURKA	PSMD1	T311	NetworKIN	-0.226629
CDK1	PSMD1	S315	NetworKIN	-0.226629
CDK1	PSMD1	T311	NetworKIN	-0.226629
CDK2	PSMD1	S315	NetworKIN	-0.226629
CDK2	PSMD1	T311	NetworKIN	-0.226629
MAPK3	SGTA	T81	NetworKIN	-0.227772
STK11	SGTA	T81	NetworKIN	-0.227772
ADRBK1	EGFR	S1064	NetworKIN	-0.230906
MAP2K1	EGFR	S1064	NetworKIN	-0.230906
PAK1	EGFR	S1064	NetworKIN	-0.230906
PKD1	EGFR	S1064	NetworKIN	-0.230906
PRKCA	EGFR	S1064	NetworKIN	-0.230906
PRKCD	EGFR	S1064	NetworKIN	-0.230906
PRKCE	EGFR	S1064	NetworKIN	-0.230906
CSNK2A1	TGS1	S85	NetworKIN	-0.231488
CSNK2A1	TGS1	S89	NetworKIN	-0.231488
GSK3A	TGS1	S85	NetworKIN	-0.231488
GSK3A	TGS1	S89	NetworKIN	-0.231488
GSK3B	TGS1	S85	NetworKIN	-0.231488
GSK3B	TGS1	S89	NetworKIN	-0.231488
PRKDC	TGS1	S85	NetworKIN	-0.231488
AKT1	CRK	S41	NetworKIN	-0.234265
MAP2K4	CRK	S41	NetworKIN	-0.234265
PAK1	CRK	S41	PhosphoSitePlus	-0.234265
PRKCG	CRK	S41	NetworKIN	-0.234265
PRKCH	CRK	S41	NetworKIN	-0.234265
PRKCT	CRK	S41	NetworKIN	-0.234265
RAF1	CRK	S41	NetworKIN	-0.234265
MAPK3	HUWE1	T2889	NetworKIN	-0.235322
MAPK1	ASAP1	S843	NetworKIN	-0.236055
MAPK3	ASAP1	S843	NetworKIN	-0.236055
CDK1	SRC	S75	NetworKIN	-0.238073
CDK5	SRC	S75	PhosphoSitePlus	-0.238073
CHUK	SRC	S75	NetworKIN	-0.238073
CSNK1D	SRC	S75	NetworKIN	-0.238073
IKBKB	SRC	S75	NetworKIN	-0.238073
MAPK1	SRC	S75	NetworKIN	-0.238073
MAPK11	SRC	S75	NetworKIN	-0.238073
PDK1	SRC	S75	NetworKIN	-0.238073
PRKCH	SRC	S75	NetworKIN	-0.238073
PRKCI	SRC	S75	NetworKIN	-0.238073
RAF1	SRC	S75	NetworKIN	-0.238073
CAMK1	CREB1	S108	NetworKIN	-0.241961
CAMK2A	CREB1	S108	NetworKIN	-0.241961
CAMK2B	CREB1	S108	NetworKIN	-0.241961
CAMK2D	CREB1	S108	NetworKIN	-0.241961
CAMK2G	CREB1	S108	NetworKIN	-0.241961
CAMK4	CREB1	S108	NetworKIN	-0.241961
CSNK1A1	CREB1	S108	PhosphoSitePlus	-0.241961
CSNK2A1	CREB1	S108	PhosphoSitePlus	-0.241961
GSK3A	CREB1	S108	NetworKIN	-0.241961
GSK3B	CREB1	S108	NetworKIN	-0.241961
HIPK2	CREB1	S108	NetworKIN	-0.241961
MAP2K1	CREB1	S108	NetworKIN	-0.241961
MAP2K3	CREB1	S108	NetworKIN	-0.241961
MAP2K6	CREB1	S108	NetworKIN	-0.241961
MAPK7	CREB1	S108	NetworKIN	-0.241961
PRKG1	CREB1	S108	NetworKIN	-0.241961
RAF1	CREB1	S108	NetworKIN	-0.241961
RPS6KA2	CREB1	S108	NetworKIN	-0.241961
CHEK1	CDK13	S437	PhosphoSitePlus	-0.242194
CSNK2A1	EIF3J	S13	NetworKIN	-0.251784
CDK1	APC	S780	NetworKIN	-0.258703
CSNK1E	APC	S780	NetworKIN	-0.258703
GSK3A	APC	S780	NetworKIN	-0.258703
GSK3B	APC	S780	NetworKIN	-0.258703
NEK2	APC	S780	NetworKIN	-0.258703
PLK1	EME1	S85	NetworKIN	-0.265724
PLK1	EME1	S87	NetworKIN	-0.265724
CLK1	SRRM2	S1101	NetworKIN	-0.265818
CLK1	SRRM2	S1103	NetworKIN	-0.265818
GSK3B	JUNB	S251	PhosphoSitePlus	-0.268297
MAP2K1	JUNB	S251	NetworKIN	-0.268297
RAF1	JUNB	S251	NetworKIN	-0.268297
CLK1	SON	S94	NetworKIN	-0.275232
AURKA	TOP2A	S1377	NetworKIN	-0.275287
CSNK1G2	TOP2A	S1377	NetworKIN	-0.275287
CSNK2A1	TOP2A	S1377	PhosphoSitePlus	-0.275287
NEK2	TOP2A	S1377	NetworKIN	-0.275287
PLK4	TOP2A	S1377	NetworKIN	-0.275287
PRKCG	TOP2A	S1377	NetworKIN	-0.275287
PRKDC	TOP2A	S1377	NetworKIN	-0.275287
PRKAA1	KLC2	S582	PhosphoSitePlus	-0.275405
AURKA	NCOA3	S551	NetworKIN	-0.277626
CHUK	NCOA3	S551	NetworKIN	-0.277626
IKBKB	NCOA3	S551	NetworKIN	-0.277626
MAPK1	NCOA3	S551	NetworKIN	-0.277626
MAPK14	NCOA3	S551	NetworKIN	-0.277626
CLK1	PPIG	S397	NetworKIN	-0.279361
MAPK1	TPR	S379	NetworKIN	-0.289053
NEK2	TPR	S379	NetworKIN	-0.289053
CDK1	TSC2	S1411	NetworKIN	-0.289249
CDK2	TSC2	S1411	NetworKIN	-0.289249
GSK3A	TSC2	S1411	NetworKIN	-0.289249
GSK3B	TSC2	S1411	NetworKIN	-0.289249
IKBKB	TSC2	S1411	NetworKIN	-0.289249
MAPK1	TSC2	S1411	NetworKIN	-0.289249
MAPK11	TSC2	S1411	NetworKIN	-0.289249
MAPK3	TSC2	S1411	NetworKIN	-0.289249
NEK1	TSC2	S1411	NetworKIN	-0.289249
PKD1	TSC2	S1411	NetworKIN	-0.289249
RPS6KA2	TSC2	S1411	NetworKIN	-0.289249
CAMK1	SYN1	S553	NetworKIN	-0.289829
CDK5	SYN1	S553	NetworKIN	-0.289829
MAPK3	SYN1	S553	NetworKIN	-0.289829
MTOR	MAF1	S68	PhosphoSitePlus	-0.289979
CSNK2A1	WASL	S484	NetworKIN	-0.29137
CSNK1D	MAP1S	S475	NetworKIN	-0.293771
CDK7	ERCC5	S356	NetworKIN	-0.296307
CSNK2A1	ERCC5	S356	NetworKIN	-0.296307
AKT1	FLNA	S2152	PhosphoSitePlus	-0.307971
CAMK2G	FLNA	S2152	NetworKIN	-0.307971
CHUK	FLNA	S2152	NetworKIN	-0.307971
IKBKB	FLNA	S2152	NetworKIN	-0.307971
MAP2K4	FLNA	S2152	NetworKIN	-0.307971
PAK1	FLNA	S2152	PhosphoSitePlus	-0.307971
PRKACA	FLNA	S2152	PhosphoSitePlus	-0.307971
PRKCT	FLNA	S2152	NetworKIN	-0.307971
RPS6KA1	FLNA	S2152	PhosphoSitePlus	-0.307971
GSK3A	APC	S2125	NetworKIN	-0.308469
GSK3B	APC	S2125	NetworKIN	-0.308469
NEK2	APC	S2125	NetworKIN	-0.308469
CSNK2A1	IWS1	S69	NetworKIN	-0.310424
CLK1	SRRM2	S2690	NetworKIN	-0.310757
CSNK2A1	SUZ12	S546	NetworKIN	-0.321749
PLK1	SUZ12	S546	PhosphoSitePlus	-0.321749
PAK4	LARP1	S847	NetworKIN	-0.321901
CDK7	CTR9	T925	NetworKIN	-0.326576
CSNK2A1	CTR9	T925	NetworKIN	-0.326576
TTK	CTR9	T925	NetworKIN	-0.326576
GSK3B	JUNB	T255	PhosphoSitePlus	-0.32923
MAPK1	JUNB	T255	NetworKIN	-0.32923
MAPK10	JUNB	T255	NetworKIN	-0.32923
MAPK11	JUNB	T255	NetworKIN	-0.32923
MAPK3	JUNB	T255	NetworKIN	-0.32923
MAPK8	JUNB	T255	NetworKIN	-0.32923
MAPK9	JUNB	T255	NetworKIN	-0.32923
RAF1	JUNB	T255	NetworKIN	-0.32923
CLK1	SRRM2	S2692	NetworKIN	-0.329285
ROCK1	RTN4	S181	NetworKIN	-0.330825
ROCK2	RTN4	S181	NetworKIN	-0.330825
CSNK2A1	CHD4	S428	NetworKIN	-0.341357
PRKCI	SMG1	S3570	NetworKIN	-0.34487
ROCK1	RTN4	S860	NetworKIN	-0.35277
ROCK1	RTN4	S863	NetworKIN	-0.35277
CDK7	ERCC5	S563	NetworKIN	-0.357299
CSNK2A1	ERCC5	S563	NetworKIN	-0.357299
CDK7	MTA1	S576	NetworKIN	-0.357885
ROCK1	RTN4	S182	NetworKIN	-0.363022
ATM	TOP1	S10	NetworKIN	-0.371256
CSNK2A1	TOP1	S10	PhosphoSitePlus	-0.371256
CSNK2A2	TOP1	S10	NetworKIN	-0.371256
PRKDC	TOP1	S10	NetworKIN	-0.371256
CSNK2A1	EIF3B	S164	NetworKIN	-0.371935
CDK2	CLSPN	S808	NetworKIN	-0.374695
CDK7	LEO1	S658	NetworKIN	-0.376286
CSNK2A1	LEO1	S658	NetworKIN	-0.376286
CDK7	LEO1	S14	NetworKIN	-0.377516
CSNK2A1	LEO1	S14	NetworKIN	-0.377516
ARAF	RBM10	S89	NetworKIN	-0.386707
CDK1	APC	S2473	NetworKIN	-0.387413
CSNK1E	APC	S2473	NetworKIN	-0.387413
GSK3A	APC	S2473	NetworKIN	-0.387413
GSK3B	APC	S2473	NetworKIN	-0.387413
MAPK3	APC	S2473	NetworKIN	-0.387413
NEK2	APC	S2473	NetworKIN	-0.387413
CSNK2A1	DAXX	S737	PhosphoSitePlus	-0.387814
MAP2K4	DAXX	S737	NetworKIN	-0.387814
NEK4	DAXX	S737	NetworKIN	-0.387814
CSNK2A1	EIF3B	S152	NetworKIN	-0.391131
CSNK2A1	IWS1	S80	NetworKIN	-0.396289
CAMK1	CREB1	S114	NetworKIN	-0.39756
CAMK2A	CREB1	S114	NetworKIN	-0.39756
CAMK2B	CREB1	S114	NetworKIN	-0.39756
CAMK2D	CREB1	S114	NetworKIN	-0.39756
CAMK2G	CREB1	S114	NetworKIN	-0.39756
CSNK1A1	CREB1	S114	PhosphoSitePlus	-0.39756
CSNK1D	CREB1	S114	NetworKIN	-0.39756
GSK3A	CREB1	S114	NetworKIN	-0.39756
GSK3B	CREB1	S114	NetworKIN	-0.39756
HIPK2	CREB1	S114	NetworKIN	-0.39756
MAP2K1	CREB1	S114	NetworKIN	-0.39756
MAP2K3	CREB1	S114	NetworKIN	-0.39756
MAP2K6	CREB1	S114	NetworKIN	-0.39756
PKD1	CREB1	S114	NetworKIN	-0.39756
PRKG1	CREB1	S114	NetworKIN	-0.39756
RAF1	CREB1	S114	NetworKIN	-0.39756
RPS6KA2	CREB1	S114	NetworKIN	-0.39756
MAPK11	ATF7	T51	PhosphoSitePlus	-0.400239
MAPK8	ATF7	T51	NetworKIN	-0.400239
MAPK8	ATF7	T53	NetworKIN	-0.400239
MAPK9	ATF7	T51	NetworKIN	-0.400239
MAPK9	ATF7	T53	NetworKIN	-0.400239
MAP2K1	PAK2	S141	NetworKIN	-0.400917
MAP2K4	PAK2	S141	NetworKIN	-0.400917
MAP2K7	PAK2	S141	NetworKIN	-0.400917
PAK2	PAK2	S141	NetworKIN	-0.400917
PRKCB	PAK2	S141	NetworKIN	-0.400917
PRKCE	PAK2	S141	NetworKIN	-0.400917
RAF1	PAK2	S141	NetworKIN	-0.400917
MAPK1	FOSL1	S265	NetworKIN	-0.408583
MAPK3	FOSL1	S265	NetworKIN	-0.408583
MAPK7	FOSL1	S265	NetworKIN	-0.408583
MAPK8	FOSL1	S265	NetworKIN	-0.408583
MAPK9	FOSL1	S265	NetworKIN	-0.408583
PRKCQ	FOSL1	S265	PhosphoSitePlus	-0.408583
CSNK2A1	STX1A	S14	PhosphoSitePlus	-0.411807
CSNK2A2	STX1A	S14	NetworKIN	-0.411807
HIPK2	SENP6	S335	NetworKIN	-0.412993
ULK1	SMCR8	S492	PhosphoSitePlus	-0.420718
AURKA	CDC23	T596	NetworKIN	-0.421211
CDK1	CDC23	T596	NetworKIN	-0.421211
CDK2	CDC23	T596	NetworKIN	-0.421211
NEK2	CDC23	T596	NetworKIN	-0.421211
BCKDK	SUMO1	S2	NetworKIN	-0.430101
CDK4	SUMO1	S2	NetworKIN	-0.430101
CDK6	SUMO1	S2	NetworKIN	-0.430101
CSNK2A1	SUMO1	S2	NetworKIN	-0.430101
AKT1	IRS2	T520	NetworKIN	-0.434424
AKT2	IRS2	T520	NetworKIN	-0.434424
AKT3	IRS2	T520	NetworKIN	-0.434424
GSK3A	IRS2	T520	NetworKIN	-0.434424
MAPK1	IRS2	T520	NetworKIN	-0.434424
MAPK10	IRS2	T520	NetworKIN	-0.434424
MAPK3	IRS2	T520	NetworKIN	-0.434424
MAPK8	IRS2	T520	NetworKIN	-0.434424
PDK1	IRS2	T520	NetworKIN	-0.434424
RPS6KB1	IRS2	T520	NetworKIN	-0.434424
CSNK1A1	ERF	S190	NetworKIN	-0.435414
AURKA	NCOR1	S2120	NetworKIN	-0.436521
CDK1	NCOR1	S2120	NetworKIN	-0.436521
CLK1	NCOR1	S2120	NetworKIN	-0.436521
AURKA	CDC23	S588	NetworKIN	-0.437449
AURKB	CDC23	S588	NetworKIN	-0.437449
CDK1	CDC23	S588	NetworKIN	-0.437449
CDK2	CDC23	S588	NetworKIN	-0.437449
NEK2	CDC23	S588	NetworKIN	-0.437449
NEK2	TPR	S2048	NetworKIN	-0.440007
PLK1	TPR	S2048	NetworKIN	-0.440007
PDK1	PKN2	S302	NetworKIN	-0.441651
PDK2	PKN2	S302	NetworKIN	-0.441651
CLK1	SON	S2009	NetworKIN	-0.459823
CLK1	SON	S2011	NetworKIN	-0.459823
CLK1	SON	S2013	NetworKIN	-0.459823
AKT1	PKN2	S583	NetworKIN	-0.461224
PAK2	PKN2	S583	NetworKIN	-0.461224
PDK1	PKN2	S583	NetworKIN	-0.461224
PDK2	PKN2	S583	NetworKIN	-0.461224
PDK1	PKN2	S306	NetworKIN	-0.463089
PDK2	PKN2	S306	NetworKIN	-0.463089
PLK1	FOXM1	S730	PhosphoSitePlus	-0.466448
CHUK	PIAS1	S466	NetworKIN	-0.47445
CHUK	PIAS1	S467	NetworKIN	-0.47445
CHUK	PIAS1	S468	NetworKIN	-0.47445
CSNK2A1	PIAS1	S466	PhosphoSitePlus	-0.47445
CSNK2A1	PIAS1	S467	PhosphoSitePlus	-0.47445
CSNK2A1	PIAS1	S468	PhosphoSitePlus	-0.47445
HIPK2	PIAS1	S468	NetworKIN	-0.47445
MAPK7	PIAS1	S466	NetworKIN	-0.47445
CDK7	ERCC5	S562	NetworKIN	-0.474484
CSNK2A1	ERCC5	S562	NetworKIN	-0.474484
CDK5	MEF2D	S180	NetworKIN	-0.477045
MAPK3	MEF2D	S180	NetworKIN	-0.477045
MAPK7	MEF2D	S180	NetworKIN	-0.477045
PKD3	VAMP2	S80	NetworKIN	-0.484102
PRKCI	VAMP2	S80	NetworKIN	-0.484102
TTK	CDK13	T1056	NetworKIN	-0.484808
CSNK2A1	EIF3J	S20	NetworKIN	-0.485228
CSNK2A1	GBF1	S1318	NetworKIN	-0.505734
CDK1	MAP1B	T1788	NetworKIN	-0.514447
CDK5	MAP1B	T1788	NetworKIN	-0.514447
CSNK1D	MAP1B	T1788	NetworKIN	-0.514447
DAPK1	MAP1B	T1788	NetworKIN	-0.514447
GSK3A	MAP1B	T1788	NetworKIN	-0.514447
GSK3B	MAP1B	T1788	NetworKIN	-0.514447
CDK7	ERCC5	S355	NetworKIN	-0.516441
CSNK2A1	ERCC5	S355	NetworKIN	-0.516441
NEK2	TPR	S1185	NetworKIN	-0.521708
PLK1	TPR	S1185	NetworKIN	-0.521708
CDK1	LMNA	S390	PhosphoSitePlus	-0.523485
CDK1	LMNA	S392	PhosphoSitePlus	-0.523485
GSK3A	LMNA	S390	NetworKIN	-0.523485
GSK3A	LMNA	S392	NetworKIN	-0.523485
MAPK3	LMNA	S390	NetworKIN	-0.523485
CSNK2A1	RRP15	S11	NetworKIN	-0.526885
CDK1	CCNL1	S342	NetworKIN	-0.527747
CHUK	FOXO3	S284	NetworKIN	-0.531152
GSK3A	FOXO3	S284	NetworKIN	-0.531152
GSK3B	FOXO3	S284	NetworKIN	-0.531152
IKBKB	FOXO3	S284	NetworKIN	-0.531152
MAPK8	FOXO3	S284	NetworKIN	-0.531152
PDK1	FOXO3	S284	NetworKIN	-0.531152
PLK1	FOXO3	S284	NetworKIN	-0.531152
SGK1	FOXO3	S284	NetworKIN	-0.531152
AKT1	IRS2	S1176	NetworKIN	-0.532311
AKT2	IRS2	S1176	NetworKIN	-0.532311
AKT3	IRS2	S1176	NetworKIN	-0.532311
CHUK	IRS2	S1176	NetworKIN	-0.532311
GSK3A	IRS2	S1176	NetworKIN	-0.532311
GSK3B	IRS2	S1176	NetworKIN	-0.532311
IKBKB	IRS2	S1176	NetworKIN	-0.532311
PDK1	IRS2	S1176	NetworKIN	-0.532311
PRKAA2	IRS2	S1176	NetworKIN	-0.532311
PRKCD	IRS2	S1176	NetworKIN	-0.532311
CSNK2A1	IWS1	S82	NetworKIN	-0.533207
CDK5	MAP1B	S1252	NetworKIN	-0.545107
GSK3A	MAP1B	S1252	NetworKIN	-0.545107
GSK3B	MAP1B	S1252	NetworKIN	-0.545107
TLK2	ASF1B	S198	PhosphoSitePlus	-0.551771
CDK1	UBE4B	S31	NetworKIN	-0.558911
CDK7	ERCC5	S384	NetworKIN	-0.564359
CDK1	FLNA	S1459	PhosphoSitePlus	-0.58389
CHUK	FLNA	S1459	NetworKIN	-0.58389
IKBKB	FLNA	S1459	NetworKIN	-0.58389
MAPK9	FLNA	S1459	NetworKIN	-0.58389
CSNK1G1	DIDO1	S805	NetworKIN	-0.585548
MAPK12	DIDO1	S805	NetworKIN	-0.585548
CDK7	LEO1	S10	NetworKIN	-0.595131
CDK5	MAP1B	S1260	NetworKIN	-0.595511
GSK3A	MAP1B	S1260	NetworKIN	-0.595511
GSK3B	MAP1B	S1260	NetworKIN	-0.595511
MAPK1	MAP1B	S1260	NetworKIN	-0.595511
MAPK3	MAP1B	S1260	NetworKIN	-0.595511
CAMK1G	TNIP1	T431	NetworKIN	-0.607743
MAPK1	TNIP1	T431	NetworKIN	-0.607743
CDK1	CDC27	T205	PhosphoSitePlus	-0.611726
PLK1	CDC27	T205	PhosphoSitePlus	-0.611726
CDK5	MAP1B	S1779	NetworKIN	-0.612448
GSK3A	MAP1B	S1779	NetworKIN	-0.612448
GSK3B	MAP1B	S1779	NetworKIN	-0.612448
MAPK8	MAP1B	S1779	NetworKIN	-0.612448
CSNK2A1	ATRX	S677	NetworKIN	-0.624333
HIPK2	ATRX	S677	NetworKIN	-0.624333
PRKCB	TFAP4	S124	NetworKIN	-0.62847
CDK1	UNG	T60	NetworKIN	-0.635388
MAPK1	ZEB1	S646	NetworKIN	-0.640561
MAPK7	SENP3	T176	NetworKIN	-0.64509
GSK3B	ILKAP	S13	NetworKIN	-0.662671
CSNK1A1	HERC2	S1948	NetworKIN	-0.667423
CSNK2A1	HERC2	S1948	NetworKIN	-0.667423
ATM	CREB1	S111	PhosphoSitePlus	-0.669035
ATR	CREB1	S111	NetworKIN	-0.669035
CAMK1	CREB1	S111	NetworKIN	-0.669035
CAMK2B	CREB1	S111	NetworKIN	-0.669035
CSNK1A1	CREB1	S111	PhosphoSitePlus	-0.669035
CSNK1D	CREB1	S111	NetworKIN	-0.669035
CSNK2A1	CREB1	S111	PhosphoSitePlus	-0.669035
MAP2K1	CREB1	S111	NetworKIN	-0.669035
MAP2K3	CREB1	S111	NetworKIN	-0.669035
MAP2K6	CREB1	S111	NetworKIN	-0.669035
PRKG1	CREB1	S111	NetworKIN	-0.669035
RAF1	CREB1	S111	NetworKIN	-0.669035
RPS6KA2	CREB1	S111	NetworKIN	-0.669035
CDK1	LIN54	S310	NetworKIN	-0.729875
CDK1	LIN54	S314	NetworKIN	-0.729875
CDK4	LIN54	S310	NetworKIN	-0.729875
CHUK	TRAF2	S11	NetworKIN	-0.731414
HIPK2	TRAF2	S11	NetworKIN	-0.731414
IKBKB	TRAF2	S11	NetworKIN	-0.731414
MAP2K4	TRAF2	S11	NetworKIN	-0.731414
CSNK2A2	L1CAM	T1247	NetworKIN	-0.73789
RPS6KA2	L1CAM	T1247	NetworKIN	-0.73789
CDK5	MAP1B	S1785	NetworKIN	-0.745029
GSK3A	MAP1B	S1785	NetworKIN	-0.745029
GSK3B	MAP1B	S1785	NetworKIN	-0.745029
MAPK8	MAP1B	S1785	NetworKIN	-0.745029
GSK3A	TSC2	S1387	NetworKIN	-0.753069
GSK3B	TSC2	S1387	NetworKIN	-0.753069
IKBKB	TSC2	S1387	NetworKIN	-0.753069
NEK1	TSC2	S1387	NetworKIN	-0.753069
PKD1	TSC2	S1387	NetworKIN	-0.753069
PLK1	TSC2	S1387	NetworKIN	-0.753069
PRKAA1	TSC2	S1387	NetworKIN	-0.753069
PRKAA2	TSC2	S1387	NetworKIN	-0.753069
RPS6KA2	TSC2	S1387	NetworKIN	-0.753069
ATM	RPAP3	S116	NetworKIN	-0.775523
CSNK2A1	RALY	T298	NetworKIN	-0.803081
AURKA	BUB1	S596	NetworKIN	-0.805482
CDK1	BUB1	S596	NetworKIN	-0.805482
CDK5	BUB1	S596	NetworKIN	-0.805482
MAPK1	BUB1	S596	NetworKIN	-0.805482
MAPK3	BUB1	S596	NetworKIN	-0.805482
NEK2	BUB1	S596	NetworKIN	-0.805482
RPS6KA2	BUB1	S596	NetworKIN	-0.805482
ATR	CHD4	T1549	NetworKIN	-0.815259
CSNK2A1	CHD4	T1549	NetworKIN	-0.815259
MAPK3	CHD4	T1553	NetworKIN	-0.815259
CDK1	DNM1L	S616	PhosphoSitePlus	-0.820218
CDK2	DNM1L	S616	PhosphoSitePlus	-0.820218
CDK5	DNM1L	S616	PhosphoSitePlus	-0.820218
MAPK1	DNM1L	S616	PhosphoSitePlus	-0.820218
MAPK3	DNM1L	S616	PhosphoSitePlus	-0.820218
PRKCD	DNM1L	S616	PhosphoSitePlus	-0.820218
CSNK2A1	IWS1	S84	NetworKIN	-0.825423
PRKACB	ADCY9	S691	NetworKIN	-0.842038
PRKACG	ADCY9	S691	NetworKIN	-0.842038
ROCK1	RTN4	S184	NetworKIN	-0.857688
ATM	CD44	S706	NetworKIN	-0.858747
CAMK2A	CD44	S706	PhosphoSitePlus	-0.858747
ROCK2	CD44	S706	NetworKIN	-0.858747
TGFBR2	CD44	S706	NetworKIN	-0.858747
PRKACA	TPPP	S32	PhosphoSitePlus	-0.866253
CDK1	SCML2	S511	PhosphoSitePlus	-0.866821
CDK2	SCML2	S511	PhosphoSitePlus	-0.866821
CDK4	CCNL1	T325	NetworKIN	-0.877078
CDK6	CCNL1	T325	NetworKIN	-0.877078
PRKG2	LASP1	T104	NetworKIN	-0.88281
ADRBK1	MEF2D	S106	NetworKIN	-0.885521
MAP2K5	MEF2D	S106	NetworKIN	-0.885521
MAPK7	MEF2D	S106	NetworKIN	-0.885521
CSNK2A1	CERS4	S350	PhosphoSitePlus	-0.893942
CSNK1D	PCM1	S1494	NetworKIN	-0.900844
MAPK3	HSF1	S314	NetworKIN	-0.908488
MAPK8	HSF1	S314	NetworKIN	-0.908488
PLK1	HSF1	S314	NetworKIN	-0.908488
PRKDC	HSF1	S314	NetworKIN	-0.908488
CDK7	CCNL1	S355	NetworKIN	-0.916104
CSNK2A1	RALY	T286	NetworKIN	-0.917057
CSNK1D	PCM1	S1497	NetworKIN	-0.920515
GSK3B	PCM1	S1497	NetworKIN	-0.920515
AURKA	BUB1	S593	NetworKIN	-0.94119
CDK1	BUB1	S593	PhosphoSitePlus	-0.94119
CDK5	BUB1	S593	NetworKIN	-0.94119
MAPK3	BUB1	S593	NetworKIN	-0.94119
NEK2	BUB1	S593	NetworKIN	-0.94119
RPS6KA2	BUB1	S593	NetworKIN	-0.94119
CSNK1G1	DIDO1	S152	NetworKIN	-0.947909
CSNK1G1	DIDO1	S154	NetworKIN	-0.947909
CSNK1G1	DIDO1	T151	NetworKIN	-0.947909
TTK	DIDO1	T151	NetworKIN	-0.947909
CDK7	CDC37	S13	NetworKIN	-0.950465
CHUK	CDC37	S13	NetworKIN	-0.950465
CSNK2A1	CDC37	S13	PhosphoSitePlus	-0.950465
CSNK2A2	CDC37	S13	PhosphoSitePlus	-0.950465
IKBKB	CDC37	S13	NetworKIN	-0.950465
ADRBK1	GRK5	S484	NetworKIN	-0.968059
GRK5	GRK5	S484	PhosphoSitePlus	-0.968059
GSK3A	TGS1	S154	NetworKIN	-0.980095
GSK3B	TGS1	S154	NetworKIN	-0.980095
DAPK1	MAP1B	T1282	NetworKIN	-1.00016
GSK3A	MAP1B	S1276	NetworKIN	-1.00016
GSK3A	MAP1B	T1282	NetworKIN	-1.00016
GSK3B	MAP1B	S1276	NetworKIN	-1.00016
GSK3B	MAP1B	T1282	NetworKIN	-1.00016
CDK7	TAF3	S411	NetworKIN	-1.00988
CSNK2A1	HERC2	S1942	NetworKIN	-1.01145
CSNK2A1	NAA15	S855	NetworKIN	-1.01237
HIPK2	NAA15	S855	NetworKIN	-1.01237
PRKDC	NAA15	S855	NetworKIN	-1.01237
CSNK1D	PCM1	S1500	NetworKIN	-1.02154
ADRBK1	EGFR	S695	NetworKIN	-1.02238
CAMK4	EGFR	S695	NetworKIN	-1.02238
MAP2K1	EGFR	S695	NetworKIN	-1.02238
PDK1	EGFR	S695	NetworKIN	-1.02238
CDK1	APC	S2535	NetworKIN	-1.03036
CSNK1E	APC	S2535	NetworKIN	-1.03036
GSK3A	APC	S2535	NetworKIN	-1.03036
GSK3B	APC	S2535	NetworKIN	-1.03036
MAPK3	APC	S2535	NetworKIN	-1.03036
NEK2	APC	S2535	NetworKIN	-1.03036
PRKCB	UBR5	S2483	NetworKIN	-1.03564
CLK1	SRRM2	T1003	NetworKIN	-1.05562
CDK1	TSC2	S1452	NetworKIN	-1.07974
CDK2	TSC2	S1452	NetworKIN	-1.07974
CSNK1A1	TSC2	S1452	NetworKIN	-1.07974
CSNK1D	TSC2	S1452	NetworKIN	-1.07974
GSK3A	TSC2	S1452	NetworKIN	-1.07974
GSK3B	TSC2	S1452	NetworKIN	-1.07974
IKBKB	TSC2	S1452	NetworKIN	-1.07974
MAPK1	TSC2	S1452	NetworKIN	-1.07974
MAPK11	TSC2	S1452	NetworKIN	-1.07974
MAPK3	TSC2	S1452	NetworKIN	-1.07974
NEK1	TSC2	S1452	NetworKIN	-1.07974
PRKAA1	TSC2	S1452	NetworKIN	-1.07974
PRKAA2	TSC2	S1452	NetworKIN	-1.07974
RPS6KA2	TSC2	S1452	NetworKIN	-1.07974
PLK1	EME1	S12	NetworKIN	-1.09423
CSNK2A1	AATF	S203	NetworKIN	-1.09955
CDK1	RSF1	S748	NetworKIN	-1.10049
GSK3A	GYS1	S649	NetworKIN	-1.11719
GSK3B	GYS1	S649	NetworKIN	-1.11719
MAPKAPK5	GYS1	S649	NetworKIN	-1.11719
PRKAA2	GYS1	S649	NetworKIN	-1.11719
CSNK2A2	MAP1B	S1406	NetworKIN	-1.16783
GSK3A	MAP1B	S1406	NetworKIN	-1.16783
GSK3B	MAP1B	S1406	NetworKIN	-1.16783
CSNK1D	MAP1B	S937	NetworKIN	-1.16913
CSNK2A1	MAP1B	S937	NetworKIN	-1.16913
CSNK2A2	MAP1B	S937	NetworKIN	-1.16913
MAPK1	SRRM1	T406	NetworKIN	-1.21693
GSK3B	PCM1	S65	NetworKIN	-1.21982
AKT1	GYS1	S641	NetworKIN	-1.22596
CSNK1A1	GYS1	S641	NetworKIN	-1.22596
GSK3A	GYS1	S641	NetworKIN	-1.22596
GSK3B	GYS1	S641	NetworKIN	-1.22596
PRKAA2	GYS1	S641	NetworKIN	-1.22596
RPS6KA3	GYS1	S641	NetworKIN	-1.22596
MAPK3	TRAF2	T7	NetworKIN	-1.2356
PLK1	SLK	S571	NetworKIN	-1.2576
CSNK1A1	HERC2	T1944	NetworKIN	-1.2958
CSNK2A1	HERC2	T1944	NetworKIN	-1.2958
LATS1	YAP1	S109	PhosphoSitePlus	-1.33494
PRKCZ	YAP1	S109	PhosphoSitePlus	-1.33494
STK38	YAP1	S109	PhosphoSitePlus	-1.33494
CLK1	SRRM2	T2069	NetworKIN	-1.34485
PRKCB	SRRM2	S2067	NetworKIN	-1.34485
CDK1	NF1	S2515	NetworKIN	-1.35193
RAF1	NF1	S2515	NetworKIN	-1.35193
AKT1	IRS2	S306	NetworKIN	-1.35217
AKT2	IRS2	S306	NetworKIN	-1.35217
AKT3	IRS2	S306	NetworKIN	-1.35217
CHUK	IRS2	S306	NetworKIN	-1.35217
IKBKB	IRS2	S306	NetworKIN	-1.35217
PRKAA2	IRS2	S306	NetworKIN	-1.35217
RAF1	IRS2	S306	NetworKIN	-1.35217
RPS6KB1	IRS2	S306	NetworKIN	-1.35217
CDK1	CDK13	T1147	NetworKIN	-1.35457
[truncated: 130 more rows]

## Sheet: STA-NB-10_15min-vs-control
Kinase.Gene	Substrate.Gene	Substrate.Mod	Source	log2FC
AKT3	AKT3	S472	NetworKIN	6.20518
CHUK	AKT3	S472	NetworKIN	6.20518
GSK3A	AKT3	S472	NetworKIN	6.20518
GSK3B	AKT3	S472	NetworKIN	6.20518
IKBKB	AKT3	S472	NetworKIN	6.20518
PDK1	AKT3	S472	NetworKIN	6.20518
AURKA	TOP2A	S1354	NetworKIN	4.17641
CDK1	TOP2A	S1354	PhosphoSitePlus	4.17641
CSNK1G2	TOP2A	S1354	NetworKIN	4.17641
MAPK1	TOP2A	S1354	PhosphoSitePlus	4.17641
MAPK3	TOP2A	S1354	PhosphoSitePlus	4.17641
NEK2	TOP2A	S1354	NetworKIN	4.17641
PRKCG	TOP2A	S1354	NetworKIN	4.17641
ROCK1	RTN4	S182	NetworKIN	4.0294
TTK	ATN1	T653	NetworKIN	3.86681
CSNK2A1	SRF	S85	PhosphoSitePlus	3.82003
PRKDC	SRF	S85	NetworKIN	3.82003
ROCK1	SRF	S85	NetworKIN	3.82003
ROCK2	SRF	S85	NetworKIN	3.82003
RPS6KA2	SRF	S85	NetworKIN	3.82003
CSNK1G1	DIDO1	S809	NetworKIN	3.67924
PLK1	RCC2	S51	NetworKIN	3.66625
MTOR	MAF1	S60	PhosphoSitePlus	3.49455
CDK7	XPC	S884	NetworKIN	3.35402
CSNK2A1	XPC	S884	NetworKIN	3.35402
CDK1	ATN1	S661	NetworKIN	3.30637
CDK2	XRCC1	S226	PhosphoSitePlus	3.27269
PRKDC	XRCC1	S226	NetworKIN	3.27269
CAMK4	SRF	S83	NetworKIN	3.235
CSNK2A1	SRF	S83	PhosphoSitePlus	3.235
HIPK2	SRF	S83	NetworKIN	3.235
ROCK1	SRF	S83	NetworKIN	3.235
RPS6KA2	SRF	S83	NetworKIN	3.235
CSNK2A1	EMD	S142	NetworKIN	3.15401
PRKG2	EMD	S142	NetworKIN	3.15401
CSNK1G1	DIDO1	S1714	NetworKIN	3.14613
MAPK12	DIDO1	S1714	NetworKIN	3.14613
ATM	SRRM1	S773	NetworKIN	3.12561
CDK2	SRRM1	S773	PhosphoSitePlus	3.12561
PRKCB	CHERP	S813	NetworKIN	3.1245
CSNK2A1	SRF	S77	PhosphoSitePlus	3.11977
PRKDC	SRF	S77	NetworKIN	3.11977
ROCK1	SRF	S77	NetworKIN	3.11977
ROCK2	SRF	S77	NetworKIN	3.11977
RPS6KA2	SRF	S77	NetworKIN	3.11977
CDK7	NCBP1	S22	NetworKIN	3.04085
RPS6KB1	NCBP1	S22	PhosphoSitePlus	3.04085
CDC7	PSIP1	S206	PhosphoSitePlus	3.01974
CSNK2A1	SRF	S79	PhosphoSitePlus	2.9581
PRKDC	SRF	S79	NetworKIN	2.9581
ROCK1	SRF	S79	NetworKIN	2.9581
ROCK2	SRF	S79	NetworKIN	2.9581
RPS6KA2	SRF	S79	NetworKIN	2.9581
PAK4	LARP1	S850	NetworKIN	2.91328
AKT1	FLNC	S2233	PhosphoSitePlus	2.89075
AKT2	FLNC	S2233	PhosphoSitePlus	2.89075
MAP2K4	FLNC	S2233	NetworKIN	2.89075
CSNK2A1	KDM1A	S137	PhosphoSitePlus	2.83347
CSNK2A1	PACS1	S379	NetworKIN	2.82555
CSNK2A1	STRN3	S257	NetworKIN	2.776
CLK1	SRRM2	S854	NetworKIN	2.75743
MAPK3	CHD4	S1535	NetworKIN	2.63237
MTOR	MAF1	S68	PhosphoSitePlus	2.61506
CLK1	SRRM2	T983	NetworKIN	2.57622
CLK1	SRRM2	T848	NetworKIN	2.50764
CSNK2A1	PA2G4	S2	NetworKIN	2.43935
AURKA	NCOR1	S1981	NetworKIN	2.42207
CDK1	NCOR1	S1981	NetworKIN	2.42207
CHUK	NCOR1	S1981	NetworKIN	2.42207
CLK1	NCOR1	S1981	NetworKIN	2.42207
HIPK2	NCOR1	S1981	NetworKIN	2.42207
MAPK3	NCOR1	S1981	NetworKIN	2.42207
MAPK3	NF1	S864	NetworKIN	2.40127
RAF1	NF1	S864	NetworKIN	2.40127
CDK7	XPC	S129	NetworKIN	2.39077
CSNK1D	XPC	S129	NetworKIN	2.39077
CSNK2A1	XPC	S129	NetworKIN	2.39077
CHEK1	CAAP1	S203	PhosphoSitePlus	2.3854
CSNK2A1	PACS1	S381	NetworKIN	2.38199
MAPK7	WNK2	S1818	NetworKIN	2.37158
CDK5	MAP1B	S1965	NetworKIN	2.35817
CSNK1D	MAP1B	S1965	NetworKIN	2.35817
GSK3A	MAP1B	S1965	NetworKIN	2.35817
GSK3B	MAP1B	S1965	NetworKIN	2.35817
MAPK8	MAP1B	S1965	NetworKIN	2.35817
CDK7	XPC	S122	NetworKIN	2.32129
CSNK2A1	XPC	S122	NetworKIN	2.32129
CLK1	SON	S1780	NetworKIN	2.27399
PDK1	ROCK1	S1105	NetworKIN	2.26041
ROCK1	ROCK1	S1105	NetworKIN	2.26041
AURKA	TOP2A	S1337	NetworKIN	2.25527
CSNK1G2	TOP2A	S1337	NetworKIN	2.25527
CSNK2A1	TOP2A	S1337	NetworKIN	2.25527
NEK2	TOP2A	S1337	NetworKIN	2.25527
PLK1	TOP2A	S1337	PhosphoSitePlus	2.25527
PLK4	TOP2A	S1337	NetworKIN	2.25527
PRKCG	TOP2A	S1337	NetworKIN	2.25527
CDK5	MAP1B	S2209	NetworKIN	2.21165
GSK3A	MAP1B	S2209	NetworKIN	2.21165
GSK3B	MAP1B	S2209	NetworKIN	2.21165
MAPK8	MAP1B	S2209	NetworKIN	2.21165
CDK1	TSC2	S1452	NetworKIN	2.19605
CDK2	TSC2	S1452	NetworKIN	2.19605
CSNK1A1	TSC2	S1452	NetworKIN	2.19605
CSNK1D	TSC2	S1452	NetworKIN	2.19605
GSK3A	TSC2	S1452	NetworKIN	2.19605
GSK3B	TSC2	S1452	NetworKIN	2.19605
IKBKB	TSC2	S1452	NetworKIN	2.19605
MAPK1	TSC2	S1452	NetworKIN	2.19605
MAPK11	TSC2	S1452	NetworKIN	2.19605
MAPK3	TSC2	S1452	NetworKIN	2.19605
NEK1	TSC2	S1452	NetworKIN	2.19605
PRKAA1	TSC2	S1452	NetworKIN	2.19605
PRKAA2	TSC2	S1452	NetworKIN	2.19605
RPS6KA2	TSC2	S1452	NetworKIN	2.19605
CSNK2A1	SRPK1	S51	PhosphoSitePlus	2.17369
CSNK2A2	SRPK1	S51	PhosphoSitePlus	2.17369
GRK6	GRK6	T485	PhosphoSitePlus	2.11156
PRKCB	AEBP2	S27	NetworKIN	2.10836
CDK1	CCNL1	S342	NetworKIN	2.04812
CDK7	XPC	S883	NetworKIN	2.02686
CSNK2A1	XPC	S883	NetworKIN	2.02686
PRKCB	RBM12	S420	NetworKIN	2.02632
GSK3A	IRS2	T779	NetworKIN	2.01191
GSK3B	IRS2	T779	NetworKIN	2.01191
MAPK1	IRS2	T779	NetworKIN	2.01191
MAPK10	IRS2	T779	NetworKIN	2.01191
MAPK3	IRS2	T779	NetworKIN	2.01191
MAPK8	IRS2	T779	NetworKIN	2.01191
CAMK1	SYN1	S553	NetworKIN	1.98478
CDK5	SYN1	S553	NetworKIN	1.98478
MAPK3	SYN1	S553	NetworKIN	1.98478
AKT1	IRS2	S1149	NetworKIN	1.98312
AKT2	IRS2	S1149	NetworKIN	1.98312
AKT3	IRS2	S1149	NetworKIN	1.98312
CHUK	IRS2	S1149	NetworKIN	1.98312
GSK3A	IRS2	S1149	NetworKIN	1.98312
GSK3B	IRS2	S1149	NetworKIN	1.98312
IKBKB	IRS2	S1149	NetworKIN	1.98312
PIM1	IRS2	S1149	PhosphoSitePlus	1.98312
PRKAA2	IRS2	S1149	NetworKIN	1.98312
RAF1	IRS2	S1149	NetworKIN	1.98312
RPS6KB1	IRS2	S1149	NetworKIN	1.98312
CDK7	MTA1	S576	NetworKIN	1.972
CSNK1D	MAP1B	S995	NetworKIN	1.9695
CSNK2A1	MAP1B	S995	NetworKIN	1.9695
CSNK2A2	MAP1B	S995	NetworKIN	1.9695
GSK3A	MAP1B	S995	NetworKIN	1.9695
GSK3B	MAP1B	S995	NetworKIN	1.9695
MAPK1	FOXK1	S243	NetworKIN	1.94792
MAPK8	BCR	S459	NetworKIN	1.90956
PRKDC	BCR	S459	NetworKIN	1.90956
RAF1	BCR	S459	NetworKIN	1.90956
ATM	CHD4	S1531	NetworKIN	1.90796
ATR	CHD4	S1531	NetworKIN	1.90796
PRKCE	MATR3	S188	NetworKIN	1.87564
AURKA	NCOR1	S1977	NetworKIN	1.86595
CDK1	NCOR1	S1977	NetworKIN	1.86595
CHUK	NCOR1	S1977	NetworKIN	1.86595
HIPK2	NCOR1	S1977	NetworKIN	1.86595
CDK2	COPB2	S859	NetworKIN	1.86136
CAMK1	SYN1	S551	NetworKIN	1.83689
CDK5	SYN1	S551	NetworKIN	1.83689
GSK3B	SYN1	S551	NetworKIN	1.83689
MAPK1	SYN1	S551	NetworKIN	1.83689
MAPK3	SYN1	S551	NetworKIN	1.83689
CDK1	HMGA1	T53	PhosphoSitePlus	1.81349
HIPK2	HMGA1	T53	PhosphoSitePlus	1.81349
MAP2K4	ROCK2	S1134	NetworKIN	1.79558
PLK1	ROCK2	S1134	NetworKIN	1.79558
ROCK2	ROCK2	S1134	NetworKIN	1.79558
PRKD1	HDAC7	S486	PhosphoSitePlus	1.79105
CDK1	IRS2	S1203	NetworKIN	1.78372
CHUK	IRS2	S1203	NetworKIN	1.78372
GSK3A	IRS2	S1203	NetworKIN	1.78372
GSK3B	IRS2	S1203	NetworKIN	1.78372
IKBKB	IRS2	S1203	NetworKIN	1.78372
MAPK1	IRS2	S1203	NetworKIN	1.78372
MAPK10	IRS2	S1203	NetworKIN	1.78372
MAPK3	IRS2	S1203	NetworKIN	1.78372
MAPK8	IRS2	S1203	NetworKIN	1.78372
AKT1	HSPB1	S82	PhosphoSitePlus	1.76619
CHUK	HSPB1	S82	NetworKIN	1.76619
DMPK	HSPB1	S82	NetworKIN	1.76619
IKBKB	HSPB1	S82	NetworKIN	1.76619
MAPKAPK2	HSPB1	S82	PhosphoSitePlus	1.76619
MAPKAPK3	HSPB1	S82	NetworKIN	1.76619
MAPKAPK5	HSPB1	S82	NetworKIN	1.76619
PKD1	HSPB1	S82	NetworKIN	1.76619
PRKACA	HSPB1	S82	PhosphoSitePlus	1.76619
PRKD1	HSPB1	S82	PhosphoSitePlus	1.76619
PRKG1	HSPB1	S82	PhosphoSitePlus	1.76619
RPS6KA3	HSPB1	S82	NetworKIN	1.76619
RPS6KB2	HSPB1	S82	PhosphoSitePlus	1.76619
CSNK1D	PACS1	S529	NetworKIN	1.75233
CSNK2A1	PACS1	S529	NetworKIN	1.75233
AKT1	LARP6	S451	PhosphoSitePlus	1.75044
PRKACB	ADCY9	S691	NetworKIN	1.74761
PRKACG	ADCY9	S691	NetworKIN	1.74761
CDK7	ERCC6	S489	NetworKIN	1.6791
CSNK2A1	ERCC6	S489	NetworKIN	1.6791
CLK1	SRRM2	S2100	NetworKIN	1.67149
CLK1	PPIG	S397	NetworKIN	1.65183
CDK1	RBM15	S700	NetworKIN	1.62606
TTK	RBM15	T568	NetworKIN	1.62508
CDK2	SP1	S59	NetworKIN	1.61582
CSNK1D	SP1	S59	NetworKIN	1.61582
HIPK2	SP1	S59	NetworKIN	1.61582
MAPK1	SP1	S59	PhosphoSitePlus	1.61582
MAPK11	SP1	S59	NetworKIN	1.61582
MAPK3	SP1	S59	PhosphoSitePlus	1.61582
MAPK8	SP1	S59	NetworKIN	1.61582
PRKDC	SP1	S59	NetworKIN	1.61582
PRKG1	SP1	S59	NetworKIN	1.61582
CDK5	MAP1B	S2098	NetworKIN	1.61484
GSK3A	MAP1B	S2098	NetworKIN	1.61484
GSK3B	MAP1B	S2098	NetworKIN	1.61484
MAPK3	MAP1B	S2098	NetworKIN	1.61484
MAPK8	MAP1B	S2098	NetworKIN	1.61484
MAPK1	BIN1	S296	NetworKIN	1.60733
MAPK3	BIN1	S296	NetworKIN	1.60733
MAPK1	SYMPK	T1257	NetworKIN	1.60506
CSNK1G1	DIDO1	T151	NetworKIN	1.60176
TTK	DIDO1	T151	NetworKIN	1.60176
AURKA	PSMD1	S315	NetworKIN	1.59726
CDK1	PSMD1	S315	NetworKIN	1.59726
CDK2	PSMD1	S315	NetworKIN	1.59726
PAK4	LARP1	S868	NetworKIN	1.59068
CDK4	MAX	S11	NetworKIN	1.57664
CSNK2A1	MAX	S11	PhosphoSitePlus	1.57664
CDK7	DDB2	S24	NetworKIN	1.57152
TTK	EAPP	T50	NetworKIN	1.56491
CDK1	SMC4	S22	NetworKIN	1.55215
MAPK7	WNK2	S1817	NetworKIN	1.54342
CSNK1D	MAP1B	S336	NetworKIN	1.53714
CSNK2A2	MAP1B	S336	NetworKIN	1.53714
GSK3A	MAP1B	S336	NetworKIN	1.53714
GSK3B	MAP1B	S336	NetworKIN	1.53714
MAP2K1	GAB2	S223	NetworKIN	1.52191
PRKCD	GAB2	S223	NetworKIN	1.52191
CLK1	SON	S1769	NetworKIN	1.51696
PAK3	ATRX	S1992	NetworKIN	1.5012
CLK1	SRRM2	S992	NetworKIN	1.48291
AURKA	PSMD1	T311	NetworKIN	1.47684
CDK1	PSMD1	T311	NetworKIN	1.47684
CDK2	PSMD1	T311	NetworKIN	1.47684
CSNK2A1	CHD4	S319	NetworKIN	1.4653
CDK7	ERCC6	S486	NetworKIN	1.45877
CSNK2A1	ERCC6	S486	NetworKIN	1.45877
PDK1	ROCK1	S1102	NetworKIN	1.45459
ROCK1	ROCK1	S1102	NetworKIN	1.45459
AKT1	TSC2	S1420	NetworKIN	1.44821
AKT2	TSC2	S1420	NetworKIN	1.44821
AKT3	TSC2	S1420	NetworKIN	1.44821
IKBKB	TSC2	S1420	NetworKIN	1.44821
NEK1	TSC2	S1420	NetworKIN	1.44821
PLK1	TSC2	S1420	NetworKIN	1.44821
PRKAA1	TSC2	S1420	NetworKIN	1.44821
PRKAA2	TSC2	S1420	NetworKIN	1.44821
RPS6KA2	TSC2	S1420	NetworKIN	1.44821
RPS6KA3	TSC2	S1420	NetworKIN	1.44821
RPS6KB1	TSC2	S1420	NetworKIN	1.44821
CHUK	IRS2	S770	NetworKIN	1.43919
GSK3A	IRS2	S770	NetworKIN	1.43919
GSK3B	IRS2	S770	NetworKIN	1.43919
IKBKB	IRS2	S770	NetworKIN	1.43919
MAPK1	IRS2	S770	NetworKIN	1.43919
MAPK10	IRS2	S770	NetworKIN	1.43919
MAPK3	IRS2	S770	NetworKIN	1.43919
MAPK8	IRS2	S770	NetworKIN	1.43919
PDK1	IRS2	S770	NetworKIN	1.43919
RAF1	IRS2	S770	NetworKIN	1.43919
CDK1	STAT3	S727	NetworKIN	1.42502
CDK2	STAT3	S727	NetworKIN	1.42502
CDK5	STAT3	S727	PhosphoSitePlus	1.42502
EIF2AK2	STAT3	S727	NetworKIN	1.42502
GSK3A	STAT3	S727	NetworKIN	1.42502
IKBKB	STAT3	S727	NetworKIN	1.42502
IRAK1	STAT3	S727	PhosphoSitePlus	1.42502
MAP2K1	STAT3	S727	NetworKIN	1.42502
MAPK1	STAT3	S727	NetworKIN	1.42502
MAPK14	STAT3	S727	PhosphoSitePlus	1.42502
MAPK3	STAT3	S727	NetworKIN	1.42502
MAPK7	STAT3	S727	NetworKIN	1.42502
MAPK8	STAT3	S727	PhosphoSitePlus	1.42502
MAPK9	STAT3	S727	PhosphoSitePlus	1.42502
NEK6	STAT3	S727	PhosphoSitePlus	1.42502
NLK	STAT3	S727	NetworKIN	1.42502
PRKAA1	STAT3	S727	NetworKIN	1.42502
PRKAA2	STAT3	S727	NetworKIN	1.42502
PRKCD	STAT3	S727	PhosphoSitePlus	1.42502
PRKCE	STAT3	S727	PhosphoSitePlus	1.42502
PRKCT	STAT3	S727	NetworKIN	1.42502
RAF1	STAT3	S727	NetworKIN	1.42502
RPS6KA3	STAT3	S727	PhosphoSitePlus	1.42502
CLK1	SRRM2	S2102	NetworKIN	1.41808
PRKCB	SRRM2	S2102	NetworKIN	1.41808
CDK6	HDAC1	S423	NetworKIN	1.40638
CSNK2A1	HDAC1	S423	PhosphoSitePlus	1.40638
CSNK2A2	HDAC1	S423	NetworKIN	1.40638
CDK1	MAP7	S365	NetworKIN	1.40042
MAPK1	MAP7	S365	NetworKIN	1.40042
CSNK1D	RCC2	S50	NetworKIN	1.39429
PLK1	RCC2	S50	NetworKIN	1.39429
RPS6KA1	NDRG2	S350	PhosphoSitePlus	1.39366
RPS6KB1	NDRG2	S350	PhosphoSitePlus	1.39366
SGK1	NDRG2	S350	NetworKIN	1.39366
CSNK2A1	RALY	S288	NetworKIN	1.38387
CDK1	BCR	S122	NetworKIN	1.37805
MAPK3	BCR	S122	NetworKIN	1.37805
PRKDC	BCR	S122	NetworKIN	1.37805
CLK1	SRRM2	T2104	NetworKIN	1.37699
CLK1	SON	S1783	NetworKIN	1.37039
AKT1	RTKN	S520	NetworKIN	1.36463
ROCK1	RTKN	S520	NetworKIN	1.36463
ROCK2	RTKN	S520	NetworKIN	1.36463
ADRBK1	HDAC1	S421	NetworKIN	1.36434
CSNK2A1	HDAC1	S421	PhosphoSitePlus	1.36434
CSNK2A2	HDAC1	S421	NetworKIN	1.36434
CSNK1D	PACS1	S534	NetworKIN	1.33861
MTOR	PATL1	S179	PhosphoSitePlus	1.31299
AKT1	NDRG2	S332	PhosphoSitePlus	1.30937
RPS6KA1	NDRG2	S332	PhosphoSitePlus	1.30937
RPS6KB1	NDRG2	S332	PhosphoSitePlus	1.30937
SGK1	NDRG2	S332	PhosphoSitePlus	1.30937
AURKB	KIF23	S684	NetworKIN	1.30891
CDK1	KIF23	S684	NetworKIN	1.30891
NLK	BCL9	S687	NetworKIN	1.29661
PRKCA	PURB	S8	NetworKIN	1.28163
PRKCB	PURB	S8	NetworKIN	1.28163
PRKCB	RBBP6	S1179	NetworKIN	1.28039
CDK7	TAF7	S264	NetworKIN	1.27954
TAF1	TAF7	S264	PhosphoSitePlus	1.27954
MAPK1	GAB2	S141	NetworKIN	1.26313
MAPK3	GAB2	S141	NetworKIN	1.26313
EIF2AK2	PRKRA	S18	NetworKIN	1.25584
NEK1	PRKRA	S18	NetworKIN	1.25584
AURKA	KIF11	T926	NetworKIN	1.24794
CDK1	KIF11	T926	PhosphoSitePlus	1.24794
NEK2	KIF11	T926	NetworKIN	1.24794
CDK2	RAD18	S99	PhosphoSitePlus	1.24693
HIPK2	RAD18	S99	NetworKIN	1.24693
RPS6KB1	EIF3A	S584	NetworKIN	1.22326
CLK1	SON	S1782	NetworKIN	1.22183
GSK3A	IRS2	S1162	NetworKIN	1.20858
GSK3B	IRS2	S1162	NetworKIN	1.20858
IKBKB	IRS2	S1162	NetworKIN	1.20858
MAPK1	IRS2	S1162	NetworKIN	1.20858
MAPK3	IRS2	S1162	NetworKIN	1.20858
AURKA	TACC3	S317	NetworKIN	1.18642
CDK1	TACC3	S317	NetworKIN	1.18642
CLK1	SRRM2	S2690	NetworKIN	1.18036
CLK1	PPIG	S356	NetworKIN	1.17003
CLK1	PPIG	T358	NetworKIN	1.17003
CDK1	SRF	S224	NetworKIN	1.16556
MAPK1	SRF	S224	NetworKIN	1.16556
MAPK11	SRF	S224	NetworKIN	1.16556
MAPK3	SRF	S224	NetworKIN	1.16556
ROCK1	SRF	S224	NetworKIN	1.16556
RPS6KA2	SRF	S224	NetworKIN	1.16556
CSNK2A1	ATRX	S889	NetworKIN	1.1526
HIPK2	ATRX	S889	NetworKIN	1.1526
PAK3	ATRX	S889	NetworKIN	1.1526
CSNK2A1	RALY	T286	NetworKIN	1.14838
PRKCB	TFAP4	S124	NetworKIN	1.14654
CDK1	DTL	T429	NetworKIN	1.11803
CDK2	DTL	T429	PhosphoSitePlus	1.11803
TTK	DTL	T429	NetworKIN	1.11803
GSK3A	IRS2	T527	NetworKIN	1.10736
GSK3B	IRS2	T527	NetworKIN	1.10736
MAPK1	IRS2	T527	NetworKIN	1.10736
MAPK3	IRS2	T527	NetworKIN	1.10736
MAPK8	IRS2	T527	NetworKIN	1.10736
PRKCG	PARD3	S728	NetworKIN	1.09594
PRKCI	PARD3	S728	NetworKIN	1.09594
CSNK2A1	EIF3C	S182	NetworKIN	1.09273
TLK2	EIF3C	S182	NetworKIN	1.09273
MAPK1	SYMPK	S1171	NetworKIN	1.08211
CSNK2A1	HDAC2	S394	PhosphoSitePlus	1.08012
CSNK1D	MAP1B	S937	NetworKIN	1.07471
CSNK2A1	MAP1B	S937	NetworKIN	1.07471
CSNK2A2	MAP1B	S937	NetworKIN	1.07471
NEK1	FEZ1	S316	NetworKIN	1.07272
PRKCB	FARP1	S899	NetworKIN	1.06526
CSNK2A1	ATRX	S634	NetworKIN	1.05733
PAK4	LARP1	S548	NetworKIN	1.05349
CDK1	SNW1	S232	NetworKIN	1.0505
CDK2	SNW1	S224	PhosphoSitePlus	1.0505
CDK2	SNW1	S232	PhosphoSitePlus	1.0505
CDK5	MAP1B	S1154	NetworKIN	1.04095
CSNK1D	MAP1B	S1154	NetworKIN	1.04095
GSK3A	MAP1B	S1154	NetworKIN	1.04095
GSK3B	MAP1B	S1154	NetworKIN	1.04095
MAPK8	MAP1B	S1154	NetworKIN	1.04095
ERBB2	CDK1	Y15	PhosphoSitePlus	1.04013
PKMYT1	CDK1	Y15	PhosphoSitePlus	1.04013
SRC	CDK1	Y15	PhosphoSitePlus	1.04013
WEE1	CDK1	Y15	PhosphoSitePlus	1.04013
CAMK1	CREB1	S114	NetworKIN	1.02861
CAMK2A	CREB1	S114	NetworKIN	1.02861
CAMK2B	CREB1	S114	NetworKIN	1.02861
CAMK2D	CREB1	S114	NetworKIN	1.02861
CAMK2G	CREB1	S114	NetworKIN	1.02861
CSNK1A1	CREB1	S114	PhosphoSitePlus	1.02861
CSNK1D	CREB1	S114	NetworKIN	1.02861
GSK3A	CREB1	S114	NetworKIN	1.02861
GSK3B	CREB1	S114	NetworKIN	1.02861
HIPK2	CREB1	S114	NetworKIN	1.02861
MAP2K1	CREB1	S114	NetworKIN	1.02861
MAP2K3	CREB1	S114	NetworKIN	1.02861
MAP2K6	CREB1	S114	NetworKIN	1.02861
PKD1	CREB1	S114	NetworKIN	1.02861
PRKG1	CREB1	S114	NetworKIN	1.02861
RAF1	CREB1	S114	NetworKIN	1.02861
RPS6KA2	CREB1	S114	NetworKIN	1.02861
CSNK2A1	WASL	S484	NetworKIN	1.02485
CDK1	CDK13	S400	NetworKIN	1.02258
AURKA	TOP2A	T1343	NetworKIN	1.01824
CSNK1G2	TOP2A	T1343	NetworKIN	1.01824
CSNK2A1	TOP2A	T1343	NetworKIN	1.01824
NEK2	TOP2A	T1343	NetworKIN	1.01824
PLK1	TOP2A	T1343	PhosphoSitePlus	1.01824
PLK3	TOP2A	T1343	PhosphoSitePlus	1.01824
PLK4	TOP2A	T1343	NetworKIN	1.01824
TTK	TOP2A	T1343	NetworKIN	1.01824
CSNK2A1	KDM2B	S57	NetworKIN	1.01684
CDK2	NPAT	S779	PhosphoSitePlus	1.00833
CSNK2A1	ATRX	S677	NetworKIN	1.00648
HIPK2	ATRX	S677	NetworKIN	1.00648
MTOR	BRD9	S588	PhosphoSitePlus	1.00184
PAK4	LARP1	S847	NetworKIN	0.986792
CDC7	MCM2	S7	PhosphoSitePlus	0.984608
CDK7	MCM2	S7	PhosphoSitePlus	0.984608
PLK1	MCM2	S7	NetworKIN	0.984608
TLK1	MCM2	S7	NetworKIN	0.984608
TLK2	MCM2	S7	NetworKIN	0.984608
CDK2	SRRM1	S769	PhosphoSitePlus	0.98331
CDC7	MCM2	S5	PhosphoSitePlus	0.970859
CDK7	MCM2	S5	PhosphoSitePlus	0.970859
PLK1	MCM2	S5	NetworKIN	0.970859
TLK1	MCM2	S5	NetworKIN	0.970859
TLK2	MCM2	S5	NetworKIN	0.970859
AKT1	AKT1	S124	NetworKIN	0.962317
AKT2	AKT1	S124	NetworKIN	0.962317
AURKA	AKT1	S124	NetworKIN	0.962317
CDK5	AKT1	S124	NetworKIN	0.962317
CHUK	AKT1	S124	NetworKIN	0.962317
CSNK1A1	AKT1	S124	NetworKIN	0.962317
CSNK1D	AKT1	S124	NetworKIN	0.962317
IKBKB	AKT1	S124	NetworKIN	0.962317
MAP2K4	AKT1	S124	NetworKIN	0.962317
PDK1	AKT1	S124	NetworKIN	0.962317
PDK2	AKT1	S124	NetworKIN	0.962317
PRKDC	AKT1	S124	NetworKIN	0.962317
RAF1	AKT1	S124	NetworKIN	0.962317
ATM	MCM6	S13	NetworKIN	0.959917
ATR	MCM6	S13	NetworKIN	0.959917
CDK4	MCM6	S13	NetworKIN	0.959917
PRKCB	CCNL1	S341	NetworKIN	0.95485
CSNK2A1	DAXX	S737	PhosphoSitePlus	0.949148
MAP2K4	DAXX	S737	NetworKIN	0.949148
NEK4	DAXX	S737	NetworKIN	0.949148
CDK1	ORC6	T195	PhosphoSitePlus	0.940103
CLK1	CLK4	S136	NetworKIN	0.936777
CLK4	CLK4	S136	NetworKIN	0.936777
CDK1	CDK13	S325	NetworKIN	0.936103
NEK1	NEK1	S1126	NetworKIN	0.932303
CAMK1	CREB1	S108	NetworKIN	0.923369
CAMK2A	CREB1	S108	NetworKIN	0.923369
CAMK2B	CREB1	S108	NetworKIN	0.923369
CAMK2D	CREB1	S108	NetworKIN	0.923369
CAMK2G	CREB1	S108	NetworKIN	0.923369
CAMK4	CREB1	S108	NetworKIN	0.923369
CSNK1A1	CREB1	S108	PhosphoSitePlus	0.923369
CSNK2A1	CREB1	S108	PhosphoSitePlus	0.923369
GSK3A	CREB1	S108	NetworKIN	0.923369
GSK3B	CREB1	S108	NetworKIN	0.923369
HIPK2	CREB1	S108	NetworKIN	0.923369
MAP2K1	CREB1	S108	NetworKIN	0.923369
MAP2K3	CREB1	S108	NetworKIN	0.923369
MAP2K6	CREB1	S108	NetworKIN	0.923369
MAPK7	CREB1	S108	NetworKIN	0.923369
PRKG1	CREB1	S108	NetworKIN	0.923369
RAF1	CREB1	S108	NetworKIN	0.923369
RPS6KA2	CREB1	S108	NetworKIN	0.923369
CDK5	MAP1B	S1785	NetworKIN	0.922305
GSK3A	MAP1B	S1785	NetworKIN	0.922305
GSK3B	MAP1B	S1785	NetworKIN	0.922305
MAPK8	MAP1B	S1785	NetworKIN	0.922305
CSNK2A1	IWS1	S261	NetworKIN	0.918488
ADRBK1	NCOR1	S2438	NetworKIN	0.916878
AURKA	NCOR1	S2438	NetworKIN	0.916878
CHUK	NCOR1	S2438	NetworKIN	0.916878
CSNK2A1	NCOR1	S2438	NetworKIN	0.916878
ATM	PRKDC	S2612	PhosphoSitePlus	0.915848
ATR	PRKDC	S2612	PhosphoSitePlus	0.915848
PRKDC	PRKDC	S2612	PhosphoSitePlus	0.915848
HIPK2	ZFHX3	S2207	NetworKIN	0.915084
PRKDC	ZFHX3	S2207	NetworKIN	0.915084
CSNK2A1	CLN3	S14	NetworKIN	0.901058
AURKA	TOP2A	S1332	NetworKIN	0.897812
CSNK1G2	TOP2A	S1332	NetworKIN	0.897812
CSNK2A1	TOP2A	S1332	NetworKIN	0.897812
HIPK2	TOP2A	S1332	NetworKIN	0.897812
NEK2	TOP2A	S1332	NetworKIN	0.897812
PLK4	TOP2A	S1332	NetworKIN	0.897812
CSNK1D	MAP1B	S343	NetworKIN	0.893523
CSNK2A2	MAP1B	S343	NetworKIN	0.893523
GSK3A	MAP1B	S343	NetworKIN	0.893523
CDK1	TSC2	S1411	NetworKIN	0.891834
CDK2	TSC2	S1411	NetworKIN	0.891834
GSK3A	TSC2	S1411	NetworKIN	0.891834
GSK3B	TSC2	S1411	NetworKIN	0.891834
IKBKB	TSC2	S1411	NetworKIN	0.891834
MAPK1	TSC2	S1411	NetworKIN	0.891834
MAPK11	TSC2	S1411	NetworKIN	0.891834
MAPK3	TSC2	S1411	NetworKIN	0.891834
NEK1	TSC2	S1411	NetworKIN	0.891834
PKD1	TSC2	S1411	NetworKIN	0.891834
RPS6KA2	TSC2	S1411	NetworKIN	0.891834
CSNK2A1	CBX5	S12	NetworKIN	0.889779
CSNK2A1	CBX5	S13	NetworKIN	0.889779
CSNK2A1	CBX5	S14	NetworKIN	0.889779
GSK3A	TGS1	S154	NetworKIN	0.881969
GSK3B	TGS1	S154	NetworKIN	0.881969
CDK1	MAP4	S280	NetworKIN	0.8789
MARK1	MAP4	S280	NetworKIN	0.8789
MARK3	MAP4	S280	NetworKIN	0.8789
MARK4	MAP4	S280	NetworKIN	0.8789
CDK1	DNM1L	S616	PhosphoSitePlus	0.875458
CDK2	DNM1L	S616	PhosphoSitePlus	0.875458
CDK5	DNM1L	S616	PhosphoSitePlus	0.875458
MAPK1	DNM1L	S616	PhosphoSitePlus	0.875458
MAPK3	DNM1L	S616	PhosphoSitePlus	0.875458
PRKCD	DNM1L	S616	PhosphoSitePlus	0.875458
CDK4	MAX	S2	NetworKIN	0.864792
CSNK2A1	MAX	S2	PhosphoSitePlus	0.864792
CSNK2A1	NOP56	S570	NetworKIN	0.86296
AURKA	SETD2	S131	NetworKIN	0.85854
MAPK3	SETD2	S131	NetworKIN	0.85854
AKT1	AKT1	S126	NetworKIN	0.852823
AKT2	AKT1	S126	NetworKIN	0.852823
AURKA	AKT1	S126	NetworKIN	0.852823
CHUK	AKT1	S126	NetworKIN	0.852823
CSNK2A1	AKT1	S126	NetworKIN	0.852823
GSK3A	AKT1	S126	NetworKIN	0.852823
GSK3B	AKT1	S126	NetworKIN	0.852823
IKBKB	AKT1	S126	NetworKIN	0.852823
MAP2K4	AKT1	S126	NetworKIN	0.852823
PAK1	AKT1	S126	NetworKIN	0.852823
PAK6	AKT1	S126	NetworKIN	0.852823
PDK1	AKT1	S126	NetworKIN	0.852823
PDK2	AKT1	S126	NetworKIN	0.852823
PRKCT	AKT1	S126	NetworKIN	0.852823
PRKDC	AKT1	S126	NetworKIN	0.852823
RPS6KB1	AKT1	S126	NetworKIN	0.852823
RPS6KB2	AKT1	S126	NetworKIN	0.852823
MAPK1	JUNB	S259	NetworKIN	0.844709
MAPK11	JUNB	S259	NetworKIN	0.844709
MAPK3	JUNB	S259	NetworKIN	0.844709
ACTR2	SMAD1	S463	NetworKIN	0.839952
ACVR2B	SMAD1	S463	NetworKIN	0.839952
BMPR1B	SMAD1	S463	PhosphoSitePlus	0.839952
BMPR1B	SMAD1	S465	PhosphoSitePlus	0.839952
GSK3B	SMAD1	S463	NetworKIN	0.839952
GSK3B	SMAD1	S465	NetworKIN	0.839952
MAP2K1	SMAD1	S463	NetworKIN	0.839952
PRKG1	SMAD1	S463	NetworKIN	0.839952
PRKG1	SMAD1	S465	NetworKIN	0.839952
TGFBR2	SMAD1	S463	NetworKIN	0.839952
PRKDC	WRN	S426	NetworKIN	0.832743
CSNK2A1	ATRX	S819	NetworKIN	0.822817
HIPK2	ATRX	S819	NetworKIN	0.822817
PRKDC	ATRX	S819	NetworKIN	0.822817
CSNK2A1	MAP1B	S936	NetworKIN	0.822469
CSNK2A2	MAP1B	S936	NetworKIN	0.822469
CSNK2A2	PYGO1	S34	NetworKIN	0.819551
NLK	PYGO1	S34	NetworKIN	0.819551
CLK1	SRRM2	S2132	NetworKIN	0.81816
PRKCB	EHBP1	S177	NetworKIN	0.817439
CLK1	SRRM2	S2692	NetworKIN	0.811741
CSNK2A1	IWS1	S438	NetworKIN	0.805353
CSNK2A1	IWS1	S440	NetworKIN	0.805353
MTOR	OXSR1	S339	PhosphoSitePlus	0.794302
CSNK1G1	DIDO1	S152	NetworKIN	0.785042
CSNK2A1	EIF3C	S181	NetworKIN	0.781419
TLK2	EIF3C	S181	NetworKIN	0.781419
CSNK2A1	ABCF1	S109	PhosphoSitePlus	0.768823
AKT1	AKT1	S129	NetworKIN	0.767019
AURKA	AKT1	S129	NetworKIN	0.767019
CDK4	AKT1	S129	NetworKIN	0.767019
CHUK	AKT1	S129	NetworKIN	0.767019
CSNK1A1	AKT1	S129	NetworKIN	0.767019
CSNK1D	AKT1	S129	NetworKIN	0.767019
CSNK2A1	AKT1	S129	PhosphoSitePlus	0.767019
GSK3A	AKT1	S129	NetworKIN	0.767019
GSK3B	AKT1	S129	NetworKIN	0.767019
HIPK2	AKT1	S129	NetworKIN	0.767019
IKBKB	AKT1	S129	NetworKIN	0.767019
MAP2K4	AKT1	S129	NetworKIN	0.767019
PDK1	AKT1	S129	NetworKIN	0.767019
PDK2	AKT1	S129	NetworKIN	0.767019
PRKCT	AKT1	S129	NetworKIN	0.767019
PRKDC	AKT1	S129	NetworKIN	0.767019
RAF1	AKT1	S129	NetworKIN	0.767019
CSNK2A1	EIF3D	S528	NetworKIN	0.765616
CSNK2A1	EIF3D	S529	NetworKIN	0.765616
HIPK2	PARD3	S144	NetworKIN	0.757331
MARK2	PARD3	S144	PhosphoSitePlus	0.757331
PRKCG	PARD3	S144	NetworKIN	0.757331
PRKCI	PARD3	S144	NetworKIN	0.757331
HIPK2	RAD18	S103	NetworKIN	0.74391
ACTR2	BMPR2	S862	NetworKIN	0.742178
ACVR2B	BMPR2	S862	NetworKIN	0.742178
CDK2	NCOR2	S753	NetworKIN	0.740653
CHUK	NCOR2	S753	NetworKIN	0.740653
MAPK1	NCOR2	S753	NetworKIN	0.740653
MAPK3	NCOR2	S753	NetworKIN	0.740653
MAPK9	DAXX	S671	NetworKIN	0.729899
NEK4	DAXX	S671	NetworKIN	0.729899
NEK1	VDAC1	S104	NetworKIN	0.724538
RAF1	VDAC1	S104	NetworKIN	0.724538
CDK1	JUN	S63	NetworKIN	0.717227
CDK2	JUN	S63	NetworKIN	0.717227
CDK3	JUN	S63	PhosphoSitePlus	0.717227
CDK4	JUN	S63	NetworKIN	0.717227
CHUK	JUN	S63	NetworKIN	0.717227
CSNK2A2	JUN	S63	NetworKIN	0.717227
GSK3A	JUN	S63	NetworKIN	0.717227
GSK3B	JUN	S63	NetworKIN	0.717227
IKBKB	JUN	S63	NetworKIN	0.717227
MAP2K1	JUN	S63	NetworKIN	0.717227
MAP2K2	JUN	S63	NetworKIN	0.717227
MAP2K3	JUN	S63	NetworKIN	0.717227
MAP2K4	JUN	S63	NetworKIN	0.717227
MAP2K5	JUN	S63	NetworKIN	0.717227
MAP2K6	JUN	S63	NetworKIN	0.717227
MAP2K7	JUN	S63	NetworKIN	0.717227
MAPK1	JUN	S63	NetworKIN	0.717227
MAPK10	JUN	S63	NetworKIN	0.717227
MAPK11	JUN	S63	NetworKIN	0.717227
MAPK12	JUN	S63	NetworKIN	0.717227
MAPK13	JUN	S63	NetworKIN	0.717227
MAPK14	JUN	S63	NetworKIN	0.717227
MAPK15	JUN	S63	PhosphoSitePlus	0.717227
MAPK3	JUN	S63	NetworKIN	0.717227
MAPK7	JUN	S63	NetworKIN	0.717227
MAPK8	JUN	S63	PhosphoSitePlus	0.717227
MAPK9	JUN	S63	PhosphoSitePlus	0.717227
MOK	JUN	S63	NetworKIN	0.717227
PBK	JUN	S63	PhosphoSitePlus	0.717227
PLK3	JUN	S63	PhosphoSitePlus	0.717227
PRKD1	JUN	S63	PhosphoSitePlus	0.717227
PRKDC	JUN	S63	NetworKIN	0.717227
RAF1	JUN	S63	NetworKIN	0.717227
VRK1	JUN	S63	PhosphoSitePlus	0.717227
CDK7	SSRP1	S444	NetworKIN	0.714478
CSNK1A1	SSRP1	S444	NetworKIN	0.714478
CSNK2A1	SSRP1	S444	NetworKIN	0.714478
CSNK2A2	SSRP1	S444	NetworKIN	0.714478
CDK7	DDB2	S26	NetworKIN	0.714195
CLK1	SON	S2013	NetworKIN	0.709965
CSNK2A1	MBD2	S407	NetworKIN	0.703491
GSK3B	JUNB	S251	PhosphoSitePlus	0.702042
MAP2K1	JUNB	S251	NetworKIN	0.702042
RAF1	JUNB	S251	NetworKIN	0.702042
ADRBK1	NCOR2	S750	NetworKIN	0.701653
CHUK	NCOR2	S750	NetworKIN	0.701653
MAPK1	NCOR2	S750	NetworKIN	0.701653
ATM	KIF14	S1292	NetworKIN	0.70004
NEK2	KIF14	S1292	NetworKIN	0.70004
CDK5	MAP1B	T1949	NetworKIN	0.691142
CSNK1D	MAP1B	T1949	NetworKIN	0.691142
DAPK1	MAP1B	T1949	NetworKIN	0.691142
GSK3A	MAP1B	T1949	NetworKIN	0.691142
GSK3B	MAP1B	T1949	NetworKIN	0.691142
MAPK8	MAP1B	T1949	NetworKIN	0.691142
MTOR	LARP1	S766	PhosphoSitePlus	0.68837
PAK4	LARP1	S766	NetworKIN	0.68837
CHUK	PIAS1	S503	NetworKIN	0.683169
MAPK7	PIAS1	S503	NetworKIN	0.683169
CDK7	CCNH	T315	NetworKIN	0.681776
CSNK2A1	CCNH	T315	PhosphoSitePlus	0.681776
CSNK2A2	CCNH	T315	PhosphoSitePlus	0.681776
TTK	CCNH	T315	NetworKIN	0.681776
CDK7	LEO1	S658	NetworKIN	0.665859
CSNK2A1	LEO1	S658	NetworKIN	0.665859
MAPK1	HUWE1	S3662	NetworKIN	0.659787
MAPK3	HUWE1	S3662	NetworKIN	0.659787
CDK5	MAP1B	S2072	NetworKIN	0.657211
GSK3A	MAP1B	S2072	NetworKIN	0.657211
MAPK8	MAP1B	S2072	NetworKIN	0.657211
AKT1	PARP1	S782	NetworKIN	0.645861
CDK4	PARP1	S782	NetworKIN	0.645861
CDK6	PARP1	S782	NetworKIN	0.645861
HIPK2	PARP1	S782	NetworKIN	0.645861
MAP2K4	PARP1	S782	NetworKIN	0.645861
PRKDC	PARP1	S782	NetworKIN	0.645861
RAF1	PARP1	S782	NetworKIN	0.645861
AKT1	IRS2	S384	NetworKIN	0.643699
AKT2	IRS2	S384	NetworKIN	0.643699
AKT3	IRS2	S384	NetworKIN	0.643699
CHUK	IRS2	S384	NetworKIN	0.643699
GSK3A	IRS2	S384	NetworKIN	0.643699
GSK3B	IRS2	S384	NetworKIN	0.643699
IKBKB	IRS2	S384	NetworKIN	0.643699
CDK2	UBE2O	S836	PhosphoSitePlus	0.638075
CSNK1A1	APC	S2469	NetworKIN	0.63751
CSNK1D	APC	S2469	NetworKIN	0.63751
CSNK1E	APC	S2469	NetworKIN	0.63751
GSK3A	APC	S2469	NetworKIN	0.63751
GSK3B	APC	S2469	NetworKIN	0.63751
NEK2	APC	S2469	NetworKIN	0.63751
CSNK2A1	NOP56	S520	NetworKIN	0.633442
HIPK2	ATRX	S1527	NetworKIN	0.625502
CDK7	CTDP1	S869	NetworKIN	0.623254
CSNK2A1	CTDP1	S869	NetworKIN	0.623254
CSNK2A2	CTDP1	S869	NetworKIN	0.623254
ULK1	SMCR8	S492	PhosphoSitePlus	0.622525
CLK1	CLK4	S138	NetworKIN	0.620059
CLK4	CLK4	S138	NetworKIN	0.620059
CLK1	SRRM2	S2123	NetworKIN	0.61825
AKT1	IRS2	T520	NetworKIN	0.616365
AKT2	IRS2	T520	NetworKIN	0.616365
AKT3	IRS2	T520	NetworKIN	0.616365
GSK3A	IRS2	T520	NetworKIN	0.616365
MAPK1	IRS2	T520	NetworKIN	0.616365
MAPK10	IRS2	T520	NetworKIN	0.616365
MAPK3	IRS2	T520	NetworKIN	0.616365
MAPK8	IRS2	T520	NetworKIN	0.616365
PDK1	IRS2	T520	NetworKIN	0.616365
RPS6KB1	IRS2	T520	NetworKIN	0.616365
CDK1	APC	S2473	NetworKIN	0.613448
CSNK1E	APC	S2473	NetworKIN	0.613448
GSK3A	APC	S2473	NetworKIN	0.613448
GSK3B	APC	S2473	NetworKIN	0.613448
MAPK3	APC	S2473	NetworKIN	0.613448
NEK2	APC	S2473	NetworKIN	0.613448
CDK1	MCM2	S13	NetworKIN	0.613367
CDK2	MCM2	S13	PhosphoSitePlus	0.613367
CDK4	MCM2	S13	NetworKIN	0.613367
CDK6	MCM2	S13	NetworKIN	0.613367
CDK7	MCM2	S13	PhosphoSitePlus	0.613367
CSNK2A1	MCM2	S13	PhosphoSitePlus	0.613367
CDK1	IRS2	S391	PhosphoSitePlus	0.613357
CHUK	IRS2	S388	NetworKIN	0.613357
CHUK	IRS2	S391	NetworKIN	0.613357
GSK3A	IRS2	S388	NetworKIN	0.613357
GSK3A	IRS2	S391	NetworKIN	0.613357
GSK3B	IRS2	S388	NetworKIN	0.613357
GSK3B	IRS2	S391	NetworKIN	0.613357
IKBKB	IRS2	S388	NetworKIN	0.613357
IKBKB	IRS2	S391	NetworKIN	0.613357
MAPK1	IRS2	S388	NetworKIN	0.613357
MAPK1	IRS2	S391	NetworKIN	0.613357
MAPK3	IRS2	S388	NetworKIN	0.613357
MAPK3	IRS2	S391	NetworKIN	0.613357
MAPK8	IRS2	S388	NetworKIN	0.613357
MAPK8	IRS2	S391	NetworKIN	0.613357
PRKAA2	IRS2	S391	NetworKIN	0.613357
CSNK2A1	EIF3C	S178	NetworKIN	0.604046
TLK2	EIF3C	S178	NetworKIN	0.604046
AURKA	TOP2A	S1393	NetworKIN	0.589207
CDK1	TOP2A	S1393	PhosphoSitePlus	0.589207
MAPK1	TOP2A	S1393	PhosphoSitePlus	0.589207
MAPK3	TOP2A	S1393	PhosphoSitePlus	0.589207
NEK2	TOP2A	S1393	NetworKIN	0.589207
PLK1	RAD21	S175	NetworKIN	0.58272
CSNK2A1	PURB	S6	NetworKIN	0.578809
CDK5	MAP1B	S1438	NetworKIN	0.574472
GSK3A	MAP1B	S1438	NetworKIN	0.574472
GSK3B	MAP1B	S1438	NetworKIN	0.574472
MAPK8	MAP1B	S1438	NetworKIN	0.574472
CDK2	SF3B1	T142	PhosphoSitePlus	0.568622
PKMYT1	CDK1	T14	PhosphoSitePlus	0.566532
CDK1	GTF2I	S210	NetworKIN	0.562519
HIPK2	GTF2I	S210	NetworKIN	0.562519
MAPK3	GTF2I	S210	NetworKIN	0.562519
PRKG1	GTF2I	S210	NetworKIN	0.562519
AURKA	TOP2A	S4	NetworKIN	0.562252
CDK1	TOP2A	S4	NetworKIN	0.562252
NEK2	TOP2A	S4	NetworKIN	0.562252
CSNK2A1	MDC1	S329	PhosphoSitePlus	0.562091
CSNK2A1	MDC1	T331	PhosphoSitePlus	0.562091
CDK1	ECT2	T373	PhosphoSitePlus	0.55546
CSNK2A1	LYN	S13	NetworKIN	0.552531
PRKCG	LYN	S13	NetworKIN	0.552531
PRKCT	LYN	S13	NetworKIN	0.552531
PRKDC	LYN	S13	NetworKIN	0.552531
MAP2K1	PAK2	S141	NetworKIN	0.552097
MAP2K4	PAK2	S141	NetworKIN	0.552097
MAP2K7	PAK2	S141	NetworKIN	0.552097
PAK2	PAK2	S141	NetworKIN	0.552097
PRKCB	PAK2	S141	NetworKIN	0.552097
PRKCE	PAK2	S141	NetworKIN	0.552097
RAF1	PAK2	S141	NetworKIN	0.552097
PRKDC	WRN	S440	PhosphoSitePlus	0.549272
ADRBK1	NCOR1	S2436	NetworKIN	0.545712
AURKA	NCOR1	S2436	NetworKIN	0.545712
CHUK	NCOR1	S2436	NetworKIN	0.545712
CSNK2A1	NCOR1	S2436	PhosphoSitePlus	0.545712
PRKAA1	KLC1	S521	PhosphoSitePlus	0.538223
CDK2	CCDC6	S244	PhosphoSitePlus	0.535539
CHEK1	CCDC6	S244	PhosphoSitePlus	0.535539
MAP2K4	DAXX	S213	NetworKIN	0.528616
NEK4	DAXX	S213	NetworKIN	0.528616
PRKCB	STK10	S450	NetworKIN	0.526253
MAPK1	DCP1A	S315	NetworKIN	0.52419
MAPK8	DCP1A	S315	PhosphoSitePlus	0.52419
CDK2	MCM3	T722	PhosphoSitePlus	0.51452
AURKA	MELK	S356	NetworKIN	0.514085
MELK	MELK	S356	PhosphoSitePlus	0.514085
NEK2	MELK	S356	NetworKIN	0.514085
PLK4	MELK	S356	NetworKIN	0.514085
AURKA	SETD2	S744	NetworKIN	0.506371
AURKA	SETD2	S754	NetworKIN	0.506371
MAPK3	SETD2	S754	NetworKIN	0.506371
MAPK8	SETD2	S744	NetworKIN	0.506371
PDK1	SETD2	S744	NetworKIN	0.506371
PDK1	SETD2	S754	NetworKIN	0.506371
ATR	CHD4	T1549	NetworKIN	0.505094
CSNK2A1	CHD4	T1549	NetworKIN	0.505094
AURKA	NCOR1	S1472	NetworKIN	0.495448
CDK1	NCOR1	S1472	NetworKIN	0.495448
CHUK	NCOR1	S1472	NetworKIN	0.495448
CLK1	NCOR1	S1472	NetworKIN	0.495448
HIPK2	NCOR1	S1472	NetworKIN	0.495448
MAPK3	NCOR1	S1472	NetworKIN	0.495448
CSNK2A1	EIF3C	S166	NetworKIN	0.491765
TLK2	EIF3C	S166	NetworKIN	0.491765
HIPK2	DCAF8	S129	NetworKIN	0.46869
GSK3B	GSK3B	Y216	PhosphoSitePlus	0.462065
MAP2K1	GSK3B	Y216	PhosphoSitePlus	0.462065
CDK1	MAP4	S507	NetworKIN	0.456769
MARK1	MAP4	S507	NetworKIN	0.456769
MARK1	MAP4	S510	NetworKIN	0.456769
MARK3	MAP4	S507	NetworKIN	0.456769
MARK3	MAP4	S510	NetworKIN	0.456769
MARK4	MAP4	S507	NetworKIN	0.456769
MARK4	MAP4	S510	NetworKIN	0.456769
CDK5	MAP1B	S1779	NetworKIN	0.454168
GSK3A	MAP1B	S1779	NetworKIN	0.454168
GSK3B	MAP1B	S1779	NetworKIN	0.454168
MAPK8	MAP1B	S1779	NetworKIN	0.454168
CDK1	MAP1B	T1788	NetworKIN	0.452119
CDK5	MAP1B	T1788	NetworKIN	0.452119
CSNK1D	MAP1B	T1788	NetworKIN	0.452119
DAPK1	MAP1B	T1788	NetworKIN	0.452119
GSK3A	MAP1B	T1788	NetworKIN	0.452119
GSK3B	MAP1B	T1788	NetworKIN	0.452119
GSK3A	MAP1B	S1653	NetworKIN	0.44959
GSK3B	MAP1B	S1653	NetworKIN	0.44959
MAPK8	MAP1B	S1653	NetworKIN	0.44959
MTOR	DNMT1	S714	PhosphoSitePlus	0.448005
CDK7	ERCC5	S355	NetworKIN	0.442746
CDK7	ERCC5	S356	NetworKIN	0.442746
CDK7	ERCC5	S357	NetworKIN	0.442746
CSNK2A1	ERCC5	S355	NetworKIN	0.442746
CSNK2A1	ERCC5	S356	NetworKIN	0.442746
CSNK2A1	ERCC5	S357	NetworKIN	0.442746
CDK1	EZH2	T487	PhosphoSitePlus	0.440802
CSNK2A1	SUZ12	S546	NetworKIN	0.436965
PLK1	SUZ12	S546	PhosphoSitePlus	0.436965
CDK5	MAP1B	S25	NetworKIN	0.425522
GSK3A	MAP1B	S25	NetworKIN	0.425522
GSK3B	MAP1B	S25	NetworKIN	0.425522
MAPK8	MAP1B	S25	NetworKIN	0.425522
NEK4	DAXX	S495	NetworKIN	0.418688
CDK1	NUP50	S221	PhosphoSitePlus	0.41858
MAPK1	NUP50	S221	PhosphoSitePlus	0.41858
MAPK3	NUP50	S221	PhosphoSitePlus	0.41858
GSK3A	TSC2	S1387	NetworKIN	0.418202
GSK3B	TSC2	S1387	NetworKIN	0.418202
IKBKB	TSC2	S1387	NetworKIN	0.418202
NEK1	TSC2	S1387	NetworKIN	0.418202
PKD1	TSC2	S1387	NetworKIN	0.418202
PLK1	TSC2	S1387	NetworKIN	0.418202
PRKAA1	TSC2	S1387	NetworKIN	0.418202
PRKAA2	TSC2	S1387	NetworKIN	0.418202
RPS6KA2	TSC2	S1387	NetworKIN	0.418202
CSNK2A1	SYTL4	S289	NetworKIN	0.415948
CAMK2D	STIP1	S16	NetworKIN	0.414756
CDK4	STIP1	S16	NetworKIN	0.414756
CDK1	MAP4	T521	NetworKIN	0.414121
MARK1	MAP4	T521	NetworKIN	0.414121
MARK3	MAP4	T521	NetworKIN	0.414121
MARK4	MAP4	T521	NetworKIN	0.414121
TTK	MAP4	T521	NetworKIN	0.414121
CLK1	SRRM2	S1014	NetworKIN	0.412395
NUAK1	LATS1	S464	PhosphoSitePlus	0.409296
NUAK2	LATS1	S464	PhosphoSitePlus	0.409296
CSNK2A1	MDC1	S402	PhosphoSitePlus	0.408198
CDK1	MAP1B	S2211	NetworKIN	0.402053
CDK5	MAP1B	S2211	NetworKIN	0.402053
CSNK2A1	STX1B	S14	NetworKIN	0.40129
CSNK1D	UHRF1	S95	PhosphoSitePlus	0.395167
CSNK1G1	DIDO1	S1260	NetworKIN	0.394904
CSNK1G1	DIDO1	T1256	NetworKIN	0.394904
MAPK12	DIDO1	S1260	NetworKIN	0.394904
MAPK12	DIDO1	T1256	NetworKIN	0.394904
CSNK2A1	CHD4	S308	NetworKIN	0.3934
CSNK2A1	CHD4	S309	NetworKIN	0.3934
CSNK2A1	CHD4	S310	NetworKIN	0.3934
CDK1	DGCR8	S95	NetworKIN	0.390608
CLK1	SON	S1697	NetworKIN	0.385535
CLK1	SRRM2	S297	NetworKIN	0.382343
CDK1	FLNA	S1084	PhosphoSitePlus	0.379964
CHUK	FLNA	S1084	NetworKIN	0.379964
IKBKB	FLNA	S1084	NetworKIN	0.379964
MAP2K4	FLNA	S1084	NetworKIN	0.379964
PRKCT	FLNA	S1084	NetworKIN	0.379964
CDK1	CDC5L	T385	NetworKIN	0.379436
CDK2	CDC5L	T385	NetworKIN	0.379436
TTK	CDC5L	T385	NetworKIN	0.379436
CSNK2A1	CHD4	S103	NetworKIN	0.378552
CSNK2A1	CHD4	S108	NetworKIN	0.378552
MARK3	MEX3D	S514	NetworKIN	0.375339
PRKCI	SMG1	S3570	NetworKIN	0.372859
NEK1	HERC1	S1521	NetworKIN	0.371466
PLK1	EME1	S15	NetworKIN	0.370619
PDK1	PKN2	S302	NetworKIN	0.370164
PDK2	PKN2	S302	NetworKIN	0.370164
MAPK8	BCR	S463	NetworKIN	0.369924
PRKDC	BCR	S463	NetworKIN	0.369924
RAF1	BCR	S463	NetworKIN	0.369924
CDK5	MAP1B	S1881	NetworKIN	0.367853
CSNK1D	MAP1B	S1881	NetworKIN	0.367853
CSNK2A1	MAP1B	S1881	NetworKIN	0.367853
CSNK2A2	MAP1B	S1881	NetworKIN	0.367853
GSK3A	MAP1B	S1881	NetworKIN	0.367853
GSK3B	MAP1B	S1881	NetworKIN	0.367853
MAPK8	MAP1B	S1881	NetworKIN	0.367853
HIPK2	ZFHX3	S3409	NetworKIN	0.36721
PRKDC	ZFHX3	S3409	NetworKIN	0.36721
CDC7	MCM2	S4	PhosphoSitePlus	0.362463
CDK4	MCM2	S4	NetworKIN	0.362463
CDK6	MCM2	S4	NetworKIN	0.362463
CDK7	MCM2	S4	PhosphoSitePlus	0.362463
PLK1	MCM2	S4	NetworKIN	0.362463
TLK1	MCM2	S4	NetworKIN	0.362463
TLK2	MCM2	S4	NetworKIN	0.362463
AURKA	TPX2	S738	NetworKIN	0.358818
CDK1	TPX2	S738	PhosphoSitePlus	0.358818
NEK2	TPX2	S738	NetworKIN	0.358818
CSNK2A1	DAXX	S739	PhosphoSitePlus	0.345057
MAP2K4	DAXX	S739	NetworKIN	0.345057
NEK4	DAXX	S739	NetworKIN	0.345057
GSK3B	ILKAP	S13	NetworKIN	0.342436
AURKA	CDC23	S588	NetworKIN	0.341224
AURKA	CDC23	T596	NetworKIN	0.341224
AURKB	CDC23	S588	NetworKIN	0.341224
CDK1	CDC23	S588	NetworKIN	0.341224
CDK1	CDC23	T596	NetworKIN	0.341224
CDK2	CDC23	S588	NetworKIN	0.341224
CDK2	CDC23	T596	NetworKIN	0.341224
NEK2	CDC23	S588	NetworKIN	0.341224
NEK2	CDC23	T596	NetworKIN	0.341224
CDK5	MAP1B	S1915	NetworKIN	0.337573
CSNK1D	MAP1B	S1915	NetworKIN	0.337573
GSK3A	MAP1B	S1915	NetworKIN	0.337573
GSK3B	MAP1B	S1915	NetworKIN	0.337573
MAPK8	MAP1B	S1915	NetworKIN	0.337573
ROCK1	RTN4	S7	NetworKIN	0.337109
CLK2	CLK3	S224	NetworKIN	0.33481
CLK2	CLK3	S226	NetworKIN	0.33481
CLK3	CLK3	S224	NetworKIN	0.33481
CLK3	CLK3	S226	NetworKIN	0.33481
CLK1	SRRM2	T1003	NetworKIN	0.333755
CDK5	MAP1B	S614	NetworKIN	0.3179
CDK5	MAP1B	S1443	NetworKIN	0.315153
GSK3A	MAP1B	S1443	NetworKIN	0.315153
GSK3B	MAP1B	S1443	NetworKIN	0.315153
MAPK8	MAP1B	S1443	NetworKIN	0.315153
CDK1	KIF23	S902	NetworKIN	0.314302
PLK1	KIF23	S902	NetworKIN	0.314302
CDK5	MAP1B	S1322	NetworKIN	0.311818
CDK5	MAP1B	S1339	NetworKIN	0.311818
GSK3A	MAP1B	S1322	NetworKIN	0.311818
GSK3A	MAP1B	S1339	NetworKIN	0.311818
GSK3B	MAP1B	S1322	NetworKIN	0.311818
GSK3B	MAP1B	S1339	NetworKIN	0.311818
MAPK8	MAP1B	S1339	NetworKIN	0.311818
AKT1	ZYX	S143	NetworKIN	0.311281
ATM	CREB1	S111	PhosphoSitePlus	0.310327
ATR	CREB1	S111	NetworKIN	0.310327
CAMK1	CREB1	S111	NetworKIN	0.310327
CAMK2B	CREB1	S111	NetworKIN	0.310327
CSNK1A1	CREB1	S111	PhosphoSitePlus	0.310327
CSNK1D	CREB1	S111	NetworKIN	0.310327
CSNK2A1	CREB1	S111	PhosphoSitePlus	0.310327
MAP2K1	CREB1	S111	NetworKIN	0.310327
MAP2K3	CREB1	S111	NetworKIN	0.310327
MAP2K6	CREB1	S111	NetworKIN	0.310327
PRKG1	CREB1	S111	NetworKIN	0.310327
RAF1	CREB1	S111	NetworKIN	0.310327
RPS6KA2	CREB1	S111	NetworKIN	0.310327
MAPK3	HUWE1	T2889	NetworKIN	0.306197
MAPK1	PARD3	S695	NetworKIN	0.305841
MAPK3	PARD3	S695	NetworKIN	0.305841
CDK1	UNG	S64	PhosphoSitePlus	0.302659
CDK1	LIN54	S314	NetworKIN	0.29717
CSNK2A1	VAMP4	S88	NetworKIN	0.294776
CDK1	NCOR2	S152	NetworKIN	0.29375
CDK2	NCOR2	S149	NetworKIN	0.29375
CDK2	NCOR2	S152	NetworKIN	0.29375
CHUK	NCOR2	S149	NetworKIN	0.29375
CHUK	NCOR2	S152	NetworKIN	0.29375
MAPK1	NCOR2	S149	NetworKIN	0.29375
MAPK1	NCOR2	S152	NetworKIN	0.29375
MAPK3	NCOR2	S149	NetworKIN	0.29375
MAPK3	NCOR2	S152	NetworKIN	0.29375
CDK1	NDEL1	T219	PhosphoSitePlus	0.290249
MAPK1	NDEL1	T219	PhosphoSitePlus	0.290249
CAMK2A	GFPT1	S261	PhosphoSitePlus	0.288202
PRKAA1	GFPT1	S261	PhosphoSitePlus	0.288202
CSNK2A1	ATRX	S729	NetworKIN	0.279645
AURKA	BUB1	S596	NetworKIN	0.279034
CDK1	BUB1	S596	NetworKIN	0.279034
CDK5	BUB1	S596	NetworKIN	0.279034
MAPK1	BUB1	S596	NetworKIN	0.279034
MAPK3	BUB1	S596	NetworKIN	0.279034
NEK2	BUB1	S596	NetworKIN	0.279034
RPS6KA2	BUB1	S596	NetworKIN	0.279034
CSNK2A1	WASL	S485	NetworKIN	0.27422
TGFBR2	MSH6	S227	NetworKIN	0.272913
CSNK2A1	MAP1B	S1144	NetworKIN	0.272669
CSNK2A2	MAP1B	S1144	NetworKIN	0.272669
CDC7	MCM2	S139	PhosphoSitePlus	0.271077
CDK2	MCM2	S139	PhosphoSitePlus	0.271077
CDK7	MCM2	S139	PhosphoSitePlus	0.271077
CSNK2A1	MCM2	S139	PhosphoSitePlus	0.271077
PLK1	MCM2	S139	NetworKIN	0.271077
CDK1	LMNB1	S391	NetworKIN	0.27048
CDK1	LMNB1	S393	PhosphoSitePlus	0.27048
CDK2	LMNB1	S391	NetworKIN	0.27048
CDK2	LMNB1	S393	NetworKIN	0.27048
CDK1	RSF1	S748	NetworKIN	0.268737
PLK1	SUZ12	S541	PhosphoSitePlus	0.267254
ARAF	SYN1	S510	NetworKIN	0.266821
CAMK1	SYN1	S510	NetworKIN	0.266821
CAMK2A	SYN1	S510	NetworKIN	0.266821
CAMK2B	SYN1	S510	NetworKIN	0.266821
CAMK2D	SYN1	S510	NetworKIN	0.266821
CAMK2G	SYN1	S510	NetworKIN	0.266821
CDK5	SYN1	S510	NetworKIN	0.266821
MAPK3	SYN1	S510	NetworKIN	0.266821
CSNK2A1	RRN3	S170	PhosphoSitePlus	0.262711
CSNK2A1	RRN3	S172	PhosphoSitePlus	0.262711
CSNK1G1	DIDO1	S154	NetworKIN	0.261743
CAMK2A	APBA1	S263	NetworKIN	0.256115
PLK1	KIF23	S867	NetworKIN	0.25321
MAP2K4	ROCK2	S1137	NetworKIN	0.252992
MAPK1	ROCK2	S1137	NetworKIN	0.252992
MAPK3	ROCK2	S1137	NetworKIN	0.252992
ROCK2	ROCK2	S1137	NetworKIN	0.252992
AKT1	GSK3B	S9	PhosphoSitePlus	0.249566
AURKA	GSK3B	S9	PhosphoSitePlus	0.249566
MAP4K5	GSK3B	S9	PhosphoSitePlus	0.249566
PRKACA	GSK3B	S9	PhosphoSitePlus	0.249566
PRKCA	GSK3B	S9	PhosphoSitePlus	0.249566
PRKCB	GSK3B	S9	PhosphoSitePlus	0.249566
PRKCD	GSK3B	S9	PhosphoSitePlus	0.249566
PRKCG	GSK3B	S9	PhosphoSitePlus	0.249566
PRKCH	GSK3B	S9	PhosphoSitePlus	0.249566
PRKCZ	GSK3B	S9	PhosphoSitePlus	0.249566
RPS6KA1	GSK3B	S9	PhosphoSitePlus	0.249566
RPS6KA3	GSK3B	S9	PhosphoSitePlus	0.249566
RPS6KB1	GSK3B	S9	PhosphoSitePlus	0.249566
RPS6KB2	GSK3B	S9	PhosphoSitePlus	0.249566
SGK3	GSK3B	S9	PhosphoSitePlus	0.249566
PAK4	PAK4	S181	NetworKIN	0.249292
CDK1	AMPH	T260	NetworKIN	0.248949
CDK5	AMPH	T260	NetworKIN	0.248949
MAP4K4	G3BP2	T226	NetworKIN	0.241918
NLK	G3BP2	T226	NetworKIN	0.241918
CSNK2A1	AATF	S320	NetworKIN	0.240562
CSNK2A1	AATF	S321	NetworKIN	0.240562
CDK2	MED1	T1215	PhosphoSitePlus	0.238001
MAPK1	ETV6	S22	NetworKIN	0.236996
MAPK1	ETV6	T18	NetworKIN	0.236996
MAPK14	ETV6	S22	PhosphoSitePlus	0.236996
MAPK3	ETV6	S22	NetworKIN	0.236996
MAPK3	ETV6	T18	NetworKIN	0.236996
CSNK2A1	EIF3C	S39	NetworKIN	0.236458
CDK1	NBN	S432	NetworKIN	0.234376
CDK2	NBN	S432	PhosphoSitePlus	0.234376
AURKA	TOP2A	S1247	NetworKIN	0.231258
CDK1	TOP2A	S1247	PhosphoSitePlus	0.231258
CSNK1G2	TOP2A	S1247	NetworKIN	0.231258
CSNK2A1	TOP2A	S1247	NetworKIN	0.231258
MAPK1	TOP2A	S1247	PhosphoSitePlus	0.231258
MAPK3	TOP2A	S1247	PhosphoSitePlus	0.231258
NEK2	TOP2A	S1247	NetworKIN	0.231258
PLK4	TOP2A	S1247	NetworKIN	0.231258
AURKA	PRC1	S571	NetworKIN	0.229265
AURKB	PRC1	S571	NetworKIN	0.229265
NEK2	PRC1	S571	NetworKIN	0.229265
PLK1	PRC1	S571	NetworKIN	0.229265
CDK5	MAP1B	S832	NetworKIN	0.227539
CSNK1D	MAP1B	S831	NetworKIN	0.227539
CSNK2A1	MAP1B	S831	NetworKIN	0.227539
CSNK2A2	MAP1B	S831	NetworKIN	0.227539
GSK3A	MAP1B	S831	NetworKIN	0.227539
GSK3A	MAP1B	S832	NetworKIN	0.227539
GSK3B	MAP1B	S831	NetworKIN	0.227539
GSK3B	MAP1B	S832	NetworKIN	0.227539
MAPK8	MAP1B	S832	NetworKIN	0.227539
CSNK2A1	VAMP4	S90	NetworKIN	0.227094
CDK1	SCML2	S590	PhosphoSitePlus	0.226247
CDK2	SCML2	S590	PhosphoSitePlus	0.226247
PAK1	MORC2	S739	PhosphoSitePlus	0.225876
BCKDK	SUMO1	S2	NetworKIN	0.222435
CDK4	SUMO1	S2	NetworKIN	0.222435
CDK6	SUMO1	S2	NetworKIN	0.222435
CSNK2A1	SUMO1	S2	NetworKIN	0.222435
CDK1	UNG	T60	NetworKIN	0.221226
CSNK2A1	CERS4	S347	PhosphoSitePlus	0.216377
CDK1	HMGA1	S36	PhosphoSitePlus	0.209665
CDK2	HMGA1	S36	PhosphoSitePlus	0.209665
HIPK2	HMGA1	S36	PhosphoSitePlus	0.209665
CSNK1D	MAP1B	S1782	NetworKIN	0.201931
CDK2	LARP1	S774	PhosphoSitePlus	0.20023
MTOR	LARP1	S774	PhosphoSitePlus	0.20023
CSNK2A1	HUWE1	S1907	NetworKIN	0.199169
CAMK1	HDAC4	S632	NetworKIN	0.196683
CAMK2B	HDAC4	S632	NetworKIN	0.196683
CAMK2D	HDAC4	S632	NetworKIN	0.196683
CAMK4	HDAC4	S632	NetworKIN	0.196683
HIPK2	HDAC4	S632	NetworKIN	0.196683
MAPK7	HDAC4	S632	NetworKIN	0.196683
PKD1	HDAC4	S632	NetworKIN	0.196683
CSNK2A1	EAPP	S26	NetworKIN	0.194837
CAMK2D	SRP72	S630	NetworKIN	0.19046
CAMK2G	SRP72	S630	NetworKIN	0.19046
CDK1	RSF1	S1375	PhosphoSitePlus	0.189702
PLK1	RSF1	S1359	PhosphoSitePlus	0.189702
AURKA	NCOR1	S2184	NetworKIN	0.186431
CDK1	NCOR1	S2184	NetworKIN	0.186431
CHUK	NCOR1	S2184	NetworKIN	0.186431
CLK1	NCOR1	S2184	NetworKIN	0.186431
HIPK2	NCOR1	S2184	NetworKIN	0.186431
CDK2	MTA2	S435	PhosphoSitePlus	0.178496
CSNK1D	MTA2	S435	NetworKIN	0.178496
CSNK2A1	CHD4	S428	NetworKIN	0.178291
AURKB	NAGK	S76	PhosphoSitePlus	0.177978
CDK1	NAGK	S76	PhosphoSitePlus	0.177978
CDK1	EFHD2	S74	PhosphoSitePlus	0.167709
CDK2	EFHD2	S74	PhosphoSitePlus	0.167709
NEK2	TPR	S2037	NetworKIN	0.165996
PLK1	TPR	S2037	NetworKIN	0.165996
MTOR	PATL1	S184	PhosphoSitePlus	0.165473
CDK1	SCML2	S511	PhosphoSitePlus	0.165166
CDK2	SCML2	S511	PhosphoSitePlus	0.165166
CSNK2A1	MDC1	T404	PhosphoSitePlus	0.163987
CDK1	CDC5L	T377	NetworKIN	0.158958
CDK2	CDC5L	T377	NetworKIN	0.158958
TTK	CDC5L	T377	NetworKIN	0.158958
AURKA	TOP2A	S1377	NetworKIN	0.158005
CSNK1G2	TOP2A	S1377	NetworKIN	0.158005
CSNK2A1	TOP2A	S1377	PhosphoSitePlus	0.158005
NEK2	TOP2A	S1377	NetworKIN	0.158005
PLK4	TOP2A	S1377	NetworKIN	0.158005
PRKCG	TOP2A	S1377	NetworKIN	0.158005
PRKDC	TOP2A	S1377	NetworKIN	0.158005
CDK2	CLSPN	S810	NetworKIN	0.154656
CLK1	SRRM2	S398	NetworKIN	0.14745
GSK3A	MAP1B	S1501	NetworKIN	0.145672
GSK3B	MAP1B	S1501	NetworKIN	0.145672
MAPK8	MAP1B	S1501	NetworKIN	0.145672
DMPK	ACTN4	S159	NetworKIN	0.140574
CSNK2A1	GBF1	S1318	NetworKIN	0.140335
CAMK1	CREB1	S142	NetworKIN	0.137581
CAMK2A	CREB1	S142	NetworKIN	0.137581
CAMK2B	CREB1	S142	NetworKIN	0.137581
CAMK2D	CREB1	S142	NetworKIN	0.137581
CAMK2G	CREB1	S142	NetworKIN	0.137581
CAMK4	CREB1	S142	NetworKIN	0.137581
MAP2K1	CREB1	S142	NetworKIN	0.137581
MAP2K3	CREB1	S142	NetworKIN	0.137581
MAP2K6	CREB1	S142	NetworKIN	0.137581
PKD1	CREB1	S142	NetworKIN	0.137581
PRKAA2	CREB1	S142	NetworKIN	0.137581
PRKG1	CREB1	S142	NetworKIN	0.137581
RAF1	CREB1	S142	NetworKIN	0.137581
RPS6KA2	CREB1	S142	NetworKIN	0.137581
CDK1	MAP1S	S640	NetworKIN	0.137196
AKT1	PDPK1	S241	NetworKIN	0.134019
AKT2	PDPK1	S241	NetworKIN	0.134019
AKT3	PDPK1	S241	NetworKIN	0.134019
PAK1	PDPK1	S241	NetworKIN	0.134019
PDK1	PDPK1	S241	NetworKIN	0.134019
PDPK1	PDPK1	S241	PhosphoSitePlus	0.134019
PRKCD	PDPK1	S241	NetworKIN	0.134019
PRKCE	PDPK1	S241	NetworKIN	0.134019
PRKCI	PDPK1	S241	NetworKIN	0.134019
PRKCT	PDPK1	S241	NetworKIN	0.134019
RPS6KA2	PDPK1	S241	NetworKIN	0.134019
RPS6KA3	PDPK1	S241	NetworKIN	0.134019
RPS6KB1	PDPK1	S241	NetworKIN	0.134019
RPS6KB2	PDPK1	S241	NetworKIN	0.134019
SGK1	PDPK1	S241	NetworKIN	0.134019
SGK2	PDPK1	S241	NetworKIN	0.134019
SGK3	PDPK1	S241	NetworKIN	0.134019
CDK1	DSN1	S81	NetworKIN	0.133846
CSNK1D	PCM1	S1262	NetworKIN	0.128295
CSNK2A1	IWS1	S398	NetworKIN	0.127607
CSNK2A1	IWS1	S400	NetworKIN	0.127607
CDK7	ERCC6	S429	NetworKIN	0.124769
CDK7	ERCC6	S430	NetworKIN	0.124769
CSNK2A1	ERCC6	S429	NetworKIN	0.124769
CSNK2A1	ERCC6	S430	NetworKIN	0.124769
PIM1	CBX3	S176	NetworKIN	0.122608
CDK4	MCM6	S762	NetworKIN	0.122176
AURKB	CLIP1	S195	NetworKIN	0.119561
NEK2	CLIP1	S195	NetworKIN	0.119561
PLK1	CLIP1	S195	PhosphoSitePlus	0.119561
CDK2	COIL	S489	NetworKIN	0.118322
CSNK1D	PCM1	S1768	NetworKIN	0.11765
AKT1	TIAM1	S231	PhosphoSitePlus	0.115892
CAMK2G	TIAM1	S231	NetworKIN	0.115892
PAK1	TIAM1	S231	NetworKIN	0.115892
PRKCG	TIAM1	S231	NetworKIN	0.115892
CSNK2A1	DKC1	S494	NetworKIN	0.114416
CSNK2A1	MDC1	S376	PhosphoSitePlus	0.113884
CDK5	MYEF2	S17	NetworKIN	0.11002
MAPK7	MYEF2	S17	NetworKIN	0.11002
AURKA	SKA3	S119	NetworKIN	0.108253
CSNK2A1	CERS4	S350	PhosphoSitePlus	0.107609
ATM	TOP1	S10	NetworKIN	0.104923
CSNK2A1	TOP1	S10	PhosphoSitePlus	0.104923
CSNK2A2	TOP1	S10	NetworKIN	0.104923
PRKDC	TOP1	S10	NetworKIN	0.104923
MAPK1	JUND	S255	NetworKIN	0.102922
MAPK1	JUND	S259	NetworKIN	0.102922
MAPK10	JUND	S255	NetworKIN	0.102922
MAPK3	JUND	S255	NetworKIN	0.102922
MAPK3	JUND	S259	NetworKIN	0.102922
MAPK8	JUND	S255	NetworKIN	0.102922
MAPK8	JUND	S259	NetworKIN	0.102922
CSNK2A1	RSF1	S1345	NetworKIN	0.102317
ROCK1	RTN4	S15	NetworKIN	0.099546
ABL1	LYN	Y508	NetworKIN	0.0992762
BLK	LYN	Y508	NetworKIN	0.0992762
BTK	LYN	Y508	NetworKIN	0.0992762
CSF1R	LYN	Y508	NetworKIN	0.0992762
EGFR	LYN	Y508	NetworKIN	0.0992762
EPHA1	LYN	Y508	NetworKIN	0.0992762
EPHA2	LYN	Y508	NetworKIN	0.0992762
EPHA3	LYN	Y508	NetworKIN	0.0992762
EPHA4	LYN	Y508	NetworKIN	0.0992762
EPHA5	LYN	Y508	NetworKIN	0.0992762
EPHA6	LYN	Y508	NetworKIN	0.0992762
EPHA7	LYN	Y508	NetworKIN	0.0992762
EPHB1	LYN	Y508	NetworKIN	0.0992762
EPHB2	LYN	Y508	NetworKIN	0.0992762
FGR	LYN	Y508	NetworKIN	0.0992762
HCK	LYN	Y508	NetworKIN	0.0992762
ITK	LYN	Y508	NetworKIN	0.0992762
LYN	LYN	Y508	NetworKIN	0.0992762
MATK	LYN	Y508	PhosphoSitePlus	0.0992762
PDGFRB	LYN	Y508	NetworKIN	0.0992762
TEC	LYN	Y508	NetworKIN	0.0992762
TYK2	LYN	Y508	NetworKIN	0.0992762
YES1	LYN	Y508	NetworKIN	0.0992762
CSNK2A1	ATRX	S731	NetworKIN	0.0982825
CDK1	MAP1B	S1265	NetworKIN	0.0964765
CDK5	MAP1B	S1265	NetworKIN	0.0964765
GSK3A	MAP1B	S1265	NetworKIN	0.0964765
GSK3B	MAP1B	S1265	NetworKIN	0.0964765
MAPK3	MAP1B	S1265	NetworKIN	0.0964765
MAPK8	MAP1B	S1265	NetworKIN	0.0964765
CSNK2A1	EAPP	S109	NetworKIN	0.0941296
CSNK2A1	EAPP	S111	NetworKIN	0.0941296
CDK1	SRRM2	T1413	PhosphoSitePlus	0.093782
CSNK2A1	EIF3J	S20	NetworKIN	0.0927528
CDK5	MAP1B	S1260	NetworKIN	0.0926485
GSK3A	MAP1B	S1260	NetworKIN	0.0926485
GSK3B	MAP1B	S1260	NetworKIN	0.0926485
MAPK1	MAP1B	S1260	NetworKIN	0.0926485
MAPK3	MAP1B	S1260	NetworKIN	0.0926485
MAPK10	ATN1	S739	PhosphoSitePlus	0.0917498
MAPK8	ATN1	S739	PhosphoSitePlus	0.0917498
MAPK12	PNKP	T118	NetworKIN	0.0903479
CDK1	MAP1B	T1067	NetworKIN	0.0883013
CDK5	MAP1B	T1067	NetworKIN	0.0883013
DAPK1	MAP1B	T1067	NetworKIN	0.0883013
GSK3A	MAP1B	T1067	NetworKIN	0.0883013
GSK3B	MAP1B	T1067	NetworKIN	0.0883013
MAP4K6	MAP1B	T1067	NetworKIN	0.0883013
MAPK8	MAP1B	T1067	NetworKIN	0.0883013
STK11	MAP1B	T1067	NetworKIN	0.0883013
CSNK1A1	ERF	S190	NetworKIN	0.0859416
AURKA	SETD2	S323	NetworKIN	0.0833375
PDK1	SETD2	S323	NetworKIN	0.0833375
NEK1	NEK1	S1052	NetworKIN	0.0812877
TGFBR2	STRAP	S338	NetworKIN	0.0795034
CSNK2A1	KDM2B	S979	NetworKIN	0.0784362
CDK5	MAP1B	S1793	NetworKIN	0.0778969
GSK3A	MAP1B	S1793	NetworKIN	0.0778969
GSK3B	MAP1B	S1793	NetworKIN	0.0778969
MAPK8	MAP1B	S1793	NetworKIN	0.0778969
CSNK2A1	KDM1A	S131	PhosphoSitePlus	0.0746165
DAPK1	MAP1B	T1282	NetworKIN	0.073403
GSK3A	MAP1B	S1276	NetworKIN	0.073403
GSK3A	MAP1B	T1282	NetworKIN	0.073403
GSK3B	MAP1B	S1276	NetworKIN	0.073403
GSK3B	MAP1B	T1282	NetworKIN	0.073403
CDK7	CTR9	T925	NetworKIN	0.0726541
CSNK2A1	CTR9	T925	NetworKIN	0.0726541
TTK	CTR9	T925	NetworKIN	0.0726541
CSNK2A2	MAP1B	S1801	NetworKIN	0.0705785
GSK3A	MAP1B	S1801	NetworKIN	0.0705785
GSK3B	MAP1B	S1801	NetworKIN	0.0705785
PRKCA	PARD3	S852	NetworKIN	0.0698284
PRKCB	PARD3	S852	NetworKIN	0.0698284
PRKCE	PARD3	S852	NetworKIN	0.0698284
PRKCG	PARD3	S852	NetworKIN	0.0698284
PRKCI	PARD3	S852	NetworKIN	0.0698284
PRKCZ	PARD3	S852	NetworKIN	0.0698284
CHEK1	CDK13	S437	PhosphoSitePlus	0.0657304
CLK1	RBM39	S136	NetworKIN	0.0644143
CLK1	SON	S1556	NetworKIN	0.0641454
CLK1	SON	S2011	NetworKIN	0.0627466
CSNK2A1	MDC1	S453	PhosphoSitePlus	0.0613823
CSNK2A1	MDC1	T455	PhosphoSitePlus	0.0613823
ACVR2B	SAP30	S131	NetworKIN	0.0594129
CAMK2D	SAP30	S131	NetworKIN	0.0594129
CSNK2A1	SAP30	S131	NetworKIN	0.0594129
HIPK2	SAP30	S131	NetworKIN	0.0594129
ATM	MCM2	S108	NetworKIN	0.0572268
ATR	MCM2	S108	PhosphoSitePlus	0.0572268
CDC7	MCM2	S108	PhosphoSitePlus	0.0572268
CDK2	MCM2	S108	PhosphoSitePlus	0.0572268
CDK7	MCM2	S108	PhosphoSitePlus	0.0572268
CSNK2A1	MCM2	S108	PhosphoSitePlus	0.0572268
PLK1	MCM2	S108	NetworKIN	0.0572268
PRKDC	MCM2	S108	NetworKIN	0.0572268
TLK1	MCM2	S108	NetworKIN	0.0572268
TLK2	MCM2	S108	NetworKIN	0.0572268
STK25	CCM2	S384	PhosphoSitePlus	0.0532029
PRKG2	EMD	S171	NetworKIN	0.0521526
CDK5	MAP1B	S1208	NetworKIN	0.050169
CSNK1D	MAP1B	S1208	NetworKIN	0.050169
GSK3A	MAP1B	S1208	NetworKIN	0.050169
GSK3B	MAP1B	S1208	NetworKIN	0.050169
MAPK8	MAP1B	S1208	NetworKIN	0.050169
CSNK2A1	RALY	T298	NetworKIN	0.0467163
CDK1	APC	S780	NetworKIN	0.0442448
CSNK1E	APC	S780	NetworKIN	0.0442448
GSK3A	APC	S780	NetworKIN	0.0442448
GSK3B	APC	S780	NetworKIN	0.0442448
NEK2	APC	S780	NetworKIN	0.0442448
MAPK12	PNKP	T122	NetworKIN	0.0417938
AKT1	RAF1	S259	NetworKIN	0.0376536
DMPK	RAF1	S259	NetworKIN	0.0376536
LATS1	RAF1	S259	PhosphoSitePlus	0.0376536
MAP2K1	RAF1	S259	NetworKIN	0.0376536
MAP2K2	RAF1	S259	NetworKIN	0.0376536
MAPK7	RAF1	S259	NetworKIN	0.0376536
PAK1	RAF1	S259	NetworKIN	0.0376536
PAK2	RAF1	S259	NetworKIN	0.0376536
PAK3	RAF1	S259	NetworKIN	0.0376536
PAK4	RAF1	S259	NetworKIN	0.0376536
PAK5	RAF1	S259	NetworKIN	0.0376536
PAK6	RAF1	S259	NetworKIN	0.0376536
PRKAA1	RAF1	S259	NetworKIN	0.0376536
PRKACA	RAF1	S259	PhosphoSitePlus	0.0376536
PRKCD	RAF1	S259	NetworKIN	0.0376536
PRKCG	RAF1	S259	NetworKIN	0.0376536
PRKCH	RAF1	S259	NetworKIN	0.0376536
PRKCT	RAF1	S259	NetworKIN	0.0376536
PRKG1	RAF1	S259	NetworKIN	0.0376536
RAF1	RAF1	S259	PhosphoSitePlus	0.0376536
CDK1	PACS1	S495	NetworKIN	0.0370922
CHUK	IRS2	S915	NetworKIN	0.0368233
GSK3A	IRS2	S915	NetworKIN	0.0368233
IKBKB	IRS2	S915	NetworKIN	0.0368233
MAPK1	IRS2	S915	NetworKIN	0.0368233
MAPK10	IRS2	S915	NetworKIN	0.0368233
MAPK3	IRS2	S915	NetworKIN	0.0368233
MAPK8	IRS2	S915	NetworKIN	0.0368233
CSNK2A1	L1CAM	S1243	NetworKIN	0.0332146
CSNK2A1	L1CAM	S1244	NetworKIN	0.0332146
CSNK2A2	L1CAM	S1243	NetworKIN	0.0332146
CSNK2A2	L1CAM	S1244	NetworKIN	0.0332146
RPS6KA2	L1CAM	S1243	NetworKIN	0.0332146
RPS6KA2	L1CAM	S1244	NetworKIN	0.0332146
MAP2K4	DAXX	S688	NetworKIN	0.0317586
MAP2K4	DAXX	S702	NetworKIN	0.0317586
MAPK9	DAXX	S688	NetworKIN	0.0317586
NEK4	DAXX	S688	NetworKIN	0.0317586
NEK4	DAXX	S702	NetworKIN	0.0317586
PDK1	PKN2	S306	NetworKIN	0.0305834
PDK2	PKN2	S306	NetworKIN	0.0305834
CDK1	CDC5L	T396	NetworKIN	0.0291548
CDK2	CDC5L	T396	NetworKIN	0.0291548
CSNK1A1	CDC5L	T396	NetworKIN	0.0291548
CDK7	CTDP1	S872	NetworKIN	0.0275908
CSNK2A1	CTDP1	S872	NetworKIN	0.0275908
CSNK2A2	CTDP1	S872	NetworKIN	0.0275908
CDK5	MAP1B	S1256	NetworKIN	0.0261693
GSK3A	MAP1B	S1256	NetworKIN	0.0261693
GSK3B	MAP1B	S1256	NetworKIN	0.0261693
MAPK3	MAP1B	S1256	NetworKIN	0.0261693
CLK1	SON	S2009	NetworKIN	0.0226402
AURKB	KIF23	S160	NetworKIN	0.0224934
CSNK1D	KIF23	S160	NetworKIN	0.0224934
PLK1	KIF23	S160	NetworKIN	0.0224934
MAPK3	SGTA	T81	NetworKIN	0.0179704
STK11	SGTA	T81	NetworKIN	0.0179704
CSNK2A1	DKC1	S453	NetworKIN	0.0163005
RPS6KB1	DKC1	S451	NetworKIN	0.0163005
RPS6KB1	DKC1	S453	NetworKIN	0.0163005
PRKCB	DHX57	S127	NetworKIN	0.0158304
CSNK2A2	L1CAM	S1248	NetworKIN	0.0143178
MAPK1	L1CAM	S1248	PhosphoSitePlus	0.0143178
MAPK3	L1CAM	S1248	NetworKIN	0.0143178
RPS6KA2	L1CAM	S1248	NetworKIN	0.0143178
CSNK2A1	TGS1	S89	NetworKIN	0.0121935
GSK3A	TGS1	S89	NetworKIN	0.0121935
GSK3B	TGS1	S89	NetworKIN	0.0121935
MAPK1	MTMR2	S58	PhosphoSitePlus	0.00966454
MAPK3	MTMR2	S58	PhosphoSitePlus	0.00966454
CSNK2A1	IWS1	S274	NetworKIN	0.00912984
CSNK2A1	IWS1	S276	NetworKIN	0.00912984
CSNK2A1	IWS1	S287	NetworKIN	0.00912984
CSNK2A1	IWS1	S289	NetworKIN	0.00912984
CSNK2A1	TGS1	S85	NetworKIN	0.00425434
GSK3A	TGS1	S85	NetworKIN	0.00425434
GSK3B	TGS1	S85	NetworKIN	0.00425434
PRKDC	TGS1	S85	NetworKIN	0.00425434
CLK1	SRRM2	S1103	NetworKIN	0.0027925
CLK1	SRRM2	S351	NetworKIN	0.00198428
CLK1	SRRM2	S353	NetworKIN	0.00198428
CDK7	ERCC5	S563	NetworKIN	0.0018935
CSNK2A1	ERCC5	S563	NetworKIN	0.0018935
CSNK2A1	EIF3J	S11	NetworKIN	0.0008325
CLK1	SRRM2	S377	NetworKIN	-0.00182025
MAPK1	TPR	S2155	NetworKIN	-0.002285
NEK2	TPR	S2155	NetworKIN	-0.002285
GSK3B	RPTOR	S877	PhosphoSitePlus	-0.0096035
ICK	RPTOR	S877	NetworKIN	-0.0096035
MAPK1	RPTOR	S877	NetworKIN	-0.0096035
MAPK3	RPTOR	S877	NetworKIN	-0.0096035
MAPK1	MPZL1	S210	NetworKIN	-0.00991
MAPK3	MPZL1	S210	NetworKIN	-0.00991
CDK1	AMPH	S262	NetworKIN	-0.0135136
CDK5	AMPH	S262	NetworKIN	-0.0135136
ATM	RAD50	S635	PhosphoSitePlus	-0.0143681
ATR	RAD50	S635	NetworKIN	-0.0143681
PRKDC	RAD50	S635	NetworKIN	-0.0143681
CSNK1D	CLIP1	S204	NetworKIN	-0.016772
NEK2	CLIP1	S204	NetworKIN	-0.016772
PLK1	CLIP1	S204	NetworKIN	-0.016772
PRKCA	CLIP1	S204	NetworKIN	-0.016772
PRKCB	CLIP1	S204	NetworKIN	-0.016772
CLK1	SRRM2	S1112	NetworKIN	-0.020298
HIPK2	SENP6	S335	NetworKIN	-0.0203114
CAMK2A	AKAP8	S323	NetworKIN	-0.0254023
CSNK2A1	CERS4	S342	PhosphoSitePlus	-0.029469
CSNK2A1	IWS1	S84	NetworKIN	-0.0327791
GRK6	GRK6	S484	PhosphoSitePlus	-0.0337115
CDK5	MAP1B	S1797	NetworKIN	-0.0353296
CSNK1D	MAP1B	S1797	NetworKIN	-0.0353296
GSK3A	MAP1B	S1797	NetworKIN	-0.0353296
GSK3B	MAP1B	S1797	NetworKIN	-0.0353296
MAPK1	MAP1B	S1797	NetworKIN	-0.0353296
MAPK3	MAP1B	S1797	NetworKIN	-0.0353296
MAPK8	MAP1B	S1797	NetworKIN	-0.0353296
MAPK7	SENP3	S169	NetworKIN	-0.0392114
CDK1	LIN54	S310	NetworKIN	-0.0405076
CDK4	LIN54	S310	NetworKIN	-0.0405076
MAPK1	SP3	S73	PhosphoSitePlus	-0.0449041
MAPK3	SP3	S73	PhosphoSitePlus	-0.0449041
CDK7	LEO1	S10	NetworKIN	-0.045723
CDK7	LEO1	S14	NetworKIN	-0.045723
CSNK2A1	LEO1	S14	NetworKIN	-0.045723
CSNK2A1	MDC1	T378	PhosphoSitePlus	-0.0461254
CDK5	MAP1B	S1378	NetworKIN	-0.0501864
CSNK2A2	MAP1B	S1378	NetworKIN	-0.0501864
GSK3A	MAP1B	S1378	NetworKIN	-0.0501864
GSK3B	MAP1B	S1378	NetworKIN	-0.0501864
AURKA	NCOR1	S2120	NetworKIN	-0.0502803
CDK1	NCOR1	S2120	NetworKIN	-0.0502803
CLK1	NCOR1	S2120	NetworKIN	-0.0502803
PLK1	EME1	S85	NetworKIN	-0.0521004
PLK1	EME1	S87	NetworKIN	-0.0521004
CDK7	TAF12	S51	NetworKIN	-0.0543486
MAPK11	TAF12	S51	NetworKIN	-0.0543486
ABL1	FYN	Y531	NetworKIN	-0.0562525
BLK	FYN	Y531	NetworKIN	-0.0562525
BMX	FYN	Y531	NetworKIN	-0.0562525
BTK	FYN	Y531	NetworKIN	-0.0562525
CSF1R	FYN	Y531	NetworKIN	-0.0562525
EPHA1	FYN	Y531	NetworKIN	-0.0562525
EPHA2	FYN	Y531	NetworKIN	-0.0562525
EPHA3	FYN	Y531	NetworKIN	-0.0562525
EPHA4	FYN	Y531	NetworKIN	-0.0562525
EPHA5	FYN	Y531	NetworKIN	-0.0562525
EPHA6	FYN	Y531	NetworKIN	-0.0562525
EPHA7	FYN	Y531	NetworKIN	-0.0562525
EPHA8	FYN	Y531	NetworKIN	-0.0562525
EPHB1	FYN	Y531	NetworKIN	-0.0562525
EPHB2	FYN	Y531	NetworKIN	-0.0562525
EPHB3	FYN	Y531	NetworKIN	-0.0562525
FGR	FYN	Y531	NetworKIN	-0.0562525
FLT1	FYN	Y531	NetworKIN	-0.0562525
FYN	FYN	Y531	NetworKIN	-0.0562525
HCK	FYN	Y531	NetworKIN	-0.0562525
ITK	FYN	Y531	NetworKIN	-0.0562525
PDGFRB	FYN	Y531	NetworKIN	-0.0562525
SRC	FYN	Y531	NetworKIN	-0.0562525
TRKB	FYN	Y531	NetworKIN	-0.0562525
TXK	FYN	Y531	NetworKIN	-0.0562525
TYK2	FYN	Y531	NetworKIN	-0.0562525
YES1	FYN	Y531	NetworKIN	-0.0562525
CSNK1G1	DIDO1	S805	NetworKIN	-0.0599721
MAPK12	DIDO1	S805	NetworKIN	-0.0599721
CSNK1D	PCM1	S1497	NetworKIN	-0.0673815
GSK3B	PCM1	S1497	NetworKIN	-0.0673815
CSNK2A1	PAK2	S2	NetworKIN	-0.0720113
MAP2K1	PAK2	S2	NetworKIN	-0.0720113
MAP2K4	PAK2	S2	NetworKIN	-0.0720113
MAP2K7	PAK2	S2	NetworKIN	-0.0720113
PAK2	PAK2	S2	NetworKIN	-0.0720113
AURKB	CLIP1	S200	NetworKIN	-0.0755665
CSNK1D	CLIP1	S200	NetworKIN	-0.0755665
GSK3A	CLIP1	S200	NetworKIN	-0.0755665
GSK3B	CLIP1	S200	NetworKIN	-0.0755665
NEK2	CLIP1	S200	NetworKIN	-0.0755665
PLK1	CLIP1	S200	NetworKIN	-0.0755665
CAMK1	HDAC4	S565	NetworKIN	-0.0790049
CSNK2A1	HDAC4	S565	NetworKIN	-0.0790049
HIPK2	HDAC4	S565	NetworKIN	-0.0790049
MAPK7	HDAC4	S565	NetworKIN	-0.0790049
RPS6KA1	OSTF1	S202	PhosphoSitePlus	-0.0790208
CSNK2A1	GBF1	S1298	NetworKIN	-0.0792427
AKT1	FOXO3	S280	NetworKIN	-0.0798206
CHUK	FOXO3	S280	NetworKIN	-0.0798206
GSK3A	FOXO3	S280	NetworKIN	-0.0798206
GSK3B	FOXO3	S280	NetworKIN	-0.0798206
IKBKB	FOXO3	S280	NetworKIN	-0.0798206
MAPK8	FOXO3	S280	NetworKIN	-0.0798206
PLK1	FOXO3	S280	NetworKIN	-0.0798206
SGK1	FOXO3	S280	NetworKIN	-0.0798206
ATM	XRCC6	S27	PhosphoSitePlus	-0.082311
PRKDC	XRCC6	S27	PhosphoSitePlus	-0.082311
CHUK	FOXO3	S284	NetworKIN	-0.0825122
GSK3A	FOXO3	S284	NetworKIN	-0.0825122
GSK3B	FOXO3	S284	NetworKIN	-0.0825122
IKBKB	FOXO3	S284	NetworKIN	-0.0825122
MAPK8	FOXO3	S284	NetworKIN	-0.0825122
PDK1	FOXO3	S284	NetworKIN	-0.0825122
PLK1	FOXO3	S284	NetworKIN	-0.0825122
SGK1	FOXO3	S284	NetworKIN	-0.0825122
PLK1	EME1	S12	NetworKIN	-0.0854174
CSNK2A1	MDC1	S299	PhosphoSitePlus	-0.0918573
CSNK2A1	MDC1	T301	PhosphoSitePlus	-0.0918573
CSNK2A1	AATF	S203	NetworKIN	-0.0983416
CSNK2A1	IWS1	S69	NetworKIN	-0.101957
MTOR	SRRM2	S1318	PhosphoSitePlus	-0.101993
CSNK1D	MAP1B	T939	NetworKIN	-0.104631
CSNK2A1	MAP1B	T939	NetworKIN	-0.104631
CSNK2A2	MAP1B	T939	NetworKIN	-0.104631
DAPK1	MAP1B	T939	NetworKIN	-0.104631
CSNK1D	DEK	S301	NetworKIN	-0.105418
CSNK1D	DEK	S303	NetworKIN	-0.105418
CSNK1D	DEK	S306	NetworKIN	-0.105418
CSNK1D	DEK	S307	NetworKIN	-0.105418
CSNK2A1	DEK	S301	NetworKIN	-0.105418
CSNK2A1	DEK	S303	NetworKIN	-0.105418
CSNK2A1	DEK	S306	NetworKIN	-0.105418
CSNK2A1	DEK	S307	NetworKIN	-0.105418
HIPK1	BRD1	S1052	NetworKIN	-0.106245
HIPK1	BRD1	S1055	NetworKIN	-0.106245
CLK1	SRRM2	S1101	NetworKIN	-0.106472
PLK1	RAD21	S153	NetworKIN	-0.112354
CDK2	NUP98	S612	PhosphoSitePlus	-0.114373
CDK1	XRCC1	T257	NetworKIN	-0.115096
PRKDC	XRCC1	S266	NetworKIN	-0.115096
MTOR	SRRM2	S1329	PhosphoSitePlus	-0.116527
PRKAA1	KLC2	S582	PhosphoSitePlus	-0.118841
GSK3A	APC	S2125	NetworKIN	-0.118905
GSK3B	APC	S2125	NetworKIN	-0.118905
NEK2	APC	S2125	NetworKIN	-0.118905
CDK1	SMC4	S41	NetworKIN	-0.127819
GSK3B	JUNB	T255	PhosphoSitePlus	-0.127989
MAPK1	JUNB	T255	NetworKIN	-0.127989
MAPK10	JUNB	T255	NetworKIN	-0.127989
MAPK11	JUNB	T255	NetworKIN	-0.127989
MAPK3	JUNB	T255	NetworKIN	-0.127989
MAPK8	JUNB	T255	NetworKIN	-0.127989
MAPK9	JUNB	T255	NetworKIN	-0.127989
RAF1	JUNB	T255	NetworKIN	-0.127989
CSNK2A1	EIF3B	S164	NetworKIN	-0.129303
CDK5	MAP1B	S1312	NetworKIN	-0.134336
GSK3A	MAP1B	S1312	NetworKIN	-0.134336
GSK3B	MAP1B	S1312	NetworKIN	-0.134336
MAPK8	MAP1B	S1312	NetworKIN	-0.134336
GSK3B	RPTOR	S859	PhosphoSitePlus	-0.135546
ICK	RPTOR	S859	NetworKIN	-0.135546
MAPK1	RPTOR	S859	NetworKIN	-0.135546
MAPK3	RPTOR	S859	NetworKIN	-0.135546
MTOR	RPTOR	S859	PhosphoSitePlus	-0.135546
ULK1	RPTOR	S859	PhosphoSitePlus	-0.135546
CSNK2A1	EIF3B	S154	NetworKIN	-0.142994
MTOR	SRRM2	S1326	PhosphoSitePlus	-0.145983
CDK2	DMAP1	T445	PhosphoSitePlus	-0.146976
MAPK3	DMAP1	T445	NetworKIN	-0.146976
CDK2	COIL	S566	NetworKIN	-0.147719
CDK1	STRN3	S229	NetworKIN	-0.155042
CDK7	ERCC5	S562	NetworKIN	-0.155807
CSNK2A1	ERCC5	S562	NetworKIN	-0.155807
CDK1	TACC2	S2317	NetworKIN	-0.159454
CSNK1D	TACC2	S2317	NetworKIN	-0.159454
CDK2	TERF2	S365	PhosphoSitePlus	-0.159578
CSNK2A1	SIN3A	S832	NetworKIN	-0.169046
MAPK1	ASAP1	S843	NetworKIN	-0.169072
MAPK3	ASAP1	S843	NetworKIN	-0.169072
CDK1	TFDP1	S23	NetworKIN	-0.175881
CDK2	TFDP1	S23	NetworKIN	-0.175881
CDK3	TFDP1	S23	NetworKIN	-0.175881
CHEK1	TFDP1	S23	PhosphoSitePlus	-0.175881
MARK1	MAP4	S1073	NetworKIN	-0.178266
MARK3	MAP4	S1073	NetworKIN	-0.178266
MARK4	MAP4	S1073	NetworKIN	-0.178266
PRKCB	MAP4	S1073	NetworKIN	-0.178266
CSNK1A1	APC	S1559	NetworKIN	-0.178583
CSNK1D	APC	S1559	NetworKIN	-0.178583
CSNK1E	APC	S1559	NetworKIN	-0.178583
CSNK2A1	APC	S1559	NetworKIN	-0.178583
GSK3A	APC	S1559	NetworKIN	-0.178583
GSK3B	APC	S1559	NetworKIN	-0.178583
NEK2	APC	S1559	NetworKIN	-0.178583
PLK1	APC	S1559	NetworKIN	-0.178583
AURKA	SETD2	S321	NetworKIN	-0.182732
CAMK4	SETD2	S321	NetworKIN	-0.182732
MAP2K1	SETD2	S321	NetworKIN	-0.182732
MAP2K2	SETD2	S321	NetworKIN	-0.182732
PDK1	SETD2	S321	NetworKIN	-0.182732
AURKA	PSMD2	S16	NetworKIN	-0.186001
CDK1	PSMD2	S16	NetworKIN	-0.186001
CDK2	PSMD2	S16	NetworKIN	-0.186001
ACVR2B	SNX1	T41	NetworKIN	-0.187192
CSNK2A1	PDIA6	S428	PhosphoSitePlus	-0.187435
CDK1	CDC27	S426	PhosphoSitePlus	-0.189395
PLK1	CDC27	S426	PhosphoSitePlus	-0.189395
CDK5	MAP1B	S1819	NetworKIN	-0.18967
CSNK1D	MAP1B	S1819	NetworKIN	-0.18967
GSK3A	MAP1B	S1819	NetworKIN	-0.18967
GSK3B	MAP1B	S1819	NetworKIN	-0.18967
MAPK8	MAP1B	S1819	NetworKIN	-0.18967
CHUK	PIAS1	S466	NetworKIN	-0.191973
CHUK	PIAS1	S467	NetworKIN	-0.191973
CHUK	PIAS1	S468	NetworKIN	-0.191973
CSNK2A1	PIAS1	S466	PhosphoSitePlus	-0.191973
CSNK2A1	PIAS1	S467	PhosphoSitePlus	-0.191973
CSNK2A1	PIAS1	S468	PhosphoSitePlus	-0.191973
HIPK2	PIAS1	S468	NetworKIN	-0.191973
MAPK7	PIAS1	S466	NetworKIN	-0.191973
CAMK2A	STMN1	S16	PhosphoSitePlus	-0.19284
CAMK2B	STMN1	S16	PhosphoSitePlus	-0.19284
CAMK4	STMN1	S16	PhosphoSitePlus	-0.19284
PAK1	STMN1	S16	PhosphoSitePlus	-0.19284
PRKACA	STMN1	S16	PhosphoSitePlus	-0.19284
RPS6KA3	STMN1	S16	PhosphoSitePlus	-0.19284
CSNK1A1	ERF	S444	NetworKIN	-0.1978
CSNK1A1	ERF	T441	NetworKIN	-0.1978
CDK7	CCNL1	S355	NetworKIN	-0.200137
GSK3A	MYC	T58	PhosphoSitePlus	-0.201235
GSK3B	MYC	T58	PhosphoSitePlus	-0.201235
MAPK1	MYC	T58	PhosphoSitePlus	-0.201235
MAPK10	MYC	T58	PhosphoSitePlus	-0.201235
RAF1	MYCN	T58	NetworKIN	-0.201235
HIPK2	TNIK	S707	NetworKIN	-0.202951
CHEK1	CCDC6	S240	PhosphoSitePlus	-0.207013
CSNK2A1	CERS4	S349	PhosphoSitePlus	-0.210363
CSNK1A1	HERC2	S1948	NetworKIN	-0.213152
CSNK1A1	HERC2	T1944	NetworKIN	-0.213152
CSNK2A1	HERC2	S1942	NetworKIN	-0.213152
CSNK2A1	HERC2	S1948	NetworKIN	-0.213152
CSNK2A1	HERC2	T1944	NetworKIN	-0.213152
MAPK1	HUWE1	S3919	NetworKIN	-0.221259
MAPK1	HUWE1	T3924	NetworKIN	-0.221259
MAPK3	HUWE1	S3919	NetworKIN	-0.221259
MAPK3	HUWE1	T3924	NetworKIN	-0.221259
MAPK3	HUWE1	T3927	NetworKIN	-0.221259
CSNK2A1	EIF3B	S152	NetworKIN	-0.222958
MAPK1	DCP1A	S319	NetworKIN	-0.232517
CDK1	MCM7	S121	PhosphoSitePlus	-0.236871
CDK2	MCM7	S121	PhosphoSitePlus	-0.236871
CDK4	MCM7	S121	NetworKIN	-0.236871
CDK5	MCM7	S121	NetworKIN	-0.236871
CSNK2A1	IWS1	S80	NetworKIN	-0.237523
NEK1	FEZ1	S58	NetworKIN	-0.238547
PLK2	FEZ1	S58	NetworKIN	-0.238547
TLK2	FEZ1	S58	NetworKIN	-0.238547
ACVR2B	SNX1	S32	NetworKIN	-0.248418
CDK1	LMNB1	T575	NetworKIN	-0.25091
CDK2	LMNB1	T575	NetworKIN	-0.25091
PRKCD	LMNB1	T575	NetworKIN	-0.25091
TTK	LMNB1	T575	NetworKIN	-0.25091
CDK4	CCNL1	T325	NetworKIN	-0.251944
CDK6	CCNL1	T325	NetworKIN	-0.251944
CDK1	MYCN	S62	NetworKIN	-0.253227
CDK5	MYC	S62	PhosphoSitePlus	-0.253227
MAPK1	MYC	S62	PhosphoSitePlus	-0.253227
MAPK10	MYC	S62	PhosphoSitePlus	-0.253227
MAPK8	MYC	S62	PhosphoSitePlus	-0.253227
MAPK9	MYC	S62	PhosphoSitePlus	-0.253227
MTOR	MYC	S62	PhosphoSitePlus	-0.253227
MTOR	MYCN	S62	PhosphoSitePlus	-0.253227
PLK1	MYC	S62	PhosphoSitePlus	-0.253227
ROCK1	RTN4	S860	NetworKIN	-0.257266
ROCK1	RTN4	S863	NetworKIN	-0.257266
MAPK3	SNIP1	S35	NetworKIN	-0.260255
MAPK1	ZEB1	S646	NetworKIN	-0.269955
MAPK1	DDX20	T705	NetworKIN	-0.272998
CSNK2A1	RAD9A	S387	PhosphoSitePlus	-0.274682
PRKDC	RAD9A	S387	NetworKIN	-0.274682
TLK1	RAD9A	S387	NetworKIN	-0.274682
CDK2	SRSF9	S216	PhosphoSitePlus	-0.284482
HIPK2	MCM4	S131	NetworKIN	-0.290019
PRKDC	MCM4	S131	NetworKIN	-0.290019
ROCK1	RTN4	S184	NetworKIN	-0.293822
MAPK14	FOXO3	S12	PhosphoSitePlus	-0.296852
MAPK14	FOXO3	S7	PhosphoSitePlus	-0.296852
CDK7	LEO1	S294	NetworKIN	-0.30015
CSNK2A1	LEO1	S294	NetworKIN	-0.30015
CDK1	SRRM2	T866	PhosphoSitePlus	-0.30828
CDK5	MAP1B	S1298	NetworKIN	-0.3103
GSK3A	MAP1B	S1298	NetworKIN	-0.3103
GSK3B	MAP1B	S1298	NetworKIN	-0.3103
CSNK2A1	EIF3G	T41	NetworKIN	-0.310359
PRKCG	ATN1	S107	NetworKIN	-0.314241
AURKA	TOP2A	S1525	NetworKIN	-0.321645
CSNK1G2	TOP2A	S1525	NetworKIN	-0.321645
CSNK2A1	TOP2A	S1525	PhosphoSitePlus	-0.321645
NEK2	TOP2A	S1525	NetworKIN	-0.321645
PLK1	TOP2A	S1525	PhosphoSitePlus	-0.321645
PLK4	TOP2A	S1525	NetworKIN	-0.321645
MAPK3	CHD4	T1553	NetworKIN	-0.324547
GSK3A	MAP1B	S828	NetworKIN	-0.329589
GSK3B	MAP1B	S828	NetworKIN	-0.329589
CDK1	AMPH	S272	PhosphoSitePlus	-0.339309
CDK5	AMPH	S272	PhosphoSitePlus	-0.339309
MAPK1	AMPH	S272	NetworKIN	-0.339309
CDK7	LEO1	S296	NetworKIN	-0.340301
CSNK2A1	LEO1	S296	NetworKIN	-0.340301
CSNK2A1	IWS1	S82	NetworKIN	-0.340928
CSNK2A1	PHF12	S134	NetworKIN	-0.343447
CSNK1D	PCM1	S1257	NetworKIN	-0.352047
RAF1	NF1	S2543	NetworKIN	-0.364425
PRKDC	XRCC4	S328	PhosphoSitePlus	-0.36456
ATM	DCK	S74	PhosphoSitePlus	-0.369488
ATR	DCK	S74	PhosphoSitePlus	-0.369488
CSNK1D	DCK	S74	PhosphoSitePlus	-0.369488
PRKCA	DCK	S74	NetworKIN	-0.369488
PRKCB	DCK	S74	NetworKIN	-0.369488
PAK1	PGAM1	S118	PhosphoSitePlus	-0.379614
CDK2	CLSPN	S808	NetworKIN	-0.387892
CDK5	MAP1B	S1389	NetworKIN	-0.400451
CSNK1D	MAP1B	S1389	NetworKIN	-0.400451
CSNK2A2	MAP1B	S1389	NetworKIN	-0.400451
GSK3A	MAP1B	S1389	NetworKIN	-0.400451
GSK3B	MAP1B	S1389	NetworKIN	-0.400451
PRKAA1	FNIP1	S760	NetworKIN	-0.41385
PRKAA2	FNIP1	S760	NetworKIN	-0.41385
TGFBR2	STRAP	S335	NetworKIN	-0.417963
MAPK1	TPR	S379	NetworKIN	-0.421375
NEK2	TPR	S379	NetworKIN	-0.421375
CDK1	CDK13	T1058	NetworKIN	-0.430564
TTK	CDK13	T1058	NetworKIN	-0.430564
AKT1	PEA15	S116	PhosphoSitePlus	-0.43314
CDK1	STMN1	S25	PhosphoSitePlus	-0.434191
CDK2	STMN1	S25	PhosphoSitePlus	-0.434191
MAPK13	STMN1	S25	PhosphoSitePlus	-0.434191
MAPK3	STMN1	S25	PhosphoSitePlus	-0.434191
PRKCB	STMN1	S25	PhosphoSitePlus	-0.434191
ADRBK1	GRK5	S484	NetworKIN	-0.436065
GRK5	GRK5	S484	PhosphoSitePlus	-0.436065
CSNK2A1	MAP1B	S1387	NetworKIN	-0.451479
CSNK2A2	MAP1B	S1387	NetworKIN	-0.451479
GSK3A	MAP1B	S1387	NetworKIN	-0.451479
GSK3B	MAP1B	S1387	NetworKIN	-0.451479
MAPK1	BAG3	S377	NetworKIN	-0.460641
MAPK3	BAG3	S377	NetworKIN	-0.460641
CSNK1D	PCM1	S1494	NetworKIN	-0.465727
CDK1	CDK13	T1147	NetworKIN	-0.472283
CDK2	MED1	S1207	PhosphoSitePlus	-0.473819
AURKA	CDC26	S42	NetworKIN	-0.477908
CSNK1D	CDC26	S42	NetworKIN	-0.477908
NEK2	CDC26	S42	NetworKIN	-0.477908
PRKACA	RET	S696	PhosphoSitePlus	-0.505841
CDK1	MARK1	S403	NetworKIN	-0.535452
CDK5	MARK1	S403	NetworKIN	-0.535452
MARK1	MARK1	S403	NetworKIN	-0.535452
AURKA	SKA3	S155	NetworKIN	-0.538237
CDK1	SKA3	S155	NetworKIN	-0.538237
ATM	PRKDC	T2638	PhosphoSitePlus	-0.544298
PRKDC	PRKDC	T2638	PhosphoSitePlus	-0.544298
CLK1	RSRC2	S216	NetworKIN	-0.545615
CLK1	RSRC2	S218	NetworKIN	-0.545615
CLK1	RSRC2	S222	NetworKIN	-0.545615
CLK1	RSRC2	T220	NetworKIN	-0.545615
PRKCB	RSRC2	S216	NetworKIN	-0.545615
ADRBK1	HDAC1	S393	NetworKIN	-0.54593
CSNK2A1	HDAC1	S393	NetworKIN	-0.54593
CSNK2A2	HDAC1	S393	NetworKIN	-0.54593
CDK4	EIF3K	S217	NetworKIN	-0.5642
AURKA	KIF4A	S801	NetworKIN	-0.574713
AURKB	KIF4A	S801	NetworKIN	-0.574713
CAMK2B	KIF4A	S801	NetworKIN	-0.574713
NEK2	KIF4A	S801	NetworKIN	-0.574713
CLK1	SRRM2	S1102	NetworKIN	-0.578337
CSNK1D	PCM1	S1500	NetworKIN	-0.583092
PRKDC	ZFHX3	S1590	NetworKIN	-0.588645
CSNK2A1	XRCC4	S327	NetworKIN	-0.593724
PRKDC	XRCC4	S327	PhosphoSitePlus	-0.593724
MAPK3	HSF1	S314	NetworKIN	-0.596676
MAPK8	HSF1	S314	NetworKIN	-0.596676
PLK1	HSF1	S314	NetworKIN	-0.596676
PRKDC	HSF1	S314	NetworKIN	-0.596676
CSNK2A1	VAMP4	S30	NetworKIN	-0.61478
CDK1	TACC2	S2256	NetworKIN	-0.620905
CSNK2A1	HMGN1	S89	PhosphoSitePlus	-0.634314
ADRBK1	TPPP	S35	NetworKIN	-0.639338
PRKACA	TPPP	S32	PhosphoSitePlus	-0.639338
DMPK	RAF1	S642	NetworKIN	-0.657193
MAP2K1	RAF1	S642	NetworKIN	-0.657193
MAP2K2	RAF1	S642	NetworKIN	-0.657193
MAPK1	RAF1	S642	NetworKIN	-0.657193
MAPK3	RAF1	S642	NetworKIN	-0.657193
MAPK7	RAF1	S642	NetworKIN	-0.657193
PDK1	RAF1	S642	NetworKIN	-0.657193
PRKCG	RAF1	S642	NetworKIN	-0.657193
PRKCH	RAF1	S642	NetworKIN	-0.657193
PRKCT	RAF1	S642	NetworKIN	-0.657193
PRKG1	RAF1	S642	NetworKIN	-0.657193
RAF1	RAF1	S642	NetworKIN	-0.657193
AKT1	IRS2	S365	NetworKIN	-0.658461
AKT2	IRS2	S365	NetworKIN	-0.658461
AKT3	IRS2	S365	NetworKIN	-0.658461
CAMK2A	IRS2	S365	NetworKIN	-0.658461
CHUK	IRS2	S365	NetworKIN	-0.658461
IKBKB	IRS2	S365	NetworKIN	-0.658461
MAPK10	IRS2	S365	NetworKIN	-0.658461
MAPK8	IRS2	S365	NetworKIN	-0.658461
RPS6KB1	IRS2	S365	NetworKIN	-0.658461
TLK2	ASF1B	S198	PhosphoSitePlus	-0.659756
MAPK7	SENP3	S181	NetworKIN	-0.659758
MAPK9	DAXX	S668	NetworKIN	-0.683935
NEK4	DAXX	S668	NetworKIN	-0.683935
RIPK3	DAXX	S668	PhosphoSitePlus	-0.683935
CSNK2A1	EIF3J	S13	NetworKIN	-0.685762
CDK5	MAP1B	S1400	NetworKIN	-0.714926
GSK3A	MAP1B	S1400	NetworKIN	-0.714926
GSK3B	MAP1B	S1400	NetworKIN	-0.714926
MAPK1	MAP1B	S1400	NetworKIN	-0.714926
MAPK3	MAP1B	S1400	NetworKIN	-0.714926
MAPK8	MAP1B	S1400	NetworKIN	-0.714926
CSNK2A1	EMD	S8	NetworKIN	-0.722759
PRKG2	EMD	S8	NetworKIN	-0.722759
AURKA	NCOA3	S551	NetworKIN	-0.787602
CHUK	NCOA3	S551	NetworKIN	-0.787602
IKBKB	NCOA3	S551	NetworKIN	-0.787602
MAPK1	NCOA3	S551	NetworKIN	-0.787602
MAPK14	NCOA3	S551	NetworKIN	-0.787602
CSNK1E	APC	S1861	NetworKIN	-0.805563
GSK3A	APC	S1861	NetworKIN	-0.805563
GSK3B	APC	S1861	NetworKIN	-0.805563
NEK2	APC	S1861	NetworKIN	-0.805563
PLK1	APC	S1861	NetworKIN	-0.805563
HIPK2	ZFHX3	S1204	NetworKIN	-0.807448
PRKDC	ZFHX3	S1204	NetworKIN	-0.807448
MAP4K4	G3BP2	T227	NetworKIN	-0.841572
MAPK1	G3BP2	T227	NetworKIN	-0.841572
NLK	G3BP2	T227	NetworKIN	-0.841572
PKD3	VAMP2	S80	NetworKIN	-0.847672
PRKCI	VAMP2	S80	NetworKIN	-0.847672
HIPK2	TNIK	S680	NetworKIN	-0.849998
CDK5	MAP1B	S1252	NetworKIN	-0.851917
GSK3A	MAP1B	S1252	NetworKIN	-0.851917
GSK3B	MAP1B	S1252	NetworKIN	-0.851917
AURKA	KIF4A	S1225	NetworKIN	-0.854964
CDK1	KIF4A	S1225	NetworKIN	-0.854964
NEK2	KIF4A	S1225	NetworKIN	-0.854964
CDKL5	CDKL5	Y171	PhosphoSitePlus	-0.87813
PRKCB	PTPRU	S853	NetworKIN	-0.897537
CSNK1D	CEP97	S770	NetworKIN	-0.90034
CDK19	PAK1	S174	PhosphoSitePlus	-0.906566
AKT1	PKN2	S583	NetworKIN	-0.908742
PAK2	PKN2	S583	NetworKIN	-0.908742
PDK1	PKN2	S583	NetworKIN	-0.908742
PDK2	PKN2	S583	NetworKIN	-0.908742
CDK1	DUT	S11	PhosphoSitePlus	-0.913524
MAP2K1	GAB2	T287	NetworKIN	-0.915726
PRKG2	LASP1	T104	NetworKIN	-0.948134
PLK1	RIOK2	S335	PhosphoSitePlus	-0.94832
CDK4	CCNL1	S335	NetworKIN	-0.969221
CDK6	CCNL1	S335	NetworKIN	-0.969221
CDK1	AMPH	S268	NetworKIN	-0.971832
CDK5	AMPH	S268	NetworKIN	-0.971832
MAPK1	AMPH	S268	NetworKIN	-0.971832
ACVR2B	SNX1	S39	NetworKIN	-0.974011
CDK5	MAP1B	S1620	NetworKIN	-1.00422
GSK3A	MAP1B	S1620	NetworKIN	-1.00422
GSK3B	MAP1B	S1620	NetworKIN	-1.00422
MAPK1	MAP1B	S1620	NetworKIN	-1.00422
MAPK3	MAP1B	S1620	NetworKIN	-1.00422
CDK1	SRC	S75	NetworKIN	-1.04755
CDK5	SRC	S75	PhosphoSitePlus	-1.04755
CHUK	SRC	S75	NetworKIN	-1.04755
CSNK1D	SRC	S75	NetworKIN	-1.04755
IKBKB	SRC	S75	NetworKIN	-1.04755
MAPK1	SRC	S75	NetworKIN	-1.04755
MAPK11	SRC	S75	NetworKIN	-1.04755
PDK1	SRC	S75	NetworKIN	-1.04755
PRKCH	SRC	S75	NetworKIN	-1.04755
PRKCI	SRC	S75	NetworKIN	-1.04755
RAF1	SRC	S75	NetworKIN	-1.04755
CAMK4	PML	S518	NetworKIN	-1.05126
CDK1	PML	S518	PhosphoSitePlus	-1.05126
CDK2	PML	S518	PhosphoSitePlus	-1.05126
HIPK1	PML	S518	NetworKIN	-1.05126
MAPK11	PML	S518	NetworKIN	-1.05126
MAPK3	PML	S518	NetworKIN	-1.05126
MAPK7	PML	S518	NetworKIN	-1.05126
CDK5	MAP1B	S1396	NetworKIN	-1.06996
GSK3A	MAP1B	S1396	NetworKIN	-1.06996
GSK3B	MAP1B	S1396	NetworKIN	-1.06996
MAPK3	MAP1B	S1396	NetworKIN	-1.06996
MAPK8	MAP1B	S1396	NetworKIN	-1.06996
CDK7	LEO1	S300	NetworKIN	-1.07987
CSNK2A1	LEO1	S300	NetworKIN	-1.07987
MAPK1	SIN3A	S277	NetworKIN	-1.08657
MAPK3	SIN3A	S277	NetworKIN	-1.08657
MAPK7	SENP3	T176	NetworKIN	-1.14253
MAPK1	TBX2	S336	NetworKIN	-1.15509
MAPK3	TBX2	S336	NetworKIN	-1.15509
CDK5	MAP1B	T1270	NetworKIN	-1.16422
DAPK1	MAP1B	T1270	NetworKIN	-1.16422
GSK3A	MAP1B	T1270	NetworKIN	-1.16422
GSK3B	MAP1B	T1270	NetworKIN	-1.16422
GSK3B	RPTOR	S863	PhosphoSitePlus	-1.17764
ICK	RPTOR	S863	NetworKIN	-1.17764
MAPK1	RPTOR	S863	PhosphoSitePlus	-1.17764
MAPK11	RPTOR	S863	PhosphoSitePlus	-1.17764
MAPK3	RPTOR	S863	PhosphoSitePlus	-1.17764
MAPK8	RPTOR	S863	PhosphoSitePlus	-1.17764
MTOR	RPTOR	S863	PhosphoSitePlus	-1.17764
NLK	RPTOR	S863	PhosphoSitePlus	-1.17764
PRKAA2	RPTOR	S863	NetworKIN	-1.17764
SGK1	NDRG2	T330	PhosphoSitePlus	-1.17822
CSNK2A1	KDM1A	S166	NetworKIN	-1.19733
MAPK1	PML	S527	PhosphoSitePlus	-1.23063
MAPK11	PML	S527	NetworKIN	-1.23063
MAPK3	PML	S527	PhosphoSitePlus	-1.23063
MAPK7	PML	S527	NetworKIN	-1.23063
ATM	ATM	S1981	PhosphoSitePlus	-1.28064
ATR	ATM	S1981	PhosphoSitePlus	-1.28064
CDK1	FOXK2	S428	PhosphoSitePlus	-1.28483
CDK2	FOXK2	S428	PhosphoSitePlus	-1.28483
MAPK3	FOXK2	S428	NetworKIN	-1.28483
MAPK8	ATF7	T53	NetworKIN	-1.28546
MAPK9	ATF7	T53	NetworKIN	-1.28546
CSNK2A2	L1CAM	T1247	NetworKIN	-1.28702
RPS6KA2	L1CAM	T1247	NetworKIN	-1.28702
CSNK2A1	CHD4	S105	NetworKIN	-1.31262
CLK1	PPIG	S259	NetworKIN	-1.35838
GRK5	GRK5	T485	PhosphoSitePlus	-1.40542
PRKCB	GRK5	T485	NetworKIN	-1.40542
CSNK1D	MAP1B	S1330	NetworKIN	-1.4077
GSK3A	MAP1B	S1330	NetworKIN	-1.4077
GSK3B	MAP1B	S1330	NetworKIN	-1.4077
MAPK8	MAP1B	S1330	NetworKIN	-1.4077
CDK1	AMPH	S276	PhosphoSitePlus	-1.40853
CDK5	AMPH	S276	PhosphoSitePlus	-1.40853
CDK1	GAB2	S543	NetworKIN	-1.43509
MAP2K1	GAB2	S543	NetworKIN	-1.43509
MAPK1	GAB2	S543	NetworKIN	-1.43509
MAPK3	GAB2	S543	NetworKIN	-1.43509
MAPK8	GAB2	S543	NetworKIN	-1.43509
CLK1	PPIG	S256	NetworKIN	-1.44581
CLK1	PPIG	S257	NetworKIN	-1.48307
PRKCG	ATN1	S79	NetworKIN	-1.49087
ATM	RPAP3	S116	NetworKIN	-1.50182
CDK1	STMN1	S38	PhosphoSitePlus	-1.5196
CDK2	STMN1	S38	PhosphoSitePlus	-1.5196
MAPK13	STMN1	S38	PhosphoSitePlus	-1.5196
MAPK3	STMN1	S38	PhosphoSitePlus	-1.5196
PAK1	STMN1	S38	PhosphoSitePlus	-1.5196
PRKCB	STMN1	S38	PhosphoSitePlus	-1.5196
UHMK1	STMN1	S38	PhosphoSitePlus	-1.5196
CSNK1A1	RAF1	S29	NetworKIN	-1.56893
CSNK1D	RAF1	S29	NetworKIN	-1.56893
DMPK	RAF1	S29	NetworKIN	-1.56893
MAP2K1	RAF1	S29	NetworKIN	-1.56893
MAP2K2	RAF1	S29	NetworKIN	-1.56893
[truncated: 86 more rows]

## Sheet: STA-NB-10_30min-vs-control
Kinase.Gene	Substrate.Gene	Substrate.Mod	Source	log2FC
AKT3	AKT3	S472	NetworKIN	4.58248
CHUK	AKT3	S472	NetworKIN	4.58248
GSK3A	AKT3	S472	NetworKIN	4.58248
GSK3B	AKT3	S472	NetworKIN	4.58248
IKBKB	AKT3	S472	NetworKIN	4.58248
PDK1	AKT3	S472	NetworKIN	4.58248
CLK1	SRRM2	S854	NetworKIN	4.16292
CLK1	SRRM2	T848	NetworKIN	4.02472
AURKA	TOP2A	S1354	NetworKIN	3.96399
CDK1	TOP2A	S1354	PhosphoSitePlus	3.96399
CSNK1G2	TOP2A	S1354	NetworKIN	3.96399
MAPK1	TOP2A	S1354	PhosphoSitePlus	3.96399
MAPK3	TOP2A	S1354	PhosphoSitePlus	3.96399
NEK2	TOP2A	S1354	NetworKIN	3.96399
PRKCG	TOP2A	S1354	NetworKIN	3.96399
CDC7	PSIP1	S206	PhosphoSitePlus	3.90567
CDK2	XRCC1	S226	PhosphoSitePlus	3.88407
PRKDC	XRCC1	S226	NetworKIN	3.88407
MTOR	MAF1	S60	PhosphoSitePlus	3.45303
CDK7	NCBP1	S22	NetworKIN	3.26747
RPS6KB1	NCBP1	S22	PhosphoSitePlus	3.26747
MAPK1	FOXK1	S243	NetworKIN	3.13134
NEK1	FEZ1	S316	NetworKIN	3.11832
CDK1	SRRM2	T866	PhosphoSitePlus	3.11295
CSNK2A1	KDM1A	S137	PhosphoSitePlus	3.11082
PDK1	ROCK1	S1102	NetworKIN	3.09084
ROCK1	ROCK1	S1102	NetworKIN	3.09084
CSNK2A1	EMD	S142	NetworKIN	3.06798
PRKG2	EMD	S142	NetworKIN	3.06798
CDK7	XPC	S884	NetworKIN	2.98008
CSNK2A1	XPC	S884	NetworKIN	2.98008
PRKCB	CHERP	S813	NetworKIN	2.93342
CSNK1D	PCM1	S1262	NetworKIN	2.80488
CHEK1	CAAP1	S203	PhosphoSitePlus	2.69368
AKT1	FLNC	S2233	PhosphoSitePlus	2.64886
AKT2	FLNC	S2233	PhosphoSitePlus	2.64886
MAP2K4	FLNC	S2233	NetworKIN	2.64886
HIPK2	PARD3	S144	NetworKIN	2.64668
MARK2	PARD3	S144	PhosphoSitePlus	2.64668
PRKCG	PARD3	S144	NetworKIN	2.64668
PRKCI	PARD3	S144	NetworKIN	2.64668
AKT1	HSPB1	S82	PhosphoSitePlus	2.57594
CHUK	HSPB1	S82	NetworKIN	2.57594
DMPK	HSPB1	S82	NetworKIN	2.57594
IKBKB	HSPB1	S82	NetworKIN	2.57594
MAPKAPK2	HSPB1	S82	PhosphoSitePlus	2.57594
MAPKAPK3	HSPB1	S82	NetworKIN	2.57594
MAPKAPK5	HSPB1	S82	NetworKIN	2.57594
PKD1	HSPB1	S82	NetworKIN	2.57594
PRKACA	HSPB1	S82	PhosphoSitePlus	2.57594
PRKD1	HSPB1	S82	PhosphoSitePlus	2.57594
PRKG1	HSPB1	S82	PhosphoSitePlus	2.57594
RPS6KA3	HSPB1	S82	NetworKIN	2.57594
RPS6KB2	HSPB1	S82	PhosphoSitePlus	2.57594
MTOR	MAF1	S68	PhosphoSitePlus	2.57354
TTK	ATN1	T653	NetworKIN	2.55555
CSNK2A1	PA2G4	S2	NetworKIN	2.39708
CDK7	XPC	S129	NetworKIN	2.37507
CSNK1D	XPC	S129	NetworKIN	2.37507
CSNK2A1	XPC	S129	NetworKIN	2.37507
AURKA	PSMD1	S315	NetworKIN	2.3353
CDK1	PSMD1	S315	NetworKIN	2.3353
CDK2	PSMD1	S315	NetworKIN	2.3353
CDK7	XPC	S122	NetworKIN	2.30558
CSNK2A1	XPC	S122	NetworKIN	2.30558
CLK1	SRRM2	T983	NetworKIN	2.29783
AURKA	TOP2A	S1337	NetworKIN	2.29291
CSNK1G2	TOP2A	S1337	NetworKIN	2.29291
CSNK2A1	TOP2A	S1337	NetworKIN	2.29291
NEK2	TOP2A	S1337	NetworKIN	2.29291
PLK1	TOP2A	S1337	PhosphoSitePlus	2.29291
PLK4	TOP2A	S1337	NetworKIN	2.29291
PRKCG	TOP2A	S1337	NetworKIN	2.29291
CDK5	MAP1B	S1965	NetworKIN	2.27395
CSNK1D	MAP1B	S1965	NetworKIN	2.27395
GSK3A	MAP1B	S1965	NetworKIN	2.27395
GSK3B	MAP1B	S1965	NetworKIN	2.27395
MAPK8	MAP1B	S1965	NetworKIN	2.27395
CSNK1A1	RAF1	S29	NetworKIN	2.2345
CSNK1D	RAF1	S29	NetworKIN	2.2345
DMPK	RAF1	S29	NetworKIN	2.2345
MAP2K1	RAF1	S29	NetworKIN	2.2345
MAP2K2	RAF1	S29	NetworKIN	2.2345
MAPK1	RAF1	S29	NetworKIN	2.2345
MAPK3	RAF1	S29	NetworKIN	2.2345
MAPK7	RAF1	S29	NetworKIN	2.2345
PDK1	RAF1	S29	NetworKIN	2.2345
PRKG1	RAF1	S29	NetworKIN	2.2345
RAF1	RAF1	S29	NetworKIN	2.2345
AURKA	PSMD1	T311	NetworKIN	2.21488
CDK1	PSMD1	T311	NetworKIN	2.21488
CDK2	PSMD1	T311	NetworKIN	2.21488
CSNK1G1	DIDO1	T151	NetworKIN	2.13199
TTK	DIDO1	T151	NetworKIN	2.13199
CDK1	AMPH	S276	PhosphoSitePlus	2.12335
CDK5	AMPH	S276	PhosphoSitePlus	2.12335
ROCK1	RTN4	S182	NetworKIN	2.04627
MTOR	BRD9	S588	PhosphoSitePlus	2.02996
PRKCB	TFAP4	S124	NetworKIN	2.01119
MAPK1	JUNB	S259	NetworKIN	1.97881
MAPK11	JUNB	S259	NetworKIN	1.97881
MAPK3	JUNB	S259	NetworKIN	1.97881
PRKCA	PURB	S8	NetworKIN	1.94723
PRKCB	PURB	S8	NetworKIN	1.94723
PRKD1	HDAC7	S486	PhosphoSitePlus	1.94404
AURKA	NCOR1	S1981	NetworKIN	1.94226
CDK1	NCOR1	S1981	NetworKIN	1.94226
CHUK	NCOR1	S1981	NetworKIN	1.94226
CLK1	NCOR1	S1981	NetworKIN	1.94226
HIPK2	NCOR1	S1981	NetworKIN	1.94226
MAPK3	NCOR1	S1981	NetworKIN	1.94226
CSNK1G1	DIDO1	S1714	NetworKIN	1.93925
MAPK12	DIDO1	S1714	NetworKIN	1.93925
AKT1	NDRG2	S332	PhosphoSitePlus	1.91947
RPS6KA1	NDRG2	S332	PhosphoSitePlus	1.91947
RPS6KB1	NDRG2	S332	PhosphoSitePlus	1.91947
SGK1	NDRG2	S332	PhosphoSitePlus	1.91947
CDK4	MAX	S11	NetworKIN	1.90994
CSNK2A1	MAX	S11	PhosphoSitePlus	1.90994
PLK1	RCC2	S51	NetworKIN	1.90064
CDK1	IRS2	S1203	NetworKIN	1.88905
CHUK	IRS2	S1203	NetworKIN	1.88905
GSK3A	IRS2	S1203	NetworKIN	1.88905
GSK3B	IRS2	S1203	NetworKIN	1.88905
IKBKB	IRS2	S1203	NetworKIN	1.88905
MAPK1	IRS2	S1203	NetworKIN	1.88905
MAPK10	IRS2	S1203	NetworKIN	1.88905
MAPK3	IRS2	S1203	NetworKIN	1.88905
MAPK8	IRS2	S1203	NetworKIN	1.88905
CAMK1	SYN1	S553	NetworKIN	1.86153
CDK5	SYN1	S553	NetworKIN	1.86153
MAPK3	SYN1	S553	NetworKIN	1.86153
CSNK2A1	PACS1	S379	NetworKIN	1.84963
CDK1	MAP1B	T1067	NetworKIN	1.84184
CDK5	MAP1B	T1067	NetworKIN	1.84184
DAPK1	MAP1B	T1067	NetworKIN	1.84184
GSK3A	MAP1B	T1067	NetworKIN	1.84184
GSK3B	MAP1B	T1067	NetworKIN	1.84184
MAP4K6	MAP1B	T1067	NetworKIN	1.84184
MAPK8	MAP1B	T1067	NetworKIN	1.84184
STK11	MAP1B	T1067	NetworKIN	1.84184
CDK6	HDAC1	S423	NetworKIN	1.83647
CSNK2A1	HDAC1	S423	PhosphoSitePlus	1.83647
CSNK2A2	HDAC1	S423	NetworKIN	1.83647
MAPK9	DAXX	S671	NetworKIN	1.83002
NEK4	DAXX	S671	NetworKIN	1.83002
GSK3A	IRS2	T527	NetworKIN	1.82833
GSK3B	IRS2	T527	NetworKIN	1.82833
MAPK1	IRS2	T527	NetworKIN	1.82833
MAPK3	IRS2	T527	NetworKIN	1.82833
MAPK8	IRS2	T527	NetworKIN	1.82833
CDK1	AMPH	S262	NetworKIN	1.80269
CDK5	AMPH	S262	NetworKIN	1.80269
ATM	CHD4	S1531	NetworKIN	1.79876
ATR	CHD4	S1531	NetworKIN	1.79876
ADRBK1	HDAC1	S421	NetworKIN	1.79443
CSNK2A1	HDAC1	S421	PhosphoSitePlus	1.79443
CSNK2A2	HDAC1	S421	NetworKIN	1.79443
CDK1	AMPH	S272	PhosphoSitePlus	1.73706
CDK5	AMPH	S272	PhosphoSitePlus	1.73706
MAPK1	AMPH	S272	NetworKIN	1.73706
MAPK3	CHD4	S1535	NetworKIN	1.73654
CSNK1G1	DIDO1	S152	NetworKIN	1.72957
CDK1	AMPH	T260	NetworKIN	1.72306
CDK5	AMPH	T260	NetworKIN	1.72306
CSNK2A1	WASL	S484	NetworKIN	1.68392
CLK1	SRRM2	S2692	NetworKIN	1.67119
CAMK1	SYN1	S551	NetworKIN	1.66387
CDK5	SYN1	S551	NetworKIN	1.66387
GSK3B	SYN1	S551	NetworKIN	1.66387
MAPK1	SYN1	S551	NetworKIN	1.66387
MAPK3	SYN1	S551	NetworKIN	1.66387
CDK7	XPC	S883	NetworKIN	1.65292
CSNK2A1	XPC	S883	NetworKIN	1.65292
CDK1	ATN1	S661	NetworKIN	1.64849
CSNK2A1	KDM2B	S979	NetworKIN	1.639
AKT1	GSK3B	S9	PhosphoSitePlus	1.62501
AURKA	GSK3B	S9	PhosphoSitePlus	1.62501
MAP4K5	GSK3B	S9	PhosphoSitePlus	1.62501
PRKACA	GSK3B	S9	PhosphoSitePlus	1.62501
PRKCA	GSK3B	S9	PhosphoSitePlus	1.62501
PRKCB	GSK3B	S9	PhosphoSitePlus	1.62501
PRKCD	GSK3B	S9	PhosphoSitePlus	1.62501
PRKCG	GSK3B	S9	PhosphoSitePlus	1.62501
PRKCH	GSK3B	S9	PhosphoSitePlus	1.62501
PRKCZ	GSK3B	S9	PhosphoSitePlus	1.62501
RPS6KA1	GSK3B	S9	PhosphoSitePlus	1.62501
RPS6KA3	GSK3B	S9	PhosphoSitePlus	1.62501
RPS6KB1	GSK3B	S9	PhosphoSitePlus	1.62501
RPS6KB2	GSK3B	S9	PhosphoSitePlus	1.62501
SGK3	GSK3B	S9	PhosphoSitePlus	1.62501
CSNK1G1	DIDO1	S154	NetworKIN	1.61049
CSNK2A1	IWS1	S261	NetworKIN	1.60979
CDK2	RAD18	S99	PhosphoSitePlus	1.60298
HIPK2	RAD18	S99	NetworKIN	1.60298
GSK3B	JUNB	T255	PhosphoSitePlus	1.58902
MAPK1	JUNB	T255	NetworKIN	1.58902
MAPK10	JUNB	T255	NetworKIN	1.58902
MAPK11	JUNB	T255	NetworKIN	1.58902
MAPK3	JUNB	T255	NetworKIN	1.58902
MAPK8	JUNB	T255	NetworKIN	1.58902
MAPK9	JUNB	T255	NetworKIN	1.58902
RAF1	JUNB	T255	NetworKIN	1.58902
CDK2	COPB2	S859	NetworKIN	1.5718
PRKCE	MATR3	S188	NetworKIN	1.5611
RPS6KA1	NDRG2	S350	PhosphoSitePlus	1.53581
RPS6KB1	NDRG2	S350	PhosphoSitePlus	1.53581
SGK1	NDRG2	S350	NetworKIN	1.53581
CLK1	SRRM2	S2100	NetworKIN	1.51709
CLK1	PPIG	S397	NetworKIN	1.49956
TTK	RBM15	T568	NetworKIN	1.48159
CHEK1	CCDC6	S240	PhosphoSitePlus	1.48016
AKT1	IRS2	S1149	NetworKIN	1.46805
AKT2	IRS2	S1149	NetworKIN	1.46805
AKT3	IRS2	S1149	NetworKIN	1.46805
CHUK	IRS2	S1149	NetworKIN	1.46805
GSK3A	IRS2	S1149	NetworKIN	1.46805
GSK3B	IRS2	S1149	NetworKIN	1.46805
IKBKB	IRS2	S1149	NetworKIN	1.46805
PIM1	IRS2	S1149	PhosphoSitePlus	1.46805
PRKAA2	IRS2	S1149	NetworKIN	1.46805
RAF1	IRS2	S1149	NetworKIN	1.46805
RPS6KB1	IRS2	S1149	NetworKIN	1.46805
CSNK2A2	L1CAM	T1247	NetworKIN	1.44927
RPS6KA2	L1CAM	T1247	NetworKIN	1.44927
CDK1	MAP7	S365	NetworKIN	1.44628
MAPK1	MAP7	S365	NetworKIN	1.44628
CDK1	STAT3	S727	NetworKIN	1.41138
CDK2	STAT3	S727	NetworKIN	1.41138
CDK5	STAT3	S727	PhosphoSitePlus	1.41138
EIF2AK2	STAT3	S727	NetworKIN	1.41138
GSK3A	STAT3	S727	NetworKIN	1.41138
IKBKB	STAT3	S727	NetworKIN	1.41138
IRAK1	STAT3	S727	PhosphoSitePlus	1.41138
MAP2K1	STAT3	S727	NetworKIN	1.41138
MAPK1	STAT3	S727	NetworKIN	1.41138
MAPK14	STAT3	S727	PhosphoSitePlus	1.41138
MAPK3	STAT3	S727	NetworKIN	1.41138
MAPK7	STAT3	S727	NetworKIN	1.41138
MAPK8	STAT3	S727	PhosphoSitePlus	1.41138
MAPK9	STAT3	S727	PhosphoSitePlus	1.41138
NEK6	STAT3	S727	PhosphoSitePlus	1.41138
NLK	STAT3	S727	NetworKIN	1.41138
PRKAA1	STAT3	S727	NetworKIN	1.41138
PRKAA2	STAT3	S727	NetworKIN	1.41138
PRKCD	STAT3	S727	PhosphoSitePlus	1.41138
PRKCE	STAT3	S727	PhosphoSitePlus	1.41138
PRKCT	STAT3	S727	NetworKIN	1.41138
RAF1	STAT3	S727	NetworKIN	1.41138
RPS6KA3	STAT3	S727	PhosphoSitePlus	1.41138
CSNK2A1	PACS1	S381	NetworKIN	1.40607
CSNK2A1	STRN3	S257	NetworKIN	1.38891
AURKA	NCOR1	S1977	NetworKIN	1.38614
CDK1	NCOR1	S1977	NetworKIN	1.38614
CHUK	NCOR1	S1977	NetworKIN	1.38614
HIPK2	NCOR1	S1977	NetworKIN	1.38614
CSNK2A1	ATRX	S634	NetworKIN	1.36496
PAK4	LARP1	S868	NetworKIN	1.36279
MAPK1	BIN1	S296	NetworKIN	1.3624
MAPK3	BIN1	S296	NetworKIN	1.3624
CSNK2A1	PURB	S6	NetworKIN	1.3567
CSNK2A1	IWS1	S438	NetworKIN	1.3563
CSNK2A1	IWS1	S440	NetworKIN	1.3563
CLK1	SRRM2	S1014	NetworKIN	1.35343
SGK1	NDRG2	T330	PhosphoSitePlus	1.35312
PRKCB	CCNL1	S341	NetworKIN	1.34404
MAP2K1	GAB2	S223	NetworKIN	1.34153
PRKCD	GAB2	S223	NetworKIN	1.34153
CLK1	SRRM2	T1003	NetworKIN	1.3379
CSNK1D	MAP1B	S995	NetworKIN	1.32127
CSNK2A1	MAP1B	S995	NetworKIN	1.32127
CSNK2A2	MAP1B	S995	NetworKIN	1.32127
GSK3A	MAP1B	S995	NetworKIN	1.32127
GSK3B	MAP1B	S995	NetworKIN	1.32127
CDK5	MAP1B	S1208	NetworKIN	1.30366
CSNK1D	MAP1B	S1208	NetworKIN	1.30366
GSK3A	MAP1B	S1208	NetworKIN	1.30366
GSK3B	MAP1B	S1208	NetworKIN	1.30366
MAPK8	MAP1B	S1208	NetworKIN	1.30366
ACTR2	SMAD1	S463	NetworKIN	1.29734
ACVR2B	SMAD1	S463	NetworKIN	1.29734
BMPR1B	SMAD1	S463	PhosphoSitePlus	1.29734
BMPR1B	SMAD1	S465	PhosphoSitePlus	1.29734
GSK3B	SMAD1	S463	NetworKIN	1.29734
GSK3B	SMAD1	S465	NetworKIN	1.29734
MAP2K1	SMAD1	S463	NetworKIN	1.29734
PRKG1	SMAD1	S463	NetworKIN	1.29734
PRKG1	SMAD1	S465	NetworKIN	1.29734
TGFBR2	SMAD1	S463	NetworKIN	1.29734
CSNK2A1	GBF1	S1318	NetworKIN	1.29236
CHUK	IRS2	S770	NetworKIN	1.28083
GSK3A	IRS2	S770	NetworKIN	1.28083
GSK3B	IRS2	S770	NetworKIN	1.28083
IKBKB	IRS2	S770	NetworKIN	1.28083
MAPK1	IRS2	S770	NetworKIN	1.28083
MAPK10	IRS2	S770	NetworKIN	1.28083
MAPK3	IRS2	S770	NetworKIN	1.28083
MAPK8	IRS2	S770	NetworKIN	1.28083
PDK1	IRS2	S770	NetworKIN	1.28083
RAF1	IRS2	S770	NetworKIN	1.28083
TGFBR2	MSH6	S227	NetworKIN	1.27943
CLK1	SRRM2	S2102	NetworKIN	1.26367
PRKCB	SRRM2	S2102	NetworKIN	1.26367
GSK3B	GSK3B	Y216	PhosphoSitePlus	1.25135
MAP2K1	GSK3B	Y216	PhosphoSitePlus	1.25135
NLK	BCL9	S687	NetworKIN	1.2388
PAK4	LARP1	S548	NetworKIN	1.22809
PRKCB	RBM12	S420	NetworKIN	1.22345
CLK1	SRRM2	T2104	NetworKIN	1.22258
HIPK2	ZFHX3	S3409	NetworKIN	1.21501
PRKDC	ZFHX3	S3409	NetworKIN	1.21501
CDK7	TAF7	S264	NetworKIN	1.21457
TAF1	TAF7	S264	PhosphoSitePlus	1.21457
MAPK1	DDX20	T705	NetworKIN	1.21116
CLK1	SRRM2	S992	NetworKIN	1.20931
PLK1	EME1	S15	NetworKIN	1.1777
CDK2	CLSPN	S810	NetworKIN	1.1758
CDK7	DDB2	S24	NetworKIN	1.17393
CDK1	AMPH	S268	NetworKIN	1.16487
CDK5	AMPH	S268	NetworKIN	1.16487
MAPK1	AMPH	S268	NetworKIN	1.16487
CSNK1D	MAP1B	S937	NetworKIN	1.15936
CSNK2A1	MAP1B	S937	NetworKIN	1.15936
CSNK2A2	MAP1B	S937	NetworKIN	1.15936
CDK4	MAX	S2	NetworKIN	1.15391
CSNK2A1	MAX	S2	PhosphoSitePlus	1.15391
PRKCB	STK10	S450	NetworKIN	1.1469
CDK2	CCDC6	S244	PhosphoSitePlus	1.1206
CHEK1	CCDC6	S244	PhosphoSitePlus	1.1206
CSNK2A1	CHD4	S319	NetworKIN	1.11589
PRKCG	PARD3	S728	NetworKIN	1.11321
PRKCI	PARD3	S728	NetworKIN	1.11321
PAK4	LARP1	S850	NetworKIN	1.10123
ACTR2	BMPR2	S862	NetworKIN	1.06484
ACVR2B	BMPR2	S862	NetworKIN	1.06484
CLK1	SRRM2	S2123	NetworKIN	1.05603
AURKA	TOP2A	T1343	NetworKIN	1.05589
CSNK1G2	TOP2A	T1343	NetworKIN	1.05589
CSNK2A1	TOP2A	T1343	NetworKIN	1.05589
NEK2	TOP2A	T1343	NetworKIN	1.05589
PLK1	TOP2A	T1343	PhosphoSitePlus	1.05589
PLK3	TOP2A	T1343	PhosphoSitePlus	1.05589
PLK4	TOP2A	T1343	NetworKIN	1.05589
TTK	TOP2A	T1343	NetworKIN	1.05589
CDK1	EFHD2	S74	PhosphoSitePlus	1.04424
CDK2	EFHD2	S74	PhosphoSitePlus	1.04424
CDK2	CLSPN	S808	NetworKIN	1.0427
PRKACB	ADCY9	S691	NetworKIN	1.0389
PRKACG	ADCY9	S691	NetworKIN	1.0389
CDK7	LEO1	S296	NetworKIN	1.03466
CSNK2A1	LEO1	S296	NetworKIN	1.03466
CDK1	SNW1	S232	NetworKIN	1.02967
CDK2	SNW1	S224	PhosphoSitePlus	1.02967
CDK2	SNW1	S232	PhosphoSitePlus	1.02967
CDK1	SMC4	S22	NetworKIN	1.02952
PAK3	ATRX	S1992	NetworKIN	1.02321
CSNK2A2	L1CAM	S1248	NetworKIN	1.00973
MAPK1	L1CAM	S1248	PhosphoSitePlus	1.00973
MAPK3	L1CAM	S1248	NetworKIN	1.00973
RPS6KA2	L1CAM	S1248	NetworKIN	1.00973
CAMK2A	STMN1	S16	PhosphoSitePlus	1.00776
CAMK2B	STMN1	S16	PhosphoSitePlus	1.00776
CAMK4	STMN1	S16	PhosphoSitePlus	1.00776
PAK1	STMN1	S16	PhosphoSitePlus	1.00776
PRKACA	STMN1	S16	PhosphoSitePlus	1.00776
RPS6KA3	STMN1	S16	PhosphoSitePlus	1.00776
CDK7	ERCC6	S489	NetworKIN	0.986629
CSNK2A1	ERCC6	S489	NetworKIN	0.986629
PRKCB	AEBP2	S27	NetworKIN	0.968999
CDK7	LEO1	S658	NetworKIN	0.965023
CSNK2A1	LEO1	S658	NetworKIN	0.965023
ATM	DCK	S74	PhosphoSitePlus	0.9629
ATR	DCK	S74	PhosphoSitePlus	0.9629
CSNK1D	DCK	S74	PhosphoSitePlus	0.9629
PRKCA	DCK	S74	NetworKIN	0.9629
PRKCB	DCK	S74	NetworKIN	0.9629
AURKB	NAGK	S76	PhosphoSitePlus	0.948001
CDK1	NAGK	S76	PhosphoSitePlus	0.948001
CSNK2A1	MAP1B	S936	NetworKIN	0.944496
CSNK2A2	MAP1B	S936	NetworKIN	0.944496
AKT1	ZYX	S143	NetworKIN	0.944412
GSK3A	IRS2	T779	NetworKIN	0.941991
GSK3B	IRS2	T779	NetworKIN	0.941991
MAPK1	IRS2	T779	NetworKIN	0.941991
MAPK10	IRS2	T779	NetworKIN	0.941991
MAPK3	IRS2	T779	NetworKIN	0.941991
MAPK8	IRS2	T779	NetworKIN	0.941991
MAPK3	SGTA	T81	NetworKIN	0.937803
STK11	SGTA	T81	NetworKIN	0.937803
AURKA	TOP2A	S1332	NetworKIN	0.935455
CSNK1G2	TOP2A	S1332	NetworKIN	0.935455
CSNK2A1	TOP2A	S1332	NetworKIN	0.935455
HIPK2	TOP2A	S1332	NetworKIN	0.935455
NEK2	TOP2A	S1332	NetworKIN	0.935455
PLK4	TOP2A	S1332	NetworKIN	0.935455
CDK1	DNM1L	S616	PhosphoSitePlus	0.934446
CDK2	DNM1L	S616	PhosphoSitePlus	0.934446
CDK5	DNM1L	S616	PhosphoSitePlus	0.934446
MAPK1	DNM1L	S616	PhosphoSitePlus	0.934446
MAPK3	DNM1L	S616	PhosphoSitePlus	0.934446
PRKCD	DNM1L	S616	PhosphoSitePlus	0.934446
CDK5	MAP1B	S1378	NetworKIN	0.933582
CSNK2A2	MAP1B	S1378	NetworKIN	0.933582
GSK3A	MAP1B	S1378	NetworKIN	0.933582
GSK3B	MAP1B	S1378	NetworKIN	0.933582
CDK7	LEO1	S294	NetworKIN	0.932197
CSNK2A1	LEO1	S294	NetworKIN	0.932197
CDK2	SP1	S59	NetworKIN	0.929538
CSNK1D	SP1	S59	NetworKIN	0.929538
HIPK2	SP1	S59	NetworKIN	0.929538
MAPK1	SP1	S59	PhosphoSitePlus	0.929538
MAPK11	SP1	S59	NetworKIN	0.929538
MAPK3	SP1	S59	PhosphoSitePlus	0.929538
MAPK8	SP1	S59	NetworKIN	0.929538
PRKDC	SP1	S59	NetworKIN	0.929538
PRKG1	SP1	S59	NetworKIN	0.929538
CDK1	BCR	S122	NetworKIN	0.929286
MAPK3	BCR	S122	NetworKIN	0.929286
PRKDC	BCR	S122	NetworKIN	0.929286
CDK1	ORC6	T195	PhosphoSitePlus	0.924955
CSNK2A1	SRF	S77	PhosphoSitePlus	0.924071
PRKDC	SRF	S77	NetworKIN	0.924071
ROCK1	SRF	S77	NetworKIN	0.924071
ROCK2	SRF	S77	NetworKIN	0.924071
RPS6KA2	SRF	S77	NetworKIN	0.924071
HIPK2	ZFHX3	S2207	NetworKIN	0.920964
PRKDC	ZFHX3	S2207	NetworKIN	0.920964
CSNK2A2	PYGO1	S34	NetworKIN	0.911641
NLK	PYGO1	S34	NetworKIN	0.911641
CSNK2A1	CBX5	S12	NetworKIN	0.909737
CSNK2A1	CBX5	S13	NetworKIN	0.909737
CSNK2A1	CBX5	S14	NetworKIN	0.909737
CDK5	MAP1B	S2209	NetworKIN	0.906005
GSK3A	MAP1B	S2209	NetworKIN	0.906005
GSK3B	MAP1B	S2209	NetworKIN	0.906005
MAPK8	MAP1B	S2209	NetworKIN	0.906005
CSNK2A1	EIF3D	S528	NetworKIN	0.887527
CSNK2A1	EIF3D	S529	NetworKIN	0.887527
AURKA	PSMD2	S16	NetworKIN	0.886358
CDK1	PSMD2	S16	NetworKIN	0.886358
CDK2	PSMD2	S16	NetworKIN	0.886358
CDK1	SRF	S224	NetworKIN	0.860951
MAPK1	SRF	S224	NetworKIN	0.860951
MAPK11	SRF	S224	NetworKIN	0.860951
MAPK3	SRF	S224	NetworKIN	0.860951
ROCK1	SRF	S224	NetworKIN	0.860951
RPS6KA2	SRF	S224	NetworKIN	0.860951
CDK5	MAP1B	S1785	NetworKIN	0.860778
GSK3A	MAP1B	S1785	NetworKIN	0.860778
GSK3B	MAP1B	S1785	NetworKIN	0.860778
MAPK8	MAP1B	S1785	NetworKIN	0.860778
AURKA	NCOR1	S2120	NetworKIN	0.829715
CDK1	NCOR1	S2120	NetworKIN	0.829715
CLK1	NCOR1	S2120	NetworKIN	0.829715
MTOR	LARP1	S766	PhosphoSitePlus	0.824151
PAK4	LARP1	S766	NetworKIN	0.824151
CDK5	MAP1B	S1154	NetworKIN	0.823755
CSNK1D	MAP1B	S1154	NetworKIN	0.823755
GSK3A	MAP1B	S1154	NetworKIN	0.823755
GSK3B	MAP1B	S1154	NetworKIN	0.823755
MAPK8	MAP1B	S1154	NetworKIN	0.823755
MAPK1	SIN3A	S277	NetworKIN	0.808394
MAPK3	SIN3A	S277	NetworKIN	0.808394
CDK5	MAP1B	T1949	NetworKIN	0.796956
CSNK1D	MAP1B	T1949	NetworKIN	0.796956
DAPK1	MAP1B	T1949	NetworKIN	0.796956
GSK3A	MAP1B	T1949	NetworKIN	0.796956
GSK3B	MAP1B	T1949	NetworKIN	0.796956
MAPK8	MAP1B	T1949	NetworKIN	0.796956
CSNK2A1	EIF3C	S181	NetworKIN	0.786791
TLK2	EIF3C	S181	NetworKIN	0.786791
CDC7	MCM2	S4	PhosphoSitePlus	0.778857
CDK4	MCM2	S4	NetworKIN	0.778857
CDK6	MCM2	S4	NetworKIN	0.778857
CDK7	MCM2	S4	PhosphoSitePlus	0.778857
PLK1	MCM2	S4	NetworKIN	0.778857
TLK1	MCM2	S4	NetworKIN	0.778857
TLK2	MCM2	S4	NetworKIN	0.778857
MAPK1	SYMPK	S1171	NetworKIN	0.77422
ADRBK1	NCOR1	S2438	NetworKIN	0.768088
AURKA	NCOR1	S2438	NetworKIN	0.768088
CHUK	NCOR1	S2438	NetworKIN	0.768088
CSNK2A1	NCOR1	S2438	NetworKIN	0.768088
CDK7	ERCC6	S486	NetworKIN	0.766298
CSNK2A1	ERCC6	S486	NetworKIN	0.766298
ADRBK1	NCOR2	S750	NetworKIN	0.760743
CHUK	NCOR2	S750	NetworKIN	0.760743
MAPK1	NCOR2	S750	NetworKIN	0.760743
CSNK2A1	DAXX	S737	PhosphoSitePlus	0.760161
MAP2K4	DAXX	S737	NetworKIN	0.760161
NEK4	DAXX	S737	NetworKIN	0.760161
ERBB2	CDK1	Y15	PhosphoSitePlus	0.75593
PKMYT1	CDK1	Y15	PhosphoSitePlus	0.75593
SRC	CDK1	Y15	PhosphoSitePlus	0.75593
WEE1	CDK1	Y15	PhosphoSitePlus	0.75593
MAPK1	GAB2	S141	NetworKIN	0.739748
MAPK3	GAB2	S141	NetworKIN	0.739748
NUAK1	LATS1	S464	PhosphoSitePlus	0.737621
NUAK2	LATS1	S464	PhosphoSitePlus	0.737621
CAMK1	CREB1	S114	NetworKIN	0.72425
CAMK2A	CREB1	S114	NetworKIN	0.72425
CAMK2B	CREB1	S114	NetworKIN	0.72425
CAMK2D	CREB1	S114	NetworKIN	0.72425
CAMK2G	CREB1	S114	NetworKIN	0.72425
CSNK1A1	CREB1	S114	PhosphoSitePlus	0.72425
CSNK1D	CREB1	S114	NetworKIN	0.72425
GSK3A	CREB1	S114	NetworKIN	0.72425
GSK3B	CREB1	S114	NetworKIN	0.72425
HIPK2	CREB1	S114	NetworKIN	0.72425
MAP2K1	CREB1	S114	NetworKIN	0.72425
MAP2K3	CREB1	S114	NetworKIN	0.72425
MAP2K6	CREB1	S114	NetworKIN	0.72425
PKD1	CREB1	S114	NetworKIN	0.72425
PRKG1	CREB1	S114	NetworKIN	0.72425
RAF1	CREB1	S114	NetworKIN	0.72425
RPS6KA2	CREB1	S114	NetworKIN	0.72425
CDK1	CDK13	S325	NetworKIN	0.716865
GSK3A	IRS2	S1162	NetworKIN	0.693522
GSK3B	IRS2	S1162	NetworKIN	0.693522
IKBKB	IRS2	S1162	NetworKIN	0.693522
MAPK1	IRS2	S1162	NetworKIN	0.693522
MAPK3	IRS2	S1162	NetworKIN	0.693522
AKT1	TSC2	S1420	NetworKIN	0.693503
AKT2	TSC2	S1420	NetworKIN	0.693503
AKT3	TSC2	S1420	NetworKIN	0.693503
IKBKB	TSC2	S1420	NetworKIN	0.693503
NEK1	TSC2	S1420	NetworKIN	0.693503
PLK1	TSC2	S1420	NetworKIN	0.693503
PRKAA1	TSC2	S1420	NetworKIN	0.693503
PRKAA2	TSC2	S1420	NetworKIN	0.693503
RPS6KA2	TSC2	S1420	NetworKIN	0.693503
RPS6KA3	TSC2	S1420	NetworKIN	0.693503
RPS6KB1	TSC2	S1420	NetworKIN	0.693503
PRKAA1	KLC1	S521	PhosphoSitePlus	0.693067
CSNK2A1	HMGN1	S89	PhosphoSitePlus	0.681388
AKT1	AKT1	S124	NetworKIN	0.67713
AKT2	AKT1	S124	NetworKIN	0.67713
AURKA	AKT1	S124	NetworKIN	0.67713
CDK5	AKT1	S124	NetworKIN	0.67713
CHUK	AKT1	S124	NetworKIN	0.67713
CSNK1A1	AKT1	S124	NetworKIN	0.67713
CSNK1D	AKT1	S124	NetworKIN	0.67713
IKBKB	AKT1	S124	NetworKIN	0.67713
MAP2K4	AKT1	S124	NetworKIN	0.67713
PDK1	AKT1	S124	NetworKIN	0.67713
PDK2	AKT1	S124	NetworKIN	0.67713
PRKDC	AKT1	S124	NetworKIN	0.67713
RAF1	AKT1	S124	NetworKIN	0.67713
CSNK2A1	KDM1A	S131	PhosphoSitePlus	0.676806
CDK1	CDC5L	T385	NetworKIN	0.655487
CDK2	CDC5L	T385	NetworKIN	0.655487
TTK	CDC5L	T385	NetworKIN	0.655487
CDK1	CDC5L	T396	NetworKIN	0.652956
CDK2	CDC5L	T396	NetworKIN	0.652956
CSNK1A1	CDC5L	T396	NetworKIN	0.652956
ABL1	FYN	Y531	NetworKIN	0.652197
BLK	FYN	Y531	NetworKIN	0.652197
BMX	FYN	Y531	NetworKIN	0.652197
BTK	FYN	Y531	NetworKIN	0.652197
CSF1R	FYN	Y531	NetworKIN	0.652197
EPHA1	FYN	Y531	NetworKIN	0.652197
EPHA2	FYN	Y531	NetworKIN	0.652197
EPHA3	FYN	Y531	NetworKIN	0.652197
EPHA4	FYN	Y531	NetworKIN	0.652197
EPHA5	FYN	Y531	NetworKIN	0.652197
EPHA6	FYN	Y531	NetworKIN	0.652197
EPHA7	FYN	Y531	NetworKIN	0.652197
EPHA8	FYN	Y531	NetworKIN	0.652197
EPHB1	FYN	Y531	NetworKIN	0.652197
EPHB2	FYN	Y531	NetworKIN	0.652197
EPHB3	FYN	Y531	NetworKIN	0.652197
FGR	FYN	Y531	NetworKIN	0.652197
FLT1	FYN	Y531	NetworKIN	0.652197
FYN	FYN	Y531	NetworKIN	0.652197
HCK	FYN	Y531	NetworKIN	0.652197
ITK	FYN	Y531	NetworKIN	0.652197
PDGFRB	FYN	Y531	NetworKIN	0.652197
SRC	FYN	Y531	NetworKIN	0.652197
TRKB	FYN	Y531	NetworKIN	0.652197
TXK	FYN	Y531	NetworKIN	0.652197
TYK2	FYN	Y531	NetworKIN	0.652197
YES1	FYN	Y531	NetworKIN	0.652197
CSNK2A1	DAXX	S739	PhosphoSitePlus	0.64509
MAP2K4	DAXX	S739	NetworKIN	0.64509
NEK4	DAXX	S739	NetworKIN	0.64509
CDK2	MED1	T1215	PhosphoSitePlus	0.642569
CDK1	CDC5L	T377	NetworKIN	0.636515
CDK2	CDC5L	T377	NetworKIN	0.636515
TTK	CDC5L	T377	NetworKIN	0.636515
CDK1	ECT2	T373	PhosphoSitePlus	0.628958
AKT1	IRS2	S384	NetworKIN	0.627654
AKT2	IRS2	S384	NetworKIN	0.627654
AKT3	IRS2	S384	NetworKIN	0.627654
CHUK	IRS2	S384	NetworKIN	0.627654
GSK3A	IRS2	S384	NetworKIN	0.627654
GSK3B	IRS2	S384	NetworKIN	0.627654
IKBKB	IRS2	S384	NetworKIN	0.627654
CSNK2A1	IWS1	S82	NetworKIN	0.625721
CSNK1D	RCC2	S50	NetworKIN	0.618796
PLK1	RCC2	S50	NetworKIN	0.618796
CDK1	JUN	S63	NetworKIN	0.618279
CDK2	JUN	S63	NetworKIN	0.618279
CDK3	JUN	S63	PhosphoSitePlus	0.618279
CDK4	JUN	S63	NetworKIN	0.618279
CHUK	JUN	S63	NetworKIN	0.618279
CSNK2A2	JUN	S63	NetworKIN	0.618279
GSK3A	JUN	S63	NetworKIN	0.618279
GSK3B	JUN	S63	NetworKIN	0.618279
IKBKB	JUN	S63	NetworKIN	0.618279
MAP2K1	JUN	S63	NetworKIN	0.618279
MAP2K2	JUN	S63	NetworKIN	0.618279
MAP2K3	JUN	S63	NetworKIN	0.618279
MAP2K4	JUN	S63	NetworKIN	0.618279
MAP2K5	JUN	S63	NetworKIN	0.618279
MAP2K6	JUN	S63	NetworKIN	0.618279
MAP2K7	JUN	S63	NetworKIN	0.618279
MAPK1	JUN	S63	NetworKIN	0.618279
MAPK10	JUN	S63	NetworKIN	0.618279
MAPK11	JUN	S63	NetworKIN	0.618279
MAPK12	JUN	S63	NetworKIN	0.618279
MAPK13	JUN	S63	NetworKIN	0.618279
MAPK14	JUN	S63	NetworKIN	0.618279
MAPK15	JUN	S63	PhosphoSitePlus	0.618279
MAPK3	JUN	S63	NetworKIN	0.618279
MAPK7	JUN	S63	NetworKIN	0.618279
MAPK8	JUN	S63	PhosphoSitePlus	0.618279
MAPK9	JUN	S63	PhosphoSitePlus	0.618279
MOK	JUN	S63	NetworKIN	0.618279
PBK	JUN	S63	PhosphoSitePlus	0.618279
PLK3	JUN	S63	PhosphoSitePlus	0.618279
PRKD1	JUN	S63	PhosphoSitePlus	0.618279
PRKDC	JUN	S63	NetworKIN	0.618279
RAF1	JUN	S63	NetworKIN	0.618279
VRK1	JUN	S63	PhosphoSitePlus	0.618279
AKT1	IRS2	T520	NetworKIN	0.615706
AKT2	IRS2	T520	NetworKIN	0.615706
AKT3	IRS2	T520	NetworKIN	0.615706
GSK3A	IRS2	T520	NetworKIN	0.615706
MAPK1	IRS2	T520	NetworKIN	0.615706
MAPK10	IRS2	T520	NetworKIN	0.615706
MAPK3	IRS2	T520	NetworKIN	0.615706
MAPK8	IRS2	T520	NetworKIN	0.615706
PDK1	IRS2	T520	NetworKIN	0.615706
RPS6KB1	IRS2	T520	NetworKIN	0.615706
CLK1	SRRM2	S2690	NetworKIN	0.614738
MTOR	OXSR1	S339	PhosphoSitePlus	0.612274
CSNK2A1	LYN	S13	NetworKIN	0.605235
PRKCG	LYN	S13	NetworKIN	0.605235
PRKCT	LYN	S13	NetworKIN	0.605235
PRKDC	LYN	S13	NetworKIN	0.605235
CSNK2A1	STX1B	S14	NetworKIN	0.604843
CDK1	DUT	S11	PhosphoSitePlus	0.603823
CSNK1D	DEK	S301	NetworKIN	0.603184
CSNK1D	DEK	S303	NetworKIN	0.603184
CSNK1D	DEK	S306	NetworKIN	0.603184
CSNK1D	DEK	S307	NetworKIN	0.603184
CSNK2A1	DEK	S301	NetworKIN	0.603184
CSNK2A1	DEK	S303	NetworKIN	0.603184
CSNK2A1	DEK	S306	NetworKIN	0.603184
CSNK2A1	DEK	S307	NetworKIN	0.603184
CDK7	DDB2	S26	NetworKIN	0.597702
CSNK2A1	EIF3J	S13	NetworKIN	0.595516
CDK2	LARP1	S774	PhosphoSitePlus	0.580081
MTOR	LARP1	S774	PhosphoSitePlus	0.580081
NEK2	TPR	S2037	NetworKIN	0.579432
PLK1	TPR	S2037	NetworKIN	0.579432
CLK1	CLK4	S136	NetworKIN	0.57837
CLK4	CLK4	S136	NetworKIN	0.57837
CDK7	LEO1	S300	NetworKIN	0.574796
CSNK2A1	LEO1	S300	NetworKIN	0.574796
CDK1	GAB2	S543	NetworKIN	0.566291
MAP2K1	GAB2	S543	NetworKIN	0.566291
MAPK1	GAB2	S543	NetworKIN	0.566291
MAPK3	GAB2	S543	NetworKIN	0.566291
MAPK8	GAB2	S543	NetworKIN	0.566291
CSNK2A1	ATRX	S677	NetworKIN	0.565506
HIPK2	ATRX	S677	NetworKIN	0.565506
MAPK9	DAXX	S668	NetworKIN	0.559138
NEK4	DAXX	S668	NetworKIN	0.559138
RIPK3	DAXX	S668	PhosphoSitePlus	0.559138
CDK5	MAP1B	S1915	NetworKIN	0.551091
CSNK1D	MAP1B	S1915	NetworKIN	0.551091
GSK3A	MAP1B	S1915	NetworKIN	0.551091
GSK3B	MAP1B	S1915	NetworKIN	0.551091
MAPK8	MAP1B	S1915	NetworKIN	0.551091
CLK1	SRRM2	S2132	NetworKIN	0.548411
AKT1	AKT1	S129	NetworKIN	0.539531
AURKA	AKT1	S129	NetworKIN	0.539531
CDK4	AKT1	S129	NetworKIN	0.539531
CHUK	AKT1	S129	NetworKIN	0.539531
CSNK1A1	AKT1	S129	NetworKIN	0.539531
CSNK1D	AKT1	S129	NetworKIN	0.539531
CSNK2A1	AKT1	S129	PhosphoSitePlus	0.539531
GSK3A	AKT1	S129	NetworKIN	0.539531
GSK3B	AKT1	S129	NetworKIN	0.539531
HIPK2	AKT1	S129	NetworKIN	0.539531
IKBKB	AKT1	S129	NetworKIN	0.539531
MAP2K4	AKT1	S129	NetworKIN	0.539531
PDK1	AKT1	S129	NetworKIN	0.539531
PDK2	AKT1	S129	NetworKIN	0.539531
PRKCT	AKT1	S129	NetworKIN	0.539531
PRKDC	AKT1	S129	NetworKIN	0.539531
RAF1	AKT1	S129	NetworKIN	0.539531
CDK5	MAP1B	S25	NetworKIN	0.535813
GSK3A	MAP1B	S25	NetworKIN	0.535813
GSK3B	MAP1B	S25	NetworKIN	0.535813
MAPK8	MAP1B	S25	NetworKIN	0.535813
CSNK1A1	APC	S2469	NetworKIN	0.533552
CSNK1D	APC	S2469	NetworKIN	0.533552
CSNK1E	APC	S2469	NetworKIN	0.533552
GSK3A	APC	S2469	NetworKIN	0.533552
GSK3B	APC	S2469	NetworKIN	0.533552
NEK2	APC	S2469	NetworKIN	0.533552
CSNK2A1	KDM2B	S57	NetworKIN	0.531954
CLK1	SON	S1780	NetworKIN	0.509583
CSNK2A1	IWS1	S80	NetworKIN	0.502449
AURKA	MELK	S356	NetworKIN	0.49471
MELK	MELK	S356	PhosphoSitePlus	0.49471
NEK2	MELK	S356	NetworKIN	0.49471
PLK4	MELK	S356	NetworKIN	0.49471
CDK1	LIN54	S314	NetworKIN	0.488585
CSNK2A1	SRF	S85	PhosphoSitePlus	0.48233
PRKDC	SRF	S85	NetworKIN	0.48233
ROCK1	SRF	S85	NetworKIN	0.48233
ROCK2	SRF	S85	NetworKIN	0.48233
RPS6KA2	SRF	S85	NetworKIN	0.48233
AURKA	SKA3	S119	NetworKIN	0.479841
CDK1	RSF1	S748	NetworKIN	0.473348
CDK1	CDK13	T1058	NetworKIN	0.464794
TTK	CDK13	T1058	NetworKIN	0.464794
CDK1	RBM15	S700	NetworKIN	0.463966
MAP4K4	G3BP2	T227	NetworKIN	0.452951
MAPK1	G3BP2	T227	NetworKIN	0.452951
NLK	G3BP2	T227	NetworKIN	0.452951
CSNK1G1	DIDO1	S805	NetworKIN	0.447201
MAPK12	DIDO1	S805	NetworKIN	0.447201
CSNK2A1	ABCF1	S109	PhosphoSitePlus	0.443699
CDK1	MAP1B	T1788	NetworKIN	0.442853
CDK5	MAP1B	T1788	NetworKIN	0.442853
CSNK1D	MAP1B	T1788	NetworKIN	0.442853
DAPK1	MAP1B	T1788	NetworKIN	0.442853
GSK3A	MAP1B	T1788	NetworKIN	0.442853
GSK3B	MAP1B	T1788	NetworKIN	0.442853
CDK1	STMN1	S38	PhosphoSitePlus	0.439426
CDK2	STMN1	S38	PhosphoSitePlus	0.439426
MAPK13	STMN1	S38	PhosphoSitePlus	0.439426
MAPK3	STMN1	S38	PhosphoSitePlus	0.439426
PAK1	STMN1	S38	PhosphoSitePlus	0.439426
PRKCB	STMN1	S38	PhosphoSitePlus	0.439426
UHMK1	STMN1	S38	PhosphoSitePlus	0.439426
CDK1	NUP50	S221	PhosphoSitePlus	0.438334
MAPK1	NUP50	S221	PhosphoSitePlus	0.438334
MAPK3	NUP50	S221	PhosphoSitePlus	0.438334
MAP2K1	PAK2	S141	NetworKIN	0.428588
MAP2K4	PAK2	S141	NetworKIN	0.428588
MAP2K7	PAK2	S141	NetworKIN	0.428588
PAK2	PAK2	S141	NetworKIN	0.428588
PRKCB	PAK2	S141	NetworKIN	0.428588
PRKCE	PAK2	S141	NetworKIN	0.428588
RAF1	PAK2	S141	NetworKIN	0.428588
CDK1	IRS2	S391	PhosphoSitePlus	0.422774
CHUK	IRS2	S388	NetworKIN	0.422774
CHUK	IRS2	S391	NetworKIN	0.422774
GSK3A	IRS2	S388	NetworKIN	0.422774
GSK3A	IRS2	S391	NetworKIN	0.422774
GSK3B	IRS2	S388	NetworKIN	0.422774
GSK3B	IRS2	S391	NetworKIN	0.422774
IKBKB	IRS2	S388	NetworKIN	0.422774
IKBKB	IRS2	S391	NetworKIN	0.422774
MAPK1	IRS2	S388	NetworKIN	0.422774
MAPK1	IRS2	S391	NetworKIN	0.422774
MAPK3	IRS2	S388	NetworKIN	0.422774
MAPK3	IRS2	S391	NetworKIN	0.422774
MAPK8	IRS2	S388	NetworKIN	0.422774
MAPK8	IRS2	S391	NetworKIN	0.422774
PRKAA2	IRS2	S391	NetworKIN	0.422774
MTOR	PATL1	S179	PhosphoSitePlus	0.417438
CSNK2A1	NOP56	S570	NetworKIN	0.414164
RPS6KA1	OSTF1	S202	PhosphoSitePlus	0.413888
CDK7	CCNH	T315	NetworKIN	0.410527
CSNK2A1	CCNH	T315	PhosphoSitePlus	0.410527
CSNK2A2	CCNH	T315	PhosphoSitePlus	0.410527
TTK	CCNH	T315	NetworKIN	0.410527
PRKCA	CALD1	S202	NetworKIN	0.410442
AURKA	SETD2	S131	NetworKIN	0.407055
MAPK3	SETD2	S131	NetworKIN	0.407055
CDK2	MCM3	T722	PhosphoSitePlus	0.403894
PRKCB	RBBP6	S1179	NetworKIN	0.398995
AKT1	RTKN	S520	NetworKIN	0.398836
ROCK1	RTKN	S520	NetworKIN	0.398836
ROCK2	RTKN	S520	NetworKIN	0.398836
CLK1	SON	S2013	NetworKIN	0.39829
CSNK2A1	CLN3	S14	NetworKIN	0.395444
CLK1	SON	S1697	NetworKIN	0.394948
CDK5	MAP1B	S1779	NetworKIN	0.390274
GSK3A	MAP1B	S1779	NetworKIN	0.390274
GSK3B	MAP1B	S1779	NetworKIN	0.390274
MAPK8	MAP1B	S1779	NetworKIN	0.390274
PKMYT1	CDK1	T14	PhosphoSitePlus	0.384031
CDK1	TSC2	S1452	NetworKIN	0.381172
CDK2	TSC2	S1452	NetworKIN	0.381172
CSNK1A1	TSC2	S1452	NetworKIN	0.381172
CSNK1D	TSC2	S1452	NetworKIN	0.381172
GSK3A	TSC2	S1452	NetworKIN	0.381172
GSK3B	TSC2	S1452	NetworKIN	0.381172
IKBKB	TSC2	S1452	NetworKIN	0.381172
MAPK1	TSC2	S1452	NetworKIN	0.381172
MAPK11	TSC2	S1452	NetworKIN	0.381172
MAPK3	TSC2	S1452	NetworKIN	0.381172
NEK1	TSC2	S1452	NetworKIN	0.381172
PRKAA1	TSC2	S1452	NetworKIN	0.381172
PRKAA2	TSC2	S1452	NetworKIN	0.381172
RPS6KA2	TSC2	S1452	NetworKIN	0.381172
CSNK1D	PCM1	S1257	NetworKIN	0.378714
CSNK1D	PCM1	S1260	NetworKIN	0.378714
CSNK2A1	HDAC2	S394	PhosphoSitePlus	0.377224
CDK1	NBN	S432	NetworKIN	0.376646
CDK2	NBN	S432	PhosphoSitePlus	0.376646
CLK1	SON	S2011	NetworKIN	0.376415
STK25	CCM2	S384	PhosphoSitePlus	0.369029
CDC7	MCM2	S7	PhosphoSitePlus	0.365918
CDK7	MCM2	S7	PhosphoSitePlus	0.365918
PLK1	MCM2	S7	NetworKIN	0.365918
TLK1	MCM2	S7	NetworKIN	0.365918
TLK2	MCM2	S7	NetworKIN	0.365918
ADRBK1	NCOR1	S2436	NetworKIN	0.363812
AURKA	NCOR1	S2436	NetworKIN	0.363812
CHUK	NCOR1	S2436	NetworKIN	0.363812
CSNK2A1	NCOR1	S2436	PhosphoSitePlus	0.363812
CAMK1	HDAC4	S632	NetworKIN	0.344436
CAMK2B	HDAC4	S632	NetworKIN	0.344436
CAMK2D	HDAC4	S632	NetworKIN	0.344436
CAMK4	HDAC4	S632	NetworKIN	0.344436
HIPK2	HDAC4	S632	NetworKIN	0.344436
MAPK7	HDAC4	S632	NetworKIN	0.344436
PKD1	HDAC4	S632	NetworKIN	0.344436
AKT1	AKT1	S126	NetworKIN	0.338731
AKT2	AKT1	S126	NetworKIN	0.338731
AURKA	AKT1	S126	NetworKIN	0.338731
CHUK	AKT1	S126	NetworKIN	0.338731
CSNK2A1	AKT1	S126	NetworKIN	0.338731
GSK3A	AKT1	S126	NetworKIN	0.338731
GSK3B	AKT1	S126	NetworKIN	0.338731
IKBKB	AKT1	S126	NetworKIN	0.338731
MAP2K4	AKT1	S126	NetworKIN	0.338731
PAK1	AKT1	S126	NetworKIN	0.338731
PAK6	AKT1	S126	NetworKIN	0.338731
PDK1	AKT1	S126	NetworKIN	0.338731
PDK2	AKT1	S126	NetworKIN	0.338731
PRKCT	AKT1	S126	NetworKIN	0.338731
PRKDC	AKT1	S126	NetworKIN	0.338731
RPS6KB1	AKT1	S126	NetworKIN	0.338731
RPS6KB2	AKT1	S126	NetworKIN	0.338731
ATM	PRKDC	S2612	PhosphoSitePlus	0.337828
ATR	PRKDC	S2612	PhosphoSitePlus	0.337828
PRKDC	PRKDC	S2612	PhosphoSitePlus	0.337828
CDK1	DGCR8	S95	NetworKIN	0.333181
CDK1	LMNB1	S391	NetworKIN	0.332596
CDK1	LMNB1	S393	PhosphoSitePlus	0.332596
CDK2	LMNB1	S391	NetworKIN	0.332596
CDK2	LMNB1	S393	NetworKIN	0.332596
CDK5	MAP1B	S1881	NetworKIN	0.325426
CSNK1D	MAP1B	S1881	NetworKIN	0.325426
CSNK2A1	MAP1B	S1881	NetworKIN	0.325426
CSNK2A2	MAP1B	S1881	NetworKIN	0.325426
GSK3A	MAP1B	S1881	NetworKIN	0.325426
GSK3B	MAP1B	S1881	NetworKIN	0.325426
MAPK8	MAP1B	S1881	NetworKIN	0.325426
CDK1	MAP4	T521	NetworKIN	0.310738
MARK1	MAP4	T521	NetworKIN	0.310738
MARK3	MAP4	T521	NetworKIN	0.310738
MARK4	MAP4	T521	NetworKIN	0.310738
TTK	MAP4	T521	NetworKIN	0.310738
RAF1	NF1	S2543	NetworKIN	0.308619
CDK2	SRRM1	S769	PhosphoSitePlus	0.30349
CSNK2A1	SRF	S79	PhosphoSitePlus	0.300817
PRKDC	SRF	S79	NetworKIN	0.300817
ROCK1	SRF	S79	NetworKIN	0.300817
ROCK2	SRF	S79	NetworKIN	0.300817
RPS6KA2	SRF	S79	NetworKIN	0.300817
CDK7	LEO1	S10	NetworKIN	0.299662
CDK7	LEO1	S14	NetworKIN	0.299662
CSNK2A1	LEO1	S14	NetworKIN	0.299662
CDK7	ERCC5	S355	NetworKIN	0.298886
CDK7	ERCC5	S356	NetworKIN	0.298886
CDK7	ERCC5	S357	NetworKIN	0.298886
CSNK2A1	ERCC5	S355	NetworKIN	0.298886
CSNK2A1	ERCC5	S356	NetworKIN	0.298886
CSNK2A1	ERCC5	S357	NetworKIN	0.298886
CSNK2A1	AATF	S203	NetworKIN	0.295497
CDK7	MTA1	S576	NetworKIN	0.291673
MAPK1	TPR	S2155	NetworKIN	0.290663
NEK2	TPR	S2155	NetworKIN	0.290663
CDK1	STMN1	S25	PhosphoSitePlus	0.289561
CDK2	STMN1	S25	PhosphoSitePlus	0.289561
MAPK13	STMN1	S25	PhosphoSitePlus	0.289561
MAPK3	STMN1	S25	PhosphoSitePlus	0.289561
PRKCB	STMN1	S25	PhosphoSitePlus	0.289561
CSNK2A1	PHF12	S134	NetworKIN	0.287718
CDK5	MAP1B	S614	NetworKIN	0.286726
CSNK2A1	MDC1	S329	PhosphoSitePlus	0.275928
CSNK2A1	MDC1	T331	PhosphoSitePlus	0.275928
CDK5	MAP1B	S1438	NetworKIN	0.271434
GSK3A	MAP1B	S1438	NetworKIN	0.271434
GSK3B	MAP1B	S1438	NetworKIN	0.271434
MAPK8	MAP1B	S1438	NetworKIN	0.271434
CSNK2A1	MDC1	S402	PhosphoSitePlus	0.269423
CDK2	TERF2	S365	PhosphoSitePlus	0.265827
CSNK2A1	SIN3A	S832	NetworKIN	0.265328
BCKDK	SUMO1	S2	NetworKIN	0.26073
CDK4	SUMO1	S2	NetworKIN	0.26073
CDK6	SUMO1	S2	NetworKIN	0.26073
CSNK2A1	SUMO1	S2	NetworKIN	0.26073
AURKA	TPX2	S738	NetworKIN	0.259617
CDK1	TPX2	S738	PhosphoSitePlus	0.259617
NEK2	TPX2	S738	NetworKIN	0.259617
CSNK2A1	MBD2	S407	NetworKIN	0.257816
CDK1	MAP4	S280	NetworKIN	0.254634
MARK1	MAP4	S280	NetworKIN	0.254634
MARK3	MAP4	S280	NetworKIN	0.254634
MARK4	MAP4	S280	NetworKIN	0.254634
CLK1	PPIG	S356	NetworKIN	0.251558
CLK1	PPIG	T358	NetworKIN	0.251558
PDK1	PKN2	S306	NetworKIN	0.247442
PDK2	PKN2	S306	NetworKIN	0.247442
HIPK2	KLF3	S92	PhosphoSitePlus	0.237401
CSNK2A1	NOP56	S520	NetworKIN	0.237005
CDK5	MAP1B	S1298	NetworKIN	0.235212
GSK3A	MAP1B	S1298	NetworKIN	0.235212
GSK3B	MAP1B	S1298	NetworKIN	0.235212
CLK1	SRRM2	S398	NetworKIN	0.234088
CDK1	MAP1B	S1265	NetworKIN	0.233989
CDK5	MAP1B	S1265	NetworKIN	0.233989
GSK3A	MAP1B	S1265	NetworKIN	0.233989
GSK3B	MAP1B	S1265	NetworKIN	0.233989
MAPK3	MAP1B	S1265	NetworKIN	0.233989
MAPK8	MAP1B	S1265	NetworKIN	0.233989
CDK1	MAP4	S507	NetworKIN	0.231766
MARK1	MAP4	S507	NetworKIN	0.231766
MARK1	MAP4	S510	NetworKIN	0.231766
MARK3	MAP4	S507	NetworKIN	0.231766
MARK3	MAP4	S510	NetworKIN	0.231766
MARK4	MAP4	S507	NetworKIN	0.231766
MARK4	MAP4	S510	NetworKIN	0.231766
PRKDC	WRN	S426	NetworKIN	0.230057
CSNK2A1	ATRX	S889	NetworKIN	0.229284
HIPK2	ATRX	S889	NetworKIN	0.229284
PAK3	ATRX	S889	NetworKIN	0.229284
CDK1	TFDP1	S23	NetworKIN	0.225592
CDK2	TFDP1	S23	NetworKIN	0.225592
CDK3	TFDP1	S23	NetworKIN	0.225592
CHEK1	TFDP1	S23	PhosphoSitePlus	0.225592
CLK1	SRRM2	S1102	NetworKIN	0.220583
CAMK1	CREB1	S108	NetworKIN	0.218811
CAMK2A	CREB1	S108	NetworKIN	0.218811
CAMK2B	CREB1	S108	NetworKIN	0.218811
CAMK2D	CREB1	S108	NetworKIN	0.218811
CAMK2G	CREB1	S108	NetworKIN	0.218811
CAMK4	CREB1	S108	NetworKIN	0.218811
CSNK1A1	CREB1	S108	PhosphoSitePlus	0.218811
CSNK2A1	CREB1	S108	PhosphoSitePlus	0.218811
GSK3A	CREB1	S108	NetworKIN	0.218811
GSK3B	CREB1	S108	NetworKIN	0.218811
HIPK2	CREB1	S108	NetworKIN	0.218811
MAP2K1	CREB1	S108	NetworKIN	0.218811
MAP2K3	CREB1	S108	NetworKIN	0.218811
MAP2K6	CREB1	S108	NetworKIN	0.218811
MAPK7	CREB1	S108	NetworKIN	0.218811
PRKG1	CREB1	S108	NetworKIN	0.218811
RAF1	CREB1	S108	NetworKIN	0.218811
RPS6KA2	CREB1	S108	NetworKIN	0.218811
PRKDC	ZFHX3	S1590	NetworKIN	0.215589
AURKA	NCOR1	S1472	NetworKIN	0.211862
CDK1	NCOR1	S1472	NetworKIN	0.211862
CHUK	NCOR1	S1472	NetworKIN	0.211862
CLK1	NCOR1	S1472	NetworKIN	0.211862
HIPK2	NCOR1	S1472	NetworKIN	0.211862
MAPK3	NCOR1	S1472	NetworKIN	0.211862
PRKDC	XRCC4	S328	PhosphoSitePlus	0.211032
GSK3A	MAP1B	S1653	NetworKIN	0.210917
GSK3B	MAP1B	S1653	NetworKIN	0.210917
MAPK8	MAP1B	S1653	NetworKIN	0.210917
HIPK2	ATRX	S1527	NetworKIN	0.205169
CSNK2A1	SRPK1	S51	PhosphoSitePlus	0.203882
CSNK2A2	SRPK1	S51	PhosphoSitePlus	0.203882
AKT1	PDPK1	S241	NetworKIN	0.197663
AKT2	PDPK1	S241	NetworKIN	0.197663
AKT3	PDPK1	S241	NetworKIN	0.197663
PAK1	PDPK1	S241	NetworKIN	0.197663
PDK1	PDPK1	S241	NetworKIN	0.197663
PDPK1	PDPK1	S241	PhosphoSitePlus	0.197663
PRKCD	PDPK1	S241	NetworKIN	0.197663
PRKCE	PDPK1	S241	NetworKIN	0.197663
PRKCI	PDPK1	S241	NetworKIN	0.197663
PRKCT	PDPK1	S241	NetworKIN	0.197663
RPS6KA2	PDPK1	S241	NetworKIN	0.197663
RPS6KA3	PDPK1	S241	NetworKIN	0.197663
RPS6KB1	PDPK1	S241	NetworKIN	0.197663
RPS6KB2	PDPK1	S241	NetworKIN	0.197663
SGK1	PDPK1	S241	NetworKIN	0.197663
SGK2	PDPK1	S241	NetworKIN	0.197663
SGK3	PDPK1	S241	NetworKIN	0.197663
ATM	XRCC6	S27	PhosphoSitePlus	0.197587
PRKDC	XRCC6	S27	PhosphoSitePlus	0.197587
CAMK2A	GFPT1	S261	PhosphoSitePlus	0.195745
PRKAA1	GFPT1	S261	PhosphoSitePlus	0.195745
HIPK2	DCAF8	S129	NetworKIN	0.194205
CSNK2A1	CERS4	S347	PhosphoSitePlus	0.192339
MAPK1	JUND	S255	NetworKIN	0.187989
MAPK1	JUND	S259	NetworKIN	0.187989
MAPK10	JUND	S255	NetworKIN	0.187989
MAPK3	JUND	S255	NetworKIN	0.187989
MAPK3	JUND	S259	NetworKIN	0.187989
MAPK8	JUND	S255	NetworKIN	0.187989
MAPK8	JUND	S259	NetworKIN	0.187989
MAPK10	ATN1	S739	PhosphoSitePlus	0.183998
MAPK8	ATN1	S739	PhosphoSitePlus	0.183998
CSNK2A1	VAMP4	S88	NetworKIN	0.179263
CDK5	MAP1B	S1260	NetworKIN	0.169036
GSK3A	MAP1B	S1260	NetworKIN	0.169036
GSK3B	MAP1B	S1260	NetworKIN	0.169036
MAPK1	MAP1B	S1260	NetworKIN	0.169036
MAPK3	MAP1B	S1260	NetworKIN	0.169036
CSNK2A1	EAPP	S26	NetworKIN	0.168723
PRKCG	ATN1	S79	NetworKIN	0.166421
CDC7	MCM2	S139	PhosphoSitePlus	0.165878
CDK2	MCM2	S139	PhosphoSitePlus	0.165878
CDK7	MCM2	S139	PhosphoSitePlus	0.165878
CSNK2A1	MCM2	S139	PhosphoSitePlus	0.165878
PLK1	MCM2	S139	NetworKIN	0.165878
CSNK2A1	AATF	S320	NetworKIN	0.164319
CSNK2A1	AATF	S321	NetworKIN	0.164319
CSNK2A1	CHD4	S308	NetworKIN	0.159511
CSNK2A1	CHD4	S309	NetworKIN	0.159511
CSNK2A1	CHD4	S310	NetworKIN	0.159511
MAP2K4	ROCK2	S1137	NetworKIN	0.157823
MAPK1	ROCK2	S1137	NetworKIN	0.157823
MAPK3	ROCK2	S1137	NetworKIN	0.157823
ROCK2	ROCK2	S1137	NetworKIN	0.157823
ACVR2B	SAP30	S131	NetworKIN	0.156796
CAMK2D	SAP30	S131	NetworKIN	0.156796
CSNK2A1	SAP30	S131	NetworKIN	0.156796
HIPK2	SAP30	S131	NetworKIN	0.156796
CAMK2D	STIP1	S16	NetworKIN	0.149198
CDK4	STIP1	S16	NetworKIN	0.149198
CSNK2A1	VAMP4	S90	NetworKIN	0.148884
GSK3A	TSC2	S1387	NetworKIN	0.145836
GSK3B	TSC2	S1387	NetworKIN	0.145836
IKBKB	TSC2	S1387	NetworKIN	0.145836
NEK1	TSC2	S1387	NetworKIN	0.145836
PKD1	TSC2	S1387	NetworKIN	0.145836
PLK1	TSC2	S1387	NetworKIN	0.145836
PRKAA1	TSC2	S1387	NetworKIN	0.145836
PRKAA2	TSC2	S1387	NetworKIN	0.145836
RPS6KA2	TSC2	S1387	NetworKIN	0.145836
CDK1	EZH2	T487	PhosphoSitePlus	0.145353
CDK1	MCM2	S13	NetworKIN	0.144017
CDK2	MCM2	S13	PhosphoSitePlus	0.144017
CDK4	MCM2	S13	NetworKIN	0.144017
CDK6	MCM2	S13	NetworKIN	0.144017
CDK7	MCM2	S13	PhosphoSitePlus	0.144017
CSNK2A1	MCM2	S13	PhosphoSitePlus	0.144017
NEK1	HERC1	S1521	NetworKIN	0.144004
CSNK2A1	EIF3C	S182	NetworKIN	0.142889
TLK2	EIF3C	S182	NetworKIN	0.142889
CSNK1D	MAP1B	T939	NetworKIN	0.136552
CSNK2A1	MAP1B	T939	NetworKIN	0.136552
CSNK2A2	MAP1B	T939	NetworKIN	0.136552
DAPK1	MAP1B	T939	NetworKIN	0.136552
CDK7	SSRP1	S444	NetworKIN	0.134364
CSNK1A1	SSRP1	S444	NetworKIN	0.134364
CSNK2A1	SSRP1	S444	NetworKIN	0.134364
CSNK2A2	SSRP1	S444	NetworKIN	0.134364
CDK1	DSN1	S81	NetworKIN	0.133221
NEK4	DAXX	S495	NetworKIN	0.128695
MAPK1	BAG3	S377	NetworKIN	0.126458
MAPK3	BAG3	S377	NetworKIN	0.126458
CDK2	SF3B1	T142	PhosphoSitePlus	0.126137
AURKB	KIF23	S684	NetworKIN	0.121048
CDK1	KIF23	S684	NetworKIN	0.121048
CSNK2A1	IWS1	S274	NetworKIN	0.118982
CSNK2A1	IWS1	S276	NetworKIN	0.118982
CSNK2A1	IWS1	S287	NetworKIN	0.118982
CSNK2A1	IWS1	S289	NetworKIN	0.118982
CDK2	UBE2O	S836	PhosphoSitePlus	0.117285
CDK7	CTDP1	S869	NetworKIN	0.116828
CSNK2A1	CTDP1	S869	NetworKIN	0.116828
CSNK2A2	CTDP1	S869	NetworKIN	0.116828
GRK6	GRK6	T485	PhosphoSitePlus	0.11462
CDK2	DMAP1	T445	PhosphoSitePlus	0.109006
MAPK3	DMAP1	T445	NetworKIN	0.109006
CSNK2A1	CHD4	S428	NetworKIN	0.107073
AURKA	TOP2A	S1525	NetworKIN	0.106157
CSNK1G2	TOP2A	S1525	NetworKIN	0.106157
CSNK2A1	TOP2A	S1525	PhosphoSitePlus	0.106157
NEK2	TOP2A	S1525	NetworKIN	0.106157
PLK1	TOP2A	S1525	PhosphoSitePlus	0.106157
PLK4	TOP2A	S1525	NetworKIN	0.106157
MAPK1	PARD3	S695	NetworKIN	0.102452
MAPK3	PARD3	S695	NetworKIN	0.102452
MAPK1	MPZL1	S210	NetworKIN	0.102166
MAPK3	MPZL1	S210	NetworKIN	0.102166
CSNK2A1	EIF3J	S20	NetworKIN	0.100615
ADRBK1	GRK5	S484	NetworKIN	0.0995578
GRK5	GRK5	S484	PhosphoSitePlus	0.0995578
CSNK2A1	IWS1	S398	NetworKIN	0.0963014
CSNK2A1	IWS1	S400	NetworKIN	0.0963014
MAP2K4	DAXX	S213	NetworKIN	0.0923955
NEK4	DAXX	S213	NetworKIN	0.0923955
CSNK2A1	EIF3C	S39	NetworKIN	0.0909774
GSK3A	MAP1B	S1258	NetworKIN	0.0901566
GSK3B	MAP1B	S1258	NetworKIN	0.0901566
CLK1	SRRM2	S297	NetworKIN	0.0897935
PAK1	MORC2	S739	PhosphoSitePlus	0.088158
MAP2K4	DAXX	S688	NetworKIN	0.0876471
MAP2K4	DAXX	S702	NetworKIN	0.0876471
MAPK9	DAXX	S688	NetworKIN	0.0876471
NEK4	DAXX	S688	NetworKIN	0.0876471
NEK4	DAXX	S702	NetworKIN	0.0876471
CDK5	MAP1B	S1443	NetworKIN	0.083789
GSK3A	MAP1B	S1443	NetworKIN	0.083789
GSK3B	MAP1B	S1443	NetworKIN	0.083789
MAPK8	MAP1B	S1443	NetworKIN	0.083789
CDK1	FLNA	S1084	PhosphoSitePlus	0.0801312
CHUK	FLNA	S1084	NetworKIN	0.0801312
IKBKB	FLNA	S1084	NetworKIN	0.0801312
MAP2K4	FLNA	S1084	NetworKIN	0.0801312
PRKCT	FLNA	S1084	NetworKIN	0.0801312
AURKA	TOP2A	S1377	NetworKIN	0.0793041
CSNK1G2	TOP2A	S1377	NetworKIN	0.0793041
CSNK2A1	TOP2A	S1377	PhosphoSitePlus	0.0793041
NEK2	TOP2A	S1377	NetworKIN	0.0793041
PLK4	TOP2A	S1377	NetworKIN	0.0793041
PRKCG	TOP2A	S1377	NetworKIN	0.0793041
PRKDC	TOP2A	S1377	NetworKIN	0.0793041
CSNK2A1	RAD9A	S387	PhosphoSitePlus	0.0786272
PRKDC	RAD9A	S387	NetworKIN	0.0786272
TLK1	RAD9A	S387	NetworKIN	0.0786272
ROCK1	RTN4	S7	NetworKIN	0.0741526
CSNK2A1	WASL	S485	NetworKIN	0.0726763
CDK1	RSF1	S1375	PhosphoSitePlus	0.0694733
PLK1	RSF1	S1359	PhosphoSitePlus	0.0694733
ATM	MCM2	S108	NetworKIN	0.0689494
ATR	MCM2	S108	PhosphoSitePlus	0.0689494
CDC7	MCM2	S108	PhosphoSitePlus	0.0689494
CDK2	MCM2	S108	PhosphoSitePlus	0.0689494
CDK7	MCM2	S108	PhosphoSitePlus	0.0689494
CSNK2A1	MCM2	S108	PhosphoSitePlus	0.0689494
PLK1	MCM2	S108	NetworKIN	0.0689494
PRKDC	MCM2	S108	NetworKIN	0.0689494
TLK1	MCM2	S108	NetworKIN	0.0689494
TLK2	MCM2	S108	NetworKIN	0.0689494
MTOR	DNMT1	S714	PhosphoSitePlus	0.0580025
CLK2	CLK3	S224	NetworKIN	0.0573845
CLK2	CLK3	S226	NetworKIN	0.0573845
CLK3	CLK3	S224	NetworKIN	0.0573845
CLK3	CLK3	S226	NetworKIN	0.0573845
MAPK1	ETV6	S22	NetworKIN	0.0573063
MAPK1	ETV6	T18	NetworKIN	0.0573063
MAPK14	ETV6	S22	PhosphoSitePlus	0.0573063
MAPK3	ETV6	S22	NetworKIN	0.0573063
MAPK3	ETV6	T18	NetworKIN	0.0573063
CSNK2A1	SYTL4	S289	NetworKIN	0.0569928
AURKA	CDC26	S42	NetworKIN	0.0546087
CSNK1D	CDC26	S42	NetworKIN	0.0546087
NEK2	CDC26	S42	NetworKIN	0.0546087
MAPK1	TPR	S379	NetworKIN	0.0524947
NEK2	TPR	S379	NetworKIN	0.0524947
CLK1	SON	S1556	NetworKIN	0.0505727
GSK3B	RPTOR	S863	PhosphoSitePlus	0.0490885
ICK	RPTOR	S863	NetworKIN	0.0490885
MAPK1	RPTOR	S863	PhosphoSitePlus	0.0490885
MAPK11	RPTOR	S863	PhosphoSitePlus	0.0490885
MAPK3	RPTOR	S863	PhosphoSitePlus	0.0490885
MAPK8	RPTOR	S863	PhosphoSitePlus	0.0490885
MTOR	RPTOR	S863	PhosphoSitePlus	0.0490885
NLK	RPTOR	S863	PhosphoSitePlus	0.0490885
PRKAA2	RPTOR	S863	NetworKIN	0.0490885
CSNK2A1	EIF3J	S11	NetworKIN	0.0466187
CSNK2A1	EIF3B	S152	NetworKIN	0.0451595
ATM	MCM6	S13	NetworKIN	0.0441669
ATR	MCM6	S13	NetworKIN	0.0441669
CDK4	MCM6	S13	NetworKIN	0.0441669
CDK1	CCNL1	S342	NetworKIN	0.038885
CSNK2A1	IWS1	S69	NetworKIN	0.038016
MAPK1	DCP1A	S315	NetworKIN	0.0373592
MAPK8	DCP1A	S315	PhosphoSitePlus	0.0373592
CDK1	SCML2	S590	PhosphoSitePlus	0.037056
CDK2	SCML2	S590	PhosphoSitePlus	0.037056
GSK3B	ILKAP	S13	NetworKIN	0.0356394
ACVR2B	SNX1	S32	NetworKIN	0.0293875
ACVR2B	SNX1	S39	NetworKIN	0.0293875
CLK1	SRRM2	S351	NetworKIN	0.0286522
CLK1	SRRM2	S353	NetworKIN	0.0286522
CSNK2A1	EAPP	S109	NetworKIN	0.0272916
CSNK2A1	EAPP	S111	NetworKIN	0.0272916
PLK1	EME1	S12	NetworKIN	0.024847
CDK1	XRCC1	T257	NetworKIN	0.0219828
PRKDC	XRCC1	S266	NetworKIN	0.0219828
AURKA	CDC23	S588	NetworKIN	0.0196889
AURKA	CDC23	T596	NetworKIN	0.0196889
AURKB	CDC23	S588	NetworKIN	0.0196889
CDK1	CDC23	S588	NetworKIN	0.0196889
CDK1	CDC23	T596	NetworKIN	0.0196889
CDK2	CDC23	S588	NetworKIN	0.0196889
CDK2	CDC23	T596	NetworKIN	0.0196889
NEK2	CDC23	S588	NetworKIN	0.0196889
NEK2	CDC23	T596	NetworKIN	0.0196889
GSK3A	MAP1B	S1501	NetworKIN	0.0184212
GSK3B	MAP1B	S1501	NetworKIN	0.0184212
MAPK8	MAP1B	S1501	NetworKIN	0.0184212
MAPK7	WNK2	S1818	NetworKIN	0.0158215
CSNK2A1	EIF3B	S164	NetworKIN	0.0152795
CDK1	LMNB1	T575	NetworKIN	0.00850995
CDK2	LMNB1	T575	NetworKIN	0.00850995
PRKCD	LMNB1	T575	NetworKIN	0.00850995
TTK	LMNB1	T575	NetworKIN	0.00850995
MARK1	MAP4	S1073	NetworKIN	0.00368945
MARK3	MAP4	S1073	NetworKIN	0.00368945
MARK4	MAP4	S1073	NetworKIN	0.00368945
PRKCB	MAP4	S1073	NetworKIN	0.00368945
CSNK2A1	EAPP	S56	NetworKIN	0.0034008
CSNK2A1	EAPP	S57	NetworKIN	0.0034008
CSNK2A1	ATRX	S729	NetworKIN	0.0032873
CSNK2A1	EIF3B	S154	NetworKIN	0.00181737
TGFBR2	STRAP	S338	NetworKIN	0.00134595
AURKA	BUB1	S596	NetworKIN	0
CDK1	GTF2I	S210	NetworKIN	0
CDK1	BUB1	S596	NetworKIN	0
CDK1	DTL	T429	NetworKIN	0
CDK2	DTL	T429	PhosphoSitePlus	0
CDK5	MAP1B	S2098	NetworKIN	0
CDK5	BUB1	S596	NetworKIN	0
GSK3A	MAP1B	S2098	NetworKIN	0
GSK3B	MAP1B	S2098	NetworKIN	0
HIPK2	GTF2I	S210	NetworKIN	0
MAPK1	BUB1	S596	NetworKIN	0
MAPK3	MAP1B	S2098	NetworKIN	0
MAPK3	GTF2I	S210	NetworKIN	0
MAPK3	BUB1	S596	NetworKIN	0
MAPK8	MAP1B	S2098	NetworKIN	0
NEK2	BUB1	S596	NetworKIN	0
PRKG1	GTF2I	S210	NetworKIN	0
RPS6KA2	BUB1	S596	NetworKIN	0
TTK	DTL	T429	NetworKIN	0
CSNK1D	MAP1B	S336	NetworKIN	-0.0007345
CSNK2A2	MAP1B	S336	NetworKIN	-0.0007345
GSK3A	MAP1B	S336	NetworKIN	-0.0007345
GSK3B	MAP1B	S336	NetworKIN	-0.0007345
CSNK2A1	TGS1	S85	NetworKIN	-0.00283019
GSK3A	TGS1	S85	NetworKIN	-0.00283019
GSK3B	TGS1	S85	NetworKIN	-0.00283019
PRKDC	TGS1	S85	NetworKIN	-0.00283019
CSNK1D	PCM1	S1494	NetworKIN	-0.00340271
PAK4	PAK4	S181	NetworKIN	-0.0112025
CSNK2A1	MDC1	S299	PhosphoSitePlus	-0.0123221
CSNK2A1	MDC1	T301	PhosphoSitePlus	-0.0123221
ROCK1	RTN4	S15	NetworKIN	-0.013304
CSNK2A1	HUWE1	S1907	NetworKIN	-0.0142085
MTOR	SRRM2	S1326	PhosphoSitePlus	-0.0161463
MAPK1	HUWE1	S3662	NetworKIN	-0.0203323
MAPK3	HUWE1	S3662	NetworKIN	-0.0203323
AKT1	RAF1	S259	NetworKIN	-0.0269006
DMPK	RAF1	S259	NetworKIN	-0.0269006
LATS1	RAF1	S259	PhosphoSitePlus	-0.0269006
MAP2K1	RAF1	S259	NetworKIN	-0.0269006
MAP2K2	RAF1	S259	NetworKIN	-0.0269006
MAPK7	RAF1	S259	NetworKIN	-0.0269006
PAK1	RAF1	S259	NetworKIN	-0.0269006
PAK2	RAF1	S259	NetworKIN	-0.0269006
PAK3	RAF1	S259	NetworKIN	-0.0269006
PAK4	RAF1	S259	NetworKIN	-0.0269006
PAK5	RAF1	S259	NetworKIN	-0.0269006
PAK6	RAF1	S259	NetworKIN	-0.0269006
PRKAA1	RAF1	S259	NetworKIN	-0.0269006
PRKACA	RAF1	S259	PhosphoSitePlus	-0.0269006
PRKCD	RAF1	S259	NetworKIN	-0.0269006
PRKCG	RAF1	S259	NetworKIN	-0.0269006
PRKCH	RAF1	S259	NetworKIN	-0.0269006
PRKCT	RAF1	S259	NetworKIN	-0.0269006
PRKG1	RAF1	S259	NetworKIN	-0.0269006
RAF1	RAF1	S259	PhosphoSitePlus	-0.0269006
CSNK1D	MAP1B	S1782	NetworKIN	-0.0294945
AKT1	LARP6	S451	PhosphoSitePlus	-0.0300595
CLK1	SON	S1782	NetworKIN	-0.0324876
GRK5	GRK5	T485	PhosphoSitePlus	-0.0340544
PRKCB	GRK5	T485	NetworKIN	-0.0340544
CLK1	RBM39	S136	NetworKIN	-0.0358251
MAPK3	HUWE1	T2889	NetworKIN	-0.0360295
CSNK2A1	PDIA6	S428	PhosphoSitePlus	-0.0371157
GSK3A	MAP1B	S828	NetworKIN	-0.0384048
GSK3B	MAP1B	S828	NetworKIN	-0.0384048
AURKA	TOP2A	S1247	NetworKIN	-0.0397937
CDK1	TOP2A	S1247	PhosphoSitePlus	-0.0397937
CSNK1G2	TOP2A	S1247	NetworKIN	-0.0397937
CSNK2A1	TOP2A	S1247	NetworKIN	-0.0397937
MAPK1	TOP2A	S1247	PhosphoSitePlus	-0.0397937
MAPK3	TOP2A	S1247	PhosphoSitePlus	-0.0397937
NEK2	TOP2A	S1247	NetworKIN	-0.0397937
PLK4	TOP2A	S1247	NetworKIN	-0.0397937
CSNK1D	PCM1	S1768	NetworKIN	-0.0402438
CDC7	MCM2	S5	PhosphoSitePlus	-0.0411167
CDK7	MCM2	S5	PhosphoSitePlus	-0.0411167
PLK1	MCM2	S5	NetworKIN	-0.0411167
TLK1	MCM2	S5	NetworKIN	-0.0411167
TLK2	MCM2	S5	NetworKIN	-0.0411167
CSNK2A1	ATRX	S731	NetworKIN	-0.0416457
PRKCB	PTPRU	S853	NetworKIN	-0.0428432
AURKA	NCOR1	S2184	NetworKIN	-0.0436249
CDK1	NCOR1	S2184	NetworKIN	-0.0436249
CHUK	NCOR1	S2184	NetworKIN	-0.0436249
CLK1	NCOR1	S2184	NetworKIN	-0.0436249
HIPK2	NCOR1	S2184	NetworKIN	-0.0436249
CSNK2A1	EIF3C	S178	NetworKIN	-0.0489817
TLK2	EIF3C	S178	NetworKIN	-0.0489817
CDK2	PHF6	S155	PhosphoSitePlus	-0.0507628
PRKCB	DHX57	S127	NetworKIN	-0.0510832
CSNK2A1	RRN3	S170	PhosphoSitePlus	-0.0512937
CSNK2A1	RRN3	S172	PhosphoSitePlus	-0.0512937
CDK5	MYEF2	S17	NetworKIN	-0.0521342
MAPK7	MYEF2	S17	NetworKIN	-0.0521342
CAMK4	SRF	S83	NetworKIN	-0.0522273
CSNK2A1	SRF	S83	PhosphoSitePlus	-0.0522273
HIPK2	SRF	S83	NetworKIN	-0.0522273
ROCK1	SRF	S83	NetworKIN	-0.0522273
RPS6KA2	SRF	S83	NetworKIN	-0.0522273
PRKDC	WRN	S440	PhosphoSitePlus	-0.053414
AKT1	CRK	S41	NetworKIN	-0.0546169
MAP2K4	CRK	S41	NetworKIN	-0.0546169
PAK1	CRK	S41	PhosphoSitePlus	-0.0546169
PRKCG	CRK	S41	NetworKIN	-0.0546169
PRKCH	CRK	S41	NetworKIN	-0.0546169
PRKCT	CRK	S41	NetworKIN	-0.0546169
RAF1	CRK	S41	NetworKIN	-0.0546169
PRKG2	EMD	S171	NetworKIN	-0.0555178
CDK5	MAP1B	S1389	NetworKIN	-0.0602361
CSNK1D	MAP1B	S1389	NetworKIN	-0.0602361
CSNK2A2	MAP1B	S1389	NetworKIN	-0.0602361
GSK3A	MAP1B	S1389	NetworKIN	-0.0602361
GSK3B	MAP1B	S1389	NetworKIN	-0.0602361
PLK1	EME1	S87	NetworKIN	-0.0627981
CDK1	APC	S2473	NetworKIN	-0.0655673
CSNK1E	APC	S2473	NetworKIN	-0.0655673
GSK3A	APC	S2473	NetworKIN	-0.0655673
GSK3B	APC	S2473	NetworKIN	-0.0655673
MAPK3	APC	S2473	NetworKIN	-0.0655673
NEK2	APC	S2473	NetworKIN	-0.0655673
CDK1	UNG	S64	PhosphoSitePlus	-0.0677439
PRKAA1	KLC2	S582	PhosphoSitePlus	-0.0696042
CSNK2A1	MDC1	S376	PhosphoSitePlus	-0.0709693
CDK5	MAP1B	S1793	NetworKIN	-0.071431
GSK3A	MAP1B	S1793	NetworKIN	-0.071431
GSK3B	MAP1B	S1793	NetworKIN	-0.071431
MAPK8	MAP1B	S1793	NetworKIN	-0.071431
CLK1	SRRM2	S377	NetworKIN	-0.0731525
CDK5	MAP1B	S1322	NetworKIN	-0.0738506
CDK5	MAP1B	S1339	NetworKIN	-0.0738506
GSK3A	MAP1B	S1322	NetworKIN	-0.0738506
GSK3A	MAP1B	S1339	NetworKIN	-0.0738506
GSK3B	MAP1B	S1322	NetworKIN	-0.0738506
GSK3B	MAP1B	S1339	NetworKIN	-0.0738506
MAPK8	MAP1B	S1339	NetworKIN	-0.0738506
CLK1	RSRC2	S216	NetworKIN	-0.074873
CLK1	RSRC2	S218	NetworKIN	-0.074873
CLK1	RSRC2	S222	NetworKIN	-0.074873
CLK1	RSRC2	T220	NetworKIN	-0.074873
PRKCB	RSRC2	S216	NetworKIN	-0.074873
AKT1	PARP1	S782	NetworKIN	-0.0758289
CDK4	PARP1	S782	NetworKIN	-0.0758289
CDK6	PARP1	S782	NetworKIN	-0.0758289
HIPK2	PARP1	S782	NetworKIN	-0.0758289
MAP2K4	PARP1	S782	NetworKIN	-0.0758289
PRKDC	PARP1	S782	NetworKIN	-0.0758289
RAF1	PARP1	S782	NetworKIN	-0.0758289
CSNK2A1	MDC1	T404	PhosphoSitePlus	-0.0792707
CDK1	UNG	T60	NetworKIN	-0.081947
CDK1	MCM7	S121	PhosphoSitePlus	-0.0910835
CDK2	MCM7	S121	PhosphoSitePlus	-0.0910835
CDK4	MCM7	S121	NetworKIN	-0.0910835
CDK5	MCM7	S121	NetworKIN	-0.0910835
CAMK2A	AKAP8	S323	NetworKIN	-0.0915839
CDK7	TAF12	S51	NetworKIN	-0.0946445
MAPK11	TAF12	S51	NetworKIN	-0.0946445
AURKA	SETD2	S323	NetworKIN	-0.0988255
PDK1	SETD2	S323	NetworKIN	-0.0988255
CLK1	SRRM2	S1101	NetworKIN	-0.100266
GSK3A	APC	S2125	NetworKIN	-0.100489
GSK3B	APC	S2125	NetworKIN	-0.100489
NEK2	APC	S2125	NetworKIN	-0.100489
CDK1	MAP1B	S2211	NetworKIN	-0.10279
CDK5	MAP1B	S2211	NetworKIN	-0.10279
CDK1	LIN54	S310	NetworKIN	-0.108163
CDK4	LIN54	S310	NetworKIN	-0.108163
ROCK1	RTN4	S860	NetworKIN	-0.109656
ROCK1	RTN4	S863	NetworKIN	-0.109656
MAPK8	BCR	S459	NetworKIN	-0.117288
PRKDC	BCR	S459	NetworKIN	-0.117288
RAF1	BCR	S459	NetworKIN	-0.117288
MAPK3	SNIP1	S35	NetworKIN	-0.119538
MTOR	SRRM2	S1329	PhosphoSitePlus	-0.126052
CDK2	MTA2	S435	PhosphoSitePlus	-0.129863
CSNK1D	MTA2	S435	NetworKIN	-0.129863
CSNK2A1	PAK2	S2	NetworKIN	-0.12997
MAP2K1	PAK2	S2	NetworKIN	-0.12997
MAP2K4	PAK2	S2	NetworKIN	-0.12997
MAP2K7	PAK2	S2	NetworKIN	-0.12997
PAK2	PAK2	S2	NetworKIN	-0.12997
CSNK1D	CLIP1	S204	NetworKIN	-0.133411
NEK2	CLIP1	S204	NetworKIN	-0.133411
PLK1	CLIP1	S204	NetworKIN	-0.133411
PRKCA	CLIP1	S204	NetworKIN	-0.133411
PRKCB	CLIP1	S204	NetworKIN	-0.133411
CDK7	ERCC6	S429	NetworKIN	-0.136039
CDK7	ERCC6	S430	NetworKIN	-0.136039
CSNK2A1	ERCC6	S429	NetworKIN	-0.136039
CSNK2A1	ERCC6	S430	NetworKIN	-0.136039
CHUK	PIAS1	S466	NetworKIN	-0.137561
CHUK	PIAS1	S467	NetworKIN	-0.137561
CHUK	PIAS1	S468	NetworKIN	-0.137561
CSNK2A1	PIAS1	S466	PhosphoSitePlus	-0.137561
CSNK2A1	PIAS1	S467	PhosphoSitePlus	-0.137561
CSNK2A1	PIAS1	S468	PhosphoSitePlus	-0.137561
HIPK2	PIAS1	S468	NetworKIN	-0.137561
MAPK7	PIAS1	S466	NetworKIN	-0.137561
MTOR	SRRM2	S1318	PhosphoSitePlus	-0.139512
CAMK4	PML	S518	NetworKIN	-0.139926
CDK1	PML	S518	PhosphoSitePlus	-0.139926
CDK2	PML	S518	PhosphoSitePlus	-0.139926
HIPK1	PML	S518	NetworKIN	-0.139926
MAPK1	PML	S527	PhosphoSitePlus	-0.139926
MAPK11	PML	S518	NetworKIN	-0.139926
MAPK11	PML	S527	NetworKIN	-0.139926
MAPK3	PML	S518	NetworKIN	-0.139926
MAPK3	PML	S527	PhosphoSitePlus	-0.139926
MAPK7	PML	S518	NetworKIN	-0.139926
MAPK7	PML	S527	NetworKIN	-0.139926
CSNK2A1	GBF1	S1298	NetworKIN	-0.142127
CSNK2A1	RSF1	S1345	NetworKIN	-0.144378
AURKA	KIF11	T926	NetworKIN	-0.146493
CDK1	KIF11	T926	PhosphoSitePlus	-0.146493
NEK2	KIF11	T926	NetworKIN	-0.146493
CDK5	MAP1B	S1256	NetworKIN	-0.149477
GSK3A	MAP1B	S1256	NetworKIN	-0.149477
GSK3B	MAP1B	S1256	NetworKIN	-0.149477
MAPK3	MAP1B	S1256	NetworKIN	-0.149477
CSNK2A1	EMD	S8	NetworKIN	-0.154094
PRKG2	EMD	S8	NetworKIN	-0.154094
CDK1	CDK13	T1147	NetworKIN	-0.154799
HIPK2	ZFHX3	S1204	NetworKIN	-0.156904
PRKDC	ZFHX3	S1204	NetworKIN	-0.156904
CDK2	MED1	S1207	PhosphoSitePlus	-0.158333
CDK1	KIF23	S902	NetworKIN	-0.159133
PLK1	KIF23	S902	NetworKIN	-0.159133
CDK1	SMC4	S41	NetworKIN	-0.164654
DAPK1	MAP1B	T1282	NetworKIN	-0.165098
GSK3A	MAP1B	T1282	NetworKIN	-0.165098
GSK3B	MAP1B	T1282	NetworKIN	-0.165098
AURKB	KIF23	S160	NetworKIN	-0.167292
CSNK1D	KIF23	S160	NetworKIN	-0.167292
PLK1	KIF23	S160	NetworKIN	-0.167292
CDK5	MAP1B	S832	NetworKIN	-0.168456
CSNK1D	MAP1B	S831	NetworKIN	-0.168456
CSNK2A1	MAP1B	S831	NetworKIN	-0.168456
CSNK2A2	MAP1B	S831	NetworKIN	-0.168456
GSK3A	MAP1B	S831	NetworKIN	-0.168456
GSK3A	MAP1B	S832	NetworKIN	-0.168456
GSK3B	MAP1B	S831	NetworKIN	-0.168456
GSK3B	MAP1B	S832	NetworKIN	-0.168456
MAPK8	MAP1B	S832	NetworKIN	-0.168456
PDK1	PKN2	S302	NetworKIN	-0.171452
PDK2	PKN2	S302	NetworKIN	-0.171452
CSNK2A1	MDC1	T378	PhosphoSitePlus	-0.172666
MAPK1	SP3	S73	PhosphoSitePlus	-0.172813
MAPK3	SP3	S73	PhosphoSitePlus	-0.172813
PRKCG	ATN1	S107	NetworKIN	-0.173049
CHEK1	CDK13	S437	PhosphoSitePlus	-0.178539
CDK1	TACC2	S2317	NetworKIN	-0.182054
CSNK1D	TACC2	S2317	NetworKIN	-0.182054
CLK1	SRRM2	S1112	NetworKIN	-0.185905
NEK1	VDAC1	S104	NetworKIN	-0.186219
RAF1	VDAC1	S104	NetworKIN	-0.186219
CDK2	SRSF9	S216	PhosphoSitePlus	-0.187826
CDK1	NCOR2	S152	NetworKIN	-0.189807
CDK2	NCOR2	S149	NetworKIN	-0.189807
CDK2	NCOR2	S152	NetworKIN	-0.189807
CHUK	NCOR2	S149	NetworKIN	-0.189807
CHUK	NCOR2	S152	NetworKIN	-0.189807
MAPK1	NCOR2	S149	NetworKIN	-0.189807
MAPK1	NCOR2	S152	NetworKIN	-0.189807
MAPK3	NCOR2	S149	NetworKIN	-0.189807
MAPK3	NCOR2	S152	NetworKIN	-0.189807
HIPK1	BRD1	S1052	NetworKIN	-0.191498
HIPK1	BRD1	S1055	NetworKIN	-0.191498
CDK1	TSC2	S1411	NetworKIN	-0.193218
CDK2	TSC2	S1411	NetworKIN	-0.193218
GSK3A	TSC2	S1411	NetworKIN	-0.193218
GSK3B	TSC2	S1411	NetworKIN	-0.193218
IKBKB	TSC2	S1411	NetworKIN	-0.193218
MAPK1	TSC2	S1411	NetworKIN	-0.193218
MAPK11	TSC2	S1411	NetworKIN	-0.193218
MAPK3	TSC2	S1411	NetworKIN	-0.193218
NEK1	TSC2	S1411	NetworKIN	-0.193218
PKD1	TSC2	S1411	NetworKIN	-0.193218
RPS6KA2	TSC2	S1411	NetworKIN	-0.193218
ATM	SRRM1	S773	NetworKIN	-0.193349
CDK2	SRRM1	S773	PhosphoSitePlus	-0.193349
CDKL5	CDKL5	Y171	PhosphoSitePlus	-0.19352
CSNK1A1	HERC2	S1948	NetworKIN	-0.196041
CSNK2A1	HERC2	S1948	NetworKIN	-0.196041
CSNK1A1	ERF	S190	NetworKIN	-0.197067
CDK1	MYCN	S62	NetworKIN	-0.197628
CDK5	MYC	S62	PhosphoSitePlus	-0.197628
MAPK1	MYC	S62	PhosphoSitePlus	-0.197628
MAPK10	MYC	S62	PhosphoSitePlus	-0.197628
MAPK8	MYC	S62	PhosphoSitePlus	-0.197628
MAPK9	MYC	S62	PhosphoSitePlus	-0.197628
MTOR	MYC	S62	PhosphoSitePlus	-0.197628
MTOR	MYCN	S62	PhosphoSitePlus	-0.197628
PLK1	MYC	S62	PhosphoSitePlus	-0.197628
PAK4	LARP1	S847	NetworKIN	-0.200729
CSNK2A1	EIF3C	S166	NetworKIN	-0.201918
TLK2	EIF3C	S166	NetworKIN	-0.201918
ABL1	LYN	Y508	NetworKIN	-0.203143
BLK	LYN	Y508	NetworKIN	-0.203143
BTK	LYN	Y508	NetworKIN	-0.203143
CSF1R	LYN	Y508	NetworKIN	-0.203143
EGFR	LYN	Y508	NetworKIN	-0.203143
EPHA1	LYN	Y508	NetworKIN	-0.203143
EPHA2	LYN	Y508	NetworKIN	-0.203143
EPHA3	LYN	Y508	NetworKIN	-0.203143
EPHA4	LYN	Y508	NetworKIN	-0.203143
EPHA5	LYN	Y508	NetworKIN	-0.203143
EPHA6	LYN	Y508	NetworKIN	-0.203143
EPHA7	LYN	Y508	NetworKIN	-0.203143
EPHB1	LYN	Y508	NetworKIN	-0.203143
EPHB2	LYN	Y508	NetworKIN	-0.203143
FGR	LYN	Y508	NetworKIN	-0.203143
HCK	LYN	Y508	NetworKIN	-0.203143
ITK	LYN	Y508	NetworKIN	-0.203143
LYN	LYN	Y508	NetworKIN	-0.203143
MATK	LYN	Y508	PhosphoSitePlus	-0.203143
PDGFRB	LYN	Y508	NetworKIN	-0.203143
TEC	LYN	Y508	NetworKIN	-0.203143
TYK2	LYN	Y508	NetworKIN	-0.203143
YES1	LYN	Y508	NetworKIN	-0.203143
CDK5	MAP1B	S1797	NetworKIN	-0.206099
CSNK1D	MAP1B	S1797	NetworKIN	-0.206099
GSK3A	MAP1B	S1797	NetworKIN	-0.206099
GSK3B	MAP1B	S1797	NetworKIN	-0.206099
MAPK1	MAP1B	S1797	NetworKIN	-0.206099
MAPK3	MAP1B	S1797	NetworKIN	-0.206099
MAPK8	MAP1B	S1797	NetworKIN	-0.206099
CAMK2A	APBA1	S263	NetworKIN	-0.210778
CDK7	CTR9	T925	NetworKIN	-0.211147
CSNK2A1	CTR9	T925	NetworKIN	-0.211147
TTK	CTR9	T925	NetworKIN	-0.211147
HIPK2	MCM4	S131	NetworKIN	-0.217599
PRKDC	MCM4	S131	NetworKIN	-0.217599
CSNK1D	PCM1	S1497	NetworKIN	-0.218689
GSK3B	PCM1	S1497	NetworKIN	-0.218689
CSNK2A1	DKC1	S453	NetworKIN	-0.221688
RPS6KB1	DKC1	S451	NetworKIN	-0.221688
RPS6KB1	DKC1	S453	NetworKIN	-0.221688
MAPK8	BCR	S463	NetworKIN	-0.22225
PRKDC	BCR	S463	NetworKIN	-0.22225
RAF1	BCR	S463	NetworKIN	-0.22225
NEK1	NEK1	S1052	NetworKIN	-0.224251
CSNK2A1	CHD4	S103	NetworKIN	-0.224996
CSNK2A1	CHD4	S105	NetworKIN	-0.224996
AURKB	CLIP1	S195	NetworKIN	-0.226265
NEK2	CLIP1	S195	NetworKIN	-0.226265
PLK1	CLIP1	S195	PhosphoSitePlus	-0.226265
HIPK2	TNIK	S680	NetworKIN	-0.227088
CSNK2A1	VAMP4	S30	NetworKIN	-0.228913
MAPK1	MTMR2	S58	PhosphoSitePlus	-0.230963
MAPK3	MTMR2	S58	PhosphoSitePlus	-0.230963
CDK4	MCM6	S762	NetworKIN	-0.232435
AURKB	CLIP1	S200	NetworKIN	-0.233181
CSNK1D	CLIP1	S200	NetworKIN	-0.233181
GSK3A	CLIP1	S200	NetworKIN	-0.233181
GSK3B	CLIP1	S200	NetworKIN	-0.233181
NEK2	CLIP1	S200	NetworKIN	-0.233181
PLK1	CLIP1	S200	NetworKIN	-0.233181
CAMK2D	SRP72	S630	NetworKIN	-0.240665
CAMK2G	SRP72	S630	NetworKIN	-0.240665
CDK7	ERCC5	S562	NetworKIN	-0.24069
CSNK2A1	ERCC5	S562	NetworKIN	-0.24069
CDK1	MAP1S	S640	NetworKIN	-0.242821
AURKA	SKA3	S155	NetworKIN	-0.242866
CDK1	SKA3	S155	NetworKIN	-0.242866
PDK1	ROCK1	S1105	NetworKIN	-0.245773
ROCK1	ROCK1	S1105	NetworKIN	-0.245773
CDK1	APC	S780	NetworKIN	-0.246228
CSNK1E	APC	S780	NetworKIN	-0.246228
GSK3A	APC	S780	NetworKIN	-0.246228
GSK3B	APC	S780	NetworKIN	-0.246228
NEK2	APC	S780	NetworKIN	-0.246228
HIPK1	PML	S530	NetworKIN	-0.248712
HIPK2	PML	S530	NetworKIN	-0.248712
MAPK1	PML	S530	PhosphoSitePlus	-0.248712
MAPK11	PML	S530	NetworKIN	-0.248712
MAPK3	PML	S530	PhosphoSitePlus	-0.248712
MAPK7	PML	S530	NetworKIN	-0.248712
ARAF	SYN1	S510	NetworKIN	-0.250561
CAMK1	SYN1	S510	NetworKIN	-0.250561
CAMK2A	SYN1	S510	NetworKIN	-0.250561
CAMK2B	SYN1	S510	NetworKIN	-0.250561
CAMK2D	SYN1	S510	NetworKIN	-0.250561
CAMK2G	SYN1	S510	NetworKIN	-0.250561
CDK5	SYN1	S510	NetworKIN	-0.250561
MAPK3	SYN1	S510	NetworKIN	-0.250561
PRKCB	EHBP1	S177	NetworKIN	-0.250678
PRKCI	SMG1	S3570	NetworKIN	-0.254095
CLK1	SRRM2	S323	NetworKIN	-0.260297
MAPK1	TBX2	S336	NetworKIN	-0.26433
MAPK3	TBX2	S336	NetworKIN	-0.26433
MAPK1	DCP1A	S319	NetworKIN	-0.265309
CDK2	NUP98	S612	PhosphoSitePlus	-0.266548
MAPK1	ZEB1	S646	NetworKIN	-0.269062
MAPK1	HUWE1	S3919	NetworKIN	-0.274461
MAPK1	HUWE1	T3924	NetworKIN	-0.274461
MAPK3	HUWE1	S3919	NetworKIN	-0.274461
MAPK3	HUWE1	T3924	NetworKIN	-0.274461
MAPK3	HUWE1	T3927	NetworKIN	-0.274461
CSNK1D	MAP1B	S1330	NetworKIN	-0.27486
GSK3A	MAP1B	S1330	NetworKIN	-0.27486
GSK3B	MAP1B	S1330	NetworKIN	-0.27486
MAPK8	MAP1B	S1330	NetworKIN	-0.27486
GSK3B	RPTOR	S859	PhosphoSitePlus	-0.275541
ICK	RPTOR	S859	NetworKIN	-0.275541
MAPK1	RPTOR	S859	NetworKIN	-0.275541
MAPK3	RPTOR	S859	NetworKIN	-0.275541
MTOR	RPTOR	S859	PhosphoSitePlus	-0.275541
ULK1	RPTOR	S859	PhosphoSitePlus	-0.275541
MAPK3	CHD4	T1553	NetworKIN	-0.278372
CAMK1	HDAC4	S565	NetworKIN	-0.286127
CSNK2A1	HDAC4	S565	NetworKIN	-0.286127
HIPK2	HDAC4	S565	NetworKIN	-0.286127
MAPK7	HDAC4	S565	NetworKIN	-0.286127
ADRBK1	HDAC1	S393	NetworKIN	-0.29679
CSNK2A1	HDAC1	S393	NetworKIN	-0.29679
CSNK2A2	HDAC1	S393	NetworKIN	-0.29679
CSNK2A1	TGS1	S89	NetworKIN	-0.300327
GSK3A	TGS1	S89	NetworKIN	-0.300327
GSK3B	TGS1	S89	NetworKIN	-0.300327
CSNK2A1	EIF3G	T41	NetworKIN	-0.304063
NEK1	NEK1	S1126	NetworKIN	-0.304589
ATM	RAD50	S635	PhosphoSitePlus	-0.30519
ATR	RAD50	S635	NetworKIN	-0.30519
PRKDC	RAD50	S635	NetworKIN	-0.30519
CSNK2A1	L1CAM	S1244	NetworKIN	-0.30653
CSNK2A2	L1CAM	S1244	NetworKIN	-0.30653
RPS6KA2	L1CAM	S1244	NetworKIN	-0.30653
DMPK	ACTN4	S159	NetworKIN	-0.30893
CSNK2A1	MDC1	S453	PhosphoSitePlus	-0.310862
CSNK2A1	MDC1	T455	PhosphoSitePlus	-0.310862
CSNK2A1	CERS4	S342	PhosphoSitePlus	-0.312443
AURKA	TOP2A	S1393	NetworKIN	-0.317485
CDK1	TOP2A	S1393	PhosphoSitePlus	-0.317485
MAPK1	TOP2A	S1393	PhosphoSitePlus	-0.317485
MAPK3	TOP2A	S1393	PhosphoSitePlus	-0.317485
NEK2	TOP2A	S1393	NetworKIN	-0.317485
GRK6	GRK6	S484	PhosphoSitePlus	-0.32103
CSNK2A1	IWS1	S84	NetworKIN	-0.321886
ROCK1	RTN4	S181	NetworKIN	-0.33477
ROCK2	RTN4	S181	NetworKIN	-0.33477
MAPK7	WNK2	S1817	NetworKIN	-0.335264
CDK4	EIF3K	S217	NetworKIN	-0.335327
PIM1	CBX3	S176	NetworKIN	-0.340639
RPS6KB1	EIF3A	S584	NetworKIN	-0.341968
GSK3B	RPTOR	S877	PhosphoSitePlus	-0.342285
ICK	RPTOR	S877	NetworKIN	-0.342285
MAPK1	RPTOR	S877	NetworKIN	-0.342285
MAPK3	RPTOR	S877	NetworKIN	-0.342285
AURKA	SETD2	S321	NetworKIN	-0.343598
CAMK4	SETD2	S321	NetworKIN	-0.343598
MAP2K1	SETD2	S321	NetworKIN	-0.343598
MAP2K2	SETD2	S321	NetworKIN	-0.343598
PDK1	SETD2	S321	NetworKIN	-0.343598
CDK5	MAP1B	S1819	NetworKIN	-0.357931
CSNK1D	MAP1B	S1819	NetworKIN	-0.357931
GSK3A	MAP1B	S1819	NetworKIN	-0.357931
GSK3B	MAP1B	S1819	NetworKIN	-0.357931
MAPK8	MAP1B	S1819	NetworKIN	-0.357931
CDK1	SRC	S75	NetworKIN	-0.361589
CDK5	SRC	S75	PhosphoSitePlus	-0.361589
CHUK	SRC	S75	NetworKIN	-0.361589
CSNK1D	SRC	S75	NetworKIN	-0.361589
IKBKB	SRC	S75	NetworKIN	-0.361589
MAPK1	SRC	S75	NetworKIN	-0.361589
MAPK11	SRC	S75	NetworKIN	-0.361589
PDK1	SRC	S75	NetworKIN	-0.361589
PRKCH	SRC	S75	NetworKIN	-0.361589
PRKCI	SRC	S75	NetworKIN	-0.361589
RAF1	SRC	S75	NetworKIN	-0.361589
GSK3A	MYC	T58	PhosphoSitePlus	-0.362652
GSK3B	MYC	T58	PhosphoSitePlus	-0.362652
MAPK1	MYC	T58	PhosphoSitePlus	-0.362652
MAPK10	MYC	T58	PhosphoSitePlus	-0.362652
RAF1	MYCN	T58	NetworKIN	-0.362652
CHUK	FOXO3	S284	NetworKIN	-0.365891
GSK3A	FOXO3	S284	NetworKIN	-0.365891
GSK3B	FOXO3	S284	NetworKIN	-0.365891
IKBKB	FOXO3	S284	NetworKIN	-0.365891
MAPK8	FOXO3	S284	NetworKIN	-0.365891
PDK1	FOXO3	S284	NetworKIN	-0.365891
PLK1	FOXO3	S284	NetworKIN	-0.365891
SGK1	FOXO3	S284	NetworKIN	-0.365891
HIPK2	TNIK	S707	NetworKIN	-0.375947
CSNK2A1	MAP1B	S1387	NetworKIN	-0.37989
CSNK2A2	MAP1B	S1387	NetworKIN	-0.37989
GSK3A	MAP1B	S1387	NetworKIN	-0.37989
GSK3B	MAP1B	S1387	NetworKIN	-0.37989
ATM	PRKDC	T2638	PhosphoSitePlus	-0.381011
PRKDC	PRKDC	T2638	PhosphoSitePlus	-0.381011
MAPK1	SYMPK	T1257	NetworKIN	-0.381796
HIPK2	RAD18	S103	NetworKIN	-0.382554
DMPK	RAF1	S642	NetworKIN	-0.389695
MAP2K1	RAF1	S642	NetworKIN	-0.389695
MAP2K2	RAF1	S642	NetworKIN	-0.389695
MAPK1	RAF1	S642	NetworKIN	-0.389695
MAPK3	RAF1	S642	NetworKIN	-0.389695
MAPK7	RAF1	S642	NetworKIN	-0.389695
PDK1	RAF1	S642	NetworKIN	-0.389695
PRKCG	RAF1	S642	NetworKIN	-0.389695
PRKCH	RAF1	S642	NetworKIN	-0.389695
PRKCT	RAF1	S642	NetworKIN	-0.389695
PRKG1	RAF1	S642	NetworKIN	-0.389695
RAF1	RAF1	S642	NetworKIN	-0.389695
MAPK3	HSF1	S314	NetworKIN	-0.390077
MAPK8	HSF1	S314	NetworKIN	-0.390077
PLK1	HSF1	S314	NetworKIN	-0.390077
PRKDC	HSF1	S314	NetworKIN	-0.390077
CDK1	STRN3	S229	NetworKIN	-0.394069
CSNK2A1	MAP1B	S1144	NetworKIN	-0.400422
CSNK2A2	MAP1B	S1144	NetworKIN	-0.400422
NLK	G3BP2	S225	NetworKIN	-0.403118
ACVR2B	SNX1	T41	NetworKIN	-0.403432
CLK1	SRRM2	S1103	NetworKIN	-0.405231
PLK1	KIF23	S867	NetworKIN	-0.411981
CHUK	IRS2	S915	NetworKIN	-0.412935
GSK3A	IRS2	S915	NetworKIN	-0.412935
IKBKB	IRS2	S915	NetworKIN	-0.412935
MAPK1	IRS2	S915	NetworKIN	-0.412935
MAPK10	IRS2	S915	NetworKIN	-0.412935
MAPK3	IRS2	S915	NetworKIN	-0.412935
MAPK8	IRS2	S915	NetworKIN	-0.412935
PRKG2	LASP1	T104	NetworKIN	-0.419514
ULK1	SMCR8	S492	PhosphoSitePlus	-0.424869
PAK1	PGAM1	S118	PhosphoSitePlus	-0.431169
MAPK11	ATF7	T51	PhosphoSitePlus	-0.434519
MAPK8	ATF7	T51	NetworKIN	-0.434519
MAPK8	ATF7	T53	NetworKIN	-0.434519
MAPK9	ATF7	T51	NetworKIN	-0.434519
MAPK9	ATF7	T53	NetworKIN	-0.434519
ADRBK1	TPPP	S35	NetworKIN	-0.44678
PRKACA	TPPP	S32	PhosphoSitePlus	-0.44678
ATM	CREB1	S111	PhosphoSitePlus	-0.4499
ATR	CREB1	S111	NetworKIN	-0.4499
CAMK1	CREB1	S111	NetworKIN	-0.4499
CAMK2B	CREB1	S111	NetworKIN	-0.4499
CSNK1A1	CREB1	S111	PhosphoSitePlus	-0.4499
CSNK1D	CREB1	S111	NetworKIN	-0.4499
CSNK2A1	CREB1	S111	PhosphoSitePlus	-0.4499
MAP2K1	CREB1	S111	NetworKIN	-0.4499
MAP2K3	CREB1	S111	NetworKIN	-0.4499
MAP2K6	CREB1	S111	NetworKIN	-0.4499
PRKG1	CREB1	S111	NetworKIN	-0.4499
RAF1	CREB1	S111	NetworKIN	-0.4499
RPS6KA2	CREB1	S111	NetworKIN	-0.4499
TGFBR2	STRAP	S335	NetworKIN	-0.460349
AKT1	TIAM1	S231	PhosphoSitePlus	-0.460618
CAMK2G	TIAM1	S231	NetworKIN	-0.460618
PAK1	TIAM1	S231	NetworKIN	-0.460618
PRKCG	TIAM1	S231	NetworKIN	-0.460618
CDK5	MAP1B	S1400	NetworKIN	-0.465643
GSK3A	MAP1B	S1400	NetworKIN	-0.465643
GSK3B	MAP1B	S1400	NetworKIN	-0.465643
MAPK1	MAP1B	S1400	NetworKIN	-0.465643
MAPK3	MAP1B	S1400	NetworKIN	-0.465643
MAPK8	MAP1B	S1400	NetworKIN	-0.465643
CLK1	SON	S1769	NetworKIN	-0.466851
CDK4	CCNL1	T325	NetworKIN	-0.482348
CDK6	CCNL1	T325	NetworKIN	-0.482348
PRKCA	PARD3	S852	NetworKIN	-0.486581
PRKCB	PARD3	S852	NetworKIN	-0.486581
PRKCE	PARD3	S852	NetworKIN	-0.486581
PRKCG	PARD3	S852	NetworKIN	-0.486581
PRKCI	PARD3	S852	NetworKIN	-0.486581
PRKCZ	PARD3	S852	NetworKIN	-0.486581
CDK2	COIL	S566	NetworKIN	-0.486804
PLK1	RAD21	S175	NetworKIN	-0.489303
GSK3B	JUNB	S251	PhosphoSitePlus	-0.489542
MAP2K1	JUNB	S251	NetworKIN	-0.489542
RAF1	JUNB	S251	NetworKIN	-0.489542
CDK1	PACS1	S495	NetworKIN	-0.496418
CDK5	MAP1B	S1620	NetworKIN	-0.506993
GSK3A	MAP1B	S1620	NetworKIN	-0.506993
GSK3B	MAP1B	S1620	NetworKIN	-0.506993
MAPK1	MAP1B	S1620	NetworKIN	-0.506993
MAPK3	MAP1B	S1620	NetworKIN	-0.506993
MAPK14	FOXO3	S12	PhosphoSitePlus	-0.50742
MAPK14	FOXO3	S7	PhosphoSitePlus	-0.50742
AURKA	TOP2A	S4	NetworKIN	-0.508974
CDK1	TOP2A	S4	NetworKIN	-0.508974
NEK2	TOP2A	S4	NetworKIN	-0.508974
AKT1	FOXO3	S280	NetworKIN	-0.510031
CHUK	FOXO3	S280	NetworKIN	-0.510031
GSK3A	FOXO3	S280	NetworKIN	-0.510031
GSK3B	FOXO3	S280	NetworKIN	-0.510031
IKBKB	FOXO3	S280	NetworKIN	-0.510031
MAPK8	FOXO3	S280	NetworKIN	-0.510031
PLK1	FOXO3	S280	NetworKIN	-0.510031
SGK1	FOXO3	S280	NetworKIN	-0.510031
CDK2	ZYX	S308	PhosphoSitePlus	-0.510981
CDK7	ERCC5	S563	NetworKIN	-0.525112
CSNK2A1	ERCC5	S563	NetworKIN	-0.525112
CLK1	SON	S2009	NetworKIN	-0.52662
CSNK2A1	DKC1	S494	NetworKIN	-0.528895
CDK5	MAP1B	S1252	NetworKIN	-0.529441
GSK3A	MAP1B	S1252	NetworKIN	-0.529441
GSK3B	MAP1B	S1252	NetworKIN	-0.529441
CSNK2A1	ATRX	S819	NetworKIN	-0.540359
HIPK2	ATRX	S819	NetworKIN	-0.540359
PRKDC	ATRX	S819	NetworKIN	-0.540359
MARK3	MEX3D	S514	NetworKIN	-0.543303
CDK1	SCML2	S511	PhosphoSitePlus	-0.544256
CDK2	SCML2	S511	PhosphoSitePlus	-0.544256
CDK7	CTDP1	S872	NetworKIN	-0.545035
CSNK2A1	CTDP1	S872	NetworKIN	-0.545035
CSNK2A2	CTDP1	S872	NetworKIN	-0.545035
CSNK1D	PACS1	S529	NetworKIN	-0.557553
CSNK2A1	PACS1	S529	NetworKIN	-0.557553
CDK2	NCOR2	S753	NetworKIN	-0.565145
CHUK	NCOR2	S753	NetworKIN	-0.565145
MAPK1	NCOR2	S753	NetworKIN	-0.565145
MAPK3	NCOR2	S753	NetworKIN	-0.565145
ATM	TOP1	S10	NetworKIN	-0.567785
CSNK2A1	TOP1	S10	PhosphoSitePlus	-0.567785
CSNK2A2	TOP1	S10	NetworKIN	-0.567785
PRKDC	TOP1	S10	NetworKIN	-0.567785
CDK1	FOXK2	S428	PhosphoSitePlus	-0.577252
CDK2	FOXK2	S428	PhosphoSitePlus	-0.577252
MAPK3	FOXK2	S428	NetworKIN	-0.577252
CSNK2A1	NAA15	S855	NetworKIN	-0.579305
HIPK2	NAA15	S855	NetworKIN	-0.579305
PRKDC	NAA15	S855	NetworKIN	-0.579305
ATM	ATM	S1981	PhosphoSitePlus	-0.581894
ATR	ATM	S1981	PhosphoSitePlus	-0.581894
CSNK1D	MAP1B	S343	NetworKIN	-0.585116
CSNK2A2	MAP1B	S343	NetworKIN	-0.585116
GSK3A	MAP1B	S343	NetworKIN	-0.585116
HIPK2	SENP6	S335	NetworKIN	-0.611882
CDK2	COIL	S489	NetworKIN	-0.612479
MAPK12	PNKP	T118	NetworKIN	-0.617856
EIF2AK2	PRKRA	S18	NetworKIN	-0.621191
NEK1	PRKRA	S18	NetworKIN	-0.621191
CSNK2A1	SUZ12	S546	NetworKIN	-0.650961
PLK1	SUZ12	S546	PhosphoSitePlus	-0.650961
CSNK1D	CEP97	S770	NetworKIN	-0.655638
PRKCB	FARP1	S899	NetworKIN	-0.656199
ARAF	HERC1	S1510	NetworKIN	-0.66194
NEK1	HERC1	S1510	NetworKIN	-0.66194
CSNK2A1	XRCC4	S327	NetworKIN	-0.673586
PRKDC	XRCC4	S327	PhosphoSitePlus	-0.673586
CSNK1E	APC	S1861	NetworKIN	-0.67455
GSK3A	APC	S1861	NetworKIN	-0.67455
GSK3B	APC	S1861	NetworKIN	-0.67455
NEK2	APC	S1861	NetworKIN	-0.67455
PLK1	APC	S1861	NetworKIN	-0.67455
CLK1	CLK4	S138	NetworKIN	-0.680582
CLK4	CLK4	S138	NetworKIN	-0.680582
MAPK7	SENP3	T176	NetworKIN	-0.683948
CDK5	MAP1B	S1396	NetworKIN	-0.693708
GSK3A	MAP1B	S1396	NetworKIN	-0.693708
GSK3B	MAP1B	S1396	NetworKIN	-0.693708
MAPK3	MAP1B	S1396	NetworKIN	-0.693708
MAPK8	MAP1B	S1396	NetworKIN	-0.693708
NEK1	FEZ1	S58	NetworKIN	-0.704571
PLK2	FEZ1	S58	NetworKIN	-0.704571
TLK2	FEZ1	S58	NetworKIN	-0.704571
MAPK7	SENP3	S181	NetworKIN	-0.70644
AURKA	PRC1	S571	NetworKIN	-0.740039
AURKB	PRC1	S571	NetworKIN	-0.740039
NEK2	PRC1	S571	NetworKIN	-0.740039
PLK1	PRC1	S571	NetworKIN	-0.740039
CDK1	NDEL1	T219	PhosphoSitePlus	-0.746395
MAPK1	NDEL1	T219	PhosphoSitePlus	-0.746395
PLK1	RIOK2	S335	PhosphoSitePlus	-0.749251
CHUK	PIAS1	S503	NetworKIN	-0.754443
MAPK7	PIAS1	S503	NetworKIN	-0.754443
CSNK2A1	RALY	S288	NetworKIN	-0.76207
ATM	RPAP3	S116	NetworKIN	-0.786997
CSNK1A1	APC	S1559	NetworKIN	-0.789542
CSNK1D	APC	S1559	NetworKIN	-0.789542
CSNK1E	APC	S1559	NetworKIN	-0.789542
CSNK2A1	APC	S1559	NetworKIN	-0.789542
GSK3A	APC	S1559	NetworKIN	-0.789542
GSK3B	APC	S1559	NetworKIN	-0.789542
NEK2	APC	S1559	NetworKIN	-0.789542
PLK1	APC	S1559	NetworKIN	-0.789542
PRKACA	RET	S696	PhosphoSitePlus	-0.801847
CDK1	MARK1	S403	NetworKIN	-0.818449
CDK5	MARK1	S403	NetworKIN	-0.818449
MARK1	MARK1	S403	NetworKIN	-0.818449
MTOR	PATL1	S184	PhosphoSitePlus	-0.824358
MAPK7	SENP3	S169	NetworKIN	-0.833656
CDK4	CCNL1	S335	NetworKIN	-0.869212
CDK6	CCNL1	S335	NetworKIN	-0.869212
CHUK	FLNA	S2180	NetworKIN	-0.884892
IKBKB	FLNA	S2180	NetworKIN	-0.884892
MAP2K4	FLNA	S2180	NetworKIN	-0.884892
MAPK9	FLNA	S2180	NetworKIN	-0.884892
CSNK1D	PACS1	S534	NetworKIN	-0.888432
CDK1	CDK13	S400	NetworKIN	-0.89691
GSK3A	TGS1	S154	NetworKIN	-0.90115
GSK3B	TGS1	S154	NetworKIN	-0.90115
PRKAA1	FNIP1	S760	NetworKIN	-0.904027
PRKAA2	FNIP1	S760	NetworKIN	-0.904027
CDK1	HMGA1	S36	PhosphoSitePlus	-0.936715
CDK2	HMGA1	S36	PhosphoSitePlus	-0.936715
HIPK2	HMGA1	S36	PhosphoSitePlus	-0.936715
CLK1	SON	S1783	NetworKIN	-0.95608
CSNK1D	PCM1	S1500	NetworKIN	-0.956672
CSNK1G1	DIDO1	S809	NetworKIN	-0.968143
CDK1	TACC2	S2256	NetworKIN	-0.981225
CSNK1D	UHRF1	S95	PhosphoSitePlus	-1.00572
CSNK2A1	HERC2	S1942	NetworKIN	-1.01506
PLK1	EME1	S85	NetworKIN	-1.01757
CSNK2A1	CERS4	S350	PhosphoSitePlus	-1.05999
AURKA	NCOA3	S551	NetworKIN	-1.06375
CHUK	NCOA3	S551	NetworKIN	-1.06375
IKBKB	NCOA3	S551	NetworKIN	-1.06375
MAPK1	NCOA3	S551	NetworKIN	-1.06375
MAPK14	NCOA3	S551	NetworKIN	-1.06375
TLK2	ASF1B	S198	PhosphoSitePlus	-1.09224
AURKA	SETD2	S754	NetworKIN	-1.10519
MAPK3	SETD2	S754	NetworKIN	-1.10519
PDK1	SETD2	S754	NetworKIN	-1.10519
CSNK2A1	RALY	T286	NetworKIN	-1.13086
ATM	KIF14	S1292	NetworKIN	-1.15392
NEK2	KIF14	S1292	NetworKIN	-1.15392
CSNK1A1	ERF	T441	NetworKIN	-1.1553
PKD3	VAMP2	S80	NetworKIN	-1.16321
PRKCI	VAMP2	S80	NetworKIN	-1.16321
CSNK1A1	ERF	S444	NetworKIN	-1.1808
CDK5	MAP1B	S1312	NetworKIN	-1.18716
GSK3A	MAP1B	S1312	NetworKIN	-1.18716
GSK3B	MAP1B	S1312	NetworKIN	-1.18716
MAPK8	MAP1B	S1312	NetworKIN	-1.18716
CSNK2A1	L1CAM	S1243	NetworKIN	-1.20773
CSNK2A2	L1CAM	S1243	NetworKIN	-1.20773
RPS6KA2	L1CAM	S1243	NetworKIN	-1.20773
AKT1	IRS2	S365	NetworKIN	-1.21728
AKT2	IRS2	S365	NetworKIN	-1.21728
AKT3	IRS2	S365	NetworKIN	-1.21728
CAMK2A	IRS2	S365	NetworKIN	-1.21728
CHUK	IRS2	S365	NetworKIN	-1.21728
IKBKB	IRS2	S365	NetworKIN	-1.21728
MAPK10	IRS2	S365	NetworKIN	-1.21728
MAPK8	IRS2	S365	NetworKIN	-1.21728
RPS6KB1	IRS2	S365	NetworKIN	-1.21728
MAP2K4	ROCK2	S1134	NetworKIN	-1.24713
PLK1	ROCK2	S1134	NetworKIN	-1.24713
ROCK2	ROCK2	S1134	NetworKIN	-1.24713
CDK1	SRRM2	T1413	PhosphoSitePlus	-1.25494
AURKA	KIF4A	S1225	NetworKIN	-1.26778
CDK1	KIF4A	S1225	NetworKIN	-1.26778
NEK2	KIF4A	S1225	NetworKIN	-1.26778
CSNK2A1	CERS4	S349	PhosphoSitePlus	-1.26862
CSNK1A1	HERC2	T1944	NetworKIN	-1.27285
CSNK2A1	HERC2	T1944	NetworKIN	-1.27285
AURKA	SETD2	S744	NetworKIN	-1.28455
MAPK8	SETD2	S744	NetworKIN	-1.28455
PDK1	SETD2	S744	NetworKIN	-1.28455
MAPK3	NF1	S864	NetworKIN	-1.38201
RAF1	NF1	S864	NetworKIN	-1.38201
AKT1	PKN2	S583	NetworKIN	-1.38254
PAK2	PKN2	S583	NetworKIN	-1.38254
PDK1	PKN2	S583	NetworKIN	-1.38254
PDK2	PKN2	S583	NetworKIN	-1.38254
CAMK1	CREB1	S142	NetworKIN	-1.40036
CAMK2A	CREB1	S142	NetworKIN	-1.40036
CAMK2B	CREB1	S142	NetworKIN	-1.40036
CAMK2D	CREB1	S142	NetworKIN	-1.40036
CAMK2G	CREB1	S142	NetworKIN	-1.40036
CAMK4	CREB1	S142	NetworKIN	-1.40036
MAP2K1	CREB1	S142	NetworKIN	-1.40036
MAP2K3	CREB1	S142	NetworKIN	-1.40036
MAP2K6	CREB1	S142	NetworKIN	-1.40036
PKD1	CREB1	S142	NetworKIN	-1.40036
PRKAA2	CREB1	S142	NetworKIN	-1.40036
PRKG1	CREB1	S142	NetworKIN	-1.40036
RAF1	CREB1	S142	NetworKIN	-1.40036
RPS6KA2	CREB1	S142	NetworKIN	-1.40036
TGFBR2	MSH6	S256	NetworKIN	-1.44525
CDK1	CDC27	S426	PhosphoSitePlus	-1.45365
PLK1	CDC27	S426	PhosphoSitePlus	-1.45365
AURKA	KIF4A	S801	NetworKIN	-1.47221
[truncated: 86 more rows]

## Sheet: STA-NB-10_60min-vs-control
Kinase.Gene	Substrate.Gene	Substrate.Mod	Source	log2FC
MAPK1	FOXK1	S243	NetworKIN	4.91966
TTK	ATN1	T653	NetworKIN	4.24321
CDK2	XRCC1	S226	PhosphoSitePlus	3.91621
PRKDC	XRCC1	S226	NetworKIN	3.91621
CSNK1G1	DIDO1	S1714	NetworKIN	3.74064
MAPK12	DIDO1	S1714	NetworKIN	3.74064
CDK1	RBM15	S700	NetworKIN	3.69281
MTOR	MAF1	S60	PhosphoSitePlus	3.5025
MAPK3	CHD4	S1535	NetworKIN	3.46068
AKT3	AKT3	S472	NetworKIN	3.22944
CHUK	AKT3	S472	NetworKIN	3.22944
GSK3A	AKT3	S472	NetworKIN	3.22944
GSK3B	AKT3	S472	NetworKIN	3.22944
IKBKB	AKT3	S472	NetworKIN	3.22944
PDK1	AKT3	S472	NetworKIN	3.22944
AKT1	FLNC	S2233	PhosphoSitePlus	3.22846
AKT2	FLNC	S2233	PhosphoSitePlus	3.22846
MAP2K4	FLNC	S2233	NetworKIN	3.22846
ATM	SRRM1	S773	NetworKIN	3.15965
CDK2	SRRM1	S773	PhosphoSitePlus	3.15965
CDK7	XPC	S884	NetworKIN	3.09089
CSNK2A1	XPC	S884	NetworKIN	3.09089
AKT1	HSPB1	S82	PhosphoSitePlus	3.0143
CHUK	HSPB1	S82	NetworKIN	3.0143
DMPK	HSPB1	S82	NetworKIN	3.0143
IKBKB	HSPB1	S82	NetworKIN	3.0143
MAPKAPK2	HSPB1	S82	PhosphoSitePlus	3.0143
MAPKAPK3	HSPB1	S82	NetworKIN	3.0143
MAPKAPK5	HSPB1	S82	NetworKIN	3.0143
PKD1	HSPB1	S82	NetworKIN	3.0143
PRKACA	HSPB1	S82	PhosphoSitePlus	3.0143
PRKD1	HSPB1	S82	PhosphoSitePlus	3.0143
PRKG1	HSPB1	S82	PhosphoSitePlus	3.0143
RPS6KA3	HSPB1	S82	NetworKIN	3.0143
RPS6KB2	HSPB1	S82	PhosphoSitePlus	3.0143
ATM	CHD4	S1531	NetworKIN	2.99159
ATR	CHD4	S1531	NetworKIN	2.99159
CDK5	MAP1B	S614	NetworKIN	2.99033
CDC7	PSIP1	S206	PhosphoSitePlus	2.92154
MTOR	BRD9	S588	PhosphoSitePlus	2.89291
CDK2	RAD18	S99	PhosphoSitePlus	2.8928
HIPK2	RAD18	S99	NetworKIN	2.8928
PRKCB	CHERP	S813	NetworKIN	2.86519
CSNK2A1	PACS1	S379	NetworKIN	2.85105
NEK1	FEZ1	S316	NetworKIN	2.84047
CSNK2A1	EMD	S142	NetworKIN	2.80546
PRKG2	EMD	S142	NetworKIN	2.80546
MAPK1	JUNB	S259	NetworKIN	2.74681
MAPK11	JUNB	S259	NetworKIN	2.74681
MAPK3	JUNB	S259	NetworKIN	2.74681
CDK2	COPB2	S859	NetworKIN	2.73772
CDK5	MAP1B	S1965	NetworKIN	2.70216
CSNK1D	MAP1B	S1965	NetworKIN	2.70216
GSK3A	MAP1B	S1965	NetworKIN	2.70216
GSK3B	MAP1B	S1965	NetworKIN	2.70216
MAPK8	MAP1B	S1965	NetworKIN	2.70216
CHEK1	CAAP1	S203	PhosphoSitePlus	2.67791
MTOR	MAF1	S68	PhosphoSitePlus	2.62301
MAPK3	NF1	S864	NetworKIN	2.61026
RAF1	NF1	S864	NetworKIN	2.61026
CDK1	MAP7	S365	NetworKIN	2.60572
MAPK1	MAP7	S365	NetworKIN	2.60572
CLK1	SRRM2	T983	NetworKIN	2.58283
CSNK2A1	GBF1	S1318	NetworKIN	2.5809
CSNK2A1	KDM1A	S137	PhosphoSitePlus	2.56817
CDK5	MAP1B	S25	NetworKIN	2.52931
GSK3A	MAP1B	S25	NetworKIN	2.52931
GSK3B	MAP1B	S25	NetworKIN	2.52931
MAPK8	MAP1B	S25	NetworKIN	2.52931
ADRBK1	NCOR2	S750	NetworKIN	2.47007
CHUK	NCOR2	S750	NetworKIN	2.47007
MAPK1	NCOR2	S750	NetworKIN	2.47007
CDK1	TSC2	S1452	NetworKIN	2.41802
CDK2	TSC2	S1452	NetworKIN	2.41802
CSNK1A1	TSC2	S1452	NetworKIN	2.41802
CSNK1D	TSC2	S1452	NetworKIN	2.41802
GSK3A	TSC2	S1452	NetworKIN	2.41802
GSK3B	TSC2	S1452	NetworKIN	2.41802
IKBKB	TSC2	S1452	NetworKIN	2.41802
MAPK1	TSC2	S1452	NetworKIN	2.41802
MAPK11	TSC2	S1452	NetworKIN	2.41802
MAPK3	TSC2	S1452	NetworKIN	2.41802
NEK1	TSC2	S1452	NetworKIN	2.41802
PRKAA1	TSC2	S1452	NetworKIN	2.41802
PRKAA2	TSC2	S1452	NetworKIN	2.41802
RPS6KA2	TSC2	S1452	NetworKIN	2.41802
CDK7	MTA1	S576	NetworKIN	2.39918
AURKA	TOP2A	S1337	NetworKIN	2.38996
CSNK1G2	TOP2A	S1337	NetworKIN	2.38996
CSNK2A1	TOP2A	S1337	NetworKIN	2.38996
NEK2	TOP2A	S1337	NetworKIN	2.38996
PLK1	TOP2A	S1337	PhosphoSitePlus	2.38996
PLK4	TOP2A	S1337	NetworKIN	2.38996
PRKCG	TOP2A	S1337	NetworKIN	2.38996
GSK3B	JUNB	T255	PhosphoSitePlus	2.31769
MAPK1	JUNB	T255	NetworKIN	2.31769
MAPK10	JUNB	T255	NetworKIN	2.31769
MAPK11	JUNB	T255	NetworKIN	2.31769
MAPK3	JUNB	T255	NetworKIN	2.31769
MAPK8	JUNB	T255	NetworKIN	2.31769
MAPK9	JUNB	T255	NetworKIN	2.31769
RAF1	JUNB	T255	NetworKIN	2.31769
CSNK1G1	DIDO1	T151	NetworKIN	2.27629
TTK	DIDO1	T151	NetworKIN	2.27629
PRKCE	MATR3	S188	NetworKIN	2.25505
CDK2	NCOR2	S753	NetworKIN	2.24358
CHUK	NCOR2	S753	NetworKIN	2.24358
MAPK1	NCOR2	S753	NetworKIN	2.24358
MAPK3	NCOR2	S753	NetworKIN	2.24358
CLK1	PPIG	S397	NetworKIN	2.24206
MAPK1	SYMPK	S1171	NetworKIN	2.24135
CDK1	CCNL1	S342	NetworKIN	2.21252
CDK4	MAX	S11	NetworKIN	2.20344
CSNK2A1	MAX	S11	PhosphoSitePlus	2.20344
CDK5	MAP1B	S2209	NetworKIN	2.20208
GSK3A	MAP1B	S2209	NetworKIN	2.20208
GSK3B	MAP1B	S2209	NetworKIN	2.20208
MAPK8	MAP1B	S2209	NetworKIN	2.20208
AURKA	PSMD1	S315	NetworKIN	2.19737
CDK1	PSMD1	S315	NetworKIN	2.19737
CDK2	PSMD1	S315	NetworKIN	2.19737
CDK1	IRS2	S1203	NetworKIN	2.17697
CHUK	IRS2	S1203	NetworKIN	2.17697
GSK3A	IRS2	S1203	NetworKIN	2.17697
GSK3B	IRS2	S1203	NetworKIN	2.17697
IKBKB	IRS2	S1203	NetworKIN	2.17697
MAPK1	IRS2	S1203	NetworKIN	2.17697
MAPK10	IRS2	S1203	NetworKIN	2.17697
MAPK3	IRS2	S1203	NetworKIN	2.17697
MAPK8	IRS2	S1203	NetworKIN	2.17697
CLK1	SON	S1780	NetworKIN	2.17082
TTK	RBM15	T568	NetworKIN	2.15881
CSNK2A1	SRPK1	S51	PhosphoSitePlus	2.15584
CSNK2A2	SRPK1	S51	PhosphoSitePlus	2.15584
CSNK2A1	PA2G4	S2	NetworKIN	2.14734
PAK4	LARP1	S868	NetworKIN	2.12788
PRKCA	PURB	S8	NetworKIN	2.12607
PRKCB	PURB	S8	NetworKIN	2.12607
AURKA	NCOR1	S1981	NetworKIN	2.09719
CDK1	NCOR1	S1981	NetworKIN	2.09719
CHUK	NCOR1	S1981	NetworKIN	2.09719
CLK1	NCOR1	S1981	NetworKIN	2.09719
HIPK2	NCOR1	S1981	NetworKIN	2.09719
MAPK3	NCOR1	S1981	NetworKIN	2.09719
MAPK7	WNK2	S1818	NetworKIN	2.09694
ROCK1	RTN4	S182	NetworKIN	2.0869
AURKA	PSMD1	T311	NetworKIN	2.07695
CDK1	PSMD1	T311	NetworKIN	2.07695
CDK2	PSMD1	T311	NetworKIN	2.07695
GSK3A	IRS2	T527	NetworKIN	2.05591
GSK3B	IRS2	T527	NetworKIN	2.05591
MAPK1	IRS2	T527	NetworKIN	2.05591
MAPK3	IRS2	T527	NetworKIN	2.05591
MAPK8	IRS2	T527	NetworKIN	2.05591
CDK1	STAT3	S727	NetworKIN	2.04298
CDK2	STAT3	S727	NetworKIN	2.04298
CDK5	STAT3	S727	PhosphoSitePlus	2.04298
EIF2AK2	STAT3	S727	NetworKIN	2.04298
GSK3A	STAT3	S727	NetworKIN	2.04298
IKBKB	STAT3	S727	NetworKIN	2.04298
IRAK1	STAT3	S727	PhosphoSitePlus	2.04298
MAP2K1	STAT3	S727	NetworKIN	2.04298
MAPK1	STAT3	S727	NetworKIN	2.04298
MAPK14	STAT3	S727	PhosphoSitePlus	2.04298
MAPK3	STAT3	S727	NetworKIN	2.04298
MAPK7	STAT3	S727	NetworKIN	2.04298
MAPK8	STAT3	S727	PhosphoSitePlus	2.04298
MAPK9	STAT3	S727	PhosphoSitePlus	2.04298
NEK6	STAT3	S727	PhosphoSitePlus	2.04298
NLK	STAT3	S727	NetworKIN	2.04298
PRKAA1	STAT3	S727	NetworKIN	2.04298
PRKAA2	STAT3	S727	NetworKIN	2.04298
PRKCD	STAT3	S727	PhosphoSitePlus	2.04298
PRKCE	STAT3	S727	PhosphoSitePlus	2.04298
PRKCT	STAT3	S727	NetworKIN	2.04298
RAF1	STAT3	S727	NetworKIN	2.04298
RPS6KA3	STAT3	S727	PhosphoSitePlus	2.04298
PRKD1	HDAC7	S486	PhosphoSitePlus	2.03904
PAK3	ATRX	S1992	NetworKIN	1.97531
CLK1	SRRM2	S2690	NetworKIN	1.97236
CLK1	SRRM2	S2692	NetworKIN	1.91581
PRKCB	RBM12	S420	NetworKIN	1.87874
CSNK1G1	DIDO1	S152	NetworKIN	1.87387
PRKCB	AEBP2	S27	NetworKIN	1.8721
PRKCG	PARD3	S728	NetworKIN	1.85477
PRKCI	PARD3	S728	NetworKIN	1.85477
PDK1	ROCK1	S1102	NetworKIN	1.85021
ROCK1	ROCK1	S1102	NetworKIN	1.85021
AKT1	LARP6	S451	PhosphoSitePlus	1.84792
AKT1	GSK3B	S9	PhosphoSitePlus	1.84658
AURKA	GSK3B	S9	PhosphoSitePlus	1.84658
MAP4K5	GSK3B	S9	PhosphoSitePlus	1.84658
PRKACA	GSK3B	S9	PhosphoSitePlus	1.84658
PRKCA	GSK3B	S9	PhosphoSitePlus	1.84658
PRKCB	GSK3B	S9	PhosphoSitePlus	1.84658
PRKCD	GSK3B	S9	PhosphoSitePlus	1.84658
PRKCG	GSK3B	S9	PhosphoSitePlus	1.84658
PRKCH	GSK3B	S9	PhosphoSitePlus	1.84658
PRKCZ	GSK3B	S9	PhosphoSitePlus	1.84658
RPS6KA1	GSK3B	S9	PhosphoSitePlus	1.84658
RPS6KA3	GSK3B	S9	PhosphoSitePlus	1.84658
RPS6KB1	GSK3B	S9	PhosphoSitePlus	1.84658
RPS6KB2	GSK3B	S9	PhosphoSitePlus	1.84658
SGK3	GSK3B	S9	PhosphoSitePlus	1.84658
MAP2K4	ROCK2	S1134	NetworKIN	1.8205
PLK1	ROCK2	S1134	NetworKIN	1.8205
ROCK2	ROCK2	S1134	NetworKIN	1.8205
CSNK2A1	ATRX	S634	NetworKIN	1.7708
CDK2	MTA2	S435	PhosphoSitePlus	1.76907
CSNK1D	MTA2	S435	NetworKIN	1.76907
CDK7	XPC	S883	NetworKIN	1.76373
CSNK2A1	XPC	S883	NetworKIN	1.76373
CSNK1G1	DIDO1	S154	NetworKIN	1.75479
CDK5	MAP1B	S2072	NetworKIN	1.7547
GSK3A	MAP1B	S2072	NetworKIN	1.7547
MAPK8	MAP1B	S2072	NetworKIN	1.7547
MAP2K1	GAB2	S223	NetworKIN	1.75143
PRKCD	GAB2	S223	NetworKIN	1.75143
PAK4	LARP1	S548	NetworKIN	1.74584
CSNK1D	PCM1	S1262	NetworKIN	1.71384
CDK7	XPC	S129	NetworKIN	1.7028
CSNK1D	XPC	S129	NetworKIN	1.7028
CSNK2A1	XPC	S129	NetworKIN	1.7028
HIPK2	RAD18	S103	NetworKIN	1.69849
CDK2	SP1	S59	NetworKIN	1.69735
CSNK1D	SP1	S59	NetworKIN	1.69735
HIPK2	SP1	S59	NetworKIN	1.69735
MAPK1	SP1	S59	PhosphoSitePlus	1.69735
MAPK11	SP1	S59	NetworKIN	1.69735
MAPK3	SP1	S59	PhosphoSitePlus	1.69735
MAPK8	SP1	S59	NetworKIN	1.69735
PRKDC	SP1	S59	NetworKIN	1.69735
PRKG1	SP1	S59	NetworKIN	1.69735
CDK1	ATN1	S661	NetworKIN	1.69577
GSK3B	GSK3B	Y216	PhosphoSitePlus	1.67761
MAP2K1	GSK3B	Y216	PhosphoSitePlus	1.67761
CLK1	SRRM2	S2132	NetworKIN	1.65698
ACTR2	SMAD1	S463	NetworKIN	1.65495
ACVR2B	SMAD1	S463	NetworKIN	1.65495
BMPR1B	SMAD1	S463	PhosphoSitePlus	1.65495
BMPR1B	SMAD1	S465	PhosphoSitePlus	1.65495
GSK3B	SMAD1	S463	NetworKIN	1.65495
GSK3B	SMAD1	S465	NetworKIN	1.65495
MAP2K1	SMAD1	S463	NetworKIN	1.65495
PRKG1	SMAD1	S463	NetworKIN	1.65495
PRKG1	SMAD1	S465	NetworKIN	1.65495
TGFBR2	SMAD1	S463	NetworKIN	1.65495
ERBB2	CDK1	Y15	PhosphoSitePlus	1.60459
PKMYT1	CDK1	Y15	PhosphoSitePlus	1.60459
SRC	CDK1	Y15	PhosphoSitePlus	1.60459
WEE1	CDK1	Y15	PhosphoSitePlus	1.60459
CHUK	PIAS1	S503	NetworKIN	1.59608
MAPK7	PIAS1	S503	NetworKIN	1.59608
CSNK1D	MAP1B	S336	NetworKIN	1.58163
CSNK2A2	MAP1B	S336	NetworKIN	1.58163
GSK3A	MAP1B	S336	NetworKIN	1.58163
GSK3B	MAP1B	S336	NetworKIN	1.58163
STK25	CCM2	S384	PhosphoSitePlus	1.57998
AURKA	NCOR1	S1977	NetworKIN	1.54107
CDK1	NCOR1	S1977	NetworKIN	1.54107
CHUK	NCOR1	S1977	NetworKIN	1.54107
HIPK2	NCOR1	S1977	NetworKIN	1.54107
CSNK2A1	PURB	S6	NetworKIN	1.53555
CSNK2A1	WASL	S484	NetworKIN	1.52471
CDK7	LEO1	S658	NetworKIN	1.51962
CSNK2A1	LEO1	S658	NetworKIN	1.51962
CDK6	HDAC1	S423	NetworKIN	1.51573
CSNK2A1	HDAC1	S423	PhosphoSitePlus	1.51573
CSNK2A2	HDAC1	S423	NetworKIN	1.51573
CSNK2A1	KDM2B	S57	NetworKIN	1.514
CLK1	SRRM2	S2123	NetworKIN	1.50986
CLK1	SRRM2	T1003	NetworKIN	1.50284
CSNK2A1	CHD4	S319	NetworKIN	1.50073
CDK5	MAP1B	S1208	NetworKIN	1.4907
CSNK1D	MAP1B	S1208	NetworKIN	1.4907
GSK3A	MAP1B	S1208	NetworKIN	1.4907
GSK3B	MAP1B	S1208	NetworKIN	1.4907
MAPK8	MAP1B	S1208	NetworKIN	1.4907
MAPK1	DDX20	T705	NetworKIN	1.4887
ADRBK1	HDAC1	S421	NetworKIN	1.47369
CSNK2A1	HDAC1	S421	PhosphoSitePlus	1.47369
CSNK2A2	HDAC1	S421	NetworKIN	1.47369
AKT1	ZYX	S143	NetworKIN	1.46936
CHEK1	CCDC6	S240	PhosphoSitePlus	1.46536
NLK	BCL9	S687	NetworKIN	1.4618
PRKCB	RBBP6	S1179	NetworKIN	1.45167
CSNK2A1	ATRX	S677	NetworKIN	1.44972
HIPK2	ATRX	S677	NetworKIN	1.44972
CSNK1A1	RAF1	S29	NetworKIN	1.44761
CSNK1D	RAF1	S29	NetworKIN	1.44761
DMPK	RAF1	S29	NetworKIN	1.44761
MAP2K1	RAF1	S29	NetworKIN	1.44761
MAP2K2	RAF1	S29	NetworKIN	1.44761
MAPK1	RAF1	S29	NetworKIN	1.44761
MAPK3	RAF1	S29	NetworKIN	1.44761
MAPK7	RAF1	S29	NetworKIN	1.44761
PDK1	RAF1	S29	NetworKIN	1.44761
PRKG1	RAF1	S29	NetworKIN	1.44761
RAF1	RAF1	S29	NetworKIN	1.44761
CDK1	DTL	T429	NetworKIN	1.4394
CDK2	DTL	T429	PhosphoSitePlus	1.4394
TTK	DTL	T429	NetworKIN	1.4394
AURKB	NAGK	S76	PhosphoSitePlus	1.43099
CDK1	NAGK	S76	PhosphoSitePlus	1.43099
CSNK2A1	STRN3	S257	NetworKIN	1.41842
CDK7	DDB2	S24	NetworKIN	1.39724
TGFBR2	MSH6	S227	NetworKIN	1.39074
CDK1	SMC4	S22	NetworKIN	1.39006
CLK1	SRRM2	S1014	NetworKIN	1.39001
RPS6KA1	NDRG2	S350	PhosphoSitePlus	1.38797
RPS6KB1	NDRG2	S350	PhosphoSitePlus	1.38797
SGK1	NDRG2	S350	NetworKIN	1.38797
CDK5	MAP1B	S2098	NetworKIN	1.38681
GSK3A	MAP1B	S2098	NetworKIN	1.38681
GSK3B	MAP1B	S2098	NetworKIN	1.38681
MAPK3	MAP1B	S2098	NetworKIN	1.38681
MAPK8	MAP1B	S2098	NetworKIN	1.38681
ATM	DCK	S74	PhosphoSitePlus	1.38403
ATR	DCK	S74	PhosphoSitePlus	1.38403
CSNK1D	DCK	S74	PhosphoSitePlus	1.38403
PRKCA	DCK	S74	NetworKIN	1.38403
PRKCB	DCK	S74	NetworKIN	1.38403
AURKA	TOP2A	S1393	NetworKIN	1.37937
CDK1	TOP2A	S1393	PhosphoSitePlus	1.37937
MAPK1	TOP2A	S1393	PhosphoSitePlus	1.37937
MAPK3	TOP2A	S1393	PhosphoSitePlus	1.37937
NEK2	TOP2A	S1393	NetworKIN	1.37937
AKT1	IRS2	T520	NetworKIN	1.37706
AKT2	IRS2	T520	NetworKIN	1.37706
AKT3	IRS2	T520	NetworKIN	1.37706
GSK3A	IRS2	T520	NetworKIN	1.37706
MAPK1	IRS2	T520	NetworKIN	1.37706
MAPK10	IRS2	T520	NetworKIN	1.37706
MAPK3	IRS2	T520	NetworKIN	1.37706
MAPK8	IRS2	T520	NetworKIN	1.37706
PDK1	IRS2	T520	NetworKIN	1.37706
RPS6KB1	IRS2	T520	NetworKIN	1.37706
MAPK8	BCR	S459	NetworKIN	1.36318
PRKDC	BCR	S459	NetworKIN	1.36318
RAF1	BCR	S459	NetworKIN	1.36318
CDK4	CCNL1	S335	NetworKIN	1.36302
CDK6	CCNL1	S335	NetworKIN	1.36302
MAP4K4	G3BP2	T227	NetworKIN	1.35704
MAPK1	G3BP2	T227	NetworKIN	1.35704
NLK	G3BP2	T227	NetworKIN	1.35704
CAMK1	HDAC4	S632	NetworKIN	1.35111
CAMK2B	HDAC4	S632	NetworKIN	1.35111
CAMK2D	HDAC4	S632	NetworKIN	1.35111
CAMK4	HDAC4	S632	NetworKIN	1.35111
HIPK2	HDAC4	S632	NetworKIN	1.35111
MAPK7	HDAC4	S632	NetworKIN	1.35111
PKD1	HDAC4	S632	NetworKIN	1.35111
PAK1	PGAM1	S118	PhosphoSitePlus	1.3403
CLK1	SRRM2	S992	NetworKIN	1.33889
CAMK1	SYN1	S553	NetworKIN	1.33439
CDK5	SYN1	S553	NetworKIN	1.33439
MAPK3	SYN1	S553	NetworKIN	1.33439
CDK1	MAP4	S280	NetworKIN	1.30842
MARK1	MAP4	S280	NetworKIN	1.30842
MARK3	MAP4	S280	NetworKIN	1.30842
MARK4	MAP4	S280	NetworKIN	1.30842
CDK2	MED1	T1215	PhosphoSitePlus	1.30776
AURKB	KIF23	S684	NetworKIN	1.3042
CDK1	KIF23	S684	NetworKIN	1.3042
CDK1	RSF1	S748	NetworKIN	1.29236
CDK4	MAX	S2	NetworKIN	1.28622
CSNK2A1	MAX	S2	PhosphoSitePlus	1.28622
CAMK2D	SRP72	S630	NetworKIN	1.28108
CAMK2G	SRP72	S630	NetworKIN	1.28108
CSNK2A1	KDM2B	S979	NetworKIN	1.27411
MAPK7	WNK2	S1817	NetworKIN	1.26879
MAPK9	DAXX	S671	NetworKIN	1.25065
NEK4	DAXX	S671	NetworKIN	1.25065
MAP2K1	PAK2	S141	NetworKIN	1.22952
MAP2K4	PAK2	S141	NetworKIN	1.22952
MAP2K7	PAK2	S141	NetworKIN	1.22952
PAK2	PAK2	S141	NetworKIN	1.22952
PRKCB	PAK2	S141	NetworKIN	1.22952
PRKCE	PAK2	S141	NetworKIN	1.22952
RAF1	PAK2	S141	NetworKIN	1.22952
TTK	EAPP	T50	NetworKIN	1.22864
CSNK2A1	PACS1	S381	NetworKIN	1.22622
CDK7	XPC	S122	NetworKIN	1.22217
CSNK2A1	XPC	S122	NetworKIN	1.22217
CSNK1D	MAP1B	S1330	NetworKIN	1.21759
GSK3A	MAP1B	S1330	NetworKIN	1.21759
GSK3B	MAP1B	S1330	NetworKIN	1.21759
MAPK8	MAP1B	S1330	NetworKIN	1.21759
CDK1	DUT	S11	PhosphoSitePlus	1.20961
CDK2	SRRM1	S769	PhosphoSitePlus	1.20728
PLK1	RCC2	S51	NetworKIN	1.1984
CDK1	SRF	S224	NetworKIN	1.19464
MAPK1	SRF	S224	NetworKIN	1.19464
MAPK11	SRF	S224	NetworKIN	1.19464
MAPK3	SRF	S224	NetworKIN	1.19464
ROCK1	SRF	S224	NetworKIN	1.19464
RPS6KA2	SRF	S224	NetworKIN	1.19464
HIPK2	PARD3	S144	NetworKIN	1.19326
MARK2	PARD3	S144	PhosphoSitePlus	1.19326
PRKCG	PARD3	S144	NetworKIN	1.19326
PRKCI	PARD3	S144	NetworKIN	1.19326
MTOR	OXSR1	S339	PhosphoSitePlus	1.19017
CSNK2A1	EIF3D	S528	NetworKIN	1.17791
CSNK2A1	EIF3D	S529	NetworKIN	1.17791
MAP4K4	G3BP2	T226	NetworKIN	1.17282
NLK	G3BP2	T226	NetworKIN	1.17282
GRK6	GRK6	T485	PhosphoSitePlus	1.1629
CDK7	CCNH	T315	NetworKIN	1.1548
CSNK2A1	CCNH	T315	PhosphoSitePlus	1.1548
CSNK2A2	CCNH	T315	PhosphoSitePlus	1.1548
TTK	CCNH	T315	NetworKIN	1.1548
AURKA	TOP2A	T1343	NetworKIN	1.15294
CSNK1G2	TOP2A	T1343	NetworKIN	1.15294
CSNK2A1	TOP2A	T1343	NetworKIN	1.15294
NEK2	TOP2A	T1343	NetworKIN	1.15294
PLK1	TOP2A	T1343	PhosphoSitePlus	1.15294
PLK3	TOP2A	T1343	PhosphoSitePlus	1.15294
PLK4	TOP2A	T1343	NetworKIN	1.15294
TTK	TOP2A	T1343	NetworKIN	1.15294
AKT1	TSC2	S1420	NetworKIN	1.14506
AKT2	TSC2	S1420	NetworKIN	1.14506
AKT3	TSC2	S1420	NetworKIN	1.14506
IKBKB	TSC2	S1420	NetworKIN	1.14506
NEK1	TSC2	S1420	NetworKIN	1.14506
PLK1	TSC2	S1420	NetworKIN	1.14506
PRKAA1	TSC2	S1420	NetworKIN	1.14506
PRKAA2	TSC2	S1420	NetworKIN	1.14506
RPS6KA2	TSC2	S1420	NetworKIN	1.14506
RPS6KA3	TSC2	S1420	NetworKIN	1.14506
RPS6KB1	TSC2	S1420	NetworKIN	1.14506
CDK1	DNM1L	S616	PhosphoSitePlus	1.14468
CDK2	DNM1L	S616	PhosphoSitePlus	1.14468
CDK5	DNM1L	S616	PhosphoSitePlus	1.14468
MAPK1	DNM1L	S616	PhosphoSitePlus	1.14468
MAPK3	DNM1L	S616	PhosphoSitePlus	1.14468
PRKCD	DNM1L	S616	PhosphoSitePlus	1.14468
ACTR2	BMPR2	S862	NetworKIN	1.14108
ACVR2B	BMPR2	S862	NetworKIN	1.14108
CSNK2A1	DAXX	S739	PhosphoSitePlus	1.12481
MAP2K4	DAXX	S739	NetworKIN	1.12481
NEK4	DAXX	S739	NetworKIN	1.12481
GSK3A	IRS2	S1162	NetworKIN	1.1188
GSK3B	IRS2	S1162	NetworKIN	1.1188
IKBKB	IRS2	S1162	NetworKIN	1.1188
MAPK1	IRS2	S1162	NetworKIN	1.1188
MAPK3	IRS2	S1162	NetworKIN	1.1188
CLK1	SON	S1697	NetworKIN	1.1184
CDK2	CCDC6	S244	PhosphoSitePlus	1.1149
CHEK1	CCDC6	S244	PhosphoSitePlus	1.1149
AURKA	NCOR1	S1472	NetworKIN	1.11323
CDK1	NCOR1	S1472	NetworKIN	1.11323
CHUK	NCOR1	S1472	NetworKIN	1.11323
CLK1	NCOR1	S1472	NetworKIN	1.11323
HIPK2	NCOR1	S1472	NetworKIN	1.11323
MAPK3	NCOR1	S1472	NetworKIN	1.11323
CSNK2A1	IWS1	S438	NetworKIN	1.11005
CSNK2A1	IWS1	S440	NetworKIN	1.11005
NEK1	NEK1	S1126	NetworKIN	1.10668
CAMK2A	STMN1	S16	PhosphoSitePlus	1.09729
CAMK2B	STMN1	S16	PhosphoSitePlus	1.09729
CAMK4	STMN1	S16	PhosphoSitePlus	1.09729
PAK1	STMN1	S16	PhosphoSitePlus	1.09729
PRKACA	STMN1	S16	PhosphoSitePlus	1.09729
RPS6KA3	STMN1	S16	PhosphoSitePlus	1.09729
CLK1	SON	S1783	NetworKIN	1.07258
CSNK2A1	HDAC2	S394	PhosphoSitePlus	1.06658
CDK5	MAP1B	T1949	NetworKIN	1.05929
CSNK1D	MAP1B	T1949	NetworKIN	1.05929
DAPK1	MAP1B	T1949	NetworKIN	1.05929
GSK3A	MAP1B	T1949	NetworKIN	1.05929
GSK3B	MAP1B	T1949	NetworKIN	1.05929
MAPK8	MAP1B	T1949	NetworKIN	1.05929
RPS6KB1	EIF3A	S584	NetworKIN	1.05497
NEK1	VDAC1	S104	NetworKIN	1.05364
RAF1	VDAC1	S104	NetworKIN	1.05364
CDK2	CLSPN	S810	NetworKIN	1.0421
ATM	PRKDC	S2612	PhosphoSitePlus	1.03992
ATR	PRKDC	S2612	PhosphoSitePlus	1.03992
PRKDC	PRKDC	S2612	PhosphoSitePlus	1.03992
CSNK2A1	WASL	S485	NetworKIN	1.03987
CDK1	DGCR8	S95	NetworKIN	1.03941
CDK1	TSC2	S1411	NetworKIN	1.03864
CDK2	TSC2	S1411	NetworKIN	1.03864
GSK3A	TSC2	S1411	NetworKIN	1.03864
GSK3B	TSC2	S1411	NetworKIN	1.03864
IKBKB	TSC2	S1411	NetworKIN	1.03864
MAPK1	TSC2	S1411	NetworKIN	1.03864
MAPK11	TSC2	S1411	NetworKIN	1.03864
MAPK3	TSC2	S1411	NetworKIN	1.03864
NEK1	TSC2	S1411	NetworKIN	1.03864
PKD1	TSC2	S1411	NetworKIN	1.03864
RPS6KA2	TSC2	S1411	NetworKIN	1.03864
MAPK1	GAB2	S141	NetworKIN	1.03842
MAPK3	GAB2	S141	NetworKIN	1.03842
AURKA	TOP2A	S1332	NetworKIN	1.0325
CSNK1G2	TOP2A	S1332	NetworKIN	1.0325
CSNK2A1	TOP2A	S1332	NetworKIN	1.0325
HIPK2	TOP2A	S1332	NetworKIN	1.0325
NEK2	TOP2A	S1332	NetworKIN	1.0325
PLK4	TOP2A	S1332	NetworKIN	1.0325
AURKA	NCOR1	S2120	NetworKIN	1.03211
CDK1	NCOR1	S2120	NetworKIN	1.03211
CLK1	NCOR1	S2120	NetworKIN	1.03211
AURKA	TPX2	S738	NetworKIN	1.03032
CDK1	TPX2	S738	PhosphoSitePlus	1.03032
NEK2	TPX2	S738	NetworKIN	1.03032
CDK1	JUN	S63	NetworKIN	1.02681
CDK2	JUN	S63	NetworKIN	1.02681
CDK3	JUN	S63	PhosphoSitePlus	1.02681
CDK4	JUN	S63	NetworKIN	1.02681
CHUK	JUN	S63	NetworKIN	1.02681
CSNK2A2	JUN	S63	NetworKIN	1.02681
GSK3A	JUN	S63	NetworKIN	1.02681
GSK3B	JUN	S63	NetworKIN	1.02681
IKBKB	JUN	S63	NetworKIN	1.02681
MAP2K1	JUN	S63	NetworKIN	1.02681
MAP2K2	JUN	S63	NetworKIN	1.02681
MAP2K3	JUN	S63	NetworKIN	1.02681
MAP2K4	JUN	S63	NetworKIN	1.02681
MAP2K5	JUN	S63	NetworKIN	1.02681
MAP2K6	JUN	S63	NetworKIN	1.02681
MAP2K7	JUN	S63	NetworKIN	1.02681
MAPK1	JUN	S63	NetworKIN	1.02681
MAPK10	JUN	S63	NetworKIN	1.02681
MAPK11	JUN	S63	NetworKIN	1.02681
MAPK12	JUN	S63	NetworKIN	1.02681
MAPK13	JUN	S63	NetworKIN	1.02681
MAPK14	JUN	S63	NetworKIN	1.02681
MAPK15	JUN	S63	PhosphoSitePlus	1.02681
MAPK3	JUN	S63	NetworKIN	1.02681
MAPK7	JUN	S63	NetworKIN	1.02681
MAPK8	JUN	S63	PhosphoSitePlus	1.02681
MAPK9	JUN	S63	PhosphoSitePlus	1.02681
MOK	JUN	S63	NetworKIN	1.02681
PBK	JUN	S63	PhosphoSitePlus	1.02681
PLK3	JUN	S63	PhosphoSitePlus	1.02681
PRKD1	JUN	S63	PhosphoSitePlus	1.02681
PRKDC	JUN	S63	NetworKIN	1.02681
RAF1	JUN	S63	NetworKIN	1.02681
VRK1	JUN	S63	PhosphoSitePlus	1.02681
CDK1	EFHD2	S74	PhosphoSitePlus	1.02326
CDK2	EFHD2	S74	PhosphoSitePlus	1.02326
MAPK8	BCR	S463	NetworKIN	1.02292
PRKDC	BCR	S463	NetworKIN	1.02292
RAF1	BCR	S463	NetworKIN	1.02292
CDK1	BCR	S122	NetworKIN	1.01417
MAPK3	BCR	S122	NetworKIN	1.01417
PRKDC	BCR	S122	NetworKIN	1.01417
PRKDC	WRN	S426	NetworKIN	0.997139
HIPK2	ZFHX3	S3409	NetworKIN	0.986434
PRKDC	ZFHX3	S3409	NetworKIN	0.986434
PLK1	SUZ12	S541	PhosphoSitePlus	0.986176
CSNK2A1	VAMP4	S90	NetworKIN	0.98115
CAMK1	SYN1	S551	NetworKIN	0.980956
CDK5	SYN1	S551	NetworKIN	0.980956
GSK3B	SYN1	S551	NetworKIN	0.980956
MAPK1	SYN1	S551	NetworKIN	0.980956
MAPK3	SYN1	S551	NetworKIN	0.980956
CDK5	MAP1B	S1378	NetworKIN	0.976338
CSNK2A2	MAP1B	S1378	NetworKIN	0.976338
GSK3A	MAP1B	S1378	NetworKIN	0.976338
GSK3B	MAP1B	S1378	NetworKIN	0.976338
CDK1	SNW1	S232	NetworKIN	0.973944
CDK2	SNW1	S224	PhosphoSitePlus	0.973944
CDK2	SNW1	S232	PhosphoSitePlus	0.973944
CSNK2A1	ATRX	S889	NetworKIN	0.969852
HIPK2	ATRX	S889	NetworKIN	0.969852
PAK3	ATRX	S889	NetworKIN	0.969852
CDC7	MCM2	S139	PhosphoSitePlus	0.96651
CDK2	MCM2	S139	PhosphoSitePlus	0.96651
CDK7	MCM2	S139	PhosphoSitePlus	0.96651
CSNK2A1	MCM2	S139	PhosphoSitePlus	0.96651
PLK1	MCM2	S139	NetworKIN	0.96651
CDK1	MAP1B	T1067	NetworKIN	0.965265
CDK5	MAP1B	T1067	NetworKIN	0.965265
DAPK1	MAP1B	T1067	NetworKIN	0.965265
GSK3A	MAP1B	T1067	NetworKIN	0.965265
GSK3B	MAP1B	T1067	NetworKIN	0.965265
MAP4K6	MAP1B	T1067	NetworKIN	0.965265
MAPK8	MAP1B	T1067	NetworKIN	0.965265
STK11	MAP1B	T1067	NetworKIN	0.965265
CSNK2A1	EIF3J	S20	NetworKIN	0.955658
CLK1	PPIG	S356	NetworKIN	0.95188
CLK1	PPIG	T358	NetworKIN	0.95188
CDK7	TAF7	S264	NetworKIN	0.944294
TAF1	TAF7	S264	PhosphoSitePlus	0.944294
CDK1	NBN	S432	NetworKIN	0.940955
CDK2	NBN	S432	PhosphoSitePlus	0.940955
CSNK2A1	SRF	S77	PhosphoSitePlus	0.939746
PRKDC	SRF	S77	NetworKIN	0.939746
ROCK1	SRF	S77	NetworKIN	0.939746
ROCK2	SRF	S77	NetworKIN	0.939746
RPS6KA2	SRF	S77	NetworKIN	0.939746
CDK1	ORC6	T195	PhosphoSitePlus	0.938793
CHUK	FLNA	S2180	NetworKIN	0.938697
IKBKB	FLNA	S2180	NetworKIN	0.938697
MAP2K4	FLNA	S2180	NetworKIN	0.938697
MAPK9	FLNA	S2180	NetworKIN	0.938697
CLK1	SRRM2	T848	NetworKIN	0.938206
CDK5	MAP1B	S1785	NetworKIN	0.937136
GSK3A	MAP1B	S1785	NetworKIN	0.937136
GSK3B	MAP1B	S1785	NetworKIN	0.937136
MAPK8	MAP1B	S1785	NetworKIN	0.937136
AKT1	AKT1	S124	NetworKIN	0.930545
AKT2	AKT1	S124	NetworKIN	0.930545
AURKA	AKT1	S124	NetworKIN	0.930545
CDK5	AKT1	S124	NetworKIN	0.930545
CHUK	AKT1	S124	NetworKIN	0.930545
CSNK1A1	AKT1	S124	NetworKIN	0.930545
CSNK1D	AKT1	S124	NetworKIN	0.930545
IKBKB	AKT1	S124	NetworKIN	0.930545
MAP2K4	AKT1	S124	NetworKIN	0.930545
PDK1	AKT1	S124	NetworKIN	0.930545
PDK2	AKT1	S124	NetworKIN	0.930545
PRKDC	AKT1	S124	NetworKIN	0.930545
RAF1	AKT1	S124	NetworKIN	0.930545
MAPK1	BIN1	S296	NetworKIN	0.929142
MAPK3	BIN1	S296	NetworKIN	0.929142
HIPK2	ZFHX3	S1204	NetworKIN	0.927695
PRKDC	ZFHX3	S1204	NetworKIN	0.927695
CLK1	SON	S1782	NetworKIN	0.924018
CDK1	EZH2	T487	PhosphoSitePlus	0.90952
CDK2	CLSPN	S808	NetworKIN	0.909002
MARK1	MAP4	S1073	NetworKIN	0.906946
MARK3	MAP4	S1073	NetworKIN	0.906946
MARK4	MAP4	S1073	NetworKIN	0.906946
PRKCB	MAP4	S1073	NetworKIN	0.906946
PRKAA1	KLC1	S521	PhosphoSitePlus	0.90567
CDK1	GAB2	S543	NetworKIN	0.902555
MAP2K1	GAB2	S543	NetworKIN	0.902555
MAPK1	GAB2	S543	NetworKIN	0.902555
MAPK3	GAB2	S543	NetworKIN	0.902555
MAPK8	GAB2	S543	NetworKIN	0.902555
CDK1	ECT2	T373	PhosphoSitePlus	0.891966
CDK1	NUP50	S221	PhosphoSitePlus	0.88777
MAPK1	NUP50	S221	PhosphoSitePlus	0.88777
MAPK3	NUP50	S221	PhosphoSitePlus	0.88777
ATM	KIF14	S1292	NetworKIN	0.885103
NEK2	KIF14	S1292	NetworKIN	0.885103
PAK4	LARP1	S850	NetworKIN	0.86926
MAPK3	SNIP1	S35	NetworKIN	0.866159
AKT1	PARP1	S782	NetworKIN	0.856932
CDK4	PARP1	S782	NetworKIN	0.856932
CDK6	PARP1	S782	NetworKIN	0.856932
HIPK2	PARP1	S782	NetworKIN	0.856932
MAP2K4	PARP1	S782	NetworKIN	0.856932
PRKDC	PARP1	S782	NetworKIN	0.856932
RAF1	PARP1	S782	NetworKIN	0.856932
PKMYT1	CDK1	T14	PhosphoSitePlus	0.854727
AURKA	MELK	S356	NetworKIN	0.849392
MELK	MELK	S356	PhosphoSitePlus	0.849392
NEK2	MELK	S356	NetworKIN	0.849392
PLK4	MELK	S356	NetworKIN	0.849392
AKT1	IRS2	S384	NetworKIN	0.849096
AKT2	IRS2	S384	NetworKIN	0.849096
AKT3	IRS2	S384	NetworKIN	0.849096
CHUK	IRS2	S384	NetworKIN	0.849096
GSK3A	IRS2	S384	NetworKIN	0.849096
GSK3B	IRS2	S384	NetworKIN	0.849096
IKBKB	IRS2	S384	NetworKIN	0.849096
CDK1	GTF2I	S210	NetworKIN	0.843834
HIPK2	GTF2I	S210	NetworKIN	0.843834
MAPK3	GTF2I	S210	NetworKIN	0.843834
PRKG1	GTF2I	S210	NetworKIN	0.843834
HIPK2	ATRX	S1527	NetworKIN	0.841268
CDK2	TERF2	S365	PhosphoSitePlus	0.833299
CDK2	SF3B1	T142	PhosphoSitePlus	0.828444
AURKA	SETD2	S131	NetworKIN	0.824424
MAPK3	SETD2	S131	NetworKIN	0.824424
CDK1	SCML2	S590	PhosphoSitePlus	0.823205
CDK2	SCML2	S590	PhosphoSitePlus	0.823205
CDC7	MCM2	S7	PhosphoSitePlus	0.811751
CDK7	MCM2	S7	PhosphoSitePlus	0.811751
PLK1	MCM2	S7	NetworKIN	0.811751
TLK1	MCM2	S7	NetworKIN	0.811751
TLK2	MCM2	S7	NetworKIN	0.811751
CDK1	TACC2	S2256	NetworKIN	0.80029
MAPK1	ASAP1	S843	NetworKIN	0.797604
MAPK3	ASAP1	S843	NetworKIN	0.797604
CSNK2A1	SUZ12	S546	NetworKIN	0.796484
PLK1	SUZ12	S546	PhosphoSitePlus	0.796484
AKT1	AKT1	S126	NetworKIN	0.793141
AKT2	AKT1	S126	NetworKIN	0.793141
AURKA	AKT1	S126	NetworKIN	0.793141
CHUK	AKT1	S126	NetworKIN	0.793141
CSNK2A1	AKT1	S126	NetworKIN	0.793141
GSK3A	AKT1	S126	NetworKIN	0.793141
GSK3B	AKT1	S126	NetworKIN	0.793141
IKBKB	AKT1	S126	NetworKIN	0.793141
MAP2K4	AKT1	S126	NetworKIN	0.793141
PAK1	AKT1	S126	NetworKIN	0.793141
PAK6	AKT1	S126	NetworKIN	0.793141
PDK1	AKT1	S126	NetworKIN	0.793141
PDK2	AKT1	S126	NetworKIN	0.793141
PRKCT	AKT1	S126	NetworKIN	0.793141
PRKDC	AKT1	S126	NetworKIN	0.793141
RPS6KB1	AKT1	S126	NetworKIN	0.793141
RPS6KB2	AKT1	S126	NetworKIN	0.793141
PRKCB	TFAP4	S124	NetworKIN	0.79204
CDK1	STMN1	S38	PhosphoSitePlus	0.788012
CDK2	STMN1	S38	PhosphoSitePlus	0.788012
MAPK13	STMN1	S38	PhosphoSitePlus	0.788012
MAPK3	STMN1	S38	PhosphoSitePlus	0.788012
PAK1	STMN1	S38	PhosphoSitePlus	0.788012
PRKCB	STMN1	S38	PhosphoSitePlus	0.788012
UHMK1	STMN1	S38	PhosphoSitePlus	0.788012
CSNK2A1	CLN3	S14	NetworKIN	0.786769
HIPK2	DCAF8	S129	NetworKIN	0.783197
ADRBK1	NCOR1	S2436	NetworKIN	0.779884
AURKA	NCOR1	S2436	NetworKIN	0.779884
CHUK	NCOR1	S2436	NetworKIN	0.779884
CSNK2A1	NCOR1	S2436	PhosphoSitePlus	0.779884
AKT1	NDRG2	S332	PhosphoSitePlus	0.778011
RPS6KA1	NDRG2	S332	PhosphoSitePlus	0.778011
RPS6KB1	NDRG2	S332	PhosphoSitePlus	0.778011
SGK1	NDRG2	S332	PhosphoSitePlus	0.778011
MTOR	PATL1	S184	PhosphoSitePlus	0.770512
MAP2K4	DAXX	S213	NetworKIN	0.761596
NEK4	DAXX	S213	NetworKIN	0.761596
MTOR	PATL1	S179	PhosphoSitePlus	0.760523
MAPK1	SIN3A	S277	NetworKIN	0.760455
MAPK3	SIN3A	S277	NetworKIN	0.760455
AURKA	NCOA3	S551	NetworKIN	0.757023
CHUK	NCOA3	S551	NetworKIN	0.757023
IKBKB	NCOA3	S551	NetworKIN	0.757023
MAPK1	NCOA3	S551	NetworKIN	0.757023
MAPK14	NCOA3	S551	NetworKIN	0.757023
CDK2	MED1	S1207	PhosphoSitePlus	0.754573
CDK1	CDC5L	T377	NetworKIN	0.750434
CDK2	CDC5L	T377	NetworKIN	0.750434
TTK	CDC5L	T377	NetworKIN	0.750434
MAPK3	SGTA	T81	NetworKIN	0.749753
STK11	SGTA	T81	NetworKIN	0.749753
CAMK2A	GFPT1	S261	PhosphoSitePlus	0.740504
PRKAA1	GFPT1	S261	PhosphoSitePlus	0.740504
CSNK2A1	KDM1A	S131	PhosphoSitePlus	0.739371
AKT1	AKT1	S129	NetworKIN	0.73136
AURKA	AKT1	S129	NetworKIN	0.73136
CDK4	AKT1	S129	NetworKIN	0.73136
CHUK	AKT1	S129	NetworKIN	0.73136
CSNK1A1	AKT1	S129	NetworKIN	0.73136
CSNK1D	AKT1	S129	NetworKIN	0.73136
CSNK2A1	AKT1	S129	PhosphoSitePlus	0.73136
GSK3A	AKT1	S129	NetworKIN	0.73136
GSK3B	AKT1	S129	NetworKIN	0.73136
HIPK2	AKT1	S129	NetworKIN	0.73136
IKBKB	AKT1	S129	NetworKIN	0.73136
MAP2K4	AKT1	S129	NetworKIN	0.73136
PDK1	AKT1	S129	NetworKIN	0.73136
PDK2	AKT1	S129	NetworKIN	0.73136
PRKCT	AKT1	S129	NetworKIN	0.73136
PRKDC	AKT1	S129	NetworKIN	0.73136
RAF1	AKT1	S129	NetworKIN	0.73136
ATM	PRKDC	T2638	PhosphoSitePlus	0.716264
PRKDC	PRKDC	T2638	PhosphoSitePlus	0.716264
GSK3A	TGS1	S154	NetworKIN	0.714526
GSK3B	TGS1	S154	NetworKIN	0.714526
PRKDC	WRN	S440	PhosphoSitePlus	0.713668
CDK7	DDB2	S26	NetworKIN	0.709693
GSK3A	MAP1B	S1653	NetworKIN	0.709099
GSK3B	MAP1B	S1653	NetworKIN	0.709099
MAPK8	MAP1B	S1653	NetworKIN	0.709099
AKT1	RTKN	S520	NetworKIN	0.704277
ROCK1	RTKN	S520	NetworKIN	0.704277
ROCK2	RTKN	S520	NetworKIN	0.704277
HIPK2	ZFHX3	S2207	NetworKIN	0.701447
PRKDC	ZFHX3	S2207	NetworKIN	0.701447
CDK1	MCM2	S13	NetworKIN	0.697765
CDK2	MCM2	S13	PhosphoSitePlus	0.697765
CDK4	MCM2	S13	NetworKIN	0.697765
CDK6	MCM2	S13	NetworKIN	0.697765
CDK7	MCM2	S13	PhosphoSitePlus	0.697765
CSNK2A1	MCM2	S13	PhosphoSitePlus	0.697765
CSNK2A1	MDC1	S329	PhosphoSitePlus	0.695614
CSNK2A1	MDC1	T331	PhosphoSitePlus	0.695614
PAK1	MORC2	S739	PhosphoSitePlus	0.689861
MAPK1	HUWE1	S3662	NetworKIN	0.684329
MAPK3	HUWE1	S3662	NetworKIN	0.684329
CDK7	NCBP1	S22	NetworKIN	0.682996
RPS6KB1	NCBP1	S22	PhosphoSitePlus	0.682996
NUAK1	LATS1	S464	PhosphoSitePlus	0.680736
NUAK2	LATS1	S464	PhosphoSitePlus	0.680736
CSNK2A1	NOP56	S520	NetworKIN	0.67279
CDK2	MCM3	T722	PhosphoSitePlus	0.670779
CDK1	MAP4	T521	NetworKIN	0.659853
MARK1	MAP4	T521	NetworKIN	0.659853
MARK3	MAP4	T521	NetworKIN	0.659853
MARK4	MAP4	T521	NetworKIN	0.659853
TTK	MAP4	T521	NetworKIN	0.659853
CDK5	MAP1B	S1438	NetworKIN	0.652681
GSK3A	MAP1B	S1438	NetworKIN	0.652681
GSK3B	MAP1B	S1438	NetworKIN	0.652681
MAPK8	MAP1B	S1438	NetworKIN	0.652681
PDK1	PKN2	S302	NetworKIN	0.652118
PDK2	PKN2	S302	NetworKIN	0.652118
PAK4	PAK4	S181	NetworKIN	0.643846
CSNK2A1	PHF12	S134	NetworKIN	0.640913
AKT1	PDPK1	S241	NetworKIN	0.637604
AKT2	PDPK1	S241	NetworKIN	0.637604
AKT3	PDPK1	S241	NetworKIN	0.637604
PAK1	PDPK1	S241	NetworKIN	0.637604
PDK1	PDPK1	S241	NetworKIN	0.637604
PDPK1	PDPK1	S241	PhosphoSitePlus	0.637604
PRKCD	PDPK1	S241	NetworKIN	0.637604
PRKCE	PDPK1	S241	NetworKIN	0.637604
PRKCI	PDPK1	S241	NetworKIN	0.637604
[truncated: 1,279 more rows]
