# Supplementary material for: Schwann cell plasticity regulates neuroblastic tumor cell differentiation via epidermal growth factor-like protein 8
Source: Nat Commun. 2021 Mar 12;12:1624. doi: 10.1038/s41467-021-21859-0 (PMC7954855; doi:10.1038/s41467-021-21859-0)
Supplement: Supplementary file 6 — Supplementary Data 2 [file 41467_2021_21859_MOESM6_ESM.xlsx]

## Sheet: Global_proteomics_STA-NB-6
Gene names	UniProt ID	Protein names	Peptides	Razor + unique peptides	Unique peptides	Sequence coverage [%]	Unique + razor sequence coverage [%]	Unique sequence coverage [%]	Mol. weight [kDa]	Q-value	Score	MS/MS count	LFQ intensity STA-NB-6_0min_A	LFQ intensity STA-NB-6_0min_B	LFQ intensity STA-NB-6_0min_C	LFQ intensity STA-NB-6_15min_A	LFQ intensity STA-NB-6_15min_B	LFQ intensity STA-NB-6_15min_C	LFQ intensity STA-NB-6_30min_A	LFQ intensity STA-NB-6_30min_B	LFQ intensity STA-NB-6_30min_C	LFQ intensity STA-NB-6_60min_A	LFQ intensity STA-NB-6_60min_B	LFQ intensity STA-NB-6_60min_C
RPLP2	P05387	60S acidic ribosomal protein P2	11	11	9	97.4	97.4	97.4	11.665	0	323.31	375	20.6506	20.7309	21.0546	20.7444	21.0061	20.5254	20.3928	20.6708	20.7639	20.5945	20.6445	20.748
ACTB	P60709	Actin, cytoplasmic 1;Actin, cytoplasmic 1, N-terminally processed	41	41	2	96.3	96.3	4.8	41.736	0	323.31	4487	24.2687	24.3431	24.2798	24.416	24.4044	24.5099	24.35	24.4068	24.4142	24.4423	24.3113	24.3072
ACTG1	P63261	Actin, cytoplasmic 2;Actin, cytoplasmic 2, N-terminally processed	40	2	2	96.3	4.8	4.8	41.792	0	323.31	400	20.7159	21.2672	22.0073	20.4029	20.257	20.4128	20.3481	20.0664	20.3017	20.6267	20.4656	20.5809
HBA1	P69905	Hemoglobin subunit alpha	10	10	7	95.8	95.8	78.2	15.257	0	66.317	245	20.3059	20.0081	20.073	20.3536	20.2969	20.2555	20.1074	20.2714	20.2753	20.0336	20.261	20.1782
TMEM14C	Q9P0S9	Transmembrane protein 14C	5	5	5	94.6	94.6	94.6	11.564	0	213.76	326	19.5183	19.6911	20.0791	20.3196	20.3299	20.3991	20.2915	20.5269	20.252	19.9009	20.2055	19.9929
MLLT11	Q13015	Protein AF1q	5	5	5	91.1	91.1	91.1	10.061	0	85.222	191	16.9878	16.6646	16.6843	16.2975	15.8327	16.3027	16.3138	16.077	16.0964	16.1134	16.5574	16.2318
NME1	P15531	Nucleoside diphosphate kinase A	19	3	3	90.8	25	25	17.149	0	205.94	186	20.9818	20.9745	21.6754	20.1557	20.6398	20.6461	20.1791	20.3652	20.5253	20.5335	20.3891	20.6746
RPLP1	P05386	60S acidic ribosomal protein P1	6	4	4	90.4	75.4	75.4	11.514	0	165.82	237	20.7729	21.1789	21.2881	20.3402	20.543	20.1912	20.0253	20.1274	20.203	20.5009	20.6307	20.5674
LGALS1	P09382	Galectin-1	14	14	14	88.9	88.9	88.9	14.716	0	323.31	530	23.7258	23.7855	23.8074	23.701	23.6476	23.626	23.6809	23.619	23.6711	23.6998	23.7647	23.6691
PFN1	P07737	Profilin-1	12	12	8	88.6	88.6	50	15.054	0	323.31	849	21.43	21.2377	21.3588	20.5863	20.7706	21.1158	20.7793	21.0213	20.7409	20.9466	20.9709	21.1252
ARL6	Q9H0F7	ADP-ribosylation factor-like protein 6	20	20	2	87.1	87.1	10.8	21.097	0	323.31	561	21.0477	20.9715	21.0503	20.7299	20.9628	21.0583	20.9933	20.9642	21.0152	20.9126	20.8935	21.0456
CRABP1	P29762	Cellular retinoic acid-binding protein 1	18	18	17	86.1	86.1	86.1	15.565	0	186.19	844	20.1219	19.7948	20.0823	19.8781	19.9669	19.754	19.8903	19.9763	20.0398	19.9956	20.007	20.2036
GAPDH	P04406-2	Glyceraldehyde-3-phosphate dehydrogenase	26	2	2	86	4.4	4.4	31.548	0	4.3717	11	11.9094	12.5106	13.1094	14.8055	14.7912	12.6324	13.4817	13.0505	11.7637	12.4338	12.5322	13.5253
GDI1	P31150	Rab GDP dissociation inhibitor alpha	35	24	24	85.5	66.9	66.9	50.582	0	323.31	1253	20.9473	20.6883	20.1292	20.6847	20.691	20.7643	20.7558	20.7476	20.8918	20.8841	20.7191	20.8336
YWHAE	P62258	14-3-3 protein epsilon	22	22	20	85.5	85.5	82.4	29.174	0	323.31	1808	23.1003	22.9275	22.8797	23.094	23.1064	22.9878	22.942	23.0206	23.107	23.1278	23.2021	23.1086
UCHL1	P09936	Ubiquitin carboxyl-terminal hydrolase isozyme L1	18	18	18	84.3	84.3	84.3	24.824	0	323.31	1224	22.6421	22.4287	22.4312	22.6886	22.6417	22.6663	22.5688	22.4042	22.5644	22.486	22.5805	22.427
GDI2	P50395	Rab GDP dissociation inhibitor beta	41	41	30	84	84	65.4	50.663	0	323.31	1952	22.65	22.6227	22.6435	22.636	22.6016	22.6125	22.6605	22.642	22.7219	22.7396	22.652	22.7196
PCBP1	Q15365	Poly(rC)-binding protein 1	16	16	13	84	84	71.3	37.497	0	323.31	809	21.8045	21.489	21.2745	21.3504	21.4505	21.505	21.3502	21.3484	21.3246	21.3788	21.4483	21.4378
TUBA1A;TUBA3E	Q71U36	Tubulin alpha-1A chain;Tubulin alpha-3E chain	44	44	3	84	84	6.2	50.135	0	323.31	4849	23.6506	23.5982	23.4493	23.4601	23.6391	23.6527	23.471	23.5075	23.6697	23.5621	23.5747	23.7544
TUBA1C	Q9BQE3	Tubulin alpha-1C chain	42	7	4	84	21.4	15.1	49.895	0	261.71	186	21.2218	21.3147	21.383	20.9596	21.187	21.6343	21.0292	21.2556	21.362	21.1193	21.0712	21.7942
HN1	Q9UK76	Hematological and neurological expressed 1 protein;Hematological and neurological expressed 1 protein, N-terminally processed	9	9	8	83.8	83.8	56.5	16.014	0	228.88	150	18.9209	19.0386	18.9518	18.9686	18.6302	18.3002	19.1552	18.7501	18.3316	18.9059	19.1632	18.5594
PPIA	P62937-2	Peptidyl-prolyl cis-trans isomerase A;Peptidyl-prolyl cis-trans isomerase A, N-terminally processed	10	2	2	83.8	8.6	8.6	11.418	0.00055999	-0.2531	64	16.7216	16.5016	14.014	16.9247	16.8827	16.6087	16.8726	16.8271	16.8599	16.8145	16.9308	16.8152
LDHA	P00338	L-lactate dehydrogenase A chain	27	27	2	83.7	83.7	6.3	36.688	0	323.31	3073	22.6134	22.7307	22.6781	22.6108	22.5788	22.5848	22.5693	22.5485	22.5988	22.6332	22.5456	22.5772
CALB2	P22676	Calretinin	28	28	26	82.7	82.7	82.7	31.54	0	323.31	678	22.6836	22.613	22.7079	22.5537	23.1219	22.5722	22.4836	22.5006	22.6772	22.5677	22.566	22.6547
NUTF2	P61970	Nuclear transport factor 2	5	5	5	82.7	82.7	82.7	14.478	0	141.03	331	20.9131	20.6244	20.4964	21.0651	20.9145	21.0459	20.9971	20.8933	20.9214	20.7962	21.029	20.739
COPS8	Q99627	COP9 signalosome complex subunit 8	9	9	9	82.3	82.3	82.3	23.225	0	152.29	223	18.4103	18.44	18.4235	17.4807	17.3559	17.5708	17.3172	17.524	17.5818	17.0101	17.4862	17.3386
GAPDH	P04406	Glyceraldehyde-3-phosphate dehydrogenase	26	26	2	82.1	82.1	10.7	36.053	0	323.31	6893	25.0968	24.9834	24.7517	25.1208	25.0962	25.2533	25.0416	25.0826	25.1483	25.1132	25.0759	25.1631
LSM2	Q9Y333	U6 snRNA-associated Sm-like protein LSm2	6	6	6	82.1	82.1	82.1	10.834	0	136.34	319	20.103	19.7937	19.892	19.9126	19.9593	19.8179	19.7683	19.7935	19.8879	19.6732	19.8588	19.7713
NME2	P22392-2	Nucleoside diphosphate kinase B	24	24	2	82	82	7.1	30.137	0	323.31	1700	23.006	22.7364	22.44	22.6442	22.5637	22.7449	22.6132	22.6802	22.8029	22.7087	22.5909	22.7605
PAFAH1B3	Q15102	Platelet-activating factor acetylhydrolase IB subunit gamma	12	12	12	81.4	81.4	81.4	25.734	0	323.31	609	19.6773	19.7082	19.7937	20.0737	19.8625	19.9597	19.89	19.6301	19.8841	19.7834	19.7671	19.6472
ATP5B	P06576	ATP synthase subunit beta, mitochondrial	32	32	32	81.1	81.1	81.1	56.559	0	323.31	2092	23.1371	22.8611	22.8485	22.4943	22.4774	22.5987	22.4681	22.4802	22.4082	22.6614	22.6057	22.5609
ENO2	P09104	Gamma-enolase	25	22	21	81.1	72.6	67.5	47.268	0	323.31	1040	20.7889	20.6922	20.8687	20.1417	20.287	20.4659	20.376	20.2162	20.141	20.3896	20.469	20.5563
ISOC1	Q96CN7	Isochorismatase domain-containing protein 1	16	16	16	80.9	80.9	80.9	32.236	0	323.31	1438	22.0099	21.7568	21.8108	21.7862	21.7073	21.9139	21.7277	21.8377	21.7947	21.8014	21.8314	21.8355
GNB2L1	P63244	Guanine nucleotide-binding protein subunit beta-2-like 1;Guanine nucleotide-binding protein subunit beta-2-like 1, N-terminally processed	15	15	15	80.8	80.8	80.8	35.076	0	264.2	804	20.8396	20.7895	20.8465	20.508	20.6413	20.7306	20.6469	20.5439	20.591	20.6317	20.8259	20.7815
MYL12A	P19105	Myosin regulatory light chain 12A	13	1	1	80.7	17.5	17.5	19.794	0	85.313	38	14.3904	12.4149	12.881	14.2663	13.9342	14.2312	14.4371	14.441	13.7481	14.861	14.8324	13.9333
DDX6	P26196	Probable ATP-dependent RNA helicase DDX6	29	29	29	80.5	80.5	80.5	54.416	0	323.31	1413	19.6571	19.6524	19.6105	20.0364	20.0285	20.0209	19.973	19.976	20.0147	19.9001	19.8004	19.8132
	P0DP25		9	9	9	80.5	80.5	80.5	16.837	0	89.988	193	17.3552	17.3318	17.295	16.9654	16.8138	16.9185	16.8778	17.1729	17.1788	17.0524	17.0724	17.1331
MYL12B;MYL9	O14950	Myosin regulatory light chain 12B;Myosin regulatory light polypeptide 9	13	13	1	80.2	80.2	17.4	19.779	0	323.31	510	20.8185	20.6269	19.9818	20.6276	20.5889	20.5427	20.8398	20.7063	20.7979	20.9421	20.8514	20.5205
FSCN1	Q16658	Fascin	39	39	39	80.1	80.1	80.1	54.529	0	323.31	2688	21.9783	21.9379	21.9548	21.8177	21.8768	21.8419	21.7624	21.769	21.7813	21.8078	21.8079	21.9189
ILF2	Q12905	Interleukin enhancer-binding factor 2	24	24	24	79.7	79.7	79.7	43.062	0	323.31	1243	20.8715	20.8557	20.8953	20.7428	20.6587	20.7961	20.6589	20.5935	20.6403	20.6996	20.6764	20.6621
FKBP1A	P62942	Peptidyl-prolyl cis-trans isomerase FKBP1A	9	9	9	79.6	79.6	79.6	11.951	0	106.44	415	19.8154	19.7797	18.7266	20.3861	20.4601	19.3703	20.3238	19.7279	19.9519	19.883	20.3195	20.0632
TXN	P10599	Thioredoxin	8	8	8	79	79	79	11.737	0	40.657	537	22.3158	21.9869	21.3768	22.2028	22.2964	22.2069	21.831	22.0264	22.3562	22.2082	22.2147	22.1132
EIF5A;EIF5AL1	P63241	Eukaryotic translation initiation factor 5A-1;Eukaryotic translation initiation factor 5A-1-like	16	16	16	78.6	78.6	78.6	16.832	0	323.31	1710	22.6958	22.5184	22.5166	22.4113	22.3506	22.455	22.2997	22.365	22.5233	22.4741	22.367	22.4004
HSPE1	P61604	10 kDa heat shock protein, mitochondrial	11	11	10	78.4	78.4	71.6	10.932	0	78.701	718	22.5101	22.1209	22.611	22.3074	22.1054	22.1311	21.911	22.8886	22.5306	22.0746	22.5514	23.0594
PPP1R14B	Q96C90	Protein phosphatase 1 regulatory subunit 14B	8	8	6	78.2	78.2	63.3	15.911	0	237.88	339	17.4721	18.0777	18.2558	17.7921	18.0661	17.648	17.7036	17.5622	17.7185	17.787	17.813	17.8367
DYNLRB1	Q9NP97	Dynein light chain roadblock-type 1	6	6	6	78.1	78.1	78.1	10.921	0	45.947	150	18.9665	18.6286	16.633	18.6456	18.7168	18.8298	18.6585	18.7024	18.1623	18.4429	18.7912	18.7321
ACTN4	O43707	Alpha-actinin-4	55	55	37	78	78	64.3	104.85	0	323.31	2110	21.7832	21.752	21.844	21.811	21.8324	21.7893	21.7446	21.7565	21.7992	21.7699	21.7997	21.7286
RCN2	Q14257	Reticulocalbin-2	18	18	18	77.9	77.9	77.9	36.876	0	323.31	678	20.1469	19.8828	20.179	19.6576	19.7355	19.683	19.4577	19.5729	19.3601	19.7163	19.8028	19.7396
PARK7	Q99497	Protein deglycase DJ-1	14	14	14	77.8	77.8	77.8	19.891	0	323.31	647	21.2016	21.288	21.6689	21.5082	21.4765	21.375	21.4403	21.3611	21.4408	21.3231	21.4114	21.4392
USMG5	Q96IX5	Up-regulated during skeletal muscle growth protein 5	4	4	4	77.6	77.6	77.6	6.4575	0	136.11	152	19.1511	18.4981	18.3728	18.0054	18.6732	18.8533	18.133	18.1286	18.2387	18.0132	17.8673	18.3705
HSPD1	P10809	60 kDa heat shock protein, mitochondrial	44	44	44	77.5	77.5	77.5	61.054	0	323.31	4970	23.9861	23.899	24.2884	23.8206	23.6917	23.8214	23.7269	23.7158	23.777	23.745	23.7488	23.8567
TUBB2B	Q9BVA1	Tubulin beta-2B chain	33	8	1	77.5	26.1	2.7	49.953	0	323.31	426	21.5193	21.3865	21.012	21.4905	21.5038	21.4892	21.4968	21.4489	21.4695	21.4876	21.4756	21.3542
TUBB2A	Q13885	Tubulin beta-2A chain	33	2	2	77.5	11.5	11.5	49.906	0.00069832	-0.3381	45	15.2144	14.3399	15.5849	15.1049	14.6882	14.948	13.6533	13.9702	14.5573	13.7189	13.7145	13.9715
ENO1	P06733	Alpha-enolase	31	31	7	77.4	77.4	15.9	47.168	0	323.31	3691	22.6294	22.4974	22.5623	22.0723	22.228	22.3395	22.2677	22.2433	22.1084	22.2267	22.3587	22.4292
VCP	P55072	Transitional endoplasmic reticulum ATPase	57	57	57	77.4	77.4	77.4	89.321	0	323.31	2248	21.5557	21.3982	21.3017	21.0939	21.1743	21.2614	21.2146	21.1964	21.1211	21.2949	21.3697	21.4139
GRWD1	Q9BQ67	Glutamate-rich WD repeat-containing protein 1	18	18	18	77.4	77.4	77.4	49.419	0	148.6	470	18.6369	18.593	18.0105	19.023	19.0334	18.8991	18.8279	18.6406	18.9054	18.8202	18.7144	18.5878
PCNA	P12004	Proliferating cell nuclear antigen	14	14	14	77	77	77	28.768	0	323.31	526	21.0577	20.7376	21.0045	20.2042	20.4416	20.8542	20.5139	20.3261	20.3607	20.6353	20.5165	20.3716
EIF1	P41567	Eukaryotic translation initiation factor 1	8	8	3	77	77	40.7	12.732	0	323.31	379	20.9401	20.7989	21.1764	20.7827	20.7842	20.7167	20.7575	20.7444	20.8598	20.5645	20.7689	20.8141
EIF1B	O60739	Eukaryotic translation initiation factor 1b	7	2	2	77	40.7	40.7	12.823	0	56.474	118	16.0959	15.9641	16.8129	16.2792	15.8553	16.0321	15.9638	15.7954	15.9629	15.7323	16.2753	16.2508
TAGLN2	P37802	Transgelin-2	13	13	12	76.9	76.9	69.8	22.391	0	323.31	725	21.1337	20.9918	21.0876	20.7123	20.7475	20.7046	20.7091	20.5945	20.7048	20.8194	20.8835	20.9325
VDAC1	P21796	Voltage-dependent anion-selective channel protein 1	18	18	17	76.3	76.3	71	30.772	0	323.31	880	21.9152	22.0862	22.1406	21.4502	21.7006	21.7717	21.7501	21.6841	21.485	21.7408	21.8857	21.7096
ARF1	P84077	ADP-ribosylation factor 1	12	12	4	76.2	76.2	21.5	20.697	0	323.31	574	22.6802	22.5467	22.5097	22.547	22.5764	22.6439	22.504	22.4395	22.3544	22.5428	22.4099	22.3988
ALDOA	P04075	Fructose-bisphosphate aldolase A	24	24	21	76.1	76.1	68.4	39.42	0	323.31	2244	21.9077	21.8432	22.0303	21.8762	21.9756	21.9936	21.8298	21.7563	21.9138	21.7635	21.774	21.8146
ACTN1	P12814	Alpha-actinin-1	51	34	30	76.1	56.7	51.6	103.06	0	323.31	1763	20.4195	20.4312	20.4207	20.4398	20.3876	20.4662	20.3499	20.4325	20.3849	20.3944	20.3962	20.379
ARF4	P18085	ADP-ribosylation factor 4	11	7	6	76.1	47.2	41.7	20.511	0	142.7	312	18.1173	17.968	17.8578	17.9297	17.9412	18.0967	17.9253	17.9839	17.8451	17.8302	17.7951	17.9119
PGAM1	P18669	Phosphoglycerate mutase 1	20	20	15	76	76	62.2	28.804	0	323.31	1469	21.1832	21.233	20.971	21.1817	21.0927	21.0878	21.0799	21.1049	21.1134	21.1763	21.1674	21.1015
PCBD1	P61457	Pterin-4-alpha-carbinolamine dehydratase	5	5	5	76	76	76	11.999	0	66.574	122	19.3591	19.2193	18.9558	19.4845	19.1927	19.394	19.5976	19.2433	19.1829	19.0738	19.2065	19.0118
NDUFA11	Q86Y39	NADH dehydrogenase [ubiquinone] 1 alpha subcomplex subunit 11	6	6	6	75.9	75.9	75.9	14.852	0	89.06	241	19.6697	19.6832	19.5748	19.8302	19.7857	19.6877	19.777	19.7708	19.7331	19.6478	19.5343	19.538
UBA1	P22314	Ubiquitin-like modifier-activating enzyme 1	51	51	51	75.8	75.8	75.8	117.85	0	323.31	2857	21.6433	21.5845	21.7672	21.5392	21.5232	21.6419	21.6069	21.5971	21.5187	21.6256	21.6608	21.5817
TUBB4B	P68371	Tubulin beta-4B chain	35	35	1	75.7	75.7	2.7	49.83	0	323.31	3768	24.7611	24.6086	24.5395	24.5111	24.6337	24.5977	24.492	24.6039	24.6484	24.5148	24.4687	24.776
MAPRE1	Q15691	Microtubule-associated protein RP/EB family member 1	14	14	14	75.7	75.7	75.7	29.999	0	197.45	667	19.9197	19.8562	19.5345	19.8688	19.8908	19.8535	19.8061	19.7578	19.7823	19.8583	19.9648	19.9478
RBP1	P09455	Retinol-binding protein 1	10	10	10	75.6	75.6	75.6	15.85	0	323.31	468	20.3167	20.0457	18.9361	20.3392	20.3536	20.3481	20.3773	20.4762	20.5507	20.3984	20.2876	20.3677
MYL6	P60660	Myosin light polypeptide 6	7	5	1	75.5	59.6	17.9	16.93	0	3.1183	70	19.8638	19.4511	18.81	19.7318	19.5331	19.454	19.536	19.4433	19.5689	19.3648	19.8304	19.3203
PEBP1	P30086	Phosphatidylethanolamine-binding protein 1;Hippocampal cholinergic neurostimulating peptide	12	12	12	75.4	75.4	75.4	21.057	0	323.31	871	22.0906	21.9923	22.2706	21.9697	22.1524	22.1486	22.0205	21.9964	21.9559	22.0151	22.0542	21.9094
MTPN	P58546	Myotrophin	6	6	6	75.4	75.4	75.4	12.895	0	97.342	135	18.2368	18.0153	18.2426	18.4176	18.1002	18.2915	17.9977	17.801	17.9529	17.9966	18.0115	17.8032
EEF1G	P26641	Elongation factor 1-gamma	25	25	25	75.3	75.3	75.3	50.118	0	323.31	1450	22.7512	22.808	22.7842	22.4665	22.5082	22.6622	22.5785	22.5709	22.509	22.5692	22.6629	22.5809
ATIC	P31939	Bifunctional purine biosynthesis protein PURH;Phosphoribosylaminoimidazolecarboxamide formyltransferase;IMP cyclohydrolase	33	33	33	75.3	75.3	75.3	64.615	0	323.31	1438	20.137	19.9207	20.0389	19.7609	19.8647	19.7948	19.8682	19.8516	19.831	19.878	19.8779	19.915
PPIA	P62937	Peptidyl-prolyl cis-trans isomerase A;Peptidyl-prolyl cis-trans isomerase A, N-terminally processed	14	14	5	75.2	75.2	18.8	18.012	0	323.31	1762	25.3763	25.1824	25.3005	24.928	25.0341	25.0797	24.9251	25.0082	25.0703	25.0753	24.9819	25.0431
PFN2	P35080-2	Profilin-2	7	7	7	75	75	75	15.088	0	211.86	228	19.783	19.6322	19.3613	19.4188	19.4185	19.5757	19.451	19.4737	19.2357	19.556	19.4895	19.5672
TUBB4A	P04350	Tubulin beta-4A chain	33	7	5	75	15.5	11.3	49.585	0	66.653	268	18.9289	18.7133	18.534	18.8476	19.0057	18.9792	18.8973	18.8988	18.8765	18.7865	18.7339	18.9192
VIM	P08670	Vimentin	46	44	38	74.9	72.3	66.3	53.651	0	323.31	1553	22.5158	22.1017	21.9622	22.1525	22.2569	22.3124	22.1313	22.5114	22.6413	22.1927	22.2598	22.9077
PCMT1	P22061	Protein-L-isoaspartate(D-aspartate) O-methyltransferase	12	12	12	74.9	74.9	74.9	24.636	0	182.58	469	20.3837	19.7691	20.3473	20.4316	20.3976	20.3132	20.358	20.3273	20.6411	20.2609	20.4151	20.4635
IPO5	O00410	Importin-5	52	52	51	74.7	74.7	73.7	123.63	0	323.31	2416	20.647	20.499	20.6035	20.5544	20.6162	20.6716	20.543	20.5032	20.524	20.5689	20.6882	20.5899
NPM3	O75607	Nucleoplasmin-3	7	7	7	74.7	74.7	74.7	19.343	0	323.31	281	19.0365	19.2549	19.2431	19.5686	19.4204	19.2593	19.3374	19.4489	19.3493	19.3537	19.3876	19.2276
CFL1	P23528	Cofilin-1	17	17	13	74.7	74.7	56	18.502	0	323.31	1566	22.8344	22.6818	22.697	22.4817	22.4438	22.6012	22.489	22.5658	22.563	22.5303	22.6257	22.7286
PAFAH1B2	P68402	Platelet-activating factor acetylhydrolase IB subunit beta	9	9	9	74.7	74.7	74.7	25.569	0	323.31	616	20.5187	20.2567	19.3059	20.7842	20.7374	20.7613	20.6841	20.4905	20.6536	20.557	20.6725	20.523
HSD17B10	Q99714	3-hydroxyacyl-CoA dehydrogenase type-2	11	11	11	74.7	74.7	74.7	26.923	0	323.31	717	21.6443	21.5026	21.5426	20.6152	20.8189	21.0329	21.1801	21.1039	20.9392	21.2114	21.0672	21.1512
TKT	P29401	Transketolase	29	29	29	74.5	74.5	74.5	67.877	0	323.31	3018	21.5925	21.4592	21.5925	21.4606	21.5119	21.4856	21.4118	21.4528	21.5688	21.4275	21.4236	21.5338
ARHGDIA	P52565	Rho GDP-dissociation inhibitor 1	13	13	12	74.5	74.5	69.1	23.207	0	323.31	1303	20.1883	20.3418	20.3337	20.0583	20.0722	20.2357	20.3042	20.1793	19.8682	20.2447	20.1733	20.3033
GLO1	Q04760	Lactoylglutathione lyase	11	11	11	74.5	74.5	74.5	20.777	0	163.66	465	20.7876	19.987	20.815	20.085	20.1209	20.106	20.1636	20.0984	20.2775	20.1963	20.1639	20.2642
HSPBP1	Q9NZL4	Hsp70-binding protein 1	18	18	18	74.4	74.4	74.4	39.302	0	323.31	614	19.1508	19.21	19.5285	19.0973	19.1672	19.176	19.1096	19.0558	19.1183	19.1561	19.2022	19.1497
APRT	P07741	Adenine phosphoribosyltransferase	9	9	9	74.4	74.4	74.4	19.608	0	195.92	327	20.2153	20.1807	20.5955	20.2008	20.1346	20.0755	20.2168	20.1346	20.0319	20.1449	20.081	20.0307
PPP1CA	P62136	Serine/threonine-protein phosphatase PP1-alpha catalytic subunit	19	5	5	74.2	29.4	29.4	37.512	0	68.644	26	18.3726	18.1891	18.1215	17.4608	15.4309	13.0493	17.4543	17.0437	13.1684	17.735	17.6178	17.5328
BANF1	O75531	Barrier-to-autointegration factor;Barrier-to-autointegration factor, N-terminally processed	5	5	5	74.2	74.2	74.2	10.058	0	10.8	97	17.1345	16.9172	17.3371	16.7935	16.9662	17.035	17.021	17.2523	17.2796	16.8185	17.0882	17.2232
HSPA8	P11142	Heat shock cognate 71 kDa protein	42	42	32	74.1	74.1	64.9	70.897	0	323.31	3976	22.8838	22.6907	22.7273	22.6161	22.6072	22.7137	22.6988	22.6516	22.7127	22.7507	22.6812	22.7971
PPP2CA;PPP2CB	P67775	Serine/threonine-protein phosphatase 2A catalytic subunit alpha isoform;Serine/threonine-protein phosphatase 2A catalytic subunit beta isoform	14	14	13	74.1	74.1	69.3	35.594	0	323.31	785	20.6781	20.5822	20.753	20.8674	20.9261	20.9125	20.9529	20.9928	21.0272	20.7722	20.8653	20.8168
CARHSP1	Q9Y2V2	Calcium-regulated heat stable protein 1	9	9	8	74.1	74.1	73.5	15.892	0	118.38	138	17.8328	18.0517	18.3569	18.0659	18.1875	18.2545	18.5817	18.1566	18.1857	18.2558	18.0413	17.7666
PKM	P14618	Pyruvate kinase PKM	41	41	6	74	74	10	57.936	0	323.31	2979	23.084	22.9528	22.8145	23.0105	23.0647	23.0728	22.9439	22.9747	23.0356	23.0296	22.9745	22.9784
HNRNPH3	P31942	Heterogeneous nuclear ribonucleoprotein H3	18	17	17	74	71.1	71.1	36.926	0	323.31	1075	21.3635	21.3131	21.031	21.6706	21.5575	21.4596	21.3299	21.2936	21.4379	21.5868	21.4571	21.3628
ACTC1;ACTA2;ACTG2	P68032	Actin, alpha cardiac muscle 1;Actin, aortic smooth muscle;Actin, gamma-enteric smooth muscle	26	8	1	74	37.9	5.6	42.019	0	240.93	905	24.0614	24.604	25.4904	23.403	23.7662	24.1486	23.722	23.1163	24.1147	23.6753	23.5752	23.9573
GSTP1	P09211	Glutathione S-transferase P	17	17	17	73.8	73.8	73.8	23.356	0	323.31	1076	24.2143	23.5419	23.568	23.1922	23.3913	23.6023	23.1859	23.2818	23.4102	23.3838	23.4108	23.7229
EEF1A1;EEF1A1P5	P68104	Elongation factor 1-alpha 1;Putative elongation factor 1-alpha-like 3	39	39	23	73.8	73.8	50	50.14	0	323.31	7052	23.2339	23.1956	23.0288	23.2212	23.2567	23.3525	23.2753	23.3134	23.3074	23.2663	23.2554	23.3253
ESD	P10768	S-formylglutathione hydrolase	12	12	12	73.8	73.8	73.8	31.462	0	241.28	677	20.2915	20.0771	20.2167	19.9279	19.9245	19.9452	19.8158	19.9458	20.0102	19.9445	19.8907	19.9773
ACAA2	P42765	3-ketoacyl-CoA thiolase, mitochondrial	18	18	18	73.6	73.6	73.6	41.924	0	323.31	1075	20.5044	20.3287	20.0987	19.9557	20.0421	20.3166	20.1901	20.2949	20.0509	20.3644	20.3625	20.3281
PSMB2	P49721	Proteasome subunit beta type-2	10	10	10	73.6	73.6	73.6	22.836	0	136.39	580	21.0327	21.0522	20.8953	21.09	21.1473	21.3016	20.9964	20.8784	21.0212	21.0882	20.9661	20.936
ARL3	P36405	ADP-ribosylation factor-like protein 3	10	10	10	73.6	73.6	73.6	20.455	0	119.13	373	17.6291	17.7629	17.7431	18.0077	17.9613	17.7638	17.7701	17.684	17.6589	17.8024	17.5942	17.6267
CYGB	Q8WWM9	Cytoglobin	11	11	11	73.2	73.2	73.2	21.404	0	323.31	504	20.0924	19.7683	20.0641	19.8027	19.737	19.7452	19.8331	19.8578	19.8823	19.7439	19.8053	19.9147
RBBP9	O75884	Putative hydrolase RBBP9	8	8	8	73.1	73.1	73.1	21	0	33.554	255	15.663	16.0964	16.4782	16.584	16.4071	16.168	16.1752	16.2527	16.5501	16.1255	16.3275	16.2866
2020-09-02	Q15019	Septin-2	21	20	20	72.9	72.9	72.9	41.487	0	323.31	895	20.9744	20.8538	21.0817	21.0065	20.9558	21.0532	20.9224	21.0029	21.1017	21.0072	20.9378	20.9995
DCTPP1	Q9H773	dCTP pyrophosphatase 1	6	6	5	72.9	72.9	60.6	18.681	0	155.21	217	15.9054	15.5622	16.0143	16.0904	15.8806	16.0668	16.0226	16.015	16.4067	16.0765	16.0701	15.8159
PPP1CC	P36873	Serine/threonine-protein phosphatase PP1-gamma catalytic subunit	19	19	5	72.8	72.8	26.9	36.983	0	323.31	913	20.7884	20.5555	20.7547	20.4951	20.5547	20.5481	20.5442	20.6431	20.6542	20.5928	20.632	20.6175
EEF1A2	Q05639	Elongation factor 1-alpha 2	32	16	16	72.6	48.2	48.2	50.47	0	323.31	713	21.6578	21.8585	21.8665	21.7439	21.8058	21.7677	21.8267	21.8616	21.7728	21.7916	21.7563	21.7046
XRCC5	P13010	X-ray repair cross-complementing protein 5	43	43	43	72.4	72.4	72.4	82.704	0	323.31	3213	22.5671	22.4927	22.3727	22.4938	22.4782	22.4987	22.4326	22.4687	22.4591	22.492	22.4833	22.4444
EEF1B2	P24534	Elongation factor 1-beta	14	14	14	72.4	72.4	72.4	24.763	0	323.31	247	21.5368	21.4022	20.5763	21.6002	21.5867	21.407	21.3876	21.2653	21.454	21.4652	21.5097	21.3216
PKM	P14618-2	Pyruvate kinase PKM	38	3	3	72.3	8.3	8.3	58.061	0	36.176	91	18.7641	18.2876	12.7567	17.0697	18.9444	17.5205	17.6779	17.8219	18.7836	18.9946	17.5721	19.0231
CLIC1	O00299	Chloride intracellular channel protein 1	13	13	13	72.2	72.2	72.2	26.922	0	323.31	555	20.5224	20.3569	20.6235	20.198	20.2684	20.3041	20.2946	20.1578	20.1754	20.3075	20.4626	20.3595
YWHAQ	P27348	14-3-3 protein theta	17	15	15	72.2	72.2	72.2	27.764	0	323.31	829	21.4483	21.2519	21.3344	21.3215	21.3277	21.1951	21.1233	21.2315	21.1802	21.241	21.4129	21.4393
HINT1	P49773	Histidine triad nucleotide-binding protein 1	7	7	7	72.2	72.2	72.2	13.802	0	323.31	798	21.9829	21.7815	21.0627	21.9643	21.9243	22.0023	21.8544	21.7594	21.7569	21.7424	21.8456	21.928
YWHAZ	P63104	14-3-3 protein zeta/delta	19	17	16	72.2	72.2	64.1	27.745	0	323.31	1307	21.6244	21.5266	21.847	21.8487	21.8671	21.7762	21.7938	21.8983	21.8896	21.645	21.7613	21.8528
MAT2A	P31153	S-adenosylmethionine synthase isoform type-2	21	21	21	72.2	72.2	72.2	43.66	0	314.05	722	19.4522	19.3775	19.3917	19.6325	19.8137	19.6691	19.5916	19.5862	19.6368	19.5885	19.5345	19.5465
COX6B1	P14854	Cytochrome c oxidase subunit 6B1	5	5	4	72.1	72.1	58.1	10.192	0	24.686	139	20.9771	20.7881	21.1785	20.3183	20.1421	20.1851	20.2903	18.9809	20.2104	19.7801	20.4334	20.1688
CAPNS1	P04632	Calpain small subunit 1	11	11	11	72	72	72	28.315	0	323.31	389	21.0519	20.9006	19.8705	20.7446	20.5928	20.5992	20.6496	20.6656	20.5675	20.7714	20.8263	20.8987
PPA1	Q15181	Inorganic pyrophosphatase	21	21	21	72	72	72	32.66	0	323.31	1240	21.5255	21.4922	21.5098	21.3401	21.4129	21.5159	21.337	21.2975	21.0766	21.402	21.4655	21.323
EIF4A1	P60842	Eukaryotic initiation factor 4A-I	27	27	19	71.9	71.9	51.2	46.153	0	323.31	1832	22.1001	21.9962	21.3562	22.0946	22.1332	22.1264	22.1704	22.1734	22.2476	22.2036	22.1123	22.1085
LSM8	O95777	U6 snRNA-associated Sm-like protein LSm8	4	4	4	71.9	71.9	71.9	10.403	0	118.45	101	19.3233	19.5013	19.7235	19.2183	19.0623	19.0354	19.2547	19.1928	19.3436	19.1875	19.2321	19.1784
RPA3	P35244	Replication protein A 14 kDa subunit	5	5	5	71.9	71.9	71.9	13.569	0	59.647	305	18.5656	18.5018	17.5417	18.6492	18.4467	18.5436	18.6093	18.5318	18.7287	18.3578	18.6109	18.2542
POLR2J;POLR2J2;POLR2J3	P52435	DNA-directed RNA polymerase II subunit RPB11-a;DNA-directed RNA polymerase II subunit RPB11-b1;DNA-directed RNA polymerase II subunit RPB11-b2	5	5	5	71.8	71.8	71.8	13.293	0	54.545	109	16.5302	15.4665	14.0008	16.3164	15.8604	15.4827	16.025	15.2388	16.2389	15.8808	15.5946	15.7867
HDHD2	Q9H0R4	Haloacid dehalogenase-like hydrolase domain-containing protein 2	11	11	11	71.8	71.8	71.8	28.536	0	29.223	282	18.2847	18.2823	18.4457	18.61	18.4268	18.4069	18.5185	18.4086	18.383	18.3994	18.3379	18.4081
SFXN1	Q9H9B4	Sideroflexin-1	14	14	13	71.7	71.7	65.8	35.619	0	323.31	636	21.2827	21.0865	21.1505	20.8793	20.9134	21.0105	20.979	21.0942	20.9522	21.1506	21.0471	21.2766
RAB2A	P61019	Ras-related protein Rab-2A	16	16	1	71.7	71.7	8.5	23.545	0	123.83	613	19.6797	19.6261	19.8426	19.7383	19.8368	19.8421	19.6514	19.6657	19.6426	19.7467	19.6201	19.5716
TUBB	P07437	Tubulin beta chain	33	7	5	71.6	21.8	15.8	49.67	0	323.31	951	22.6993	22.462	22.5601	22.0343	22.2344	22.4263	21.9518	22.2337	22.1846	22.3722	22.3126	22.4503
RBBP4	Q09028	Histone-binding protein RBBP4	18	18	2	71.5	71.5	4.9	47.655	0	323.31	795	20.4228	20.4435	20.5364	20.2202	20.3381	20.4302	20.3376	20.2666	20.3614	20.3454	20.366	20.2954
DPYSL5	Q9BPU6	Dihydropyrimidinase-related protein 5	28	28	28	71.5	71.5	71.5	61.421	0	323.31	810	19.1473	19.0533	18.8946	19.1052	19.1155	19.1345	19.1887	19.1468	19.1533	19.0441	19.0515	19.0441
ANXA2;ANXA2P2	P07355	Annexin A2;Putative annexin A2-like protein	28	28	27	71.4	71.4	71.4	38.604	0	323.31	845	21.9402	21.9139	21.8425	22.0715	21.9269	21.9997	21.8855	21.9943	22.0136	22.0171	22.024	21.943
TUBG1;TUBG2	P23258	Tubulin gamma-1 chain;Tubulin gamma-2 chain	17	17	17	71.4	71.4	71.4	51.169	0	323.31	707	18.6828	18.7656	18.8178	18.9072	18.8284	18.8456	18.8241	18.7817	18.7062	18.8525	18.8246	18.7547
NUDT21	O43809	Cleavage and polyadenylation specificity factor subunit 5	14	14	14	71.4	71.4	71.4	26.227	0	224.55	707	21.8689	21.9316	21.8687	21.8731	21.5785	21.6796	21.7155	21.7048	21.764	21.6796	21.8695	21.8168
ASNA1	O43681	ATPase ASNA1	14	14	14	71.3	71.3	71.3	38.792	0	323.31	486	21.1656	21.3159	20.9859	21.5376	21.2274	21.4766	21.3352	21.2928	21.2397	21.3991	21.3962	21.124
HNRNPL	P14866	Heterogeneous nuclear ribonucleoprotein L	22	22	22	71.3	71.3	71.3	64.132	0	323.31	1732	22.1395	22.1337	21.8952	21.969	22.0071	22.0977	22.0991	22.0023	21.9796	22.098	22.1258	22.0967
PFAS	O15067	Phosphoribosylformylglycinamidine synthase	53	53	53	71.2	71.2	71.2	144.73	0	323.31	2221	19.5123	19.6261	19.5655	19.869	19.7921	19.7951	19.7775	19.8122	19.8164	19.705	19.6976	19.6684
DYNLT1	P63172	Dynein light chain Tctex-type 1	5	5	5	70.8	70.8	70.8	12.452	0	323.31	242	19.5441	19.5508	19.2411	19.2905	19.2246	19.2348	19.324	19.2112	19.0646	19.4671	19.412	19.3183
NUDT5	Q9UKK9	ADP-sugar pyrophosphatase	12	12	12	70.8	70.8	70.8	24.327	0	140.17	536	18.793	19.007	19.0243	19.1439	19.0608	18.9541	19.0147	18.7985	18.906	19.0256	19.0228	18.7753
GLRX	P35754	Glutaredoxin-1	4	4	4	70.8	70.8	70.8	11.776	0	80.278	64	14.4852	14.7985	15.3596	15.0668	14.9452	15.1406	14.777	14.608	14.7175	14.6497	15.3524	14.6572
NPM1	P06748	Nucleophosmin	19	19	17	70.7	70.7	68.4	32.575	0	323.31	1118	25.7133	25.5917	25.5335	25.5854	25.4889	25.5178	25.5418	25.5135	25.5311	25.6054	25.6216	25.6024
CLTC	Q00610	Clathrin heavy chain 1	93	93	78	70.6	70.6	62.3	191.61	0	323.31	5307	22.1957	22.1273	22.1447	22.1835	22.2619	22.2373	22.2207	22.1963	22.2074	22.2353	22.1851	22.1662
RBBP7	Q16576	Histone-binding protein RBBP7	17	12	12	70.6	65.2	65.2	47.82	0	323.31	672	20.2234	20.3688	20.3116	20.5487	20.5909	20.4706	20.4723	20.4399	20.4932	20.3766	20.3853	20.3929
ARF5	P84085	ADP-ribosylation factor 5	9	4	4	70.6	41.7	41.7	20.529	0	86.232	197	18.9606	19.1672	19.5595	19.0497	19.2442	19.2187	19.2154	19.2915	19.2041	19.2376	19.1016	19.1381
HNRNPA2B1	P22626	Heterogeneous nuclear ribonucleoproteins A2/B1	27	27	26	70.5	70.5	70.5	37.429	0	323.31	5197	23.2179	23.0793	23.0591	23.2126	23.1944	23.1303	22.9781	23.1106	23.1646	23.1479	23.1327	23.237
RPS12	P25398	40S ribosomal protein S12	9	9	9	70.5	70.5	70.5	14.515	0	275.99	750	23.0658	22.9138	22.9815	23.132	23.1936	23.0752	23.0163	23.0326	23.0837	23.0713	23.1389	23.052
MAGOH;MAGOHB	P61326	Protein mago nashi homolog;Protein mago nashi homolog 2	9	9	8	70.5	70.5	65.1	17.163	0	87.232	646	19.7702	19.8226	19.8067	20.0969	20.1436	20.0748	20.1032	20.0215	20.1357	19.9845	20.0228	19.856
PSMD6	Q15008	26S proteasome non-ATPase regulatory subunit 6	23	23	22	70.4	70.4	68.6	45.531	0	323.31	1008	18.7351	18.6481	18.6317	18.8192	18.8448	18.9044	18.7893	18.8592	18.8231	18.8414	18.7374	18.7731
ARL8A	Q96BM9	ADP-ribosylation factor-like protein 8A	10	10	4	70.4	70.4	30.6	21.416	0	323.31	478	19.5905	19.6087	19.5727	20.0102	19.8365	19.8893	19.8661	19.9002	19.9436	19.7298	19.726	19.6886
RNH1	P13489	Ribonuclease inhibitor	16	16	15	70.3	70.3	65.3	49.973	0	323.31	523	20.2638	19.833	20.2957	19.4384	19.4951	19.4931	19.8093	19.7641	19.5737	19.6186	19.7638	20.0073
YWHAH	Q04917	14-3-3 protein eta	16	14	14	70.3	70.3	70.3	28.218	0	294.91	456	20.5714	19.8875	19.0714	20.2948	20.1393	20.1733	20.12	20.2607	20.3679	20.3935	20.0299	20.4331
CRABP2	P29373	Cellular retinoic acid-binding protein 2	13	12	12	70.3	65.2	65.2	15.693	0	275.02	662	21.4215	20.7878	20.9265	20.7399	21.0012	20.6462	20.4015	20.4722	21.1518	20.8215	20.7206	21.2525
VGF	O15240	Neurosecretory protein VGF;Neuroendocrine regulatory peptide-1;Neuroendocrine regulatory peptide-2;Antimicrobial peptide VGF[554-577]	41	41	41	70.2	70.2	70.2	67.257	0	323.31	1189	23.1208	22.9819	23.2523	23.1315	23.0083	23.0409	22.8189	22.8714	23.0318	22.8926	22.9636	22.9461
USP14	P54578	Ubiquitin carboxyl-terminal hydrolase 14	23	23	23	70.2	70.2	70.2	56.068	0	323.31	877	19.5269	19.2851	18.9052	19.1412	19.2827	19.3428	19.2839	19.3008	19.1406	19.3183	19.3182	19.4468
EIF6	P56537	Eukaryotic translation initiation factor 6	9	9	9	70.2	70.2	70.2	26.599	0	323.31	319	21.0706	20.6653	21.0633	20.5305	20.5022	20.6202	20.5528	20.4198	20.5093	20.6065	20.6065	20.6426
ARL1	P40616	ADP-ribosylation factor-like protein 1	8	8	8	70.2	70.2	70.2	20.417	0	254.45	362	19.1686	18.9952	18.1652	19.1557	19.103	19.3021	19.274	19.2138	19.222	19.2824	19.0916	19.179
PPP1R2;PPP1R2P3	P41236	Protein phosphatase inhibitor 2;Protein phosphatase inhibitor 2-like protein 3	7	7	7	70.2	70.2	70.2	23.015	0	123.44	136	16.6687	16.4205	15.3212	16.5899	16.7389	16.6203	16.6771	16.508	16.6896	16.6993	16.7603	16.5422
HSPB1	P04792	Heat shock protein beta-1	11	11	11	70.2	70.2	70.2	22.782	0	103.83	419	19.9815	20.1388	20.0572	20.0328	20.0051	20.0381	20.0004	19.8879	19.763	20.1873	20.1141	19.8688
PSMG4	Q5JS54-3	Proteasome assembly chaperone 4	4	4	4	70.2	70.2	70.2	11.216	0	29.164	153	16.9431	16.0672	15.7491	17.3899	17.0888	17.3006	17.2111	17.2235	17.2254	16.9582	17.0894	16.9071
DPYSL2	Q16555	Dihydropyrimidinase-related protein 2	32	32	28	70.1	70.1	61.5	62.293	0	323.31	2078	22.2209	22.1054	21.9301	21.9532	22.0613	22.1572	21.9342	21.956	21.9454	22.0926	22.0618	22.0745
FAF2	Q96CS3	FAS-associated factor 2	19	19	19	70.1	70.1	70.1	52.623	0	202.98	615	19.7759	19.9951	19.7757	20.2537	20.1552	20.0756	20.2493	20.1607	20.1368	20.1702	20.0499	19.873
EIF4A2	Q14240	Eukaryotic initiation factor 4A-II;Eukaryotic initiation factor 4A-II, N-terminally processed	22	14	14	70	49.4	49.4	46.402	0	323.31	668	19.7612	19.6809	19.6741	19.8921	19.9655	19.9001	19.9065	19.9532	19.8806	19.9816	19.8363	19.8845
TXNDC17	Q9BRA2	Thioredoxin domain-containing protein 17	7	7	7	69.9	69.9	69.9	13.941	0	163.63	180	18.5616	18.7647	18.9019	18.7068	18.9544	18.6786	18.9919	18.6631	18.4683	18.7537	18.7582	18.4767
UROD	P06132	Uroporphyrinogen decarboxylase	12	12	12	69.8	69.8	69.8	40.786	0	223.38	480	19.2713	19.2252	19.5309	19.2585	19.2243	19.3115	19.1619	19.1919	19.204	19.2671	19.2893	19.1473
DYNLL1	P63167	Dynein light chain 1, cytoplasmic	6	6	3	69.7	69.7	43.8	10.366	0	115.45	217	19.868	19.4506	19.0888	18.9964	19.2239	19.1285	19.261	19.333	19.4807	19.1666	19.1874	19.3205
RAE1	P78406	mRNA export factor	13	13	13	69.6	69.6	69.6	40.968	0	208.48	377	18.4067	18.0875	17.9265	18.5158	18.5373	18.4265	18.5646	18.6548	18.5651	18.4903	18.4837	18.3985
ARF3	P61204	ADP-ribosylation factor 3	9	1	1	69.6	14.9	14.9	20.601	0	56.247	67	17.5845	17.0259	17.4753	16.758	16.9641	17.2816	17.4774	17.355	17.0601	17.7119	17.4498	17.483
HIST2H2AA3;HIST2H2AC	Q6FI13	Histone H2A type 2-A;Histone H2A type 2-C	13	13	3	69.2	69.2	25.4	14.095	0	323.31	1700	24.8148	24.5516	24.732	24.7802	24.7828	24.9071	24.5153	24.7159	24.9459	24.6018	24.5407	24.9952
PRPF19	Q9UMS4	Pre-mRNA-processing factor 19	16	16	16	69.2	69.2	69.2	55.18	0	323.31	732	20.6751	20.7327	20.7923	20.8076	20.8373	20.8941	20.867	20.7731	20.7762	20.7319	20.7664	20.7424
HIST1H2AC;HIST3H2A;HIST1H2AB	Q93077	Histone H2A type 1-C;Histone H2A type 3;Histone H2A type 1-B/E	12	4	1	69.2	39.2	13.8	14.105	0	181.61	202	19.7462	18.9453	18.4817	21.0188	20.9324	20.924	19.6059	19.6497	20.224	19.9984	19.4574	19.5826
YWHAB	P31946	14-3-3 protein beta/alpha;14-3-3 protein beta/alpha, N-terminally processed	15	12	11	69.1	61	54.5	28.082	0	323.31	787	21.804	21.6786	21.8258	21.5112	21.38	21.4332	21.4083	21.4913	21.4399	21.5689	21.6767	21.7522
EFTUD2	Q15029	116 kDa U5 small nuclear ribonucleoprotein component	45	45	4	69	69	6.6	109.43	0	323.31	2099	20.1885	20.1096	20.1589	20.1632	20.1766	20.1905	20.1963	20.1064	20.0947	20.1981	20.1559	20.1019
FASN	P49327	Fatty acid synthase;[Acyl-carrier-protein] S-acetyltransferase;[Acyl-carrier-protein] S-malonyltransferase;3-oxoacyl-[acyl-carrier-protein] synthase;3-oxoacyl-[acyl-carrier-protein] reductase;3-hydroxyacyl-[acyl-carrier-protein] dehydratase;Enoyl-[acyl-carrier-protein] reductase;Oleoyl-[acyl-carrier-protein] hydrolase	122	122	122	68.9	68.9	68.9	273.42	0	323.31	7062	21.9908	22.1058	21.9999	22.1721	22.1751	22.2126	22.1769	22.127	22.1438	22.1499	22.1343	22.0763
NFIB	O00712	Nuclear factor 1 B-type	15	15	11	68.8	68.8	45.2	47.441	0	323.31	194	18.5834	18.8618	18.2968	19.3522	19.0014	19.204	19.2011	19.4555	19.466	19.1735	19.0741	19.1062
GOT1	P17174	Aspartate aminotransferase, cytoplasmic	17	17	17	68.8	68.8	68.8	46.247	0	323.31	824	19.8565	19.895	20.0713	19.5983	19.619	19.7701	19.713	19.6179	19.5683	19.6833	19.763	19.7208
TCEB1	Q15369	Transcription elongation factor B polypeptide 1	5	5	5	68.8	68.8	68.8	12.473	0	101.8	156	19.3473	18.7734	18.1621	18.6499	18.7271	18.6868	18.8785	18.6255	18.4698	18.6475	18.7292	18.4471
ARPP19	P56211	cAMP-regulated phosphoprotein 19	8	8	6	68.8	68.8	53.6	12.323	0	28.39	213	19.4267	19.1585	19.5798	19.3334	19.3386	19.0213	18.3318	19.0966	19.1463	18.797	19.1664	19.6257
RPS27A	P62979	Ubiquitin-40S ribosomal protein S27a;Ubiquitin;40S ribosomal protein S27a	15	15	3	68.6	68.6	21.2	17.965	0	323.31	731	21.9567	21.7126	21.2025	22.0317	22.037	21.8734	21.9579	21.8827	22.1247	21.9514	21.9182	21.946
TPI1	P60174	Triosephosphate isomerase	18	18	18	68.5	68.5	68.5	30.791	0	323.31	975	22.8543	22.7872	22.9028	22.4317	22.5185	22.5434	22.5311	22.4868	22.4529	22.4939	22.6467	22.6341
CDK1	P06493	Cyclin-dependent kinase 1	20	20	19	68.4	68.4	64.6	34.095	0	323.31	565	18.4995	18.5799	18.4599	18.6721	18.7424	18.7587	18.6257	18.5592	18.7179	18.551	18.4985	18.4947
MGST3	O14880	Microsomal glutathione S-transferase 3	7	7	7	68.4	68.4	68.4	16.516	0	283.86	365	19.8661	19.6259	19.4577	20.232	19.9959	19.9898	19.982	19.9156	20.3114	19.7306	19.7374	19.7139
PGD	P52209	6-phosphogluconate dehydrogenase, decarboxylating	23	23	23	68.3	68.3	68.3	53.139	0	323.31	1366	20.7569	20.7976	20.7848	20.9846	20.9503	20.904	20.9067	20.8867	20.9342	20.955	20.8335	20.7797
TRIM28	Q13263	Transcription intermediary factor 1-beta	37	37	37	68.3	68.3	68.3	88.549	0	323.31	1263	23.6582	23.5886	23.6606	23.5545	23.4741	23.6116	23.4892	23.5267	23.5505	23.5314	23.5388	23.5894
STRAP	Q9Y3F4	Serine-threonine kinase receptor-associated protein	14	14	14	68.3	68.3	68.3	38.438	0	323.31	642	20.5788	20.4459	20.431	20.7668	20.7068	20.6583	20.6231	20.5488	20.6149	20.6363	20.6128	20.4231
PRDX1	Q06830	Peroxiredoxin-1	21	21	17	68.3	68.3	56.8	22.11	0	275.79	856	23.7562	23.4432	23.3617	23.4639	23.6228	23.5365	23.4619	23.4463	23.4944	23.4259	23.4368	23.6307
TXNL4A	P83876	Thioredoxin-like protein 4A	7	7	7	68.3	68.3	68.3	16.786	0	142.55	265	17.9138	17.9385	15.5522	17.8807	17.8316	17.9933	17.7733	17.8408	17.5479	17.9961	17.9207	17.8162
COPS3	Q9UNS2	COP9 signalosome complex subunit 3	17	17	2	68.1	68.1	6.9	47.873	0	323.31	501	19.1706	18.9023	18.7542	19.1132	19.0485	19.1161	19.1652	19.1051	19.1178	19.1562	19.1438	19.1455
PHB	P35232	Prohibitin	17	17	17	68	68	68	29.804	0	323.31	1012	21.8384	21.7549	22.1141	21.5973	21.5769	21.6991	21.7172	21.6033	21.6313	21.5795	21.6048	21.5875
CLIC4	Q9Y696	Chloride intracellular channel protein 4	12	12	11	68	68	64.8	28.772	0	204.18	380	19.4815	19.2868	18.812	19.3954	19.4486	19.4674	19.3881	19.3368	19.2569	19.3966	19.431	19.3782
EFTUD2	Q15029-2	116 kDa U5 small nuclear ribonucleoprotein component	44	4	4	67.9	3.1	3.1	105.38	0	3.2815	46	14.3581	13.9138	12.8725	15.8865	15.6098	15.1855	15.5579	14.9108	15.5203	15.2545	14.9529	14.8617
AKR1B1	P15121	Aldose reductase	17	17	17	67.7	67.7	67.7	35.853	0	323.31	1024	21.0895	21.2725	21.2568	21.5928	21.5237	21.5145	21.4611	21.4703	21.3372	21.3481	21.3674	21.2397
EEF2	P13639	Elongation factor 2	51	51	51	67.6	67.6	67.6	95.337	0	323.31	5122	22.813	22.8159	22.7193	22.6385	22.7453	22.7358	22.7646	22.7175	22.7182	22.8106	22.7508	22.7957
SERPINB6	P35237	Serpin B6	17	17	17	67.6	67.6	67.6	42.621	0	323.31	471	19.7103	19.6016	19.6508	19.4798	19.3543	19.3897	19.5961	19.3526	19.3704	19.5043	19.5188	19.3658
YWHAG	P61981	14-3-3 protein gamma;14-3-3 protein gamma, N-terminally processed	15	12	12	67.6	67.6	67.6	28.302	0	323.31	807	21.9738	21.8319	21.9939	21.618	21.4516	21.658	21.5168	21.6023	21.5344	21.711	21.7071	21.7546
CCT7	Q99832	T-complex protein 1 subunit eta	30	30	30	67.6	67.6	67.6	59.366	0	323.31	1864	20.308	20.3725	20.2526	20.2213	20.2185	20.2769	20.2038	20.2076	20.292	20.2915	20.2107	20.2538
UBE2V2	Q15819	Ubiquitin-conjugating enzyme E2 variant 2	9	9	5	67.6	67.6	39.3	16.363	0	134.89	195	19.7619	19.6749	18.8135	18.7681	19.0947	19.571	18.7874	19.1294	18.5749	18.9905	19.5709	19.7077
UBE2G1	P62253	Ubiquitin-conjugating enzyme E2 G1;Ubiquitin-conjugating enzyme E2 G1, N-terminally processed	7	7	7	67.6	67.6	67.6	19.509	0	108.76	165	17.3295	17.3554	17.2947	17.4633	17.7846	17.4295	17.4603	17.2854	17.4762	17.4496	17.5805	17.4201
SOD1	P00441	Superoxide dismutase [Cu-Zn]	9	9	9	67.5	67.5	67.5	15.936	0	323.31	675	22.0516	22.0315	22.1721	22.0987	22.1044	22.0542	22.1004	21.9547	21.9679	22.0234	22.0875	21.9653
LDHB	P07195	L-lactate dehydrogenase B chain	23	22	21	67.4	63.8	63.8	36.638	0	323.31	2974	23.0796	22.9953	22.7688	22.7257	22.6353	22.8008	22.6631	22.6702	22.7082	22.7415	22.6249	22.7938
RHOA	P61586	Transforming protein RhoA	9	9	3	67.4	67.4	24.9	21.768	0	199.37	403	21.779	20.8613	20.9272	20.1774	20.4222	20.6991	20.1362	20.5305	20.3384	20.4508	20.7427	21.1398
RAP1B	P61224	Ras-related protein Rap-1b;Ras-related protein Rap-1b-like protein	7	7	3	67.4	67.4	29.3	20.825	0	98.025	239	20.1684	19.9317	20.1817	19.5384	19.6651	19.8489	19.6094	19.556	19.5116	19.6669	19.639	20.0391
VAT1	Q99536	Synaptic vesicle membrane protein VAT-1 homolog	20	20	19	67.2	67.2	61.8	41.92	0	323.31	685	19.6656	19.885	19.703	20.0098	20.0037	20.0406	19.913	19.8209	19.7489	19.9422	19.8676	19.7353
	Q12906-5		41	3	1	67.2	11.9	5.4	74.606	0	34.958	20	20.0712	13.3388	20.1495	19.0649	18.9053	19.7028	18.5548	18.9235	20.2085	13.2238	14.0814	14.1464
GNPDA1	P46926	Glucosamine-6-phosphate isomerase 1	11	11	6	67.1	67.1	40.5	32.668	0	279.54	505	18.9199	19.0899	19.1504	19.3109	19.2201	19.2522	19.3557	19.2806	19.2541	19.2911	19.1583	19.113
SOD2	P04179	Superoxide dismutase [Mn], mitochondrial	7	7	7	67.1	67.1	67.1	24.75	0	246.86	252	18.6811	18.4833	18.8967	18.0392	18.2597	18.1435	18.0816	18.1165	17.8349	18.3412	18.2245	18.09
CAPZA2	P47755	F-actin-capping protein subunit alpha-2	11	9	9	67.1	57.7	57.7	32.949	0	240.67	380	19.2023	19.3408	19.5387	19.6006	19.4569	19.4902	19.3571	19.4291	19.4256	19.4561	19.4495	19.3399
CNN3	Q15417	Calponin-3	17	17	15	66.9	66.9	66.3	36.413	0	323.31	869	21.9758	22.0114	21.7565	21.5602	21.5692	21.8338	21.6022	21.5973	21.4662	21.8331	21.8514	21.825
NAP1L1	P55209	Nucleosome assembly protein 1-like 1	20	20	17	66.8	66.8	63.4	45.374	0	323.31	676	21.9451	21.6505	21.12	21.3157	21.5022	21.5067	21.4376	21.3799	21.3439	21.5143	21.6199	21.6094
HDGF	P51858	Hepatoma-derived growth factor	15	15	14	66.7	66.7	58.8	26.788	0	323.31	390	20.3192	20.108	20.1846	20.4616	20.3991	20.187	20.2486	20.1609	20.4252	20.2157	20.2016	19.9603
CCT2	P78371	T-complex protein 1 subunit beta	30	30	30	66.7	66.7	66.7	57.488	0	323.31	1774	21.7928	21.6571	21.7499	21.6242	21.6189	21.6576	21.5966	21.5759	21.5798	21.6302	21.5836	21.5721
ABRACL	Q9P1F3	Costars family protein ABRACL	4	4	4	66.7	66.7	66.7	9.0564	0	115.51	187	18.7604	19.1825	19.7573	18.8718	18.8694	18.6712	19.1146	18.6631	18.6395	18.566	19.0173	18.7084
ADK	P55263	Adenosine kinase	15	15	15	66.6	66.6	66.6	40.545	0	204.73	620	18.5674	18.5907	18.5316	18.5916	18.5833	18.4108	18.6341	18.5368	18.5527	18.5754	18.5153	18.6337
ACP1	P24666	Low molecular weight phosphotyrosine protein phosphatase	9	9	9	66.5	66.5	66.5	18.042	0	120.52	243	17.3443	17.1427	16.7621	16.8536	16.7608	16.9302	16.6661	16.8033	16.7664	16.852	16.9772	17.0618
CALR	P27797	Calreticulin	17	17	17	66.4	66.4	66.4	48.141	0	323.31	1342	22.8693	22.8497	22.8878	22.8067	22.7217	22.6962	22.7638	22.5636	22.464	22.7848	22.7826	22.6005
OLA1	Q9NTK5	Obg-like ATPase 1	21	21	21	66.4	66.4	66.4	44.743	0	323.31	1033	20.1273	20.1584	20.2513	20.2222	20.1272	20.1265	20.0998	20.014	19.9788	20.1164	20.1297	20.0057
GLRX3	O76003	Glutaredoxin-3	14	14	14	66.3	66.3	66.3	37.432	0	323.31	436	21.2092	20.8239	20.8691	20.68	20.9087	20.7994	20.7481	20.5814	20.5387	20.6289	20.7946	20.9326
RUVBL2	Q9Y230	RuvB-like 2	23	23	23	66.3	66.3	66.3	51.156	0	323.31	839	18.8355	18.8029	18.9287	18.7312	18.7562	18.7841	18.6112	18.6814	18.6867	18.6836	18.6577	18.7834
TCP1	P17987	T-complex protein 1 subunit alpha	26	26	26	66.2	66.2	66.2	60.343	0	323.31	1728	22.2719	22.164	22.0243	22.1753	22.1694	22.2226	22.1612	22.1723	22.0319	22.2461	22.1826	22.2765
NT5C	Q8TCD5	5(3)-deoxyribonucleotidase, cytosolic type	9	9	9	66.2	66.2	66.2	23.382	0	158.2	415	18.031	18.0117	17.9715	17.7087	17.8008	17.7633	17.7902	17.859	17.7459	17.8437	17.8811	17.8765
DPYSL4	O14531	Dihydropyrimidinase-related protein 4	27	27	27	66.1	66.1	66.1	61.877	0	323.31	1467	20.3452	20.4035	20.0934	20.5971	20.5414	20.5366	20.5068	20.5555	20.6482	20.5555	20.4606	20.4282
HSPA9	P38646	Stress-70 protein, mitochondrial	33	33	33	66.1	66.1	66.1	73.68	0	323.31	2805	21.7329	21.1737	21.0353	20.9802	21.1103	21.1654	21.1447	21.1096	21.2147	21.2695	21.1896	21.421
MAP1B	P46821	Microtubule-associated protein 1B;MAP1B heavy chain;MAP1 light chain LC1	142	142	138	66.1	66.1	65.2	270.63	0	323.31	2860	21.3086	21.2652	21.1176	21.2387	21.2431	21.2539	21.1334	21.1571	21.142	21.2684	21.2311	21.2837
DDX39B	Q13838	Spliceosome RNA helicase DDX39B	21	12	10	66.1	50.7	47.2	48.991	0	323.31	483	19.2143	19.0021	19.4954	19.5564	19.7029	19.6654	19.6628	19.6275	19.6763	19.4729	19.6933	19.6042
KPNB1	Q14974	Importin subunit beta-1	47	47	47	66.1	66.1	66.1	97.169	0	323.31	2817	22.185	22.0872	22.164	22.2576	22.2075	22.1923	22.1654	22.1748	22.1594	22.1976	22.1743	22.1286
HPRT1	P00492	Hypoxanthine-guanine phosphoribosyltransferase	12	12	12	66.1	66.1	66.1	24.579	0	110.23	451	19.7031	19.6313	19.7851	19.637	19.6079	19.5395	19.647	19.5308	19.5358	19.6045	19.7207	19.5886
STOML2	Q9UJZ1	Stomatin-like protein 2, mitochondrial	14	14	14	66	66	66	38.534	0	323.31	686	20.6478	20.6657	20.6706	20.4367	20.4333	20.4697	20.404	20.5113	20.2888	20.5361	20.5499	20.527
EIF3H	O15372	Eukaryotic translation initiation factor 3 subunit H	14	14	14	65.9	65.9	65.9	39.93	0	304.9	584	20.0953	19.888	19.807	20.0881	20.3441	20.3188	20.2932	20.2665	20.439	20.3216	20.2999	20.2705
FABP5	Q01469	Fatty acid-binding protein, epidermal	9	9	9	65.9	65.9	65.9	15.164	0	301.81	407	17.7615	17.5908	17.5727	17.3367	17.4173	17.3987	17.5886	17.6114	17.6259	17.5514	17.5166	17.7844
KCTD1	Q719H9	BTB/POZ domain-containing protein KCTD1	9	9	8	65.8	65.8	56.8	29.404	0	117.86	186	17.7051	17.4929	16.3871	17.5564	17.8795	17.5676	17.8462	17.9189	17.4846	17.731	17.6069	17.4072
PHOX2A	O14813	Paired mesoderm homeobox protein 2A	9	9	5	65.8	65.8	42.3	29.653	0	112.96	257	18.3167	18.1427	18.6227	18.0278	18.2025	18.0953	18.3043	18.3953	18.3784	18.1921	18.1146	18.3057
	P29692-3		16	2	1	65.8	11.7	8.2	28.558	0	17.417	102	18.7848	18.9839	19.1622	19.5771	18.7234	18.9607	19.6957	18.9579	19.8943	18.2846	18.4596	18.8988
CTPS1	P17812-2	CTP synthase 1	18	1	1	65.8	5.8	5.8	41.22	0	7.3813	18	13.7482	12.17	12.562	14.9116	14.8573	14.1423	14.5989	14.2827	14.4576	14.5465	14.7082	14.8845
XRCC6	P12956	X-ray repair cross-complementing protein 6	46	46	46	65.7	65.7	65.7	69.842	0	323.31	3205	21.1744	21.0061	21.0451	21.029	20.9367	21.0299	20.9808	21.0992	21.1189	20.9734	20.9265	21.0481
CAPZA1	P52907	F-actin-capping protein subunit alpha-1	12	12	10	65.7	65.7	56.3	32.922	0	214.87	689	19.1358	19.1457	19.2725	19.1887	19.163	19.1695	19.1454	19.1689	19.0857	19.115	19.1322	19.0982
EHD1	Q9H4M9	EH domain-containing protein 1	25	25	16	65.7	65.7	48.1	60.626	0	126.4	784	18.7323	18.7103	18.7746	18.9016	18.7397	18.7774	18.7691	18.6868	18.6993	18.7802	18.7397	18.5174
UGDH	O60701	UDP-glucose 6-dehydrogenase	22	22	22	65.6	65.6	65.6	55.023	0	323.31	916	18.9653	18.936	19.1802	19.0349	19.041	19.0502	19.0604	18.9953	19.1552	18.9813	19.013	18.9816
HSP90AA1	P07900	Heat shock protein HSP 90-alpha	53	53	35	65.6	65.6	44.9	84.659	0	323.31	7544	22.9203	23.0519	23.0493	23.0889	23.0719	23.1288	23.0137	23.0503	23.0347	23.0492	22.9892	23.0183
TUBB3	Q13509	Tubulin beta-3 chain	27	14	11	65.6	42	38	50.432	0	323.31	931	21.4278	21.2941	21.2843	21.3887	21.265	21.2986	21.24	21.3442	21.3256	21.3648	21.3932	21.3727
COPE	O14579	Coatomer subunit epsilon	16	16	16	65.6	65.6	65.6	34.482	0	163.98	447	18.2807	17.8573	17.9692	17.9688	17.9048	18.0273	17.9174	17.931	17.9002	17.8985	18.1551	18.2487
FABP6	P51161	Gastrotropin	5	5	5	65.6	65.6	65.6	14.371	0	131.79	161	18.757	17.9552	17.9032	18.1301	17.9183	17.9108	18.3952	18.367	18.1785	18.1821	18.0115	17.9867
XPO1	O14980	Exportin-1	54	54	54	65.5	65.5	65.5	123.38	0	323.31	2588	20.0182	19.9479	19.7248	20.2142	20.1712	20.1641	20.1786	20.1906	20.1567	20.1148	20.2038	20.0735
PSMD2	Q13200	26S proteasome non-ATPase regulatory subunit 2	39	39	39	65.5	65.5	65.5	100.2	0	323.31	1743	20.3906	20.4397	20.5403	20.5702	20.5913	20.5546	20.5665	20.4827	20.5356	20.5801	20.5397	20.4361
DBI	P07108	Acyl-CoA-binding protein	5	5	5	65.5	65.5	65.5	10.044	0	60.763	128	17.6227	17.6689	16.5049	18.0824	17.9973	17.8266	17.6309	17.7942	17.6909	17.6865	17.8149	17.759
SNRNP200	O75643	U5 small nuclear ribonucleoprotein 200 kDa helicase	105	105	105	65.4	65.4	65.4	244.5	0	323.31	4507	19.3974	19.4843	19.3917	19.6687	19.5862	19.6186	19.6198	19.6277	19.6574	19.6046	19.5932	19.4875
RUVBL1	Q9Y265	RuvB-like 1	27	27	27	65.4	65.4	65.4	50.227	0	323.31	1177	20.7965	20.6737	21.1172	20.6854	20.6464	20.7872	20.635	20.6407	20.5826	20.7827	20.7042	20.6057
HIST2H2AB	Q8IUE6	Histone H2A type 2-B	9	3	2	65.4	28.5	10.8	13.995	0	241.12	239	23.5981	23.3422	23.7126	23.098	23.1228	23.2274	23.0673	23.1059	23.1266	23.2124	23.2239	23.3191
PRDX6	P30041	Peroxiredoxin-6	20	20	20	65.2	65.2	65.2	25.035	0	323.31	916	22.1087	22.0556	21.9441	22.2553	22.1661	22.1873	22.1469	22.0867	22.0526	22.1449	22.0872	22.006
SNRPE	P62304	Small nuclear ribonucleoprotein E	4	4	4	65.2	65.2	65.2	10.803	0	261.29	299	21.0524	20.9758	20.6666	20.7045	20.6561	20.8174	20.7471	20.606	20.661	20.7162	20.7501	20.9471
SAR1A	Q9NR31	GTP-binding protein SAR1a	9	9	6	65.2	65.2	54	22.367	0	197.56	441	19.2572	18.9385	18.9053	19.0272	19.0265	18.9641	19.0315	19.0581	19.151	18.9804	19.0439	18.9691
PSMB1	P20618	Proteasome subunit beta type-1	10	10	10	65.1	65.1	65.1	26.489	0	323.31	816	20.5566	20.4779	20.737	20.3904	20.3625	20.4177	20.3316	20.4022	20.3762	20.4114	20.4266	20.415
HRAS;KRAS	P01112	GTPase HRas;GTPase HRas, N-terminally processed;GTPase KRas;GTPase KRas, N-terminally processed	9	9	1	65.1	65.1	6.9	21.298	0	122.37	212	18.0963	17.9834	18.0411	17.7713	17.9567	17.9118	17.7633	17.8753	17.934	17.8368	17.8703	17.9919
SNRPF	P62306	Small nuclear ribonucleoprotein F	4	4	4	65.1	65.1	65.1	9.7251	0	99.805	302	19.6516	19.5848	18.3921	20.2128	20.3373	20.0145	20.0542	20.0063	20.0679	19.8692	19.9895	19.8961
PGK1	P00558	Phosphoglycerate kinase 1	25	25	22	65	65	61.4	44.614	0	323.31	2045	22.639	22.3835	22.2839	22.4668	22.5274	22.6173	22.5194	22.5244	22.6266	22.582	22.5739	22.5876
HNRNPA1	P09651-2	Heterogeneous nuclear ribonucleoprotein A1;Heterogeneous nuclear ribonucleoprotein A1, N-terminally processed	22	21	1	65	65	14.1	34.196	0	323.31	2226	22.9992	22.8357	22.7797	22.9956	23.054	22.9979	22.9342	23.0544	23.0191	22.9459	22.903	23.0904
NASP	P49321	Nuclear autoantigenic sperm protein	31	31	31	65	65	65	85.237	0	323.31	1305	21.2024	21.1915	21.3627	21.0188	21.1145	20.9826	20.9582	21.0244	21.0194	20.9765	21.0201	20.9906
HIST1H4A	P62805	Histone H4	18	18	18	65	65	65	11.367	0	280.71	1465	24.0891	23.7827	23.667	23.9483	23.8458	23.9914	23.5896	24.0509	24.3256	23.7814	23.8304	24.295
NDRG2	Q9UN36	Protein NDRG2	14	14	1	65	65	8.1	40.798	0	190.65	145	16.8334	16.3403	16.194	16.4219	16.2968	16.3344	16.6393	16.9971	16.4539	16.1894	16.5256	16.492
PIN1	Q13526	Peptidyl-prolyl cis-trans isomerase NIMA-interacting 1	9	9	9	65	65	65	18.243	0	114.68	306	19.2552	19.3505	19.3864	19.4266	19.3273	19.3222	19.3378	19.1488	19.0689	19.2921	19.2145	19.0403
CACYBP	Q9HB71	Calcyclin-binding protein	17	17	17	64.9	64.9	64.9	26.21	0	323.31	655	20.2651	20.2168	20.2104	20.268	20.4242	20.4196	20.3882	20.465	20.5346	20.2893	20.2238	20.3283
ARHGAP1	Q07960	Rho GTPase-activating protein 1	16	16	16	64.9	64.9	64.9	50.435	0	309.81	586	19.6694	19.6378	19.7115	19.7917	19.7716	19.7661	19.7634	19.7715	19.6304	19.7606	19.7816	19.6376
NOC4L	Q9BVI4	Nucleolar complex protein 4 homolog	19	19	19	64.9	64.9	64.9	58.467	0	254.69	603	17.6655	17.9194	17.7974	18.0309	17.9317	17.9244	17.9496	17.9487	18.0327	17.9833	17.8158	17.7375
DDAH2	O95865	N(G),N(G)-dimethylarginine dimethylaminohydrolase 2	11	11	11	64.9	64.9	64.9	29.644	0	226.33	386	19.5246	19.0682	19.4552	18.9386	19.274	19.2455	18.8268	18.7845	18.8287	18.9501	19.1299	19.3067
BLVRA	P53004	Biliverdin reductase A	15	15	15	64.9	64.9	64.9	33.428	0	183.04	626	20.1734	20.1198	20.2256	20.4774	20.4517	20.6059	20.3256	20.3541	20.3999	20.4851	20.407	20.3239
HSP90AB1	P08238	Heat shock protein HSP 90-beta	48	33	21	64.8	45.3	36	83.263	0	323.31	1938	22.8681	22.8488	22.728	22.8839	22.8549	22.9867	22.8471	22.8184	22.8488	22.9056	22.8371	22.8806
ACTR3	P61158	Actin-related protein 3	19	19	18	64.8	64.8	62.2	47.371	0	323.31	858	20.2568	20.5173	20.4276	20.4766	20.3421	20.3662	20.4348	20.4522	20.4713	20.3577	20.4124	20.3425
TUBB6	Q9BUF5	Tubulin beta-6 chain	22	9	9	64.8	31.4	31.4	49.857	0	323.31	364	19.6612	19.6106	19.4766	19.3431	19.3996	19.6102	19.5153	19.4143	19.6331	19.5672	19.636	19.611
HSPA4	P34932	Heat shock 70 kDa protein 4	47	47	45	64.6	64.6	63	94.33	0	323.31	1780	20.6123	20.385	20.3627	20.4971	20.4949	20.4495	20.4968	20.4264	20.4937	20.5264	20.4613	20.5665
TTLL12	Q14166	Tubulin--tyrosine ligase-like protein 12	23	23	23	64.6	64.6	64.6	74.403	0	323.31	825	18.2094	18.3832	18.3459	18.6909	18.6273	18.5174	18.5654	18.5234	18.6247	18.5318	18.4269	18.3442
CRMP1	Q14194-2	Dihydropyrimidinase-related protein 1	30	28	28	64.6	60.3	60.3	74.261	0	323.31	1383	21.3486	21.3432	21.1016	21.1702	21.126	21.1346	21.1681	21.114	21.2052	21.1837	21.2531	21.1762
ATXN10	Q9UBB4	Ataxin-10	21	21	21	64.6	64.6	64.6	53.488	0	282.16	582	18.3127	18.1652	18.2322	18.3111	18.3388	18.4043	18.3566	18.279	18.4217	18.2576	18.2454	18.2708
ATP5H	O75947	ATP synthase subunit d, mitochondrial	9	9	9	64.6	64.6	64.6	18.491	0	49.26	338	19.4823	19.5266	19.8009	18.7887	18.9644	18.9652	18.8107	18.9494	19.0009	18.7926	19.0768	19.1424
BCS1L	Q9Y276	Mitochondrial chaperone BCS1	18	18	18	64.4	64.4	64.4	47.534	0	252.6	558	17.9512	18.0993	18.2691	18.2067	18.0597	18.1764	18.2802	18.1531	18.2598	18.2361	18.1493	17.87
PNP	P00491	Purine nucleoside phosphorylase	16	16	16	64.4	64.4	64.4	32.118	0	164.99	710	19.6292	19.4333	19.1359	19.4311	19.4685	19.5344	19.495	19.4323	19.515	19.4736	19.4476	19.5024
FABP4	P15090	Fatty acid-binding protein, adipocyte	6	6	6	64.4	64.4	64.4	14.719	0	18.806	97	16.9291	16.8885	16.4735	16.6261	16.5672	16.6759	16.5854	16.678	16.4012	16.7276	16.5337	16.1157
CTPS1	P17812	CTP synthase 1	24	24	6	64.3	64.3	25.4	66.69	0	323.31	880	19.6224	19.7836	19.6266	19.9913	19.9879	19.9238	19.9451	19.892	20.0219	19.9114	19.8703	19.7841
CCT5	P48643	T-complex protein 1 subunit epsilon	30	30	30	64.3	64.3	64.3	59.67	0	323.31	1995	21.6866	21.7773	21.6419	21.631	21.5741	21.6429	21.5971	21.6793	21.7004	21.6667	21.6179	21.6912
APEX1	P27695	DNA-(apurinic or apyrimidinic site) lyase;DNA-(apurinic or apyrimidinic site) lyase, mitochondrial	20	20	20	64.2	64.2	64.2	35.554	0	323.31	757	20.4897	20.4	20.6032	20.1897	20.2322	20.1921	20.3615	20.343	20.2947	20.3281	20.329	20.3537
ATP6V1A	P38606	V-type proton ATPase catalytic subunit A	27	27	27	64.2	64.2	64.2	68.303	0	323.31	886	18.9053	18.6328	18.8754	18.447	18.5057	18.7288	18.3432	18.4767	18.3159	18.6204	18.5315	18.7607
ACAT2	Q9BWD1	Acetyl-CoA acetyltransferase, cytosolic	15	15	2	64.2	64.2	9.8	41.35	0	323.31	689	19.792	19.8393	19.5028	19.9727	19.9685	19.8762	19.9035	19.9269	19.9304	20.0245	19.9249	19.886
ETF1	P62495	Eukaryotic peptide chain release factor subunit 1	20	20	20	64.1	64.1	64.1	49.03	0	321.65	610	19.1284	19.0734	19.1159	18.8305	18.9985	19.1377	18.8621	18.9227	18.6408	19.054	18.8363	18.9918
EIF2S1	P05198	Eukaryotic translation initiation factor 2 subunit 1	16	16	16	64.1	64.1	64.1	36.112	0	284.08	455	18.9592	18.9313	18.5772	18.9783	18.979	18.9932	19.0803	19.0891	19.1521	19.0548	18.9758	19.1305
GMFB	P60983	Glia maturation factor beta	11	11	11	64.1	64.1	64.1	16.713	0	114.14	265	18.6938	18.4233	18.681	17.9769	18.3962	18.3284	18.506	19.0616	19.0702	18.4379	18.5679	19.4488
CKB	P12277	Creatine kinase B-type	20	20	20	64	64	64	42.644	0	323.31	1314	22.2094	22.0206	22.01	21.7923	21.7928	21.8312	21.8474	21.6912	21.6837	21.8106	21.9236	21.7994
CSE1L	P55060	Exportin-2	44	44	44	64	64	64	110.42	0	323.31	2534	20.5185	20.6501	20.6938	20.6686	20.6163	20.6921	20.7077	20.7477	20.6963	20.6823	20.6828	20.6056
NDRG3	Q9UGV2	Protein NDRG3	13	13	13	64	64	64	41.408	0	323.31	450	19.3663	19.384	19.5667	19.7002	19.6734	19.6336	19.5946	19.588	19.5249	19.6163	19.5919	19.4724
DYNLL2	Q96FJ2	Dynein light chain 2, cytoplasmic	5	2	2	64	38.2	38.2	10.35	0	82.393	52	18.5264	15.596	14.6171	15.1884	17.3974	17.591	17.1333	16.8795	17.7155	16.139	17.2214	16.4196
DNM1L	O00429-2	Dynamin-1-like protein	32	1	1	64	2.9	2.9	80.535	0	51.852	54	18.143	18.0616	17.8984	21.0459	17.8441	20.8287	20.9857	20.9543	21.0006	20.3472	20.1209	18.1306
KPNA2	P52292	Importin subunit alpha-1	22	22	22	63.9	63.9	63.9	57.861	0	323.31	1104	19.9784	20.1984	20.1856	20.2534	20.1879	20.1648	20.1888	20.0605	20.1215	20.0124	20.0348	19.9284
AP3M1	Q9Y2T2	AP-3 complex subunit mu-1	14	14	14	63.9	63.9	63.9	46.939	0	93.966	365	17.1532	17.4011	17.7989	17.3478	17.1134	17.4114	17.5192	17.3481	17.2351	17.4781	17.423	17.2061
CISD1	Q9NZ45	CDGSH iron-sulfur domain-containing protein 1	5	5	5	63.9	63.9	63.9	12.199	0	23.173	176	18.776	18.738	18.3154	19.1333	18.915	19.2975	18.9309	19.0871	19.0647	19.0208	19.0487	18.8809
PTBP1	P26599	Polypyrimidine tract-binding protein 1	20	20	18	63.8	63.8	62.3	57.221	0	323.31	2196	23.2917	23.4414	23.4658	23.1748	23.1783	23.2679	23.2631	23.2313	23.0908	23.2631	23.2795	23.2303
CNDP2	Q96KP4	Cytosolic non-specific dipeptidase	23	23	23	63.8	63.8	63.8	52.878	0	323.31	1223	19.6982	19.8206	19.8208	19.9266	19.8614	19.8347	19.8387	19.7684	19.6639	19.8375	19.8326	19.6812
FAHD1	Q6P587	Acylpyruvase FAHD1, mitochondrial	9	9	9	63.8	63.8	63.8	24.843	0	111.64	286	17.1644	17.1737	15.7217	17.0872	17.0308	17.1584	17.0074	17.1452	17.1501	16.9773	16.9737	17.1494
RCL1	Q9Y2P8	RNA 3-terminal phosphate cyclase-like protein	14	14	14	63.8	63.8	63.8	40.842	0	27.315	226	17.5827	17.666	17.9319	18.0371	17.7693	17.7851	17.9643	17.9979	18.1336	17.7916	17.7225	17.7016
WARS	P23381	Tryptophan--tRNA ligase, cytoplasmic;T1-TrpRS;T2-TrpRS	20	20	20	63.7	63.7	63.7	53.165	0	323.31	1056	19.4236	19.4205	19.4419	19.2776	19.2514	19.3153	19.333	19.3188	19.2834	19.4413	19.3965	19.3945
KARS	Q15046	Lysine--tRNA ligase	23	23	23	63.7	63.7	63.7	68.047	0	323.31	697	19.4777	19.4686	19.4493	19.6071	19.4996	19.5172	19.5946	19.5363	19.515	19.4868	19.5054	19.403
MTCH2	Q9Y6C9	Mitochondrial carrier homolog 2	12	12	12	63.7	63.7	63.7	33.331	0	323.31	491	20.5795	20.686	20.7576	20.5954	20.5719	20.6115	20.5875	20.6617	20.533	20.396	20.5976	20.5021
RPA2	P15927	Replication protein A 32 kDa subunit	8	8	8	63.7	63.7	63.7	29.247	0	108.54	337	19.4512	19.0984	19.4783	19.2029	19.3902	19.4621	19.2243	19.127	19.3648	19.2887	19.2288	19.1255
GPI	P06744	Glucose-6-phosphate isomerase	26	26	16	63.6	63.6	43.4	63.146	0	323.31	1693	21.9866	22.075	22.02	22.1677	22.1661	22.227	22.0851	22.1429	22.137	22.0766	22.0784	22.0747
GSTO1	P78417	Glutathione S-transferase omega-1	12	12	12	63.5	63.5	63.5	27.566	0	273.95	352	20.5637	20.4434	20.4685	20.138	20.0947	20.4752	19.9759	20.2294	20.1383	20.2932	20.3188	20.3712
RFC5	P40937	Replication factor C subunit 5	14	14	14	63.5	63.5	63.5	38.496	0	148.18	428	18.35	18.477	17.2816	18.9357	18.7368	18.7674	18.7523	18.711	18.8658	18.6248	18.659	18.4666
GOT2	P00505	Aspartate aminotransferase, mitochondrial	22	22	22	63.3	63.3	63.3	47.517	0	323.31	1099	20.6031	20.4255	20.4084	20.5391	20.7311	20.7405	20.4956	20.6321	20.6938	20.4939	20.5606	20.6201
PAICS	P22234	Multifunctional protein ADE2;Phosphoribosylaminoimidazole-succinocarboxamide synthase;Phosphoribosylaminoimidazole carboxylase	19	19	19	63.3	63.3	63.3	47.079	0	323.31	725	21.3067	20.9901	21.012	20.8061	20.9604	21.1061	20.8632	20.9312	20.8721	20.8947	20.9216	21.0826
BTF3L4	Q96K17	Transcription factor BTF3 homolog 4	10	10	10	63.3	63.3	63.3	17.27	0	323.31	394	21.4876	21.378	20.5793	21.4323	21.1428	21.2531	21.2793	21.0845	21.1891	21.3196	21.3953	21.123
DNM1L	O00429	Dynamin-1-like protein	32	32	1	63.2	63.2	3	81.876	0	323.31	1648	20.3107	20.2654	20.2691	20.3691	20.215	20.2671	20.1843	20.1909	20.208	20.274	20.312	20.2474
PRPSAP1	Q14558	Phosphoribosyl pyrophosphate synthase-associated protein 1	15	13	13	63.2	59.3	59.3	39.393	0	323.31	412	16.945	16.6347	17.264	17.2078	17.185	17.1266	17.1866	17.0878	17.1649	17.0992	17.052	16.9989
PGLS	O95336	6-phosphogluconolactonase	8	8	8	63.2	63.2	63.2	27.547	0	154.91	327	19.5703	19.5653	19.6388	19.6311	19.4858	19.2851	19.5598	19.5185	19.3409	19.2746	19.6668	19.3805
HAT1	O14929	Histone acetyltransferase type B catalytic subunit	13	13	13	63.2	63.2	63.2	49.512	0	72.951	340	17.0689	16.9034	16.1226	16.828	16.9355	16.9301	16.8599	17.1093	16.6792	16.9008	16.8602	16.816
NAPA	P54920	Alpha-soluble NSF attachment protein	18	18	16	63.1	63.1	59.3	33.232	0	96.077	429	19.519	19.481	19.6385	19.661	19.6497	19.4706	19.5312	19.5409	19.6675	19.4488	19.5626	19.6365
DYNC1LI2	O43237	Cytoplasmic dynein 1 light intermediate chain 2	25	25	23	63	63	60.4	54.099	0	323.31	1068	18.8677	18.8592	18.9952	19.1762	19.0817	19.0206	18.9981	18.8696	18.9285	19.0386	19.0064	18.8546
UBXN1	Q04323	UBX domain-containing protein 1	12	12	11	63	63	63	33.325	0	323.31	406	20.0938	20.0789	19.9941	19.7758	19.8077	19.5412	19.8318	19.5988	19.5924	19.7777	19.8211	19.6021
TRMT61A	Q96FX7	tRNA (adenine(58)-N(1))-methyltransferase catalytic subunit TRMT61A	10	10	10	63	63	63	31.381	0	92.318	288	17.0325	17.5492	17.3675	17.6269	17.5637	17.3602	17.352	17.2473	17.4144	17.35	17.4224	17.243
CCT4	P50991	T-complex protein 1 subunit delta	27	27	27	62.9	62.9	62.9	57.924	0	323.31	1018	21.2614	21.3607	21.2019	21.0761	21.1505	21.2914	21.1521	21.1019	21.0882	21.1713	21.2053	21.2403
PRMT1	Q99873	Protein arginine N-methyltransferase 1	21	21	20	62.8	62.8	62.8	42.461	0	323.31	1141	20.3744	20.4041	19.9535	20.3489	20.479	20.5107	20.4692	20.4146	20.4306	20.3887	20.3241	20.4025
HSD17B12	Q53GQ0	Very-long-chain 3-oxoacyl-CoA reductase	13	13	13	62.8	62.8	62.8	34.324	0	212.23	425	19.6861	19.8235	19.8785	19.8159	19.7118	19.7971	19.7988	19.9669	19.8457	19.7923	19.7588	19.921
AK2	P54819	Adenylate kinase 2, mitochondrial;Adenylate kinase 2, mitochondrial, N-terminally processed	13	13	12	62.8	62.8	62.3	26.477	0	133.55	504	18.9297	18.7337	18.76	19.0623	18.917	18.9759	18.8011	18.7317	18.8312	18.8004	18.8428	18.8056
QDPR	P09417	Dihydropteridine reductase	9	9	9	62.7	62.7	62.7	25.789	0	296.68	322	19.2931	19.0815	18.8085	19.2334	19.5702	19.5418	19.4778	19.4054	19.3368	19.3788	19.4786	19.4036
UCHL5	Q9Y5K5-2	Ubiquitin carboxyl-terminal hydrolase isozyme L5	14	14	1	62.7	62.7	7.9	36.079	0	188.14	401	17.7159	17.6669	17.5975	17.6879	17.7102	17.591	17.6965	17.5569	17.7746	17.5218	17.7439	17.7091
RPE	Q96AT9	Ribulose-phosphate 3-epimerase	6	6	6	62.7	62.7	62.7	24.927	0	54.035	148	16.7296	16.367	17.2175	16.9444	16.8061	16.9632	16.8577	16.7336	16.8989	16.6398	17.0798	16.5492
TUBA4A	P68366-2	Tubulin alpha-4A chain	27	4	2	62.6	16.2	12.9	48.328	0	22.591	106	19.3014	18.4987	18.2541	19.3063	19.1361	18.9607	19.0953	19.3152	19.1197	19.1452	18.5275	19.5844
CALU	O43852	Calumenin	18	18	6	62.5	62.5	14	37.106	0	323.31	1002	20.6709	20.6202	20.8433	20.7069	20.6468	20.5784	20.5811	20.5368	20.4951	20.5656	20.6553	20.5298
NHP2L1	P55769	NHP2-like protein 1;NHP2-like protein 1, N-terminally processed	7	7	7	62.5	62.5	62.5	14.173	0	120.18	312	21.2533	20.9584	21.2868	20.9802	21.117	21.0882	21.126	21.0169	20.9965	20.9977	20.9852	21.1294
PDHB	P11177	Pyruvate dehydrogenase E1 component subunit beta, mitochondrial	13	13	13	62.4	62.4	62.4	39.233	0	323.31	562	19.1643	19.0709	18.8821	19.3969	19.1878	19.2392	19.1982	19.2722	19.3506	19.3067	19.1531	19.2235
HNRNPH1	P31943	Heterogeneous nuclear ribonucleoprotein H;Heterogeneous nuclear ribonucleoprotein H, N-terminally processed	24	24	15	62.4	62.4	41.9	49.229	0	323.31	1867	21.6784	21.4917	21.6773	21.0564	21.1489	21.3082	21.2423	21.2668	21.1675	21.3375	21.2901	21.3532
OTUB1	Q96FW1	Ubiquitin thioesterase OTUB1	10	10	10	62.4	62.4	62.4	31.284	0	299.22	547	19.9339	19.8297	19.9052	19.8919	19.878	19.7899	19.7025	19.5736	19.853	19.58	19.6339	19.6854
DDX19B	Q9UMR2	ATP-dependent RNA helicase DDX19B	19	19	4	62.4	62.4	15	53.926	0	297.11	683	17.3893	17.3829	17.4346	17.7305	17.8073	17.7094	17.6552	17.6217	17.7495	17.6497	17.5797	17.5297
TNPO2	O14787-2	Transportin-2	35	35	28	62.2	62.2	52.9	100.41	0	323.31	1407	19.5056	19.446	19.5199	19.9028	19.7967	19.7695	19.8224	19.7819	19.79	19.7577	19.7361	19.6772
PSMA5	P28066	Proteasome subunit alpha type-5	9	9	9	62.2	62.2	62.2	26.411	0	323.31	558	19.7075	19.5913	19.0838	19.633	19.5934	19.7478	19.5307	19.5989	19.5927	19.5778	19.8006	19.5472
EIF3E	P60228	Eukaryotic translation initiation factor 3 subunit E	20	20	20	62.2	62.2	62.2	52.22	0	323.31	552	18.4302	18.5467	18.5109	18.4032	18.2269	18.3094	18.3758	18.2271	18.2996	18.4517	18.5979	18.5769
2020-09-07	Q16181	Septin-7	22	22	19	62.2	62.2	56.8	50.679	0	323.31	572	21.3787	21.2328	21.0306	21.2791	21.2803	21.2545	21.2653	21.3518	21.4632	21.3653	21.2657	21.3865
PSMD13	Q9UNM6	26S proteasome non-ATPase regulatory subunit 13	16	16	16	62.2	62.2	62.2	42.945	0	323.31	819	19.6658	19.5182	19.3459	19.8598	19.8044	19.7641	19.8122	19.7552	19.8178	19.7433	19.734	19.5782
SNRNP40	Q96DI7	U5 small nuclear ribonucleoprotein 40 kDa protein	11	11	10	62.2	62.2	55.2	39.31	0	209.94	236	18.7895	18.7397	18.7138	19.0803	18.9539	18.8901	18.9525	19.0321	19.0855	19.0496	18.875	18.8075
LMNB1	P20700	Lamin-B1	36	36	35	62.1	62.1	60.4	66.408	0	323.31	1639	21.0281	20.6383	20.7474	20.7864	20.7752	20.8279	20.603	20.8815	20.9074	20.6655	20.7816	21.0334
SLC25A6	P12236	ADP/ATP translocase 3;ADP/ATP translocase 3, N-terminally processed	18	13	7	62.1	48.3	30.2	32.866	0	105.62	589	21.0443	20.5426	20.2745	20.8859	21.2123	21.0877	20.9642	21.0732	20.927	20.9778	20.8402	20.9558
RPSA	P08865	40S ribosomal protein SA	16	16	16	62	62	62	32.854	0	323.31	875	22.6652	22.6972	22.1423	22.2915	22.5017	22.5425	22.4393	22.4253	22.4271	22.531	22.6139	22.4951
NME2P1	O60361	Putative nucleoside diphosphate kinase	12	1	1	62	7.3	7.3	15.529	0.00042487	0.058065	41	20.6835	20.819	20.586	20.9795	20.876	20.7472	20.7731	20.8645	20.7765	12.6636	20.8132	20.7048
RCN1	Q15293	Reticulocalbin-1	13	13	13	61.9	61.9	61.9	38.89	0	187.46	420	19.6104	19.812	20.1098	20.0014	19.8571	19.816	19.9366	19.6691	19.687	19.8155	19.8869	19.3654
PRPSAP2	O60256	Phosphoribosyl pyrophosphate synthase-associated protein 2	16	16	14	61.8	61.8	58	40.925	0	323.31	706	18.6952	18.739	18.8486	19.1716	19.1105	19.0564	19.0782	19.0848	19.1143	19.1345	19.0123	18.9069
H2AFY	O75367	Core histone macro-H2A.1	15	15	14	61.8	61.8	61.8	39.617	0	323.31	867	21.6557	21.6618	21.518	21.6818	21.5703	21.6255	21.4351	21.5226	21.5776	21.5405	21.5462	21.5744
HSPA1A;HSPA1B	P0DMV8	Heat shock 70 kDa protein 1A;Heat shock 70 kDa protein 1B	27	25	16	61.8	58.7	39.6	70.051	0	323.31	1239	20.6642	20.7424	20.7969	20.8947	20.7496	20.7908	20.7527	20.7204	20.7335	20.8699	20.7832	20.6903
EIF4A3	P38919	Eukaryotic initiation factor 4A-III;Eukaryotic initiation factor 4A-III, N-terminally processed	21	19	19	61.8	57.9	57.9	46.871	0	323.31	997	22.0469	21.7888	21.558	21.8543	21.8728	21.8688	21.8918	21.8873	21.7809	21.8844	21.9082	22.0272
HIST1H3A;HIST3H3;H3F3C	P68431	Histone H3.1;Histone H3.1t;Histone H3.3C	9	1	1	61.8	23.5	23.5	15.404	0	323.31	725	22.8423	23.2706	23.5018	22.2375	22.1889	22.64	21.9872	22.2375	22.2959	22.4821	22.5505	22.9106
H3F3A	P84243	Histone H3.3	9	1	1	61.8	23.5	23.5	15.328	0	323.31	575	24.0627	24.0325	24.1056	23.0615	23.2677	23.5588	23.2217	23.4179	23.4167	23.6339	23.5495	23.7792
HIST2H3A	Q71DI3	Histone H3.2	10	10	2	61.8	61.8	24.3	15.388	0	323.31	1018	23.9478	24.1952	23.7578	24.2996	23.9381	24.1621	23.8778	24.0649	24.3751	24.1212	24.0795	24.3462
UQCRC1	P31930	Cytochrome b-c1 complex subunit 1, mitochondrial	21	21	21	61.7	61.7	61.7	52.645	0	323.31	773	20.0721	19.9915	20.102	19.9823	20.0852	19.9613	19.871	20.0085	19.8489	19.9432	20.0666	19.9755
CCT8	P50990	T-complex protein 1 subunit theta	26	26	26	61.7	61.7	61.7	59.62	0	323.31	1201	21.0455	20.6902	20.3835	20.4629	20.593	20.7864	20.5863	20.6063	20.7262	20.665	20.6364	20.7666
CD2BP2	O95400	CD2 antigen cytoplasmic tail-binding protein 2	12	12	11	61.6	61.6	57.5	37.646	0	323.31	210	18.5315	18.3652	18.5737	17.8512	18.1192	18.2017	18.1768	18.1448	18.1244	18.145	18.3139	18.3135
P4HB	P07237	Protein disulfide-isomerase	31	31	31	61.6	61.6	61.6	57.116	0	323.31	1545	22.3764	22.2228	22.1187	22.2512	22.0912	22.0489	22.0423	21.9888	22.0865	22.138	22.1356	22.0298
COPB1	P53618	Coatomer subunit beta	43	43	41	61.6	61.6	59.2	107.14	0	323.31	1750	19.9546	19.9673	19.9953	20.1365	20.0887	20.0998	20.1214	20.1613	20.1032	20.0351	19.9894	19.9217
TGFBI	Q15582	Transforming growth factor-beta-induced protein ig-h3	23	23	22	61.6	61.6	60	74.68	0	323.31	632	19.4189	19.3504	19.8205	19.322	19.1658	19.1831	19.1276	19.3077	19.0823	19.3627	19.259	19.1082
NDUFS2	O75306	NADH dehydrogenase [ubiquinone] iron-sulfur protein 2, mitochondrial	20	20	20	61.6	61.6	61.6	52.545	0	272.5	935	19.6868	19.5462	19.4238	19.4493	19.4113	19.5698	19.5675	19.5035	19.4051	19.548	19.489	19.4852
LAMTOR4	Q0VGL1	Ragulator complex protein LAMTOR4;Ragulator complex protein LAMTOR4, N-terminally processed	2	2	2	61.6	61.6	61.6	10.741	0	157.93	84	17.1719	16.9347	17.4206	17.7456	17.6778	17.6915	17.4753	17.4941	17.4752	17.2742	17.5714	17.0996
PSMA1	P25786	Proteasome subunit alpha type-1	11	11	11	61.6	61.6	61.6	29.555	0	154.14	374	19.7561	19.7295	19.7266	20.0247	19.9974	19.896	19.8896	19.875	19.9966	19.8443	19.7928	19.8569
GDAP1L1	Q96MZ0	Ganglioside-induced differentiation-associated protein 1-like 1	14	14	14	61.6	61.6	61.6	41.973	0	118.13	801	17.6359	17.8623	18.0657	18.1045	18.0765	18.0649	18.1035	18.1641	18.0311	18.1115	18.0242	17.8708
ADD1	P35611-2	Alpha-adducin	27	1	1	61.6	1.9	1.9	69.984	0	1.6029	8	17.4522	16.2465	16.4816	16.1994	15.6223	16.6331	15.668	16.6042	17.0282	16.4831	16.4446	16.6622
CYB5R3	P00387	NADH-cytochrome b5 reductase 3;NADH-cytochrome b5 reductase 3 membrane-bound form;NADH-cytochrome b5 reductase 3 soluble form	14	14	14	61.5	61.5	61.5	34.234	0	323.31	684	19.7073	19.6725	19.5057	19.8617	19.7506	19.7743	19.8651	19.8647	19.8986	19.7328	19.7525	19.714
PPP2R1A	P30153	Serine/threonine-protein phosphatase 2A 65 kDa regulatory subunit A alpha isoform	27	27	21	61.5	61.5	46.5	65.308	0	323.31	1473	21.1139	21.2115	21.1715	21.2138	21.1941	21.1284	21.2171	21.149	21.1517	21.1871	21.1935	21.0481
MTAP	Q13126	S-methyl-5-thioadenosine phosphorylase	11	11	11	61.5	61.5	61.5	31.236	0	323.31	507	20.5698	20.4083	20.5779	20.5462	20.5725	20.4737	20.4075	20.5149	20.5965	20.509	20.5781	20.4295
PPP1CB	P62140	Serine/threonine-protein phosphatase PP1-beta catalytic subunit	16	5	5	61.5	29.7	29.7	37.186	0	136.49	227	18.9599	18.8543	19.0534	18.9749	18.8216	19.0602	19.0002	19.0467	19.0719	18.9958	18.7978	19.0919
ERH	P84090	Enhancer of rudimentary homolog	4	4	4	61.5	61.5	61.5	12.259	0	112.55	139	17.8804	18.6655	18.2419	18.5077	18.1963	18.4992	17.4858	18.2447	18.0992	17.6248	18.133	18.2613
NOP56	O00567	Nucleolar protein 56	29	29	29	61.4	61.4	61.4	66.049	0	323.31	1204	19.4801	19.702	19.652	19.7611	19.6642	19.6396	19.6624	19.7711	19.738	19.6412	19.5744	19.589
ACAT1	P24752	Acetyl-CoA acetyltransferase, mitochondrial	16	16	14	61.4	61.4	56.2	45.199	0	323.31	808	20.8185	20.6454	20.093	20.3593	20.5467	20.6716	20.6269	20.5907	20.586	20.6192	20.6143	20.7225
CFL2	Q9Y281	Cofilin-2	9	5	5	61.4	42.8	42.8	18.736	0	184.36	140	18.8641	19.2228	19.0972	19.2672	19.2226	19.2169	19.1863	19.1551	19.1078	19.2382	19.1249	19.2666
SH3BGRL	O75368	SH3 domain-binding glutamic acid-rich-like protein	5	5	5	61.4	61.4	61.4	12.774	0	30.026	92	16.6044	16.3153	16.7187	16.4984	16.6168	16.4021	16.5434	16.4094	16.44	16.2746	16.6679	16.3475
GSR	P00390	Glutathione reductase, mitochondrial	15	15	15	61.3	61.3	61.3	56.256	0	323.31	719	19.9844	20.0121	19.8845	20.3759	20.295	20.289	20.3737	20.2924	20.332	20.1401	20.2072	20.2265
OAT	P04181	Ornithine aminotransferase, mitochondrial;Ornithine aminotransferase, hepatic form;Ornithine aminotransferase, renal form	17	17	17	61.3	61.3	61.3	48.534	0	323.31	780	20.9523	21.0517	21.0147	21.0956	21.0199	21.1384	20.9831	21.1304	21.2229	21.0651	20.9189	20.9888
ADD1	P35611-4	Alpha-adducin	27	27	1	61.3	61.3	4.4	73.381	0	323.31	721	19.9634	19.8555	19.7879	19.8545	19.9429	19.9787	19.9136	19.9811	19.9013	19.9369	19.8377	20.113
SKP1	P63208	S-phase kinase-associated protein 1	7	7	7	61.3	61.3	61.3	18.658	0	116.54	241	19.203	19.0479	19.6273	19.5357	19.4484	19.1363	19.3669	19.1821	19.4571	19.2231	19.3258	19.2134
FLNA	P21333	Filamin-A	98	98	92	61.2	61.2	58.9	280.74	0	323.31	3494	21.2008	21.2687	21.3158	21.1842	21.1291	21.2008	21.1675	21.1203	21.0796	21.2145	21.1597	21.1316
NDUFA5	Q16718	NADH dehydrogenase [ubiquinone] 1 alpha subcomplex subunit 5	7	7	7	61.2	61.2	61.2	13.459	0	316.82	239	17.7396	17.8761	18.2898	17.9082	17.549	17.5471	17.765	17.6867	17.8501	17.3269	17.7048	17.5328
SIRT2	Q8IXJ6	NAD-dependent protein deacetylase sirtuin-2	16	16	16	61.2	61.2	61.2	43.182	0	95.88	210	18.1593	18.2349	18.6123	18.0736	17.6838	18.2581	18.0258	18.02	18.085	18.1268	18.0596	18.1656
SZRD1	Q7Z422	SUZ domain-containing protein 1	5	5	1	61.2	61.2	16.4	16.997	0	68.003	19	16.4826	16.84	12.6126	16.9676	16.9105	16.9573	16.8099	16.9232	16.1686	16.6069	13.4677	16.8848
ALDH2	P05091	Aldehyde dehydrogenase, mitochondrial	17	17	17	61.1	61.1	61.1	56.381	0	323.31	758	21.0599	20.9552	21.0433	20.7988	20.8931	20.9223	20.8171	20.8196	20.6949	20.8558	20.884	20.8392
RRM1	P23921	Ribonucleoside-diphosphate reductase large subunit	35	35	35	61.1	61.1	61.1	90.069	0	323.31	1206	19.456	19.3595	19.0315	18.993	19.1128	19.1213	19.0063	18.9802	19.0484	19.1675	19.0203	19.1823
MTHFD2	P13995	Bifunctional methylenetetrahydrofolate dehydrogenase/cyclohydrolase, mitochondrial;NAD-dependent methylenetetrahydrofolate dehydrogenase;Methenyltetrahydrofolate cyclohydrolase	12	12	12	61.1	61.1	61.1	37.895	0	110.18	266	13.6721	12.9321	12.3616	14.1298	14.1298	14.5554	14.5948	12.9636	13.2181	12.6888	13.3778	12.2692
RHOC	P08134	Rho-related GTP-binding protein RhoC	8	2	2	61.1	18.7	18.7	22.006	0	39.034	104	20.1311	20.155	20.3282	20.1715	19.7764	19.9454	20.0014	19.955	20.0659	20.1746	20.1173	19.9597
C1QBP	Q07021	Complement component 1 Q subcomponent-binding protein, mitochondrial	10	10	10	61	61	61	31.362	0	323.31	838	22.6468	22.5507	22.7638	22.201	22.1929	22.2613	22.2404	22.1588	22.0573	22.3346	22.4492	22.3568
SPTAN1	Q13813-2	Spectrin alpha chain, non-erythrocytic 1	126	126	3	61	61	1.9	285.09	0	323.31	4303	21.3242	21.3028	21.3219	21.4746	21.417	21.2938	21.353	21.3605	21.3534	21.3695	21.4113	21.2969
ADD2	P35612	Beta-adducin	27	27	27	61	61	61	80.853	0	280.74	534	18.2828	17.9947	17.9045	17.9206	17.9362	18.0591	17.8557	17.9167	17.745	17.906	17.8281	17.9837
H2AFV;H2AFZ	Q71UI9	Histone H2A.V;Histone H2A.Z	8	6	6	60.9	53.9	53.9	13.509	0	246.48	1082	22.9187	22.9868	23.1158	22.8181	22.7711	22.851	22.7376	23.0176	23.1208	22.7976	22.7598	22.9119
EIF4E	P06730	Eukaryotic translation initiation factor 4E	10	10	10	60.8	60.8	60.8	25.097	0	323.31	414	18.9853	19.1139	19.1868	19.441	19.4367	19.0202	19.2017	19.0754	19.2454	19.1054	19.1774	19.0394
DDX1	Q92499	ATP-dependent RNA helicase DDX1	38	38	38	60.8	60.8	60.8	82.431	0	323.31	1871	19.8128	19.839	20.0217	19.8402	19.7532	19.8093	19.78	19.8808	19.8716	19.8958	19.841	19.799
COPS4	Q9BT78	COP9 signalosome complex subunit 4	17	17	17	60.8	60.8	60.8	46.268	0	323.31	730	19.1812	19.2301	19.4478	19.2902	19.1672	19.1452	19.1838	19.2158	19.2112	19.1562	19.1673	19.087
SARS	P49591	Serine--tRNA ligase, cytoplasmic	26	26	26	60.7	60.7	60.7	58.777	0	323.31	924	19.7065	19.714	19.4443	19.5094	19.4668	19.6546	19.6752	19.4836	19.606	19.6337	19.5907	19.3431
PHAX	Q9H814	Phosphorylated adapter RNA export protein	13	13	13	60.7	60.7	60.7	44.402	0	323.31	242	17.5074	17.6208	17.3452	17.8528	17.8278	17.8142	17.7856	17.9278	17.814	17.7683	17.7781	17.628
PDIA3	P30101	Protein disulfide-isomerase A3	32	32	31	60.6	60.6	56	56.782	0	323.31	1596	21.281	21.1298	21.0865	20.9619	20.9815	21.1562	21.1173	20.9443	20.9722	21.1205	21.0749	21.0814
PTGES3	Q15185	Prostaglandin E synthase 3	8	8	2	60.6	60.6	23.8	18.697	0	323.31	282	21.755	21.8407	22.109	21.7978	21.7914	21.697	21.8791	21.7453	21.6951	21.7293	21.8902	21.6926
PRKAR2B	P31323	cAMP-dependent protein kinase type II-beta regulatory subunit	14	12	12	60.5	53.6	53.6	46.302	0	323.31	412	17.8456	18.1431	17.8793	18.0777	17.9377	17.9595	17.915	18.0604	17.985	18.1152	18.0022	17.94
PBX1	P40424-2	Pre-B-cell leukemia transcription factor 1	13	13	7	60.5	60.5	29.1	38.427	0	323.31	180	16.7685	15.9539	15.222	16.8027	17.0925	16.7404	16.8433	16.851	16.3844	16.6835	16.8629	16.4352
NAP1L4	Q99733	Nucleosome assembly protein 1-like 4	18	16	16	60.5	57.6	57.6	42.823	0	323.31	285	20.7278	20.4589	20.6667	19.9753	19.8322	19.9942	19.9171	19.9706	19.8911	20.0955	20.2629	20.2298
IAH1	Q2TAA2	Isoamyl acetate-hydrolyzing esterase 1 homolog	10	10	10	60.5	60.5	60.5	27.598	0	95.706	459	18.0519	18.2612	18.2182	18.5021	18.337	18.2996	18.3259	18.2227	18.3838	18.2231	18.3684	18.2356
PDXP	Q96GD0	Pyridoxal phosphate phosphatase	11	11	7	60.5	60.5	37.2	31.698	0	65.775	365	17.7071	17.709	17.4326	17.922	17.8567	17.7735	17.8303	17.7559	17.7993	17.8437	17.8277	17.7946
IDH2	P48735	Isocitrate dehydrogenase [NADP], mitochondrial	22	22	22	60.4	60.4	60.4	50.909	0	323.31	1230	20.6849	20.6929	20.6503	20.8679	20.907	20.8903	20.9122	20.8955	20.9764	20.8056	20.8076	20.7109
GSTM3	P21266	Glutathione S-transferase Mu 3	14	14	14	60.4	60.4	60.4	26.559	0	290.04	458	19.6414	19.5461	19.7644	19.3958	19.5156	19.5286	19.5127	19.4814	19.577	19.6128	19.4982	19.4318
DUT	P33316-2	Deoxyuridine 5-triphosphate nucleotidohydrolase, mitochondrial	9	9	2	60.4	60.4	8.5	17.748	0	80.934	213	19.8887	20.0824	20.1278	18.7135	18.4385	19.0525	19.3452	18.6533	18.891	19.2802	19.3952	19.3533
CTNND1	O60716-3	Catenin delta-1	41	41	39	60.3	60.3	59.2	104.98	0	323.31	997	18.7842	18.7485	18.8624	19.0726	18.9816	18.9703	18.9129	18.9146	18.9328	19.018	18.9077	18.8854
SMARCB1	Q12824	SWI/SNF-related matrix-associated actin-dependent regulator of chromatin subfamily B member 1	14	14	3	60.3	60.3	8.1	44.141	0	275.9	347	16.7454	16.7769	16.7782	16.8417	16.7454	16.8746	16.8712	16.9082	16.9676	16.9633	16.7677	16.6832
EIF2B1	Q14232	Translation initiation factor eIF-2B subunit alpha	11	11	11	60.3	60.3	60.3	33.712	0	98.15	325	19.3183	19.1769	19.3253	18.8662	18.9367	19.0307	18.945	19.0307	18.9901	18.9976	19.1101	19.3677
DDX19A	Q9NUU7	ATP-dependent RNA helicase DDX19A	19	4	4	60.3	16.7	16.7	53.974	0	34.826	145	17.6592	17.3674	17.0469	17.1279	17.295	17.471	17.6913	17.7381	17.7165	17.4533	17.5643	17.8923
RPN2	P04844	Dolichyl-diphosphooligosaccharide--protein glycosyltransferase subunit 2	24	24	24	60.2	60.2	60.2	69.283	0	323.31	1089	20.5597	20.555	20.4761	20.4698	20.4115	20.5449	20.399	20.4606	20.3793	20.5797	20.505	20.5142
COPB2	P35606	Coatomer subunit beta	30	30	30	60.2	60.2	60.2	102.49	0	323.31	1084	20.3538	20.1899	20.4693	20.186	20.127	20.1686	20.2793	20.3137	20.1993	20.1848	20.2243	20.2435
PPA2	Q9H2U2	Inorganic pyrophosphatase 2, mitochondrial	15	15	15	60.2	60.2	60.2	37.92	0	230.24	610	18.0601	18.376	18.4392	18.3737	18.3104	18.3724	18.3897	18.3688	18.186	18.3088	18.3018	18.3055
SNRPD2	P62316	Small nuclear ribonucleoprotein Sm D2	7	7	7	60.2	60.2	60.2	13.527	0	29.975	236	19.7582	19.7769	19.7902	20.3931	20.3516	19.7774	20.0802	20.1446	20.3062	20.1526	20.1677	20.3892
GTPBP1	O00178	GTP-binding protein 1	22	22	22	60.1	60.1	60.1	72.453	0	323.31	658	18.4994	18.6362	18.6475	18.533	18.4801	18.5663	18.6309	18.5066	18.5706	18.5541	18.5232	18.4788
IMPDH2	P12268	Inosine-5-monophosphate dehydrogenase 2	22	22	21	60.1	60.1	59.9	55.804	0	323.31	999	19.2917	19.503	19.2351	19.8103	19.6555	19.6606	19.6285	19.5531	19.5432	19.5779	19.5528	19.4678
EIF2S2	P20042	Eukaryotic translation initiation factor 2 subunit 2	24	24	24	60.1	60.1	60.1	38.388	0	180.84	541	18.2593	18.4484	18.4258	18.3834	18.3287	18.312	18.2703	18.3304	18.2187	18.3513	18.3924	18.3559
SLC25A5	P05141	ADP/ATP translocase 2;ADP/ATP translocase 2, N-terminally processed	19	19	12	60.1	60.1	40.6	32.852	0	147.71	501	21.4	21.3319	21.5215	21.5079	21.4604	21.4084	21.4387	21.4988	21.5675	21.4665	21.5163	21.4661
RPS3	P23396	40S ribosomal protein S3	15	15	15	60.1	60.1	60.1	26.688	0	121.29	601	21.3535	21.2547	20.6405	20.7952	20.8351	20.9984	20.9355	20.7788	20.8481	20.8915	20.8418	20.7282
ANXA5	P08758	Annexin A5	14	14	14	60	60	60	35.936	0	323.31	875	20.1738	20.1011	20.0958	19.8827	20.0036	20.0033	19.9458	19.9304	19.9067	20.0434	19.998	20.0308
XPO5	Q9HAV4	Exportin-5	48	48	47	60	60	57.9	136.31	0	323.31	1997	19.246	19.1458	18.881	19.3914	19.4241	19.2847	19.4056	19.378	19.4067	19.2885	19.3013	19.1859
CSNK2B	P67870	Casein kinase II subunit beta	7	7	7	60	60	60	24.942	0	210.83	205	17.5446	17.6907	17.7968	17.6615	17.6216	17.4485	17.5028	17.3685	17.4243	17.4324	17.5077	17.337
FLYWCH2	Q96CP2	FLYWCH family member 2	4	4	4	60	60	60	14.563	0	7.7731	41	17.139	17.1811	17.2126	17.7086	12.9754	17.609	17.6444	13.3506	17.5603	14.393	13.4603	17.3556
MAPRE2	Q15555	Microtubule-associated protein RP/EB family member 2	14	14	2	59.9	59.9	9.2	37.031	0	117.18	352	17.5966	17.8402	18.062	18.1332	18.2759	18.1525	18.0748	17.9353	17.8742	17.9278	17.9433	17.7125
SERPINH1	P50454	Serpin H1	21	21	21	59.8	59.8	59.8	46.44	0	323.31	1238	20.3413	20.307	20.0633	20.693	20.5572	20.5014	20.4554	20.4702	20.5194	20.5446	20.3473	20.3428
C2orf43	Q9H6V9	UPF0554 protein C2orf43	14	14	14	59.7	59.7	59.7	37.318	0	52.916	298	16.242	16.3339	16.5521	16.8594	16.8778	16.756	16.682	16.6572	16.9451	16.4806	16.336	16.3617
UMPS	P11172	Uridine 5-monophosphate synthase;Orotate phosphoribosyltransferase;Orotidine 5-phosphate decarboxylase	22	22	22	59.6	59.6	59.6	52.221	0	95.474	373	17.206	17.0067	17.2296	17.0335	17.0712	17.2917	17.3086	17.3509	17.5135	17.2454	17.1294	17.5021
TMEM14A	Q9Y6G1	Transmembrane protein 14A	3	3	3	59.6	59.6	59.6	10.712	0	19.792	42	13.7872	13.4411	14.0496	12.2913	13.2498	10.8792	11.2587	11.9463	13.0391	13.3042	13.7014	11.6976
FBL	P22087	rRNA 2-O-methyltransferase fibrillarin	14	14	12	59.5	59.5	56.1	33.784	0	323.31	1039	19.8514	19.8648	19.9022	20.2629	20.2729	20.0431	20.1774	20.1887	20.1812	20.1246	20.1155	20.0521
PAK2	Q13177	Serine/threonine-protein kinase PAK 2;PAK-2p27;PAK-2p34	19	19	14	59.5	59.5	44.1	58.042	0	323.31	704	18.3281	17.9963	18.1344	18.0545	17.9979	18.2135	18.0711	18.0119	17.9671	18.0488	18.1399	18.1319
GANAB	Q14697-2	Neutral alpha-glucosidase AB	42	42	42	59.5	59.5	59.5	109.44	0	323.31	2393	21.9368	21.9014	21.9579	22.0787	22.0481	22.0437	22.0284	22.0702	22.1193	21.9875	21.9354	21.9389
SAE1	Q9UBE0	SUMO-activating enzyme subunit 1;SUMO-activating enzyme subunit 1, N-terminally processed	17	17	17	59.5	59.5	59.5	38.449	0	323.31	799	20.2849	20.2018	20.124	20.0994	20.1811	20.2098	20.1886	20.1608	20.2333	20.2107	20.2202	20.245
ABHD10	Q9NUJ1	Mycophenolic acid acyl-glucuronide esterase, mitochondrial	11	11	11	59.5	59.5	59.5	33.932	0	140.52	461	18.8135	18.6478	18.9551	18.5719	18.6311	18.7765	18.5989	18.6364	18.5752	18.7518	18.6518	18.6943
PSMD14	O00487	26S proteasome non-ATPase regulatory subunit 14	9	9	9	59.4	59.4	59.4	34.577	0	323.31	604	19.2961	19.1845	18.5722	19.4712	19.3881	19.4426	19.4351	19.4481	19.3531	19.4239	19.4093	19.393
ME2	P23368	NAD-dependent malic enzyme, mitochondrial	18	18	18	59.4	59.4	59.4	65.443	0	323.31	697	18.9932	19.0841	19.1449	19.1861	19.0396	19.0726	19.1908	19.0428	19.133	19.0769	19.1328	18.9853
PSMB6	P28072	Proteasome subunit beta type-6	6	6	6	59.4	59.4	59.4	25.357	0	323.31	192	19.1565	18.7413	18.9422	18.2325	18.5193	18.8605	18.7309	18.6455	18.6833	18.7923	18.6852	18.8127
HSPH1	Q92598	Heat shock protein 105 kDa	36	35	35	59.4	57.8	57.8	96.864	0	323.31	1692	21.2538	21.1289	21.0463	21.0921	21.0495	21.0566	21.0714	20.9913	20.9393	21.1621	21.0799	20.9974
PRDX4	Q13162	Peroxiredoxin-4	16	13	13	59.4	55	55	30.54	0	270.64	614	20.1631	20.2707	20.3379	20.4314	20.3622	20.2997	20.3816	20.3304	20.3464	20.3123	20.2838	20.1881
KPNA6;KPNA5	O60684	Importin subunit alpha-7;Importin subunit alpha-6	17	17	13	59.3	59.3	51.7	60.029	0	323.31	553	18.7677	18.6671	18.4622	18.8632	18.7711	18.7454	18.8127	18.8511	18.7865	18.7953	18.7441	18.716
FH	P07954-2	Fumarate hydratase, mitochondrial	14	14	14	59.3	59.3	59.3	50.212	0	323.31	822	21.0616	20.8574	20.3402	20.7535	20.8355	20.8962	20.7238	20.7781	20.7133	20.8095	20.7782	20.7389
MAPT	P10636-6	Microtubule-associated protein tau	19	19	1	59.3	59.3	5	40.006	0	323.31	283	17.9028	17.6163	17.9354	18.1333	18.0001	18.0206	17.9035	17.7412	17.7263	17.661	17.9557	17.7613
CCT6A	P40227	T-complex protein 1 subunit zeta	20	20	18	59.3	59.3	55.4	58.024	0	323.31	1738	20.9421	20.8639	20.9175	21.4026	21.3571	21.4305	21.3715	21.2543	21.352	21.3565	21.185	21.1572
TMPO	P42167	Lamina-associated polypeptide 2, isoforms beta/gamma;Thymopoietin;Thymopentin	26	26	10	59.3	59.3	29.3	50.67	0	323.31	625	20.9014	20.7999	20.9535	20.7861	20.7693	20.8122	20.8093	20.8559	20.8328	20.7253	20.7864	20.8117
RAB2B	Q8WUD1	Ras-related protein Rab-2B	13	5	5	59.3	29.2	29.2	24.214	0	66.172	240	18.4242	18.7447	18.6745	18.9213	18.8527	18.8513	18.8681	18.9604	18.8675	18.8474	18.6657	18.6167
KTI12	Q96EK9	Protein KTI12 homolog	12	12	12	59.3	59.3	59.3	38.615	0	19.32	83	17.2151	17.9519	17.878	16.8451	16.4107	16.5376	17.0202	16.4016	16.6541	16.7675	16.9057	16.4341
LAMTOR5	O43504	Ragulator complex protein LAMTOR5	3	3	3	59.3	59.3	59.3	9.6138	0	7.584	39	14.5239	14.0556	13.228	15.4168	14.6618	14.8103	14.568	13.6533	14.4854	15.0415	14.9016	12.8581
VDAC2	P45880	Voltage-dependent anion-selective channel protein 2	13	13	13	59.2	59.2	59.2	31.566	0	323.31	623	22.2161	22.1579	22.1675	21.7221	21.7124	21.9055	21.7878	21.83	21.7152	21.856	21.7812	21.7756
USP5	P45974-2	Ubiquitin carboxyl-terminal hydrolase 5	36	36	34	59.2	59.2	58	93.307	0	323.31	1076	20.3718	20.4809	20.4969	20.5924	20.5809	20.5758	20.529	20.5269	20.5598	20.5153	20.4969	20.5105
HNRNPK	P61978	Heterogeneous nuclear ribonucleoprotein K	27	27	2	59.2	59.2	8	50.976	0	323.31	1296	22.1469	22.0689	22.3003	22.256	22.1975	22.2142	22.1554	22.1816	22.1774	22.1761	22.12	22.2156
SCRN1	Q12765	Secernin-1	17	17	16	59.2	59.2	55.6	46.382	0	323.31	619	20.3912	20.4136	20.5962	20.6075	20.6049	20.5685	20.6404	20.5645	20.5202	20.6131	20.5511	20.4772
SFXN3	Q9BWM7	Sideroflexin-3	13	12	12	59.2	53.3	53.3	35.503	0	183.75	358	18.8571	18.788	18.7966	18.9614	19.0178	18.8996	18.9631	19.1211	18.9421	18.9416	19.0241	18.9599
SPIN1	Q9Y657	Spindlin-1	12	12	7	59.2	59.2	40.1	29.6	0	47.225	403	17.1231	16.9955	17.1923	17.5098	17.3501	17.2372	17.1785	17.1731	17.237	17.249	17.16	17.1992
ACOX1	Q15067-2	Peroxisomal acyl-coenzyme A oxidase 1	21	21	21	59.1	59.1	59.1	74.667	0	323.31	885	18.7469	18.6919	18.7434	18.6497	18.7018	18.6365	18.8218	18.7252	18.7096	18.7463	18.7592	18.6005
RAB14	P61106	Ras-related protein Rab-14	10	10	10	59.1	59.1	59.1	23.897	0	246.84	380	18.7818	18.8224	18.7561	18.7334	18.8116	18.7133	18.7368	18.7463	18.8304	18.7141	18.6838	18.6631
CRIP2	P52943	Cysteine-rich protein 2	8	8	8	59.1	59.1	59.1	22.492	0	220.56	259	19.8204	19.8048	19.8729	20.2482	20.1971	20.1752	20.0305	20.0474	20.0147	20.0804	20.0726	19.9582
NAA10	P41227	N-alpha-acetyltransferase 10	11	11	11	59.1	59.1	59.1	26.458	0	182.63	263	18.0376	17.8217	17.2551	18.4779	18.3498	18.3781	18.1847	18.4125	18.4111	18.2023	18.0924	18.0029
NUDT15	Q9NV35	Probable 8-oxo-dGTP diphosphatase NUDT15	8	8	8	59.1	59.1	59.1	18.609	0	85.782	295	16.7699	16.8772	17.1363	16.8489	16.8343	16.7273	17.0072	16.6455	16.7189	16.7268	16.8571	16.6929
RAP1GDS1	P52306-2	Rap1 GTPase-GDP dissociation stimulator 1	18	1	1	59.1	4.8	4.8	61.036	0	12.698	20	15.4197	14.76	12.4441	13.2304	12.3965	12.8874	14.2095	12.9854	12.6701	13.5428	14.5653	14.1765
EIF3B	P55884	Eukaryotic translation initiation factor 3 subunit B	30	30	30	59	59	59	92.48	0	323.31	1172	20.078	20.2233	20.3239	20.1908	20.1502	20.2166	20.1206	20.1392	20.1173	20.1666	20.1216	20.0429
HDAC2	Q92769	Histone deacetylase 2	20	20	16	59	59	44.9	55.364	0	323.31	699	19.3227	19.1904	18.1698	19.4353	19.4279	19.5628	19.2955	19.4585	19.4157	19.3993	19.3619	19.2676
AARS	P49588	Alanine--tRNA ligase, cytoplasmic	34	34	34	58.9	58.9	58.9	106.81	0	323.31	1551	20.2818	20.2491	20.1765	20.402	20.3641	20.2996	20.3109	20.2656	20.3592	20.3656	20.3012	20.2878
RPS14	P62263	40S ribosomal protein S14	7	7	7	58.9	58.9	58.9	16.273	0	146.64	252	19.8379	19.3564	19.092	19.2731	19.4702	19.3097	19.5296	19.5062	19.6014	19.2414	19.519	19.7157
EIF3I	Q13347	Eukaryotic translation initiation factor 3 subunit I	12	12	12	58.8	58.8	58.8	36.501	0	323.31	486	19.391	19.231	18.8828	19.1056	19.2766	19.3546	19.3416	19.4054	19.3037	19.2023	19.1618	19.3987
LSM6	P62312	U6 snRNA-associated Sm-like protein LSm6	3	3	3	58.8	58.8	58.8	9.1275	0	147.37	66	18.2126	17.7066	17.0746	15.8535	16.3158	16.1064	16.1527	16.7344	15.6576	16.6576	17.2117	17.0363
UFM1	P61960	Ubiquitin-fold modifier 1	3	3	3	58.8	58.8	58.8	9.1175	0	37.455	20	16.3138	15.3534	17.7207	13.0662	16.8951	13.7617	12.5917	14.3422	13.7304	12.4883	14.4911	12.6599
PUF60	Q9UHX1-2	Poly(U)-binding-splicing factor PUF60	17	17	17	58.7	58.7	58.7	58.171	0	323.31	779	21.2293	21.0912	21.2291	21.0517	21.0395	21.03	20.8012	20.8826	20.8904	21.0005	20.8924	20.9208
CRYZ	Q08257	Quinone oxidoreductase	13	13	13	58.7	58.7	58.7	35.206	0	224.46	417	20.2695	20.4236	20.4704	20.6384	20.4161	20.216	20.3101	20.2291	20.4356	20.3364	20.3534	20.2536
CDC42EP3	Q9UKI2	Cdc42 effector protein 3	6	6	6	58.7	58.7	58.7	27.678	0	190.75	76	13.9734	14.2863	14.5883	13.9149	12.7965	13.6632	14.0252	13.7328	13.6101	13.8654	13.9204	13.5997
WDR5	P61964	WD repeat-containing protein 5	11	11	11	58.7	58.7	58.7	36.588	0	42.705	257	18.5894	18.5857	18.6456	18.551	18.5823	18.4327	18.3154	18.608	18.2483	18.3472	18.4267	18.6518
MPC1	Q9Y5U8	Mitochondrial pyruvate carrier 1	4	4	4	58.7	58.7	58.7	12.347	0	42.395	79	16.0232	16.1281	17.6874	16.5447	16.9988	16.2977	16.6874	16.6223	16.3544	16.0624	16.5619	16.1402
CYB5B	O43169	Cytochrome b5 type B	7	7	7	58.7	58.7	58.7	16.694	0	27.242	137	17.9826	17.9116	18.0641	17.8782	17.9088	17.9492	17.4488	17.6371	17.822	17.6584	17.7861	17.5398
RPL10A	P62906	60S ribosomal protein L10a	15	15	15	58.5	58.5	58.5	24.831	0	323.31	1122	20.5663	20.6576	19.7772	21.0372	20.9375	21.0442	20.8365	20.9506	21.063	20.8365	20.7875	20.8095
TNPO1	Q92973	Transportin-1	31	24	24	58.5	49.2	49.2	102.35	0	323.31	1175	19.9902	19.9776	20.1846	20.141	20.0885	20.188	20.0935	20.0603	20.0797	20.0985	20.1518	20.0415
PSMB7	Q99436	Proteasome subunit beta type-7	8	8	8	58.5	58.5	58.5	29.965	0	323.31	318	20.0851	19.916	19.6728	19.8399	20.0803	20.1289	20.0867	20.1299	19.8663	20.0889	20.1899	20.1812
DDX39A	O00148	ATP-dependent RNA helicase DDX39A	22	22	13	58.5	58.5	40.5	49.129	0	295.01	895	21.2241	21.1032	20.6463	21.3207	21.3844	21.3645	21.2704	21.3209	21.3135	21.2316	21.3826	21.4967
UBE2K	P61086	Ubiquitin-conjugating enzyme E2 K	8	8	8	58.5	58.5	58.5	22.406	0	251.69	341	19.0463	18.669	19.0592	18.035	18.2364	18.396	18.2583	18.267	18.1474	18.4698	18.601	18.4784
WDR77	Q9BQA1	Methylosome protein 50	8	8	8	58.5	58.5	58.5	36.724	0	154.13	237	18.8168	18.5769	18.8894	18.4855	18.5985	18.6285	18.7659	18.4337	18.561	18.4333	18.5609	18.561
CASP3	P42574	Caspase-3;Caspase-3 subunit p17;Caspase-3 subunit p12	10	10	10	58.5	58.5	58.5	31.608	0	105.17	360	17.1488	16.9246	15.4087	17.5002	17.4103	17.3392	17.5169	17.302	17.4182	17.2189	17.3725	17.2653
COTL1	Q14019	Coactosin-like protein	5	5	5	58.5	58.5	58.5	15.945	0	91.043	92	19.8064	19.7584	19.8213	18.9177	19.097	19.0326	19.4063	19.0515	18.9815	19.2741	19.2833	19.662
ATP5A1	P25705	ATP synthase subunit alpha, mitochondrial	30	30	30	58.4	58.4	58.4	59.75	0	323.31	1238	22.2812	22.1172	21.9874	21.7884	21.9015	22.0463	21.9117	21.9688	21.8633	22.0067	22.0025	22.1534
PA2G4	Q9UQ80	Proliferation-associated protein 2G4	17	17	17	58.4	58.4	58.4	43.786	0	323.31	1020	22.0442	21.9807	22.0787	22.2134	22.3061	22.0813	22.1463	22.182	22.2569	22.0192	22.1079	22.1922
RING1	Q06587	E3 ubiquitin-protein ligase RING1	12	12	9	58.4	58.4	50.7	42.429	0	150.72	292	17.3488	17.3525	17.3908	17.3995	17.465	17.5165	17.5853	17.5269	17.7533	17.5504	17.509	17.5367
LZIC	Q8WZA0	Protein LZIC	7	7	7	58.4	58.4	58.4	21.494	0	117.38	207	16.9506	16.8226	15.6264	16.9767	16.9266	16.8036	16.7884	16.7122	16.4889	16.8932	16.976	16.8957
UQCRC2	P22695	Cytochrome b-c1 complex subunit 2, mitochondrial	16	16	16	58.3	58.3	58.3	48.442	0	323.31	865	20.4468	20.6001	20.5665	20.7647	20.6942	20.6132	20.6942	20.6776	20.5818	20.7197	20.7379	20.5594
CCT3	P49368	T-complex protein 1 subunit gamma	30	30	30	58.3	58.3	58.3	60.533	0	323.31	1485	21.5032	21.4685	21.477	21.4067	21.4215	21.4358	21.4615	21.4035	21.3636	21.5124	21.4472	21.4232
PFKP	Q01813	ATP-dependent 6-phosphofructokinase, platelet type	30	30	28	58.3	58.3	54.7	85.595	0	323.31	1022	20.0772	20.055	19.7674	19.894	20.0039	20.0813	19.9971	19.9566	19.9469	20.0486	20.0129	20
CIAPIN1	Q6FI81	Anamorsin	10	10	10	58.3	58.3	58.3	33.582	0	323.31	358	17.5623	17.2633	17.3623	17.4496	17.3928	17.3825	17.3668	17.2715	17.5468	17.4032	17.307	17.3501
EIF1AX	P47813	Eukaryotic translation initiation factor 1A, X-chromosomal	8	8	3	58.3	58.3	11.8	16.46	0	160.6	265	19.9412	19.5034	19.5304	19.6405	19.6252	19.5767	19.7929	19.7947	19.839	19.7081	19.5525	19.7532
NDUFS1	P28331	NADH-ubiquinone oxidoreductase 75 kDa subunit, mitochondrial	27	27	27	58.2	58.2	58.2	79.467	0	323.31	1085	18.3711	18.4095	18.6958	18.3186	18.3003	18.3698	18.3294	18.3676	18.2696	18.3452	18.334	18.3373
SMS	P52788	Spermine synthase	14	14	14	58.2	58.2	58.2	41.268	0	323.31	752	18.864	18.4022	18.8001	18.5383	18.7241	18.7311	18.5969	18.5143	18.5697	18.576	18.5795	18.7415
	Q12906-7		43	43	2	58.2	58.2	5	95.807	0	323.31	1171	21.7179	21.5958	21.8603	21.6601	21.6824	21.588	21.6363	21.5931	21.7888	21.5983	21.6546	21.7206
RALY	Q9UKM9	RNA-binding protein Raly	12	12	12	58.2	58.2	58.2	32.463	0	316.32	149	18.0399	18.1048	18.617	17.1875	16.9138	17.0431	17.0601	17.5265	17.4319	17.7135	17.1104	18.1394
CSTB	P04080	Cystatin-B	4	4	4	58.2	58.2	58.2	11.139	0	104.53	230	19.6569	19.7167	19.8991	19.8212	19.6552	19.7234	19.757	19.5876	19.6223	19.4443	19.6444	19.4035
PSMC4	P43686	26S protease regulatory subunit 6B	21	21	21	58.1	58.1	58.1	47.366	0	323.31	969	19.6097	19.5809	19.4613	19.6894	19.7043	19.6918	19.6186	19.6749	19.7482	19.6131	19.6071	19.6935
TMOD2	Q9NZR1	Tropomodulin-2	12	12	12	58.1	58.1	58.1	39.595	0	323.31	297	17.7483	17.0386	15.9782	17.0109	17.044	17.0887	16.9521	17.1204	17.3632	17.0666	17.2075	17.4729
WDR82	Q6UXN9	WD repeat-containing protein 82	11	11	11	58.1	58.1	58.1	35.079	0	163.95	298	18.9773	18.9277	18.402	18.6996	18.7661	18.6744	18.7466	18.5624	18.6286	18.6829	18.8616	18.9412
SAR1B	Q9Y6B6	GTP-binding protein SAR1b	8	5	5	58.1	47	47	22.41	0	110.16	234	17.7411	17.5559	17.1687	17.4012	17.6987	17.4512	17.6379	17.5867	17.5253	17.4729	17.3807	17.6174
	P02545-5		29	4	1	58.1	18.4	4.1	62.852	0	57.149	34	16.7851	17.9324	17.547	18.8353	18.3143	18.1975	18.8809	18.299	18.3913	18.3606	17.9231	18.0258
RCC2	Q9P258	Protein RCC2	20	20	19	58	58	57.1	56.084	0	323.31	593	19.6361	19.4389	19.5075	19.8111	19.8252	19.6986	19.6925	19.6534	19.7458	19.6558	19.5836	19.5414
MCTS1	Q9ULC4	Malignant T-cell-amplified sequence 1	8	8	2	58	58	8.3	20.555	0	116.89	703	19.2778	19.1499	18.4626	19.1198	19.1841	19.1894	19.0831	19.25	19.163	19.1969	19.1672	19.1939
VPS25	Q9BRG1	Vacuolar protein-sorting-associated protein 25	8	8	8	58	58	58	20.747	0	19.666	203	18.4878	18.1177	18.4843	18.3957	18.2454	18.2061	18.0521	17.8942	17.9901	18.0126	18.1719	18.128
SNX12	Q9UMY4	Sorting nexin-12	6	6	6	58	58	58	18.884	0	5.127	109	15.9287	16.0191	16.7907	16.0761	16.3942	16.3939	16.5777	16.308	16.3374	16.1919	16.3264	16.2469
NEFM	P07197	Neurofilament medium polypeptide	50	50	45	57.9	57.9	54	102.47	0	323.31	1522	21.844	21.5564	21.6847	21.7641	21.7134	21.6723	21.6835	21.738	21.7402	21.702	21.6852	21.6574
HMGA1	P17096	High mobility group protein HMG-I/HMG-Y	6	6	5	57.9	57.9	41.1	11.676	0	323.31	1	13.0153	16.2015	16.0286	16.2669	15.7527	15.6979	16.0157	15.6025	15.2374	15.9543	16.1234	13.0355
UGP2	Q16851-2	UTP--glucose-1-phosphate uridylyltransferase	16	16	2	57.9	57.9	4.2	55.676	0	323.31	489	18.6605	18.6509	18.5349	18.6182	18.5339	18.4729	18.5553	18.5044	18.4283	18.5654	18.5522	18.4822
TERF2IP	Q9NYB0	Telomeric repeat-binding factor 2-interacting protein 1	15	15	15	57.9	57.9	57.9	44.259	0	323.31	418	19.6062	19.5571	19.7237	19.6676	19.5286	19.3491	19.5748	19.3572	19.4143	19.4547	19.5085	19.3507
SNRPG;SNRPGP15	P62308	Small nuclear ribonucleoprotein G;Putative small nuclear ribonucleoprotein G-like protein 15	3	3	3	57.9	57.9	57.9	8.496	0	219.94	208	18.7869	18.273	16.5675	17.9608	18.3134	18.831	18.1498	18.1711	18.1799	18.3242	18.0416	18.704
PPIB	P23284	Peptidyl-prolyl cis-trans isomerase B	15	15	15	57.9	57.9	57.9	23.742	0	189.85	476	21.9326	21.7986	21.7934	21.754	21.751	21.6688	21.6592	21.8368	22.1062	21.721	21.6111	21.906
PPP1R7	Q15435	Protein phosphatase 1 regulatory subunit 7	14	14	13	57.8	57.8	54.2	41.564	0	323.31	503	18.9376	18.8658	18.941	18.7843	18.7796	18.7906	18.7564	18.6391	18.6159	18.8259	18.8382	18.6712
NDUFV1	P49821	NADH dehydrogenase [ubiquinone] flavoprotein 1, mitochondrial	17	17	17	57.8	57.8	57.8	50.817	0	93.759	327	18.6078	18.3354	18.4013	18.5892	18.4923	18.4538	18.475	18.5645	18.4432	18.5541	18.5285	18.7357
EXOSC3	Q9NQT5	Exosome complex component RRP40	9	9	8	57.8	57.8	52.4	29.572	0	21.05	132	17.5202	17.6492	17.8243	16.1943	16.4086	16.9289	17.0637	16.65	17.1933	16.6867	16.9444	17.1974
RPLP0;RPLP0P6	P05388	60S acidic ribosomal protein P0;60S acidic ribosomal protein P0-like	14	14	14	57.7	57.7	57.7	34.273	0	323.31	624	22.3204	22.2211	21.7189	22.1183	22.2656	22.3598	22.1761	22.2618	22.3161	22.3182	22.2322	22.3669
MDH2	P40926	Malate dehydrogenase, mitochondrial	16	16	16	57.7	57.7	57.7	35.503	0	323.31	907	23.8937	23.883	23.7949	23.6601	23.6698	23.6664	23.6476	23.685	23.6624	23.7116	23.8959	23.6559
HNRNPLL	Q8WVV9	Heterogeneous nuclear ribonucleoprotein L-like	21	21	21	57.7	57.7	57.7	60.082	0	297.43	697	19.7427	19.7959	19.9278	19.8057	19.8211	19.8079	19.8089	19.7796	19.8059	19.858	19.9125	19.9389
PRKAG1	P54619	5-AMP-activated protein kinase subunit gamma-1	14	14	14	57.7	57.7	57.7	37.579	0	272.25	528	18.2209	18.2284	18.5182	18.4897	18.4319	18.4122	18.5196	18.5087	18.3681	18.4299	18.4373	18.2274
TOMM22	Q9NS69	Mitochondrial import receptor subunit TOM22 homolog	5	5	5	57.7	57.7	57.7	15.521	0	127.77	21	15.8757	15.9455	15.9618	13.2834	15.1562	12.8673	15.6494	13.9997	14.9145	14.8545	13.7808	13.7717
ARF6	P62330	ADP-ribosylation factor 6	7	7	7	57.7	57.7	57.7	20.082	0	42.349	184	18.9371	18.8104	18.9454	18.6015	18.7935	18.9658	18.7628	18.6441	18.799	18.8134	18.7242	18.8161
TOMM40	O96008	Mitochondrial import receptor subunit TOM40 homolog	13	13	13	57.6	57.6	57.6	37.893	0	323.31	510	18.9341	19.0867	19.1463	19.713	19.7321	19.6272	19.6356	19.5393	19.6712	19.4948	19.4198	19.2485
EIF1AD	Q8N9N8	Probable RNA-binding protein EIF1AD	7	7	6	57.6	57.6	57.6	19.053	0	165.89	41	16.4854	12.6941	13.1757	16.8521	16.6986	12.4955	16.5376	16.7984	16.7329	16.6632	16.4564	16.9493
EIF3D	O15371	Eukaryotic translation initiation factor 3 subunit D	19	19	19	57.5	57.5	57.5	63.972	0	323.31	719	18.5555	18.4368	18.3841	18.2486	18.3869	18.4706	18.398	18.5276	18.5575	18.5163	18.5254	18.7185
EMD	P50402	Emerin	10	10	10	57.5	57.5	57.5	28.994	0	323.31	127	18.5362	18.6394	18.833	19.0779	18.2945	18.6207	18.6077	18.4126	18.461	18.6901	18.392	18.4824
PRDX5	P30044	Peroxiredoxin-5, mitochondrial	13	13	13	57.5	57.5	57.5	22.086	0	271.35	457	20.4502	20.0035	19.8794	19.7067	19.972	20.065	19.7832	20.0607	20.3153	19.7173	19.8334	20.277
RBM8A	Q9Y5S9	RNA-binding protein 8A	6	6	5	57.5	57.5	57.5	19.889	0	254.23	146	19.9611	20.0653	20.1471	20.3192	20.4192	20.3744	20.0782	19.8493	20.3292	20.1449	20.0074	19.8268
METAP2	P50579	Methionine aminopeptidase 2	19	19	18	57.5	57.5	52.7	52.891	0	125.62	481	19.3392	19.1738	18.9384	18.9185	19.1854	19.1098	19.0347	19.1241	19.0685	19.0429	18.9882	19.3507
ADI1	Q9BV57	1,2-dihydroxy-3-keto-5-methylthiopentene dioxygenase	7	7	7	57.5	57.5	57.5	21.498	0	13.109	256	16.2781	16.534	16.9623	16.395	16.2608	16.3629	16.2664	16.2173	16.3035	16.2426	16.2435	16.3617
YBX1	P67809	Nuclease-sensitive element-binding protein 1	12	12	9	57.4	57.4	53.7	35.924	0	323.31	202	19.8024	19.5248	19.2619	19.6421	20.0624	18.4743	19.8544	18.9633	18.8573	19.3689	19.8602	19.4685
AKAP12	Q02952	A-kinase anchor protein 12	63	63	57	57.4	57.4	53.6	191.48	0	323.31	1299	18.8657	18.7502	18.8711	18.7839	18.7512	18.75	18.6049	18.4962	18.6522	18.6427	18.6101	18.6527
COPG1	Q9Y678	Coatomer subunit gamma-1	32	32	28	57.4	57.4	50.7	97.717	0	323.31	1209	18.7306	18.6525	18.8289	18.6348	18.5638	18.6818	18.6476	18.6165	18.6397	18.6325	18.6854	18.5809
EMG1	Q92979	Ribosomal RNA small subunit methyltransferase NEP1	9	9	9	57.4	57.4	57.4	26.72	0	55.537	362	18.0504	18.0808	18.0033	18.33	18.3248	18.2301	18.2407	18.2209	18.2202	18.1892	18.2819	18.1167
C9orf142	Q9BUH6	Protein PAXX	10	10	8	57.4	57.4	56.9	21.639	0	25.218	57	16.4205	14.6369	15.8398	14.708	14.3885	14.0742	15.0407	14.8642	15.0273	14.987	15.2425	13.2478
GART	P22102	Trifunctional purine biosynthetic protein adenosine-3;Phosphoribosylamine--glycine ligase;Phosphoribosylformylglycinamidine cyclo-ligase;Phosphoribosylglycinamide formyltransferase	36	36	36	57.3	57.3	57.3	107.77	0	323.31	1424	20.2979	20.3044	20.324	20.2568	20.2491	20.2481	20.362	20.2471	20.2552	20.3156	20.3087	20.1952
PSMA2	P25787	Proteasome subunit alpha type-2	10	10	9	57.3	57.3	55.6	25.898	0	323.31	483	20.4363	20.4536	20.3959	20.5596	20.4779	20.5105	20.4601	20.4974	20.4377	20.4693	20.413	20.4086
TUFM	P49411	Elongation factor Tu, mitochondrial	21	21	21	57.3	57.3	57.3	49.541	0	323.31	773	20.3706	20.2999	20.1652	20.1718	20.2478	20.3676	20.2659	20.2893	20.314	20.3051	20.2692	20.3459
ARPC2	O15144	Actin-related protein 2/3 complex subunit 2	11	11	11	57.3	57.3	57.3	34.333	0	200.15	485	18.973	19.1187	19.1225	19.0134	19.231	19.2447	19.2448	19.3216	19.1908	19.2586	19.1195	19.241
NSG2	Q9Y328	Neuron-specific protein family member 2	6	6	6	57.3	57.3	57.3	19.085	0	16.484	74	18.3292	17.9906	17.9997	17.8607	18.1279	18.2186	17.8462	17.8244	17.7199	17.8381	17.6883	17.8382
MDH1	P40925	Malate dehydrogenase, cytoplasmic	13	13	13	57.2	57.2	57.2	36.426	0	323.31	858	20.8936	20.6474	20.8294	20.5708	20.483	20.6067	20.6061	20.6348	20.7693	20.6971	20.5369	20.6565
RANBP1	P43487	Ran-specific GTPase-activating protein	8	8	8	57.2	57.2	57.2	23.31	0	281.87	458	20.6055	20.4973	20.4367	20.727	20.7694	20.7324	20.7282	20.7683	20.6189	20.6183	20.775	20.8774
ATP6V1B2	P21281	V-type proton ATPase subunit B, brain isoform	16	16	16	57.1	57.1	57.1	56.5	0	243.09	685	19.2723	19.2324	19.2016	18.6504	18.7765	18.9798	18.8765	18.8947	18.6784	18.9808	18.9951	19.0954
PPP4R2	Q9NY27	Serine/threonine-protein phosphatase 4 regulatory subunit 2	17	17	17	57.1	57.1	57.1	46.898	0	138.91	245	16.5878	16.1905	15.1629	16.9449	16.9521	16.8305	16.6056	16.2487	16.5031	16.4189	16.7844	16.66
NUDT2	P50583	Bis(5-nucleosyl)-tetraphosphatase [asymmetrical]	5	5	5	57.1	57.1	57.1	16.829	0	54.662	159	17.5501	17.6683	17.7441	18.0188	17.7483	17.6177	17.735	17.8451	17.7517	17.6848	17.6367	17.4962
RPL22	P35268	60S ribosomal protein L22	5	5	4	57	57	50.8	14.787	0	323.31	173	21.4519	21.263	21.2989	20.3284	20.1819	20.5177	20.339	20.7298	20.4849	20.5306	20.3868	21.0093
LRPPRC	P42704	Leucine-rich PPR motif-containing protein, mitochondrial	54	54	54	57	57	57	157.9	0	323.31	3002	20.3939	20.4293	20.441	20.435	20.4334	20.4262	20.4194	20.4256	20.4164	20.4381	20.447	20.3701
MARS	P56192	Methionine--tRNA ligase, cytoplasmic	35	35	35	57	57	57	101.11	0	323.31	1033	19.532	19.6846	19.6822	19.7925	19.8365	19.7394	19.74	19.7364	19.7814	19.7107	19.6934	19.6684
SPTBN1	Q01082	Spectrin beta chain, non-erythrocytic 1	94	94	14	57	57	9.1	274.61	0	323.31	3119	18.4127	18.5005	18.5489	18.7174	18.5828	18.5049	18.5594	18.5437	18.5381	18.6227	18.5443	18.4213
DYNC1H1	Q14204	Cytoplasmic dynein 1 heavy chain 1	211	211	210	57	57	56.8	532.4	0	323.31	8645	21.2865	21.2303	21.1958	21.3554	21.3044	21.3425	21.3324	21.2934	21.3296	21.3084	21.2549	21.2237
SND1	Q7KZF4	Staphylococcal nuclease domain-containing protein 1	40	40	40	57	57	57	102	0	323.31	1512	20.7794	20.6842	20.6455	20.7796	20.8689	20.9341	20.8195	20.8308	20.8157	20.8695	20.811	20.8903
WDR61	Q9GZS3	WD repeat-containing protein 61;WD repeat-containing protein 61, N-terminally processed	9	9	9	57	57	57	33.58	0	323.31	478	19.4838	19.6633	19.6695	19.8388	19.6915	19.6286	19.7431	19.8149	19.7606	19.7826	19.7086	19.6436
SH3BGRL3	Q9H299	SH3 domain-binding glutamic acid-rich-like protein 3	3	3	3	57	57	57	10.438	0	158.19	165	19.7137	19.5385	17.8147	19.9072	19.633	19.6602	19.6763	19.5982	19.6541	19.5231	19.7986	19.5848
BOLA2	Q9H3K6	BolA-like protein 2	5	5	5	57	57	57	10.116	0	40.502	115	17.5239	17.82	18.1163	18.5388	18.5239	18.0655	18.2502	18.3318	18.5006	17.6685	18.0126	17.773
PSMC3	P17980	26S protease regulatory subunit 6A	20	20	20	56.9	56.9	56.9	49.203	0	323.31	814	20.7965	20.86	20.3918	20.5239	20.527	20.5231	20.4727	20.5234	20.6525	20.6919	20.7022	20.6309
MAPK1	P28482	Mitogen-activated protein kinase 1	13	13	12	56.9	56.9	50.3	41.389	0	210.56	378	18.0985	18.1581	18.0892	18.5259	18.6823	18.547	18.6801	18.4768	18.6916	18.4333	18.4604	18.4111
AKR1A1	P14550	Alcohol dehydrogenase [NADP(+)]	13	13	13	56.9	56.9	56.9	36.573	0	126.37	450	21.5213	21.5788	21.7263	21.6828	21.7198	21.571	21.7015	21.5937	21.6497	21.5428	21.6172	21.5536
PDXDC1	Q6P996	Pyridoxal-dependent decarboxylase domain-containing protein 1	23	23	23	56.9	56.9	56.9	86.706	0	115.06	427	17.3886	17.4604	17.7178	17.6163	17.6406	17.5654	17.5978	17.4771	17.5121	17.4632	17.4353	17.4307
BCAS2	O75934	Pre-mRNA-splicing factor SPF27	7	7	7	56.9	56.9	56.9	26.131	0	92.563	238	16.8596	16.7239	16.3307	17.0077	17.1707	16.7219	16.7284	16.646	16.8663	16.7634	16.9958	16.6291
PDCL3	Q9H2J4	Phosducin-like protein 3	11	11	11	56.9	56.9	56.9	27.614	0	73.453	290	18.4769	18.3765	17.9887	18.7899	18.7174	18.6303	18.7176	18.4594	18.5726	18.696	18.5133	18.3652
PLS3	P13797	Plastin-3	25	25	23	56.8	56.8	53	70.81	0	323.31	858	17.8803	17.8594	18.2527	18.1117	17.8841	17.8965	17.9195	17.845	17.7737	18.0141	17.9613	17.7174
PSMD7	P51665	26S proteasome non-ATPase regulatory subunit 7	12	12	12	56.8	56.8	56.8	37.025	0	323.31	794	19.4332	19.5493	19.627	19.875	19.8361	19.8178	19.6313	19.6095	19.6558	19.6435	19.6159	19.474
CBX3	Q13185	Chromobox protein homolog 3	9	7	7	56.8	50.3	50.3	20.811	0	62.296	168	21.3753	21.3445	21.3463	21.0672	21.0087	21.1143	20.9191	20.8567	21.0207	21.2111	21.1433	21.1699
DUSP3	P51452	Dual specificity protein phosphatase 3	6	6	6	56.8	56.8	56.8	20.478	0	46.782	63	17.8781	16.8168	17.4583	17.5955	17.4007	17.3555	17.4255	17.2372	17.5075	17.1884	17.2271	17.4647
HNRNPK	P61978-3	Heterogeneous nuclear ribonucleoprotein K	27	2	2	56.8	3	3	48.562	0	9.9281	93	20.4259	20.0667	20.2164	20.1933	20.0971	20.0242	19.6279	19.7402	20.4585	20.1255	19.6412	20.0996
GMPS	P49915	GMP synthase [glutamine-hydrolyzing]	25	25	25	56.7	56.7	56.7	76.715	0	323.31	949	19.1677	19.2017	19.3637	19.1472	19.1942	19.2359	19.3287	19.2375	19.3266	19.2691	19.2269	19.1471
EDC3	Q96F86	Enhancer of mRNA-decapping protein 3	15	15	15	56.7	56.7	56.7	56.077	0	244.56	669	17.7882	17.8531	18.1771	17.6795	17.7527	17.5531	17.778	17.875	17.7599	17.6959	17.7359	17.8703
FADD	Q13158	FAS-associated death domain protein	5	5	5	56.7	56.7	56.7	23.279	0	130.12	244	16.7717	16.6102	15.6174	16.2884	16.1751	16.1544	16.3136	16.2538	16.3454	16.4119	16.4377	16.333
PSME3	P61289	Proteasome activator complex subunit 3	9	9	9	56.7	56.7	56.7	29.506	0	95.344	316	19.6277	19.6542	19.5293	19.716	19.5498	19.6621	19.6235	19.5321	19.5934	19.5799	19.662	19.4457
PRKAB1	Q9Y478	5-AMP-activated protein kinase subunit beta-1	9	9	9	56.7	56.7	56.7	30.382	0	57.155	171	17.4818	17.4328	17.4914	17.7085	17.8619	17.8165	17.8511	17.7617	17.5082	17.731	17.8816	17.7258
DCAKD	Q8WVC6	Dephospho-CoA kinase domain-containing protein	12	12	12	56.7	56.7	56.7	26.55	0	55.161	443	16.7852	16.9874	16.8398	17.0815	17.059	17.0011	16.9897	17.1532	17.0294	17.043	16.9885	16.8685
QARS	P47897	Glutamine--tRNA ligase	27	27	26	56.6	56.6	55.7	87.798	0	323.31	1027	19.4745	19.6123	19.4272	19.8466	19.8583	19.8213	19.751	19.7068	19.7001	19.8482	19.7718	19.672
DYNC1LI1	Q9Y6G9	Cytoplasmic dynein 1 light intermediate chain 1	24	22	22	56.6	51.2	51.2	56.578	0	323.31	536	17.7169	17.7385	17.5684	17.8074	17.7301	17.7052	17.5725	17.518	17.5522	17.6671	17.6649	17.5825
NCOA7	Q8NI08-2	Nuclear receptor coactivator 7	30	30	29	56.5	56.5	55.1	104.85	0	323.31	695	18.597	18.4357	18.4867	18.7435	18.7371	18.7464	18.7022	18.7138	18.6989	18.7276	18.6202	18.5995
PSMA7	O14818	Proteasome subunit alpha type-7	11	11	11	56.5	56.5	56.5	27.887	0	315.26	436	20.2984	20.1609	20.0988	19.9442	20.1212	20.2477	20.0747	20.1132	20.0268	19.9969	20.0268	20.0028
PSMA6	P60900	Proteasome subunit alpha type-6	13	13	13	56.5	56.5	56.5	27.399	0	296.4	500	20.6882	20.3735	20.4712	20.3581	20.274	20.3766	20.3401	20.2489	20.1857	20.3412	20.3914	20.3416
RAN	P62826	GTP-binding nuclear protein Ran	13	13	13	56.5	56.5	56.5	24.423	0	276.99	584	22.6098	22.4016	22.2423	22.6857	22.4934	22.5568	22.4081	22.4515	22.626	22.4302	22.3645	22.3284
PIP4K2B	P78356	Phosphatidylinositol 5-phosphate 4-kinase type-2 beta	14	14	13	56.5	56.5	52.4	47.377	0	231.61	316	18.2535	18.2437	18.0973	18.3187	18.3403	18.1866	18.1773	18.0014	18.1397	18.1741	18.1557	18.2588
METAP1	P53582	Methionine aminopeptidase 1	14	14	14	56.5	56.5	56.5	43.215	0	197.52	495	17.8615	17.917	17.9058	18.2859	18.1738	17.8509	18.2105	17.986	18.0912	17.9555	18.0987	17.9887
RPS28	P62857	40S ribosomal protein S28	5	5	5	56.5	56.5	56.5	7.8409	0	74.654	193	19.7467	19.7157	17.9802	18.9378	18.568	19.0145	19.366	20.5874	19.9435	19.0485	20.1503	21.0481
SF3B1	O75533	Splicing factor 3B subunit 1	49	49	48	56.4	56.4	56.4	145.83	0	323.31	2254	19.9509	20.067	19.9096	20.2103	20.0877	20.0872	20.0614	20.1713	20.1313	20.1009	20.1599	20.0944
HNRNPF	P52597	Heterogeneous nuclear ribonucleoprotein F;Heterogeneous nuclear ribonucleoprotein F, N-terminally processed	15	12	12	56.4	49.9	49.9	45.671	0	323.31	1387	21.5023	21.3961	20.2407	21.6698	21.546	21.56	21.5926	21.5825	21.7131	21.668	21.6123	21.7315
HADH	Q16836	Hydroxyacyl-coenzyme A dehydrogenase, mitochondrial	9	9	9	56.4	56.4	56.4	34.293	0	323.31	725	21.8225	21.7381	20.7494	21.9568	21.8924	21.9668	22.0581	21.9962	22.1336	21.9773	21.9518	21.8369
COPG2	Q9UBF2	Coatomer subunit gamma-2	30	27	27	56.4	51.5	51.5	97.621	0	323.31	1051	18.8745	18.7903	18.9758	19.1684	19.0934	19.1026	19.086	19.0125	19.0397	19.0069	18.9865	18.9643
OXSR1	O95747	Serine/threonine-protein kinase OSR1	17	17	13	56.4	56.4	46.9	58.022	0	286.91	401	18.3083	18.2824	18.6083	18.3976	18.4394	18.4954	18.52	18.5103	18.4888	18.4081	18.4406	18.2613
RAD23A	P54725-3	UV excision repair protein RAD23 homolog A	8	8	7	56.4	56.4	56.4	39.538	0	191.27	120	16.4476	16.2887	16.6898	15.5498	16.3185	16.1865	16.4191	16.0404	15.7367	16.5015	16.2442	16.4559
DSTN	P60981	Destrin	9	9	9	56.4	56.4	56.4	18.506	0	63.915	360	19.2502	19.08	19.2006	19.4126	19.4836	19.382	19.3649	19.2354	19.3884	19.3725	19.132	19.1926
TOMM7	Q9P0U1	Mitochondrial import receptor subunit TOM7 homolog	4	4	4	56.4	56.4	56.4	6.2484	0	16.913	162	19.5667	19.5926	19.4956	20.5262	20.7487	20.4289	20.406	19.909	20.0868	20.0437	19.8342	19.8031
KDM1A	O60341	Lysine-specific histone demethylase 1A	28	28	27	56.3	56.3	50.9	92.902	0	323.31	904	18.6264	18.5468	18.4125	18.4786	18.4509	18.5267	18.5639	18.581	18.5845	18.5524	18.4759	18.4806
COPA	P53621	Coatomer subunit alpha;Xenin;Proxenin	49	49	49	56.3	56.3	56.3	138.34	0	323.31	1880	19.5631	19.5734	19.4898	20.0577	19.8981	19.9333	19.9317	20.0344	20.0591	19.9282	19.8881	19.848
KCTD12	Q96CX2	BTB/POZ domain-containing protein KCTD12	12	12	12	56.3	56.3	56.3	35.7	0	270.33	287	20.1058	20.0397	19.9859	19.8847	19.9526	19.9854	19.9332	19.9489	19.9146	19.9815	19.9512	19.9112
UBE2I	P63279	SUMO-conjugating enzyme UBC9	12	12	12	56.3	56.3	56.3	18.007	0	172.92	304	19.2231	18.9767	18.793	19.3002	19.2249	18.9891	19.2022	19.2474	19.4707	19.1585	19.2111	19.1833
PAFAH1B1	P43034	Platelet-activating factor acetylhydrolase IB subunit alpha	17	17	17	56.3	56.3	56.3	46.637	0	168.53	626	19.8829	19.9915	20.0129	20.061	20.057	20.0777	20.0813	20.1287	19.9791	20.0531	20.0239	19.9863
KPNA3	O00505	Importin subunit alpha-4	17	17	13	56.2	56.2	45.7	57.81	0	323.31	385	18.8203	18.8807	18.8322	18.7426	18.7986	18.6359	18.7207	18.7352	18.5067	18.5814	18.6176	18.5988
TOMM70A	O94826	Mitochondrial import receptor subunit TOM70	20	20	20	56.2	56.2	56.2	67.454	0	323.31	620	19.3394	19.1692	19.3265	19.0804	18.9575	19.0245	19.1453	19.0653	19.1375	19.1488	19.2054	19.3028
RPN1	P04843	Dolichyl-diphosphooligosaccharide--protein glycosyltransferase subunit 1	28	28	28	56.2	56.2	56.2	68.569	0	323.31	1084	20.9765	21.0313	21.0122	21.1932	21.1039	21.1482	21.0584	21.0947	21.1544	21.1359	21.0288	21.036
CTNNA2	P26232-2	Catenin alpha-2	34	34	26	56.2	56.2	47	100.45	0	323.31	1422	19.1608	18.9996	19.1475	18.8893	18.883	18.9685	18.9109	18.9371	18.9259	19.0243	19.0361	18.9038
RPL9	P32969	60S ribosomal protein L9	10	10	10	56.2	56.2	56.2	21.863	0	323.31	633	21.5797	21.5718	21.5431	21.2704	21.3871	21.4103	21.3768	21.352	21.4091	21.3729	21.4293	21.5112
MCM2	P49736	DNA replication licensing factor MCM2	43	43	42	56.2	56.2	55.6	101.89	0	323.31	1163	19.987	19.8919	19.5252	19.7736	19.8887	19.9253	19.9431	19.8519	19.9287	19.8623	19.7722	19.9048
TP53BP1	Q12888	Tumor suppressor p53-binding protein 1	65	65	1	56.2	56.2	1.7	213.57	0	323.31	392	18.0226	18.1545	18.2501	17.9599	17.9446	18.0624	18.1621	18.001	17.7068	18.0762	18.1163	17.974
FTO	Q9C0B1	Alpha-ketoglutarate-dependent dioxygenase FTO	20	20	20	56.2	56.2	56.2	58.281	0	323.31	820	20.1461	20.1174	20.1336	19.9024	19.8911	19.9912	19.9232	19.9617	19.9339	20.043	19.9623	19.984
CAPZB	P47756-2	F-actin-capping protein subunit beta	10	10	10	56.2	56.2	56.2	30.628	0	207.3	409	20.5692	20.0691	20.0697	19.7026	19.6059	19.7844	19.6496	19.8908	19.4436	19.7666	19.914	19.7498
BAX	Q07812	Apoptosis regulator BAX	10	10	9	56.2	56.2	51.6	21.184	0	86.188	315	18.6819	18.2485	17.9875	18.0133	18.1181	18.2189	18.0154	17.9787	18.1924	17.9818	18.3084	18.3681
CBS	P35520	Cystathionine beta-synthase	15	15	15	56.1	56.1	56.1	60.586	0	323.31	706	19.5955	19.7723	19.6934	20.0489	19.9046	19.8133	20.0455	19.9741	20.0718	19.914	19.6052	19.8382
SEPHS1	P49903	Selenide, water dikinase 1	10	10	10	56.1	56.1	56.1	42.91	0	323.31	498	19.2843	19.1283	19.0736	19.4191	19.3854	19.3124	19.2885	19.3132	19.2822	19.2568	19.3527	19.0952
CLNS1A	P54105	Methylosome subunit pICln	9	9	9	56.1	56.1	56.1	26.215	0	323.31	373	19.301	19.0601	18.7981	19.1977	19.2293	19.2004	19.2166	19.2153	19.0156	19.1786	19.1162	19.2038
RPS3A	P61247	40S ribosomal protein S3a	20	20	20	56.1	56.1	56.1	29.945	0	323.31	1041	20.7126	20.5108	20.2167	20.6328	20.6767	20.6362	20.6374	20.6887	20.7094	20.6294	20.6674	20.8301
GTF2I	P78347-4	General transcription factor II-I	42	42	39	56.1	56.1	50.9	110.1	0	323.31	1204	21.0548	21.0395	20.8372	21.006	21.0105	20.9735	21.0301	21.1246	21.0523	21.1581	21.1325	21.1426
PSME2	Q9UL46	Proteasome activator complex subunit 2	8	8	8	56.1	56.1	56.1	27.401	0	323.31	513	19.4872	19.6968	20.0158	19.6643	19.6216	19.5734	19.6334	19.4266	19.4915	19.4355	19.5851	19.5363
RANBP3	Q9H6Z4-3	Ran-binding protein 3	18	18	17	56.1	56.1	55.7	53.41	0	186.26	193	18.7318	18.8503	18.9167	19.328	19.0532	18.9311	18.8692	18.9537	19.1204	18.9669	18.9513	18.888
CNRIP1	Q96F85	CB1 cannabinoid receptor-interacting protein 1	7	7	7	56.1	56.1	56.1	18.648	0	109.04	331	18.6837	18.9093	18.6107	18.7587	18.7245	18.911	18.7856	18.6183	18.7327	18.6354	18.6404	18.724
CAP1	Q01518	Adenylyl cyclase-associated protein 1	25	25	1	56	56	4.8	51.901	0	323.31	878	21.1742	21.0411	21.1183	21.1336	21.2428	21.1364	21.0765	21.0763	21.0792	21.037	20.9984	21.0799
USP7	Q93009	Ubiquitin carboxyl-terminal hydrolase 7	40	40	40	56	56	56	128.3	0	323.31	1726	19.9159	19.9461	19.9342	20.107	20.0491	20.0729	20.0567	20.1143	20.1103	20.0771	20.0494	19.9478
PSMD1	Q99460	26S proteasome non-ATPase regulatory subunit 1	35	35	35	56	56	56	105.84	0	323.31	1590	19.3724	19.3282	19.2408	19.5393	19.5007	19.535	19.4746	19.6026	19.5271	19.4456	19.3968	19.3997
RAB5C	P51148	Ras-related protein Rab-5C	8	8	6	56	56	46.3	23.482	0	206.4	222	20.1316	20.0066	19.5031	19.8804	19.777	20.1454	19.7547	19.2765	19.4053	20.0042	19.8808	19.7592
PHGDH	O43175	D-3-phosphoglycerate dehydrogenase	23	23	23	55.9	55.9	55.9	56.65	0	323.31	1100	21.1224	20.8516	20.5738	20.6961	20.826	20.9503	20.8753	20.8541	20.7577	20.9396	20.9458	21.0613
LAMTOR1	Q6IAA8	Ragulator complex protein LAMTOR1	7	7	7	55.9	55.9	55.9	17.745	0	37.104	95	16.6098	17.03	17.5659	16.3888	16.7521	16.3207	16.7963	16.4997	16.7808	16.5298	16.8276	16.601
CAP1	Q01518-2	Adenylyl cyclase-associated protein 1	25	1	1	55.9	4.6	4.6	51.83	0	11.689	41	17.4605	17.8044	17.9875	17.426	17.2905	17.0579	17.264	16.9962	17.344	17.464	17.5328	17.4597
MSN	P26038	Moesin	29	29	20	55.8	55.8	41.8	67.819	0	323.31	944	21.9108	21.7268	21.1754	21.7369	21.7932	21.7915	21.6936	21.7781	21.7428	21.8214	21.9637	21.8112
ELAVL4	P26378-1	ELAV-like protein 4	16	16	1	55.8	55.8	7.4	41.769	0	323.31	517	21.2507	20.9927	20.6682	20.272	20.4561	20.7704	20.772	20.675	20.6176	20.7429	20.8669	20.8161
CAND1	Q86VP6	Cullin-associated NEDD8-dissociated protein 1	43	43	42	55.8	55.8	54.6	136.37	0	323.31	2266	21.0054	21.053	21.0215	21.2081	21.0942	21.1406	21.1662	21.1361	21.1547	21.0621	21.1599	21.0501
RTCB	Q9Y3I0	tRNA-splicing ligase RtcB homolog	19	19	19	55.8	55.8	55.8	55.21	0	294.97	776	20.3357	20.2496	20.3087	20.4042	20.3635	20.3039	20.2685	20.2676	20.3486	20.3194	20.3067	20.344
PLIN3	O60664	Perilipin-3	12	12	12	55.8	55.8	55.8	47.074	0	272.57	360	18.3501	18.0948	18.4155	17.8995	17.9331	18.0354	18.0247	18.0031	17.9663	18.063	17.9635	18.0446
RAD21	O60216	Double-strand-break repair protein rad21 homolog	21	21	20	55.8	55.8	54	71.689	0	155.9	618	17.7332	17.5414	17.6227	17.8016	17.5722	17.7437	17.7293	17.8099	17.7942	17.7254	17.6398	17.6774
AIMP1	Q12904	Aminoacyl tRNA synthase complex-interacting multifunctional protein 1;Endothelial monocyte-activating polypeptide 2	10	10	10	55.8	55.8	55.8	34.352	0	42.532	319	18.5703	18.5728	18.9997	18.529	18.646	18.7523	18.5703	18.5608	18.5153	18.5224	18.5859	18.3913
PARP1	P09874	Poly [ADP-ribose] polymerase 1	50	50	50	55.7	55.7	55.7	113.08	0	323.31	2029	20.8294	20.7509	20.8286	20.8368	20.827	20.825	20.7908	20.7814	20.9164	20.8606	20.7537	20.7935
SLC25A11	Q02978	Mitochondrial 2-oxoglutarate/malate carrier protein	10	10	10	55.7	55.7	55.7	34.061	0	323.31	561	19.6707	19.502	19.6217	19.4069	19.3448	19.6306	19.4521	19.4535	19.4116	19.4901	19.4452	19.4923
DCUN1D5	Q9BTE7	DCN1-like protein 5	8	8	8	55.7	55.7	55.7	27.508	0	37.74	241	17.0954	17.0561	17.3435	16.8886	16.7807	16.801	16.8982	16.7462	16.7589	16.9012	16.8472	16.8539
TARS	P26639	Threonine--tRNA ligase, cytoplasmic	34	34	30	55.6	55.6	49.8	83.434	0	323.31	994	19.8611	19.9137	20.2963	19.9333	19.9665	19.9678	19.9755	19.8982	19.9577	19.961	19.9408	19.8392
PRDX2	P32119	Peroxiredoxin-2	13	12	12	55.6	50	50	21.892	0	323.31	918	22.3228	22.2847	22.5203	22.3723	22.4164	22.43	22.3602	22.3583	22.3562	22.2993	22.3794	22.5632
HNRNPM	P52272	Heterogeneous nuclear ribonucleoprotein M	29	29	29	55.6	55.6	55.6	77.515	0	323.31	1472	22.0663	21.8603	21.9097	21.793	21.8419	21.9952	21.8434	21.7877	21.7782	21.8927	22.0049	21.9725
DHX9	Q08211	ATP-dependent RNA helicase A	56	56	56	55.6	55.6	55.6	140.96	0	323.31	3175	21.6076	21.6028	21.6644	21.6375	21.5879	21.6143	21.5971	21.5972	21.6127	21.6503	21.5688	21.5162
APPL2	Q8NEU8	DCC-interacting protein 13-beta	22	22	20	55.6	55.6	52.3	74.493	0	323.31	472	17.3856	17.3292	17.2887	17.8298	17.6822	17.6451	17.7671	17.7553	17.7291	17.8379	17.6839	17.4473
	P06753-2		23	23	11	55.6	55.6	33.5	29.032	0	281.09	754	20.953	20.7545	20.7115	20.8236	20.6791	20.6815	20.5843	20.7948	20.7884	20.7652	20.727	20.818
ETFA	P13804	Electron transfer flavoprotein subunit alpha, mitochondrial	12	12	12	55.6	55.6	55.6	35.079	0	140.92	646	19.0628	19.3782	19.5478	19.3416	19.2696	19.2983	19.221	19.1166	19.2619	19.3604	19.2837	19.0571
SRM	P19623	Spermidine synthase	12	12	12	55.6	55.6	55.6	33.824	0	114.95	358	19.4143	19.4761	19.5116	19.4178	19.5317	19.455	19.7633	19.5384	19.657	19.474	19.5345	19.4345
NIP7	Q9Y221	60S ribosome subunit biogenesis protein NIP7 homolog	6	6	6	55.6	55.6	55.6	20.462	0	25.801	325	17.7139	17.7631	17.5198	17.9508	17.9498	17.8986	17.8573	17.7581	17.8162	17.9306	17.8899	17.6683
HTATSF1	O43719	HIV Tat-specific factor 1	27	27	23	55.5	55.5	51.7	85.852	0	323.31	504	17.4687	17.3188	17.1096	17.5773	17.5127	17.6344	17.6526	17.5605	17.5392	17.6155	17.454	17.4139
UGP2	Q16851	UTP--glucose-1-phosphate uridylyltransferase	15	1	1	55.5	3	3	56.94	0	3.8416	8	15.4262	14.4863	14.1614	14.0989	14.4508	14.776	14.8463	14.3694	14.5225	15.0816	14.5314	14.3527
ARPC4	P59998	Actin-related protein 2/3 complex subunit 4	8	8	8	55.4	55.4	55.4	19.667	0	323.31	494	19.526	19.7478	19.4185	20.8106	20.8391	20.6229	20.4813	20.2136	20.5508	20.5302	20.3584	19.9492
FLNC	Q14315	Filamin-C	91	87	85	55.4	53.5	52.2	291.02	0	323.31	2536	20.2787	20.3402	20.2646	20.3044	20.2922	20.2982	20.3129	20.3069	20.2771	20.3413	20.2124	20.1888
PEA15	Q15121	Astrocytic phosphoprotein PEA-15	5	5	5	55.4	55.4	55.4	15.04	0	323.31	282	17.4003	17.6538	18.0073	17.5527	17.4959	17.3449	17.3086	17.0699	17.0756	17.37	17.594	17.2718
ZYX	Q15942	Zyxin	19	19	19	55.4	55.4	55.4	61.277	0	323.31	743	20.1327	20.0359	20.1507	20.2713	20.085	20.0188	20.0842	19.9223	19.9073	20.1081	20.1946	19.9982
MAPT	P10636-3	Microtubule-associated protein tau	14	2	1	55.4	10.8	7	32.944	0	8.5665	90	18.9669	18.913	18.9849	18.8474	18.9291	18.9148	18.6503	18.8953	18.8608	18.9797	18.8331	18.8404
FEN1	P39748	Flap endonuclease 1	15	15	15	55.3	55.3	55.3	42.592	0	323.31	651	19.1023	18.8993	18.9856	19.1425	19.2633	19.2725	19.178	19.2404	19.2299	19.0867	19.0883	19.2549
LARP1	Q6PKG0	La-related protein 1	43	43	40	55.3	55.3	52.6	123.51	0	323.31	1166	20.1481	20.115	20.2424	20.3766	20.2384	20.2558	20.1816	20.2476	20.2404	20.2425	20.1834	20.1423
IRS2	Q9Y4H2	Insulin receptor substrate 2	44	44	43	55.3	55.3	52.3	137.33	0	323.31	552	19.8062	19.8469	19.8369	19.9812	19.9728	20.0414	19.9275	20.0152	20.0477	19.9231	19.7815	19.7575
GGCT	O75223	Gamma-glutamylcyclotransferase	7	7	7	55.3	55.3	55.3	21.007	0	192.4	191	19.2641	19.2151	19.1263	19.1349	19.0258	19.0982	19.1087	19.0575	18.9191	19.1505	19.1392	19.0495
COG2	Q14746	Conserved oligomeric Golgi complex subunit 2	25	25	25	55.3	55.3	55.3	83.207	0	178.69	503	16.6512	16.9318	17.0144	17.0362	16.819	16.77	16.958	16.7923	16.6964	16.9137	16.9309	16.7315
PSMD10	O75832	26S proteasome non-ATPase regulatory subunit 10	9	9	9	55.3	55.3	55.3	24.428	0	166.28	307	18.5002	18.5703	18.8201	18.9042	18.8137	18.7321	18.7844	18.7954	18.8789	18.5227	18.7036	18.7499
RAB6A	P20340	Ras-related protein Rab-6A	9	9	1	55.3	55.3	10.6	23.593	0	133.97	65	19.069	18.0778	18.8025	17.496	17.499	17.852	18.444	18.2427	17.7586	18.2614	17.4947	18.0396
POLR2C	P19387	DNA-directed RNA polymerase II subunit RPB3	9	9	9	55.3	55.3	55.3	31.441	0	94.953	311	18.3234	18.0643	18.2498	17.591	17.7295	17.612	17.467	17.5704	17.8323	17.7827	17.6679	17.7959
RAVER1	Q8IY67-2	Ribonucleoprotein PTB-binding 1	19	19	18	55.2	55.2	53.5	77.859	0	323.31	712	18.8835	18.9984	19.0293	19.2105	19.0581	18.9969	19.0489	19.0026	19.0434	18.881	18.9733	18.8455
RAB1B;RAB1C	Q9H0U4	Ras-related protein Rab-1B;Putative Ras-related protein Rab-1C	10	10	5	55.2	55.2	24.4	22.171	0	323.31	601	20.6329	20.3617	20.5755	20.0915	20.3241	20.4902	20.0967	20.1631	20.2709	20.3275	20.2428	20.4852
UBA2	Q9UBT2	SUMO-activating enzyme subunit 2	26	26	4	55.2	55.2	10.9	71.223	0	323.31	1097	20.532	20.5161	20.3632	20.3683	20.336	20.3815	20.3615	20.3582	20.3714	20.2968	20.3769	20.3995
NANS	Q9NR45	Sialic acid synthase	14	14	14	55.2	55.2	55.2	40.307	0	137.84	689	18.8562	18.5517	18.9476	18.8699	18.7353	18.8048	18.7592	18.6711	18.8008	18.7869	18.6902	18.6164
NDUFA9	Q16795	NADH dehydrogenase [ubiquinone] 1 alpha subcomplex subunit 9, mitochondrial	20	20	20	55.2	55.2	55.2	42.509	0	79.267	828	18.5959	18.8199	18.8668	18.9305	18.6175	18.7368	18.7354	18.7757	18.6862	18.7614	18.6899	18.6318
PTP4A2	Q12974	Protein tyrosine phosphatase type IVA 2	5	4	3	55.1	46.7	37.7	19.127	0	48.848	125	16.1008	15.823	16.2767	16.849	16.7439	16.4632	16.7751	16.5468	16.6432	16.4513	16.5643	16.4661
GNPDA2	Q8TDQ7	Glucosamine-6-phosphate isomerase 2	8	3	3	55.1	27.2	27.2	31.084	0	21.749	73	15.6519	15.8257	16.082	15.6755	15.4961	15.4358	15.7328	15.6409	15.6247	15.7537	15.8712	15.784
ATP5I	P56385	ATP synthase subunit e, mitochondrial	3	3	3	55.1	55.1	55.1	7.9331	0.0087941	-1.4177	20	17.1908	16.2065	16.6274	15.9824	16.112	16.2746	13.4344	15.5492	13.9022	13.676	16.4138	16.1818
DNAJA1	P31689	DnaJ homolog subfamily A member 1	16	16	16	54.9	54.9	54.9	44.868	0	323.31	701	20.7619	20.3731	20.5655	20.5581	20.4933	20.6176	20.4522	20.4894	20.5939	20.3596	20.3195	20.4721
HYOU1	Q9Y4L1	Hypoxia up-regulated protein 1	39	39	39	54.9	54.9	54.9	111.33	0	323.31	1869	20.5452	20.4633	20.3755	20.1956	20.3774	20.464	20.3195	20.3936	20.2092	20.543	20.4506	20.5908
	P0DPI2		7	7	7	54.9	54.9	54.9	28.17	0	180.26	380	19.9315	19.8214	19.8079	20.2437	20.1155	20.1127	20.0929	20.2066	20.2585	20.0575	20.1006	19.9057
ARPC1A	Q92747	Actin-related protein 2/3 complex subunit 1A	18	18	17	54.9	54.9	48.6	41.569	0	134.86	641	19.3512	19.5637	19.6857	19.8141	19.7292	19.5987	19.7809	19.8459	19.9399	19.6662	19.6899	19.5553
WDR1	O75083	WD repeat-containing protein 1	15	15	15	54.8	54.8	54.8	66.193	0	323.31	801	18.5676	18.5262	18.5557	18.6113	18.7172	18.7959	18.7072	18.6228	18.7699	18.6986	18.5505	18.5094
COPZ1	P61923	Coatomer subunit zeta-1	5	5	5	54.8	54.8	54.8	20.198	0	31.478	172	18.9338	18.9055	18.4743	18.7465	18.6929	18.828	18.6834	18.5863	18.7692	18.6602	18.6205	18.4826
MIF	P14174	Macrophage migration inhibitory factor	5	5	5	54.8	54.8	54.8	12.476	0	23.408	310	21.7498	20.9001	21.383	21.5055	21.499	21.3591	21.6901	21.1586	21.044	21.4194	21.3264	21.3104
RAP1GDS1	P52306	Rap1 GTPase-GDP dissociation stimulator 1	19	19	2	54.7	54.7	4.8	66.316	0	323.31	1044	19.0257	18.9091	19.2384	19.0553	18.9166	18.8242	18.8987	18.8463	18.8102	18.9181	18.9594	18.9766
NCBP1	Q09161	Nuclear cap-binding protein subunit 1	28	28	28	54.7	54.7	54.7	91.838	0	323.31	1333	18.9129	18.8387	18.9396	19.2556	19.1618	19.0654	19.206	19.1031	19.1424	19.0565	19.0959	18.9491
IRF2BP2	Q7Z5L9	Interferon regulatory factor 2-binding protein 2	16	14	13	54.7	47.5	45	61.024	0	323.31	357	19.2017	19.2343	19.3148	19.5549	19.3782	19.3059	19.3021	19.3673	19.4553	19.39	19.3943	19.2648
2020-09-09	Q9UHD8-5	Septin-9	28	28	26	54.7	54.7	52.2	64.681	0	323.31	836	20.452	20.3205	20.0458	20.4194	20.337	20.3711	20.347	20.2871	20.2888	20.3753	20.3698	20.2233
NIT2	Q9NQR4	Omega-amidase NIT2	9	9	9	54.7	54.7	54.7	30.608	0	60.435	198	17.4867	17.4949	17.9346	17.5612	17.6241	17.2925	17.9431	17.4046	17.9749	17.454	17.7312	17.3727
CBX1	P83916	Chromobox protein homolog 1	9	9	8	54.6	54.6	54.6	21.418	0	323.31	251	20.4653	20.1492	20.3521	19.4107	19.6706	19.6232	19.4282	19.3219	19.3625	19.6429	19.5324	19.9662
SNRPD1	P62314	Small nuclear ribonucleoprotein Sm D1	4	4	4	54.6	54.6	54.6	13.281	0	276.52	462	22.6079	22.8355	22.7136	22.9601	22.6318	22.9847	22.7814	23.0774	23.0125	23.0066	22.743	22.7058
UBE2N	P61088	Ubiquitin-conjugating enzyme E2 N	6	6	6	54.6	54.6	54.6	17.138	0	135.81	371	20.5281	20.1975	20.4308	19.9247	20.2028	20.2272	20.0079	20.0238	19.9815	20.0289	20.2356	20.3751
SRSF10	O75494-3	Serine/arginine-rich splicing factor 10	12	12	9	54.6	54.6	48.1	22.222	0	74.081	270	19.2379	19.4499	19.3326	19.636	19.491	19.3893	19.327	19.221	19.3387	19.5385	19.44	19.046
GNAO1	P09471-2	Guanine nucleotide-binding protein G(o) subunit alpha	17	16	3	54.5	51.4	16.9	40.086	0	323.31	591	20.1859	20.0657	20.3672	20.0714	20.1347	20.1831	20.2131	20.0962	20.14	20.2163	20.0418	20
CBR1	P16152	Carbonyl reductase [NADPH] 1	10	10	8	54.5	54.5	44	30.375	0	323.31	449	19.7737	19.7974	19.9432	19.4743	19.5465	19.6393	19.642	19.5702	19.5843	19.6727	19.6496	19.5334
GTF2F1	P35269	General transcription factor IIF subunit 1	23	23	18	54.5	54.5	43.5	58.24	0	323.31	244	19.4959	19.2754	19.4391	19.0865	19.0934	19.2515	19.319	19.4334	19.2755	19.339	19.1589	19.132
NPEPPS	P55786	Puromycin-sensitive aminopeptidase	39	39	39	54.5	54.5	54.5	103.28	0	323.31	1799	20.4636	20.3782	20.2742	20.2839	20.2947	20.36	20.3182	20.2829	20.2673	20.334	20.3255	20.3412
DENR	O43583	Density-regulated protein	7	7	7	54.5	54.5	54.5	22.092	0	229.58	189	20.4208	20.555	20.4929	20.2746	20.0317	20.0697	19.9017	19.2606	19.5483	19.9996	20.1486	19.5307
VAMP7	P51809	Vesicle-associated membrane protein 7	8	8	8	54.5	54.5	54.5	24.935	0	33.257	258	19.2416	19.105	19.0121	18.993	19.1696	19.1169	19.0888	19.1108	19.3523	19.1618	19.0102	19.27
MTX2	O75431	Metaxin-2	7	7	7	54.4	54.4	54.4	29.763	0	287.71	469	18.1951	17.9345	18.6528	18.0924	17.9087	17.7933	17.9817	17.9101	18.1141	17.8814	18.0155	18.0518
PNPO	Q9NVS9	Pyridoxine-5-phosphate oxidase	15	15	15	54.4	54.4	54.4	29.988	0	283.17	548	18.5083	18.8012	18.7606	19.0705	18.8935	18.885	18.8424	18.7562	18.7343	18.8143	18.7457	18.6278
EIF3G	O75821	Eukaryotic translation initiation factor 3 subunit G	14	14	14	54.4	54.4	54.4	35.611	0	275.43	451	19.5037	19.5843	19.6672	20	19.6954	19.6761	19.6784	19.6442	19.6441	19.6015	19.669	19.2538
ATOX1	O00244	Copper transport protein ATOX1	5	5	5	54.4	54.4	54.4	7.4016	0	111.92	245	17.9283	17.8084	16.5171	18.3371	18.3884	18.0554	17.9482	18.0362	18.1303	17.7524	18.1775	18.1015
CNPY2	Q9Y2B0	Protein canopy homolog 2	9	9	9	54.4	54.4	54.4	20.652	0	70.79	536	19.1378	19.1928	19.5409	19.2532	19.0862	19.0342	19.0682	18.9989	19.0147	19.0806	19.1423	19.0711
ACOT1	Q86TX2	Acyl-coenzyme A thioesterase 1	13	1	1	54.4	4.8	4.8	46.277	0	5.9356	2	14.1069	12.0412	14.1186	13.4566	13.1609	13.6304	13.7095	13.4671	13.4802	13.2368	13.4388	13.9983
RTN4	Q9NQC3-2	Reticulon-4	12	1	1	54.4	3.8	3.8	40.317	0	2.0646	12	18.0396	14.0677	18.5897	17.4791	17.9455	15.1139	17.6152	17.7834	17.5892	17.7855	13.9695	17.9754
CYCS	P99999	Cytochrome c	10	10	10	54.3	54.3	54.3	11.749	0	144.81	444	20.6595	20.4592	20.105	20.3992	20.4375	20.4645	20.3883	20.4049	20.4469	20.4761	20.4728	20.4623
COX5B	P10606	Cytochrome c oxidase subunit 5B, mitochondrial	4	4	4	54.3	54.3	54.3	13.696	0	39.077	124	18.4052	18.2736	18.7587	18.5678	18.4053	18.3327	18.1699	18.1991	18.1042	17.9113	18.1573	18.3187
RCC1	P18754	Regulator of chromosome condensation	13	13	13	54.2	54.2	54.2	44.969	0	213.66	455	18.7312	18.5742	18.5463	18.7504	18.8615	18.6479	18.7552	18.5684	18.5388	18.5853	18.7115	18.746
ELAVL3	Q14576	ELAV-like protein 3	13	8	8	54.2	38.4	38.4	39.547	0	163.66	221	19.7734	19.5333	19.3454	19.0438	19.0085	19.2598	19.3911	19.3864	19.3153	19.3678	19.332	19.2276
NSDHL	Q15738	Sterol-4-alpha-carboxylate 3-dehydrogenase, decarboxylating	12	12	12	54.2	54.2	54.2	41.9	0	137.46	591	18.7214	18.8714	19.0684	18.9022	18.8679	18.8499	18.9617	18.8909	18.8551	18.9051	18.8673	18.7925
RAB11A	P62491	Ras-related protein Rab-11A	10	10	3	54.2	54.2	25	24.393	0	121.85	257	20.9159	20.9389	20.8527	20.8859	20.8348	20.9218	20.8523	20.7896	20.823	20.9363	21.1175	20.7249
PPP2R4	Q15257	Serine/threonine-protein phosphatase 2A activator	11	11	11	54.2	54.2	54.2	40.667	0	37.995	286	18.8081	18.7566	19.1026	18.3321	18.6311	18.7061	18.8391	18.6459	18.666	18.593	18.5003	18.7017
SQSTM1	Q13501	Sequestosome-1	11	11	11	54.1	54.1	54.1	47.687	0	223.65	201	18.7609	18.6662	18.3448	18.5683	18.6325	18.6432	18.8088	18.5472	18.6651	18.5834	18.6953	18.6858
LYPLA2	O95372	Acyl-protein thioesterase 2	6	6	6	54.1	54.1	54.1	24.737	0	108.05	165	16.9936	16.9012	17.6653	16.3813	16.3871	16.3615	16.6989	16.5605	16.5077	16.3934	16.3812	16.5473
ACLY	P53396	ATP-citrate synthase	42	42	41	54	54	52.5	120.84	0	323.31	1974	20.5443	20.6905	20.2807	20.8246	20.798	20.7514	20.7879	20.6694	20.7029	20.7447	20.7187	20.5919
HMGCS1	Q01581	Hydroxymethylglutaryl-CoA synthase, cytoplasmic	17	17	16	54	54	54	57.293	0	323.31	942	19.1391	19.0734	18.9838	19.2646	19.3171	19.2512	19.2078	19.1269	19.2276	19.1879	19.1936	19.1914
ECH1	Q13011	Delta(3,5)-Delta(2,4)-dienoyl-CoA isomerase, mitochondrial	10	10	10	54	54	54	35.816	0	323.31	655	20.5302	20.464	20.5298	20.5419	20.463	20.4995	20.4642	20.5366	20.4781	20.5102	20.4284	20.5183
CPSF2	Q9P2I0	Cleavage and polyadenylation specificity factor subunit 2	25	25	25	54	54	54	88.486	0	323.31	965	17.555	17.7223	17.7961	17.7089	17.7492	17.768	17.7342	17.6986	17.6686	17.7283	17.7294	17.5728
PRMT5	O14744	Protein arginine N-methyltransferase 5;Protein arginine N-methyltransferase 5, N-terminally processed	22	22	22	54	54	54	72.683	0	268.28	583	19.6658	19.7121	19.6024	19.9435	19.8271	19.8353	19.8541	19.8106	19.8261	19.7584	19.7402	19.609
EAPP	Q56P03	E2F-associated phosphoprotein	9	9	9	54	54	54	32.762	0	211.08	158	15.5177	15.7853	15.9081	16.0256	15.9784	16.0038	16.0319	15.8515	15.8298	15.9476	16.0445	15.719
SDCBP	O00560	Syntenin-1	8	8	8	54	54	54	32.444	0	176.43	208	18.9317	18.6965	18.8808	18.184	18.3218	18.5232	18.5295	18.4931	18.1314	18.6679	18.5869	18.6673
GSTK1	Q9Y2Q3	Glutathione S-transferase kappa 1	9	9	9	54	54	54	25.497	0	122.5	346	18.5092	18.3838	16.7725	18.5519	18.3921	18.4477	18.4946	18.6143	18.5162	18.4844	18.4153	18.4042
THOC6	Q86W42	THO complex subunit 6 homolog	11	11	11	54	54	54	37.535	0	56.06	340	17.7206	18.1068	18.2812	17.893	17.7124	17.8215	17.9116	17.9197	17.9544	17.8858	17.8703	17.8595
RPS5	P46782	40S ribosomal protein S5;40S ribosomal protein S5, N-terminally processed	10	10	10	53.9	53.9	53.9	22.876	0	323.31	355	20.4828	20.0007	20.5459	19.9025	19.8958	19.7719	19.5104	19.7247	19.8747	19.69	19.8492	20.0596
SF3A3	Q12874	Splicing factor 3A subunit 3	18	18	18	53.9	53.9	53.9	58.848	0	323.31	739	18.4776	18.5025	18.7681	18.6909	18.6071	18.6113	18.515	18.4047	18.5946	18.5823	18.6337	18.5126
G3BP1	Q13283	Ras GTPase-activating protein-binding protein 1	17	17	15	53.9	53.9	51.1	52.164	0	323.31	676	20.3047	20.3773	20.2663	20.4701	20.3816	20.4341	20.3888	20.3385	20.3909	20.3953	20.3431	20.3161
TSN	Q15631	Translin	10	10	10	53.9	53.9	53.9	26.183	0	323.31	507	19.6464	19.9637	20.1783	20.402	20.2288	20.2004	20.1685	20.1478	20.2996	20.0028	20.2473	19.9079
HNRNPH2	P55795	Heterogeneous nuclear ribonucleoprotein H2	16	9	9	53.9	34.3	34.3	49.263	0	164.35	242	18.7044	18.504	17.5449	18.3434	18.6899	18.3189	18.4824	18.8056	18.5597	18.8023	18.8355	18.6022
PFDN5	Q99471	Prefoldin subunit 5	5	5	5	53.9	53.9	53.9	17.328	0	71.058	122	16.8044	16.6342	16.5726	16.6214	16.6249	16.4636	16.3457	16.5187	16.5432	16.5217	16.7063	16.6025
UBA2	Q9UBT2-2	SUMO-activating enzyme subunit 2	23	1	1	53.9	1.8	1.8	60.838	0	1.0475	30	15.5942	15.5296	13.8338	15.6176	15.4325	15.5195	15.6344	15.417	15.6457	15.6843	15.6378	15.5742
CTNNA1	P35221	Catenin alpha-1	34	26	25	53.8	45	43.8	100.07	0	323.31	886	21.0506	21.0326	20.3526	21.1261	21.0113	21.0908	21.1607	21.0902	20.9863	21.205	21.1718	21.016
MCCC2	Q9HCC0	Methylcrotonoyl-CoA carboxylase beta chain, mitochondrial	20	20	20	53.8	53.8	53.8	61.332	0	323.31	656	19.5298	19.6837	19.4917	19.8755	19.768	19.8379	19.7572	19.8566	19.8516	19.9304	19.7333	19.6215
ACOT7	O00154-4	Cytosolic acyl coenzyme A thioester hydrolase	12	12	12	53.8	53.8	53.8	37.419	0	190.93	361	20.5057	20.6286	20.6548	20.668	20.6843	20.7632	20.7001	20.6144	20.6428	20.6525	20.6616	20.6585
COMMD2	Q86X83	COMM domain-containing protein 2	6	6	6	53.8	53.8	53.8	22.745	0	82.056	151	15.6997	16.6187	16.9817	15.8289	15.3347	15.6869	15.2103	15.0515	14.1087	15.5953	15.6805	15.2195
PTS	Q03393	6-pyruvoyl tetrahydrobiopterin synthase	5	5	5	53.8	53.8	53.8	16.386	0	67.229	180	15.1587	15.0635	12.1528	15.8033	15.4351	15.4235	15.7202	15.4875	15.7325	15.714	15.5387	15.2981
PRPS2	P11908	Ribose-phosphate pyrophosphokinase 2	13	7	7	53.8	31.1	31.1	34.769	0	46.697	205	18.8996	18.9308	18.9291	19.0231	18.8714	18.8959	18.7171	18.7168	18.6181	18.8441	18.8372	18.6756
MPHOSPH6	Q99547	M-phase phosphoprotein 6	6	6	6	53.8	53.8	53.8	19.024	0	27.533	179	16.9404	17.2929	17.2998	17.4286	17.3152	17.0697	17.3787	17.0431	17.2075	17.1711	17.0379	16.8798
EPRS	P07814	Bifunctional glutamate/proline--tRNA ligase;Glutamate--tRNA ligase;Proline--tRNA ligase	53	53	51	53.7	53.7	51.7	170.59	0	323.31	1804	20.0706	20.0479	20.2029	20.1846	20.256	20.2563	20.2177	20.242	20.2426	20.2477	20.151	20.1648
SLC25A3	Q00325-2	Phosphate carrier protein, mitochondrial	12	12	12	53.7	53.7	53.7	39.958	0	323.31	969	21.1224	20.9856	20.1918	21.1272	21.0197	21.1731	21.0725	21.1612	21.1863	20.962	21.0225	21.1507
DPYSL3	Q14195-2	Dihydropyrimidinase-related protein 3	22	20	20	53.7	48.4	48.4	73.91	0	323.31	650	17.7885	17.8607	18.3104	17.9783	17.82	17.8022	17.779	17.6834	17.7709	17.9334	17.704	17.8394
EPS15L1	Q9UBC2-2	Epidermal growth factor receptor substrate 15-like 1	29	29	27	53.7	53.7	51.4	99.605	0	323.31	565	18.4873	18.4014	18.6354	18.4786	18.4405	18.445	18.214	18.2051	18.16	18.377	18.4179	18.2129
DDX18	Q9NVP1	ATP-dependent RNA helicase DDX18	28	28	28	53.7	53.7	53.7	75.406	0	260.39	1071	19.4554	19.4943	19.5616	19.676	19.6588	19.6672	19.6059	19.6821	19.7135	19.5308	19.5785	19.5971
POLE3	Q9NRF9	DNA polymerase epsilon subunit 3	4	4	3	53.7	53.7	42.9	16.859	0	143.37	153	16.4829	16.1621	15.2206	16.2256	16.3698	16.0405	16.129	16.2366	16.2308	16.277	16.1068	16.4655
NTPCR	Q9BSD7	Cancer-related nucleoside-triphosphatase	8	8	8	53.7	53.7	53.7	20.713	0	111.21	333	17.8528	18.0775	18.19	18.2134	18.0326	18.2174	18.1659	18.0717	18.132	18.1272	18.1159	18.0228
POLR2L	P62875	DNA-directed RNA polymerases I, II, and III subunit RPABC5	3	3	3	53.7	53.7	53.7	7.645	0	42.785	52	18.028	17.9021	18.223	17.7244	17.8631	17.8628	17.8236	17.8387	17.7289	17.6391	16.9319	18.9049
FKBP4	Q02790	Peptidyl-prolyl cis-trans isomerase FKBP4;Peptidyl-prolyl cis-trans isomerase FKBP4, N-terminally processed	25	25	25	53.6	53.6	53.6	51.804	0	323.31	1169	20.993	20.9871	20.9859	21.1794	21.0773	21.1777	21.108	21.1159	21.1588	21.0987	21.0173	20.9958
PHPT1	Q9NRX4	14 kDa phosphohistidine phosphatase	4	4	4	53.6	53.6	53.6	13.832	0	118.18	216	18.8464	18.5879	18.8254	18.8045	18.9107	18.8197	18.8663	18.8466	18.8281	18.7773	18.7316	18.616
MSI1	O43347	RNA-binding protein Musashi homolog 1	10	9	9	53.6	50.3	50.3	39.124	0	113.18	259	18.715	18.4949	18.9694	18.3614	18.4312	18.5856	18.7352	18.5107	18.5629	18.5101	18.5025	18.7279
FAM195B	C9JLW8	Protein FAM195B	6	6	6	53.6	53.6	53.6	10.92	0	48.205	128	16.8526	16.8771	17.0856	16.6851	16.8857	16.7062	16.7869	16.8985	16.9545	16.4522	16.8297	16.7671
2020-03-05	Q9NX47	E3 ubiquitin-protein ligase MARCH5	8	8	8	53.6	53.6	53.6	31.231	0	20.786	226	17.7841	17.886	17.9479	18.2439	18.0351	18.0229	18.1061	18.132	18.0791	18.085	17.8099	17.8709
ADH5	P11766	Alcohol dehydrogenase class-3	10	10	10	53.5	53.5	53.5	39.724	0	323.31	415	20.1431	19.8786	19.6617	19.7268	20.0336	20.0025	20.1235	20.0413	20.0701	20.0335	20.0603	20.1134
MYH10	P35580-2	Myosin-10	100	100	91	53.5	53.5	49.5	230.78	0	323.31	3974	20.215	20.1771	20.171	20.1797	20.165	20.2018	20.1621	20.2782	20.2756	20.2558	20.2126	20.2181
PDLIM1	O00151	PDZ and LIM domain protein 1	9	9	9	53.5	53.5	53.5	36.071	0	213.97	172	16.2327	15.8063	15.6666	15.8081	16.3811	15.9253	16.0192	15.5376	15.585	16.0164	16.0615	16.1233
ELAVL2	Q12926	ELAV-like protein 2	14	6	6	53.5	27.9	27.9	39.503	0	152.58	112	17.1675	17.4435	17.3493	17.4232	17.6284	16.8818	17.479	17.375	17.0851	17.4126	17.5432	17.0056
FKBP2	P26885	Peptidyl-prolyl cis-trans isomerase FKBP2	6	6	6	53.5	53.5	53.5	15.649	0	60.399	207	17.8172	17.8098	18.1959	18.0959	18.006	17.9758	17.8209	17.7907	17.3678	18.0605	18.0166	17.9156
S100A9	P06702	Protein S100-A9	4	4	4	53.5	53.5	53.5	13.242	0	4.4177	21	14.9021	13.3606	13.2155	13.476	17.2458	17.6891	14.8905	16.4673	13.3876	17.1864	18.5751	17.5794
PSME1	Q06323	Proteasome activator complex subunit 1	11	11	11	53.4	53.4	53.4	28.723	0	238.86	576	19.1764	19.1933	19.4955	19.3597	19.2252	19.2843	19.2351	19.0851	19.0973	19.2557	19.2788	19.0718
IDH1	O75874	Isocitrate dehydrogenase [NADP] cytoplasmic	15	15	14	53.4	53.4	52.4	46.659	0	228.65	580	19.0847	18.8955	18.9012	18.9077	18.8861	18.7879	18.8015	18.7845	18.8553	18.9187	18.9411	18.8605
BUB3	O43684	Mitotic checkpoint protein BUB3	10	10	10	53.4	53.4	53.4	37.154	0	201.44	312	19.5658	19.7576	19.6849	19.8057	19.793	19.7473	19.6056	19.8734	19.865	19.7485	19.7146	19.7388
UFD1L	Q92890	Ubiquitin fusion degradation protein 1 homolog	13	13	13	53.4	53.4	53.4	34.5	0	109.49	174	18.8917	18.6481	18.177	19.2116	18.9904	19.0028	19.0529	18.9938	19.2659	19.1247	18.768	18.8781
RAB18	Q9NP72	Ras-related protein Rab-18	8	8	8	53.4	53.4	53.4	22.977	0	82.031	192	18.6401	18.4759	18.253	17.6947	18.136	18.4048	18.1321	18.018	18.1749	18.179	18.1908	18.3459
PPIL3	Q9H2H8	Peptidyl-prolyl cis-trans isomerase-like 3	5	5	5	53.4	53.4	53.4	18.154	0	48.207	203	16.381	16.737	16.8138	16.6928	16.6288	16.5345	16.6876	16.6477	16.7085	16.6731	16.6537	16.4796
FLNB	O75369	Filamin-B	84	77	77	53.3	50.1	50.1	278.16	0	323.31	2728	19.3021	19.3899	19.2949	19.2897	19.3057	19.3551	19.283	19.3165	19.2034	19.3656	19.3287	19.264
RPL12	P30050	60S ribosomal protein L12	8	8	8	53.3	53.3	53.3	17.818	0	314.53	375	21.1519	20.9748	21.0214	20.5416	20.6028	20.9268	20.678	20.4736	20.4593	20.6917	20.8564	20.7264
RPS17	P08708	40S ribosomal protein S17	8	8	8	53.3	53.3	53.3	15.55	0	185.54	371	20.9457	20.8433	21.175	21.3556	20.9383	21.0158	20.9697	21.4484	21.4041	21.1406	21.0676	21.2479
DDAH1	O94760	N(G),N(G)-dimethylarginine dimethylaminohydrolase 1	9	9	9	53.3	53.3	53.3	31.121	0	97.007	158	15.9906	14.9377	14.9331	15.2771	14.987	16.0342	14.6899	14.8007	15.1282	15.2583	15.4264	14.7161
PGAM5	Q96HS1	Serine/threonine-protein phosphatase PGAM5, mitochondrial	13	13	12	53.3	53.3	47.1	32.004	0	89.304	337	18.8456	19.0978	19.1618	19.3192	19.2927	19.2058	19.3028	19.1998	19.3301	19.2	19.0862	19.0473
DTYMK	P23919	Thymidylate kinase	8	8	8	53.3	53.3	53.3	23.819	0	80.272	260	18.7522	19.0169	19.1439	19.1697	19.1221	19.2118	18.9948	19.1013	19.1384	19.016	19.0224	19.0011
COPS2	P61201-2	COP9 signalosome complex subunit 2	19	2	2	53.3	6	6	52.404	0	47.003	61	13.7919	12.5702	13.3852	14.1689	13.932	13.9048	13.6278	13.893	13.5837	14.0926	13.7955	14.1057
RAP1A	P62834	Ras-related protein Rap-1A	6	2	2	53.3	15.2	15.2	20.987	0.00056473	-0.025115	3	15.266	11.9559	14.1127	11.9368	12.8536	12.6352	13.8785	12.2211	13.1353	14.6935	12.9245	13.411
PDIA4	P13667	Protein disulfide-isomerase A4	29	29	29	53.2	53.2	53.2	72.932	0	323.31	1087	21.051	20.7417	20.662	20.6379	20.7108	20.7379	20.687	20.7543	20.7448	20.8081	20.7675	20.788
MCM3	P25205	DNA replication licensing factor MCM3	35	35	2	53.2	53.2	2	90.98	0	323.31	1221	19.5491	19.5526	19.8926	19.3056	19.4074	19.4545	19.4696	19.397	19.5285	19.4909	19.4386	19.4104
NES	P48681	Nestin	57	57	57	53.2	53.2	53.2	177.44	0	323.31	677	19.8382	19.5997	19.4657	19.5458	19.4036	19.4451	19.5072	19.3179	19.3986	19.4541	19.4828	19.3157
EIF3M	Q7L2H7	Eukaryotic translation initiation factor 3 subunit M	16	16	16	53.2	53.2	53.2	42.502	0	323.31	1059	20.0167	19.9815	19.9056	20.1765	20.1336	20.1132	20.0167	20.0567	20.0284	20.0564	20.1009	19.988
ATG4B	Q9Y4P1	Cysteine protease ATG4B	12	12	12	53.2	53.2	53.2	44.294	0	323.31	290	17.5138	17.6961	17.6088	17.6876	17.6759	17.7685	17.6031	17.7068	17.5962	17.7452	17.5792	17.539
EXOSC2	Q13868	Exosome complex component RRP4	9	9	9	53.2	53.2	53.2	32.789	0	152.79	417	17.4838	17.7227	17.6549	17.6739	17.5623	17.682	17.4224	17.5434	17.6649	17.6854	17.657	17.5471
TMEM43	Q9BTV4	Transmembrane protein 43	15	15	15	53.2	53.2	53.2	44.875	0	129.56	476	18.6652	18.8995	19.061	19.1764	18.9986	19.1332	18.992	18.9417	18.9678	18.8389	18.8469	18.6746
CKS1B	P61024	Cyclin-dependent kinases regulatory subunit 1	2	2	2	53.2	53.2	53.2	9.6601	0	21.001	25	16.7563	13.2105	13.8231	17.3678	12.8761	13.7767	16.5177	16.527	17.5736	16.7769	12.7651	17.1378
KIF5C	O60282	Kinesin heavy chain isoform 5C	42	42	28	53.1	53.1	40.9	109.49	0	323.31	1111	19.0929	18.9029	19.0114	19.1425	19.1875	19.1851	18.9863	19.1013	19.2418	19.0562	18.9134	19.0452
EIF3J	O75822	Eukaryotic translation initiation factor 3 subunit J	10	10	4	53.1	53.1	20.9	29.062	0	323.31	289	19.1191	18.2804	18.2202	18.3801	18.6539	18.5017	18.3096	18.2791	18.2734	18.1997	18.337	18.5053
DDX5	P17844	Probable ATP-dependent RNA helicase DDX5	32	32	26	53.1	53.1	48.7	69.147	0	323.31	1258	20.7578	20.603	20.502	20.3329	20.4294	20.5243	20.5434	20.5648	20.5873	20.5086	20.6355	20.3925
SF3B2	Q13435	Splicing factor 3B subunit 2	39	39	38	53.1	53.1	51.1	100.23	0	323.31	1048	19.0872	19.0156	19.1027	19.379	19.3225	19.3827	19.2146	19.2553	19.1664	19.2282	19.3191	19.2862
UGGT1	Q9NYU2	UDP-glucose:glycoprotein glucosyltransferase 1	50	50	48	53.1	53.1	52.2	177.19	0	323.31	1930	18.9056	18.9754	19.0749	19.096	19.0851	19.0293	19.0708	19.0896	19.0226	19.05	18.9538	18.8635
TIMM23;TIMM23B	O14925	Mitochondrial import inner membrane translocase subunit Tim23;Putative mitochondrial import inner membrane translocase subunit Tim23B	5	5	5	53.1	53.1	53.1	21.943	0	198.88	178	17.783	17.8912	17.2094	17.7582	17.994	17.8016	17.5877	17.5302	17.9871	17.6219	17.7292	17.6412
PMVK	Q15126	Phosphomevalonate kinase	8	8	8	53.1	53.1	53.1	21.995	0	148.22	269	17.6041	17.5818	17.5629	17.4413	17.52	17.4264	17.5624	17.5027	17.4815	17.5773	17.5292	17.491
GNAO1	P09471	Guanine nucleotide-binding protein G(o) subunit alpha	14	3	2	53.1	22	13	40.05	0	12.795	21	16.4937	13.2275	12.9071	15.016	14.8806	15.2576	15.8015	15.7668	15.8919	15.7281	15.792	13.5927
USP10	Q14694	Ubiquitin carboxyl-terminal hydrolase 10	26	26	26	53	53	53	87.133	0	323.31	411	17.9247	17.9297	18.284	18.1591	18.2315	18.1607	18.1321	18.0511	18.232	18.1556	18.097	17.9063
ATP5D	P30049	ATP synthase subunit delta, mitochondrial	5	5	5	53	53	53	17.49	0	100.41	156	16.1066	16.1813	16.6554	16.4004	16.0793	15.8795	16.0159	15.8188	15.8657	16.105	16.3172	15.7792
HNRNPA3	P51991	Heterogeneous nuclear ribonucleoprotein A3	22	22	22	52.9	52.9	52.9	39.594	0	323.31	1308	22.3759	22.0734	21.9992	22.1133	22.2261	22.2042	22.1333	22.2931	22.4272	22.1375	22.232	22.3588
DBT	P11182	Lipoamide acyltransferase component of branched-chain alpha-keto acid dehydrogenase complex, mitochondrial	15	15	15	52.9	52.9	52.9	53.486	0	101.13	486	18.8263	18.7122	18.5733	18.893	18.8851	18.8489	18.8578	18.8608	18.7913	18.8496	18.8731	18.7873
NIPSNAP1	Q9BPW8	Protein NipSnap homolog 1	9	9	9	52.8	52.8	52.8	33.31	0	323.31	399	19.0497	19.2135	19.3307	19.1575	19.2198	19.2246	19.2501	19.1099	19.2354	19.2668	19.1491	18.8818
ECHS1	P30084	Enoyl-CoA hydratase, mitochondrial	9	9	9	52.8	52.8	52.8	31.387	0	295.86	329	21.1145	20.7828	21.1085	20.6068	20.7183	20.7645	20.6781	20.6542	20.548	20.6616	20.7735	20.7714
FUBP1	Q96AE4	Far upstream element-binding protein 1	22	2	2	52.8	7	7	67.56	0	278.21	73	15.7561	16.6782	12.9216	16.7735	16.0909	17.2007	16.8798	16.7375	16.3332	16.4378	16.6519	16.5453
NUP35	Q8NFH5	Nucleoporin NUP53	10	10	10	52.8	52.8	52.8	34.773	0	152.71	223	17.4662	17.178	16.0805	18.1036	17.8997	17.8058	17.9083	17.9709	18.0958	17.8373	17.7063	17.7904
GSTM1	P09488	Glutathione S-transferase Mu 1	9	7	5	52.8	46.3	32.6	25.712	0	19.785	139	19.6515	19.6107	19.6524	20.0231	19.8669	19.7601	19.9028	19.6715	19.8365	19.7374	19.6891	19.6203
SSB	P05455	Lupus La protein	29	29	29	52.7	52.7	52.7	46.836	0	323.31	1237	20.6339	20.4968	20.5464	20.4045	20.4084	20.3906	20.3763	20.4124	20.527	20.459	20.4212	20.5012
SEC23B	Q15437	Protein transport protein Sec23B	23	23	21	52.7	52.7	51.4	86.478	0	323.31	845	18.9739	18.9837	18.789	19.2741	19.1441	19.0817	19.0213	19.0604	19.0682	19.0661	19.0666	18.9436
HNRNPA1;HNRNPA1L2	P09651	Heterogeneous nuclear ribonucleoprotein A1;Heterogeneous nuclear ribonucleoprotein A1, N-terminally processed;Heterogeneous nuclear ribonucleoprotein A1-like 2	22	1	1	52.7	8.9	8.9	38.746	0	21.857	53	17.784	17.7424	17.3147	16.5836	17.5104	17.6391	17.6637	17.8732	17.5318	17.6359	17.3598	17.8381
CDK5	Q00535	Cyclin-dependent-like kinase 5	12	12	12	52.7	52.7	52.7	33.304	0	14.85	331	17.7117	17.9709	18.1024	18.0167	17.9978	18.0573	17.9305	17.8174	17.9509	18.0948	17.9463	17.8112
PSMD11	O00231	26S proteasome non-ATPase regulatory subunit 11	20	20	20	52.6	52.6	52.6	47.463	0	323.31	913	18.9517	19.069	18.8381	18.9107	18.832	18.9565	18.9025	18.8293	18.9759	18.9452	18.9449	18.8498
ANXA1	P04083	Annexin A1	16	16	16	52.6	52.6	52.6	38.714	0	323.31	662	20.6865	20.7714	20.941	20.9718	20.713	20.8067	20.7662	20.7456	20.701	20.8986	20.7565	20.6808
MCM4	P33991	DNA replication licensing factor MCM4	31	31	31	52.6	52.6	52.6	96.557	0	323.31	1285	18.9359	18.9933	18.8572	18.8602	18.8121	18.9356	18.8238	18.8457	18.9252	18.8391	18.8541	18.8834
COPS2	P61201	COP9 signalosome complex subunit 2	19	19	2	52.6	52.6	4.5	51.596	0	323.31	874	19.0464	19.0191	18.8586	19.0969	18.9814	19.1495	19.0834	19.0242	19.0338	19.0544	18.9354	18.9641
DPP3	Q9NY33	Dipeptidyl peptidase 3	20	20	20	52.6	52.6	52.6	82.588	0	323.31	764	18.5233	18.6201	18.9322	18.6272	18.5023	18.4271	18.4258	18.4235	18.297	18.4924	18.4893	18.4503
SLC25A13	Q9UJS0	Calcium-binding mitochondrial carrier protein Aralar2	26	26	21	52.6	52.6	46.1	74.175	0	300.23	902	19.575	19.6546	19.6488	19.5655	19.6009	19.6376	19.6155	19.6111	19.4554	19.6404	19.5241	19.4789
NCS1	P62166	Neuronal calcium sensor 1	8	8	8	52.6	52.6	52.6	21.878	0	241.24	213	16.6756	16.8209	17.2522	16.3588	16.2033	16.3048	16.5294	16.7371	16.0648	16.7908	16.6467	16.6806
TXNL1	O43396	Thioredoxin-like protein 1	10	10	10	52.6	52.6	52.6	32.251	0	176.59	381	19.0363	18.8982	18.5169	18.6363	18.8643	18.687	18.743	18.6164	18.7322	18.7092	18.837	19.0129
GTF2F2	P13984	General transcription factor IIF subunit 2	10	10	10	52.6	52.6	52.6	28.38	0	103.41	341	18.5527	18.4065	18.3481	18.443	18.4013	18.4573	18.3764	18.4289	18.4521	18.3232	18.2357	18.2318
DCAF7	P61962	DDB1- and CUL4-associated factor 7	11	11	11	52.6	52.6	52.6	38.926	0	102.25	396	19.4322	19.2425	19.1499	19.5623	19.4621	19.571	19.3343	19.4415	19.4455	19.447	19.3298	19.4089
ATPAF2	Q8N5M1	ATP synthase mitochondrial F1 complex assembly factor 2	9	9	9	52.6	52.6	52.6	32.772	0	81.509	267	17.2919	17.3806	17.5597	17.2633	17.3175	17.3615	17.5183	17.4565	17.4931	17.4403	17.4652	17.4661
MTHFD1	P11586	C-1-tetrahydrofolate synthase, cytoplasmic;Methylenetetrahydrofolate dehydrogenase;Methenyltetrahydrofolate cyclohydrolase;Formyltetrahydrofolate synthetase;C-1-tetrahydrofolate synthase, cytoplasmic, N-terminally processed	30	30	30	52.5	52.5	52.5	101.56	0	323.31	1121	20.2923	20.2192	19.9795	20.0624	20.116	20.1977	20.1365	20.171	20.0485	20.1661	20.1176	20.1385
PSMA4	P25789	Proteasome subunit alpha type-4	7	7	7	52.5	52.5	52.5	29.483	0	323.31	615	21.3426	21.0251	20.6762	20.9737	21.2505	21.3017	21.0694	21.0143	21.0841	21.0789	21.0935	21.142
DARS	P14868	Aspartate--tRNA ligase, cytoplasmic	20	20	20	52.5	52.5	52.5	57.136	0	314.41	962	19.8624	19.8447	19.6677	20.0259	19.8379	19.9567	20.0281	20.1381	20.0592	19.9644	19.9642	19.9656
AHCY	P23526	Adenosylhomocysteinase	18	18	18	52.5	52.5	52.5	47.716	0	304.39	1180	20.9684	21.0562	20.8855	21.0848	21.1255	21.037	21.2203	21.0909	21.168	21.1017	21.1217	20.9696
TBCB	Q99426	Tubulin-folding cofactor B	10	10	9	52.5	52.5	51.2	27.325	0	206.12	371	19.6547	19.978	20.0213	19.6418	19.6269	19.7152	19.7983	19.5499	19.7725	19.6829	19.5748	19.7342
RDH11	Q8TC12	Retinol dehydrogenase 11	9	9	9	52.5	52.5	52.5	35.386	0	186.87	241	18.4888	18.4846	18.6129	18.7116	18.4126	18.2701	18.5693	18.273	18.3109	18.506	18.5466	18.2219
CRKL	P46109	Crk-like protein	12	12	12	52.5	52.5	52.5	33.777	0	153.93	354	20.6039	20.4108	20.5579	20.58	20.5498	20.5587	20.3225	20.5055	20.5859	20.4084	20.3376	20.3828
MEMO1	Q9Y316	Protein MEMO1	8	8	8	52.5	52.5	52.5	33.733	0	63.925	345	17.8474	17.7171	17.7647	17.7412	17.3301	17.4947	17.5933	17.5924	17.7261	17.5705	17.5935	17.6218
BCL7B	Q9BQE9	B-cell CLL/lymphoma 7 protein family member B	4	4	4	52.5	52.5	52.5	22.195	0	50.722	1	14.6259	12.6394	13.3776	14.6829	14.1786	14.2921	13.4803	14.0934	15.5575	13.0521	13.7219	12.8185
GARS	P41250	Glycine--tRNA ligase	24	24	24	52.4	52.4	52.4	83.165	0	323.31	1116	20.3516	20.2523	19.9947	20.2685	20.3069	20.3168	20.3554	20.3125	20.3276	20.3677	20.3738	20.3814
SET;SETSIP	Q01105	Protein SET;Protein SETSIP	12	12	12	52.4	52.4	52.4	33.488	0	323.31	797	22.5753	22.3452	23.0291	22.4873	22.664	22.7113	22.5758	22.3656	22.3997	22.436	22.5023	22.3311
XPO7	Q9UIA9	Exportin-7	34	34	33	52.4	52.4	51.4	123.91	0	323.31	1394	18.4944	18.5174	18.6376	18.767	18.7102	18.7021	18.7298	18.7118	18.7383	18.6777	18.6322	18.6256
TPM4	P67936	Tropomyosin alpha-4 chain	18	12	11	52.4	38.3	38.3	28.521	0	288.05	575	19.9662	19.7726	19.8305	19.7754	19.7888	19.5482	19.4824	19.7528	19.6894	19.7681	19.841	19.9154
CBX5	P45973	Chromobox protein homolog 5	9	9	8	52.4	52.4	46.1	22.225	0	284.18	216	20.5765	20.6905	20.5048	20.8843	20.845	20.728	20.8412	20.6267	20.788	20.7384	20.8061	20.8147
SORD	Q00796	Sorbitol dehydrogenase	13	13	12	52.4	52.4	52.4	38.324	0	130.27	466	19.6207	19.2791	19.4227	19.512	19.433	19.4886	19.4458	19.3441	19.3528	19.5061	19.3415	19.3189
MAP2K6	P52564	Dual specificity mitogen-activated protein kinase kinase 6	13	13	11	52.4	52.4	42.5	37.492	0	114.15	456	17.8572	17.6812	18.1425	18.0762	18.1709	18.1683	18.0654	18.0663	18.1713	17.9859	17.9792	17.9395
MAT2B	Q9NZL9	Methionine adenosyltransferase 2 subunit beta	14	14	2	52.4	52.4	7.2	37.551	0	103.42	281	18.1282	17.8522	18.0071	18.2253	18.189	18.001	18.1363	18.0099	18.0586	17.9529	18.1454	17.9619
UBE2V1	Q13404-7	Ubiquitin-conjugating enzyme E2 variant 1	8	4	3	52.4	28.2	21.8	19.307	0	34.175	44	18.1546	17.3155	16.4451	17.7315	16.616	17.7212	17.3087	17.697	17.256	17.1508	16.9203	17.3443
PREP	P48147	Prolyl endopeptidase	29	29	29	52.3	52.3	52.3	80.699	0	323.31	955	19.0222	18.9887	19.2173	19.0487	19.0031	18.9521	19.0517	19.0796	19.1033	18.9658	19.0471	19.1251
SUN2	Q9UH99	SUN domain-containing protein 2	25	25	25	52.3	52.3	52.3	80.31	0	262.88	651	16.5831	17.1889	17.1386	16.9452	16.8674	16.8231	16.9658	16.9405	16.8331	16.9652	16.8434	16.5713
NMD3	Q96D46	60S ribosomal export protein NMD3	15	15	15	52.3	52.3	52.3	57.603	0	157.9	449	18.1131	18.2297	17.9362	18.2374	18.3148	18.0794	18.2538	18.1212	18.1615	18.2361	18.2543	18.0888
BCL2	P10415	Apoptosis regulator Bcl-2	7	7	7	52.3	52.3	52.3	26.266	0	87.208	245	18.4611	18.2449	18.2007	18.4822	18.5406	18.6438	18.3913	18.6389	18.8654	18.3325	18.6125	18.4113
MAT2B	Q9NZL9-2	Methionine adenosyltransferase 2 subunit beta	13	1	1	52.3	5.6	5.6	36.401	0	2.31	40	17.4679	16.6241	14.4435	18.4427	18.4854	18.2835	18.0602	17.6066	17.0255	17.8102	18.2753	17.4642
DHX15	O43143	Pre-mRNA-splicing factor ATP-dependent RNA helicase DHX15	31	31	31	52.2	52.2	52.2	90.932	0	323.31	1212	20.3375	20.4016	20.2424	20.5187	20.5063	20.4769	20.4382	20.4602	20.5354	20.4219	20.3751	20.3976
PSMB3	P49720	Proteasome subunit beta type-3	10	10	10	52.2	52.2	52.2	22.949	0	323.31	707	20.6554	20.318	20.015	20.707	20.6699	20.7078	20.643	20.5883	20.7505	20.6876	20.5969	20.5426
CHD4	Q14839	Chromodomain-helicase-DNA-binding protein 4	74	74	58	52.2	52.2	41.8	218	0	323.31	2945	20.5167	20.4493	20.3428	20.6112	20.5949	20.6068	20.5527	20.6871	20.6948	20.6116	20.6027	20.6034
FARSA	Q9Y285	Phenylalanine--tRNA ligase alpha subunit	17	17	17	52.2	52.2	52.2	57.563	0	243.34	731	19.1445	19.2116	19.0502	19.5095	19.3961	19.3575	19.4117	19.3491	19.3	19.3864	19.3834	19.2407
NARS	O43776	Asparagine--tRNA ligase, cytoplasmic	24	24	24	52.2	52.2	52.2	62.942	0	223.57	1020	19.5108	19.4165	19.0218	19.1752	19.3922	19.4257	19.3791	19.4353	19.4791	19.3506	19.3529	19.4501
SAMHD1	Q9Y3Z3	Deoxynucleoside triphosphate triphosphohydrolase SAMHD1	23	23	22	52.2	52.2	50.2	72.2	0	184.57	616	18.6694	18.7358	18.6605	18.8744	18.8206	18.8622	18.8149	18.7936	18.7807	18.8467	18.7934	18.6698
ISOC2	Q96AB3	Isochorismatase domain-containing protein 2, mitochondrial	7	7	6	52.2	52.2	52.2	22.337	0	184.09	211	17.0769	17.0798	17.4745	17.6998	17.5644	17.2072	17.6651	17.4995	17.631	16.9519	17.3878	17.4073
RPL27	P61353	60S ribosomal protein L27	6	6	6	52.2	52.2	52.2	15.798	0	129.83	287	20.8467	20.491	20.1044	20.8414	20.5394	20.5924	20.4027	20.5469	20.6723	20.645	20.5562	20.6368
NAE1	Q13564	NEDD8-activating enzyme E1 regulatory subunit	17	17	17	52.2	52.2	52.2	60.246	0	92.317	332	17.693	17.5729	17.9382	16.7954	17.1329	17.5477	17.1577	17.4603	17.2516	17.2279	17.3146	17.5121
TBRG4	Q969Z0	Protein TBRG4	18	18	18	52.1	52.1	52.1	70.737	0	323.31	869	18.7296	18.8037	18.8827	19.1687	19.0739	19.0871	19.1566	19.0419	19.1959	18.9214	18.991	18.7568
FUBP1	Q96AE4-2	Far upstream element-binding protein 1	23	23	3	52.1	52.1	6.9	68.604	0	323.31	737	20.724	20.4421	19.8368	20.6384	20.5571	20.4878	20.5409	20.4942	20.5292	20.498	20.6123	20.6538
GNB1	P62873	Guanine nucleotide-binding protein G(I)/G(S)/G(T) subunit beta-1	10	7	7	52.1	38.8	38.8	37.377	0	228.5	220	19.8401	19.6659	20.0148	19.9902	19.8448	19.8893	19.7746	20.1995	19.8018	19.9692	20.0604	20.1639
GNAI2	P04899	Guanine nucleotide-binding protein G(i) subunit alpha-2	16	11	8	52.1	39.2	30.4	40.45	0	162.97	303	18.2509	18.2191	18.3088	18.2487	18.2771	18.0249	18.2816	18.2688	18.1762	18.1358	18.4672	18.213
C7orf50	Q9BRJ6	Uncharacterized protein C7orf50	7	7	7	52.1	52.1	52.1	22.083	0	141.78	117	19.6391	19.6828	20.041	19.6301	19.5419	19.8174	19.7044	19.6578	19.5331	19.6797	19.6831	19.571
IVD	P26440	Isovaleryl-CoA dehydrogenase, mitochondrial	11	11	11	52.1	52.1	52.1	46.65	0	114.33	316	18.5668	18.4458	18.5796	19.0492	19.11	18.7819	18.8514	18.6936	18.8029	18.6649	18.7843	18.7497
HINT2	Q9BX68	Histidine triad nucleotide-binding protein 2, mitochondrial	5	5	5	52.1	52.1	52.1	17.162	0	100.59	151	17.4188	17.6548	17.7318	16.5072	16.9882	17.1106	17.1424	17.0416	17.203	16.9748	17.3087	17.012
PPP4C	P60510	Serine/threonine-protein phosphatase 4 catalytic subunit	10	9	9	52.1	47.2	47.2	35.08	0	90.586	281	17.0395	17.2945	17.1902	17.6333	17.6331	17.4133	17.615	17.5599	17.4098	17.4908	17.5043	17.4721
U2AF1	Q01081-2	Splicing factor U2AF 35 kDa subunit	10	1	1	52.1	16.2	16.2	27.882	0	35.837	66	18.3652	17.8161	13.4728	17.179	17.5982	17.8081	17.497	17.665	17.6353	17.911	13.6512	18.0542
SUPT16H	Q9Y5B9	FACT complex subunit SPT16	38	38	38	52	52	52	119.91	0	323.31	1310	19.5997	19.4008	19.1485	19.2564	19.263	19.3142	19.4251	19.5518	19.5044	19.3282	19.4221	19.5096
EIF3L	Q9Y262	Eukaryotic translation initiation factor 3 subunit L	20	20	20	52	52	52	66.726	0	316.94	734	18.9952	19.1634	19.0864	19.2086	19.1465	19.1584	19.2525	19.1383	19.1755	19.1197	19.0924	19.0734
GAL	P22466	Galanin peptides;Galanin;Galanin message-associated peptide	6	6	6	52	52	52	13.302	0	187.08	128	13.3772	13.1005	14.4136	14.3221	14.0401	13.701	13.8598	13.508	13.7547	13.4776	13.648	13.4499
PGM1	P36871	Phosphoglucomutase-1	16	16	1	52	52	4.4	61.448	0	149.66	618	19.2484	19.2641	18.7508	19.0371	19.1461	19.1262	19.1484	19.1635	19.1135	19.2348	19.1257	19.1823
PABPN1	Q86U42	Polyadenylate-binding protein 2	8	8	8	52	52	52	32.749	0	112.99	245	18.6951	18.2461	18.342	18.1402	18.1846	18.4746	18.5035	18.4865	18.4594	18.4637	18.4397	18.3614
DAP	P51397	Death-associated protein 1	5	5	4	52	52	27.5	11.164	0	16.053	104	15.7296	16.9804	14.9624	17.6662	17.6701	16.334	17.1115	16.5054	16.0147	16.9029	17.4995	17.2657
DLD	P09622	Dihydrolipoyl dehydrogenase, mitochondrial	13	13	12	51.9	51.9	45.4	54.177	0	323.31	934	21.6003	21.5693	21.4981	21.6182	21.4576	21.5092	21.5303	21.6087	21.5252	21.6456	21.5524	21.4474
STIP1	P31948	Stress-induced-phosphoprotein 1	28	28	28	51.9	51.9	51.9	62.639	0	323.31	944	21.1124	20.6894	20.5299	20.5383	20.8109	20.8714	20.6807	20.8207	20.7212	20.7022	20.7289	21.0188
RECQL	P46063	ATP-dependent DNA helicase Q1	19	19	19	51.9	51.9	51.9	73.457	0	323.31	624	17.5276	17.7389	17.8	17.9164	17.955	17.8744	17.793	17.9741	17.999	17.8896	17.9147	17.8965
HSD17B4	P51659	Peroxisomal multifunctional enzyme type 2;(3R)-hydroxyacyl-CoA dehydrogenase;Enoyl-CoA hydratase 2	28	28	27	51.9	51.9	51	79.685	0	323.31	955	20.1388	20.0834	20.0575	20.1603	20.1911	20.2182	20.0785	20.0938	20.1444	20.1468	20.1075	20.0761
PRPS1	P60891	Ribose-phosphate pyrophosphokinase 1	13	13	7	51.9	51.9	29.2	34.834	0	323.31	614	19.4948	19.5763	19.4914	19.5117	19.6914	19.6826	19.6612	19.613	19.6212	19.6134	19.471	19.579
DNM1	Q05193	Dynamin-1	33	29	26	51.9	46.1	43.1	97.407	0	323.31	931	19.2552	19.079	18.6409	19.1338	19.2084	19.2032	19.0804	19.2009	19.1642	19.1603	19.1854	19.2507
FERMT2	Q96AC1	Fermitin family homolog 2	27	27	26	51.9	51.9	50.4	77.86	0	323.31	880	20.758	20.6883	20.4129	20.5738	20.546	20.5228	20.5309	20.5456	20.5095	20.6174	20.5161	20.5651
TWF2	Q6IBS0	Twinfilin-2	13	13	12	51.9	51.9	49.9	39.548	0	160.46	480	18.7891	18.9474	18.9273	19.0841	18.9194	18.8915	18.9468	18.9551	19.0313	19.0189	18.9292	18.7683
NOB1	Q9ULX3	RNA-binding protein NOB1	11	11	11	51.9	51.9	51.9	46.674	0	136.81	156	16.7529	17.3978	16.8202	17.4797	17.501	17.6422	17.2548	17.3408	17.4882	17.3979	17.4744	17.2358
CNOT7	Q9UIV1	CCR4-NOT transcription complex subunit 7	10	10	9	51.9	51.9	43.5	32.745	0	32.808	335	16.3433	16.2742	16.1521	16.5654	16.5187	16.2876	16.5736	16.5582	16.6051	16.5201	16.5805	16.4096
ROMO1	P60602	Reactive oxygen species modulator 1	2	2	2	51.9	51.9	51.9	8.1828	0	21.156	59	18.5579	18.5172	18.9642	18.7294	19.0576	19.2089	19.1543	18.9336	19.1006	18.6664	18.8361	19.0662
PGRMC1	O00264	Membrane-associated progesterone receptor component 1	11	11	11	51.8	51.8	51.8	21.671	0	323.31	161	20.5646	20.215	20.5013	19.7714	19.935	20.0379	19.709	19.6625	19.4772	19.9216	20.0062	19.9022
ELAVL1	Q15717	ELAV-like protein 1	12	12	12	51.8	51.8	51.8	36.091	0	323.31	345	20.2922	20.0085	19.7185	19.4916	19.6717	19.7216	19.5106	19.5668	19.3707	19.7865	19.7878	20.0639
PLRG1	O43660	Pleiotropic regulator 1	17	17	17	51.8	51.8	51.8	57.193	0	251.17	550	17.906	18.0995	18.2352	18.3937	18.2633	18.2793	18.1006	18.2103	18.1465	18.1785	18.1987	18.1758
G6PD	P11413	Glucose-6-phosphate 1-dehydrogenase	21	21	21	51.8	51.8	51.8	59.256	0	216.85	659	18.2217	18.2282	18.287	18.5128	18.4414	18.3033	18.4701	18.4134	18.3393	18.3693	18.4009	18.3415
MSI2	Q96DH6-2	RNA-binding protein Musashi homolog 2	10	10	1	51.8	51.8	6.8	28.42	0	153.54	213	18.8089	18.3884	18.1917	17.6658	17.8918	17.9533	17.9368	18.0688	17.8615	17.8613	18.2366	18.2958
CCAR2	Q8N163	Cell cycle and apoptosis regulator protein 2	27	27	27	51.7	51.7	51.7	102.9	0	323.31	818	20.4285	20.4092	20.4236	20.3516	20.36	20.4427	20.3785	20.4204	20.411	20.3915	20.4762	20.3955
ACO2	Q99798	Aconitate hydratase, mitochondrial	28	28	28	51.7	51.7	51.7	85.424	0	323.31	1294	18.7855	18.9555	18.9831	18.9622	18.8761	18.9012	18.8517	18.8588	18.8594	18.902	18.8482	18.7992
XPNPEP1	Q9NQW7-3	Xaa-Pro aminopeptidase 1	21	21	21	51.7	51.7	51.7	74.797	0	211.23	628	18.7917	18.8296	18.8221	18.7967	18.8312	18.7551	18.7693	18.7572	18.8924	18.7006	18.7796	18.8219
AHCYL1	O43865	Putative adenosylhomocysteinase 2	17	17	12	51.7	51.7	42.1	58.951	0	188.74	436	17.4959	17.505	16.6657	17.6616	17.7513	17.7265	17.7464	17.7973	17.816	17.6543	17.7248	17.872
COG3	Q96JB2	Conserved oligomeric Golgi complex subunit 3	24	24	23	51.7	51.7	51.3	94.095	0	156.99	428	16.7909	16.8686	16.9765	17.0787	16.9618	16.9303	16.954	16.9096	16.9022	17.0237	17.0237	16.9089
CHID1	Q9BWS9	Chitinase domain-containing protein 1	14	14	14	51.7	51.7	51.7	44.94	0	124.15	393	17.0333	17.0784	16.798	17.2249	16.9823	17.0687	16.9077	17.0584	16.9908	17.0604	16.9432	16.8322
MAX	P61244-2	Protein max	5	5	2	51.7	51.7	9.9	17.202	0	101.99	49	17.3288	17.0419	17.0476	17.3992	17.2716	17.2906	16.9062	16.8215	16.9259	17.0356	17.1229	17.2719
GPX1	P07203	Glutathione peroxidase 1	6	6	6	51.7	51.7	51.7	22.088	0	3.3629	65	16.4084	16.1372	15.6397	15.7055	15.9863	16.0695	16.3691	15.6285	15.9539	15.9895	16.2286	15.6082
PRKCA	P17252	Protein kinase C alpha type	23	23	15	51.6	51.6	37.6	76.749	0	323.31	676	17.6896	17.4701	16.477	17.9118	17.8157	17.8044	17.798	17.9189	17.872	17.8806	17.7202	17.7768
CTBP1	Q13363	C-terminal-binding protein 1	13	11	11	51.6	47.3	47.3	47.535	0	323.31	479	18.4867	18.4389	18.3599	18.8778	18.9027	18.8079	18.7523	18.9113	18.9061	18.6064	18.6855	18.752
BCCIP	Q9P287	BRCA2 and CDKN1A-interacting protein	11	11	1	51.6	51.6	3.8	35.979	0	323.31	318	19.1009	19.0259	18.9723	19.2503	19.1186	19.0003	19.0501	19.0092	19.1614	19.0765	19.1829	19.0813
SAP30BP	Q9UHR5	SAP30-binding protein	9	9	8	51.6	51.6	40.3	33.87	0	323.31	128	17.8311	17.493	17.9838	17.6202	17.7014	17.7512	17.3176	17.7502	17.6049	17.7747	17.7206	17.8478
MCMBP	Q9BTE3-2	Mini-chromosome maintenance complex-binding protein	18	18	17	51.6	51.6	48.6	72.748	0	277.53	452	18.0224	18.1795	18.2267	18.3004	18.2796	18.1824	18.3435	18.2039	18.3505	18.1526	18.102	18.1034
FSD1	Q9BTV5	Fibronectin type III and SPRY domain-containing protein 1	15	15	15	51.6	51.6	51.6	55.819	0	170.71	450	17.7285	17.8345	17.662	17.5258	17.5927	17.5878	17.8253	17.5696	17.544	17.7077	17.7036	17.5825
BCCIP	Q9P287-2	BRCA2 and CDKN1A-interacting protein	10	2	2	51.6	14.9	14.9	36.214	0	40.574	5	13.9474	14.2101	13.4385	12.3724	14.0388	13.6377	13.531	13.1997	13.3025	13.6144	13.5395	15.0061
PRKAR2A	P13861	cAMP-dependent protein kinase type II-alpha regulatory subunit	15	15	12	51.5	51.5	40.8	45.518	0	323.31	316	18.467	18.8304	18.7925	18.904	18.8518	18.6351	18.8706	18.8197	18.6019	18.9461	18.8864	18.7073
TNC	P24821-4	Tenascin	68	68	1	51.5	51.5	1.3	230.86	0	323.31	1397	20.7944	19.0608	20.9953	19.029	20.7083	18.9397	18.2164	19.0592	18.8265	19.0574	18.9677	19.0443
BASP1	P80723	Brain acid soluble protein 1	8	8	8	51.5	51.5	51.5	22.693	0	323.31	154	21.2275	21.048	21.9889	21.2218	21.4632	21.4151	21.1889	21.6137	21.7786	21.0773	21.2532	21.2541
KAT7	O95251-4	Histone acetyltransferase KAT7	22	22	22	51.5	51.5	51.5	66.947	0	278.5	427	17.1337	17.3584	17.2708	17.3563	17.2524	17.314	17.2116	17.2476	17.1368	17.2306	17.231	17.1443
USP15	Q9Y4E8	Ubiquitin carboxyl-terminal hydrolase 15	36	36	34	51.5	51.5	48.8	112.42	0	277.47	699	17.6109	17.7346	17.4496	17.7608	17.6632	17.8215	17.7175	17.6449	17.5673	17.7707	17.6666	17.6313
COPS5	Q92905	COP9 signalosome complex subunit 5	12	12	12	51.5	51.5	51.5	37.578	0	229.39	566	19.0818	18.7699	17.3121	19.0437	19.0745	19.1478	18.8322	19.0126	18.7668	18.9818	18.9319	18.9842
MRPS17	Q9Y2R5	28S ribosomal protein S17, mitochondrial	4	4	4	51.5	51.5	51.5	14.502	0	14.238	51	16.0301	15.3602	15.904	14.3287	14.58	14.5931	15.2025	15.3926	15.1303	14.8753	15.2138	15.0555
HSP90B1	P14625	Endoplasmin	43	41	41	51.4	49.7	49.7	92.468	0	323.31	3450	21.9261	21.9046	21.7901	22.0778	21.9884	22.0091	21.9408	22.0016	22.0047	22.0488	22.0097	22.0043
SHMT2	P34897	Serine hydroxymethyltransferase, mitochondrial	20	20	19	51.4	51.4	51.4	55.992	0	323.31	941	20.6111	20.3329	20.4153	20.2071	20.2504	20.3656	20.256	20.224	20.2075	20.3485	20.2878	20.3219
OGDH	Q02218	2-oxoglutarate dehydrogenase, mitochondrial	33	33	28	51.4	51.4	47	115.93	0	323.31	1080	19.4125	19.4434	19.4784	19.5377	19.5254	19.5617	19.5463	19.5837	19.522	19.5456	19.4845	19.363
GLUD1	P00367	Glutamate dehydrogenase 1, mitochondrial	20	20	11	51.4	51.4	29	61.397	0	199.96	596	19.1692	19.2933	18.9952	19.4557	19.4084	19.4624	19.5246	19.5888	19.6232	19.502	19.4164	19.4506
RRM2	P31350	Ribonucleoside-diphosphate reductase subunit M2	13	13	11	51.4	51.4	42.9	44.877	0	107.59	298	17.377	17.5118	14.8055	17.7524	17.7402	17.6487	17.6277	17.4879	17.6495	17.6125	17.4907	17.4859
GNAI1	P63096	Guanine nucleotide-binding protein G(i) subunit alpha-1	14	6	6	51.4	29.7	29.7	40.361	0	75.971	170	17.2285	17.1206	17.2929	17.2167	17.409	17.4947	17.2333	17.3719	17.4084	17.1584	17.293	17.4182
MYL6B	P14649	Myosin light chain 6B	8	8	6	51.4	51.4	39.9	22.764	0	39.567	200	19.3388	19.3373	19.3436	19.3147	19.0646	19.0324	18.9822	19.0618	19.0269	19.2259	19.3057	19.0944
MAP2	P11137	Microtubule-associated protein 2	58	58	1	51.3	51.3	2.2	199.52	0	323.31	424	14.1968	13.457	13.9743	13.4974	13.3742	13.1907	13.5291	13.8102	13.7152	13.5978	13.7139	13.2695
DNM2	P50570-3	Dynamin-2	34	34	2	51.3	51.3	1.7	97.553	0	323.31	1362	19.437	19.3848	18.9421	19.4461	19.4102	19.5232	19.4324	19.5304	19.5065	19.5202	19.4406	19.4495
VBP1	P61758	Prefoldin subunit 3	9	9	9	51.3	51.3	51.3	22.626	0	323.31	376	20.5722	20.4314	20.0017	20.5279	20.4221	20.4636	20.4481	20.1589	20.307	20.3668	20.4638	20.2092
TXNRD1	Q16881	Thioredoxin reductase 1, cytoplasmic	20	20	19	51.3	51.3	49	70.905	0	323.31	606	19.8634	19.5814	19.3915	19.5224	19.7052	19.8874	19.6095	19.5529	19.6161	19.5896	19.6506	19.6363
RANGAP1	P46060	Ran GTPase-activating protein 1	22	22	21	51.3	51.3	51.1	63.541	0	233.2	511	20.1993	20.3042	20.2037	20.3401	20.0884	20.1572	20.1016	19.9699	20.1461	20.2466	20.2115	20.0044
RPS11	P62280	40S ribosomal protein S11	10	10	10	51.3	51.3	51.3	18.431	0	112.14	270	21.4911	21.6676	21.5348	21.9357	21.7115	21.7358	21.7486	21.7446	21.7419	21.7961	21.7315	21.5966
RPL30	P62888	60S ribosomal protein L30	6	6	6	51.3	51.3	51.3	12.784	0	60.764	193	18.0175	17.3043	17.1877	17.1299	17.2545	17.3223	17.2543	17.246	17.6298	17.185	17.3719	17.7926
LDB1	Q86U70	LIM domain-binding protein 1	14	14	13	51.3	51.3	47.9	46.532	0	50.854	346	17.1215	16.753	15.1776	17.2006	17.2696	17.3763	17.422	17.2863	17.3806	17.4154	17.3198	17.2516
GUK1	Q16774	Guanylate kinase	6	6	1	51.3	51.3	8.1	21.725	0	22.437	196	16.5742	16.6841	17.0247	16.77	16.8044	16.6919	16.9211	16.8148	17.0162	16.6231	16.7798	16.566
SRA1	Q9HD15	Steroid receptor RNA activator 1	7	7	6	51.3	51.3	34.3	25.673	0	13.206	142	15.9614	15.9994	14.9618	16.8777	16.5633	15.9435	16.6698	16.5436	16.6734	16.6121	16.2429	16.0982
FUBP3	Q96I24	Far upstream element-binding protein 3	15	15	15	51.2	51.2	51.2	61.64	0	149.79	327	19.0704	18.7179	18.9361	18.8646	19.2256	19.1681	19.1342	18.89	18.8436	19.0246	19.1726	18.9626
TPT1	P13693	Translationally-controlled tumor protein	10	10	10	51.2	51.2	51.2	19.595	0	136.22	326	20.4915	20.4935	18.9538	20.7502	20.772	20.7599	20.8143	20.7227	20.7824	20.7638	20.7705	20.745
AHSA1	O95433	Activator of 90 kDa heat shock protein ATPase homolog 1	11	11	11	51.2	51.2	51.2	38.274	0	130.9	320	20.8019	20.8828	20.867	21.1009	21.0059	20.9729	20.9879	20.9804	20.8961	20.9486	20.8861	20.7769
DPM1	O60762	Dolichol-phosphate mannosyltransferase subunit 1	10	10	10	51.2	51.2	51.2	29.634	0	30.44	261	17.2901	17.2739	17.5853	17.409	17.0509	17.2206	17.318	17.283	17.3221	17.2138	17.0946	17.247
DFFA	O00273	DNA fragmentation factor subunit alpha	11	11	11	51.1	51.1	51.1	36.521	0	323.31	420	17.6049	17.7	17.9539	17.8104	17.8482	17.6572	17.9775	17.7043	17.6484	17.6276	17.7051	17.6898
GFPT1	Q06210	Glutamine--fructose-6-phosphate aminotransferase [isomerizing] 1	25	25	19	51.1	51.1	39.1	78.806	0	323.31	847	17.9218	17.9516	17.9869	18.0645	18.1314	18.146	18.0849	18.0873	18.0567	18.0716	18.0162	18.019
GNAI3	P08754	Guanine nucleotide-binding protein G(k) subunit alpha	12	6	6	51.1	33.3	33.3	40.532	0	172.82	284	19.339	19.0349	19.4249	19.0983	18.9882	19.1488	18.9271	18.9796	18.9983	19.0312	18.9758	19.2232
EXOSC5	Q9NQT4	Exosome complex component RRP46	7	7	7	51.1	51.1	51.1	25.249	0	144.92	240	17.7239	17.8282	18.1411	17.8003	17.8949	17.8902	17.8641	17.8864	17.811	17.8206	17.9031	17.8798
EEF1E1	O43324	Eukaryotic translation elongation factor 1 epsilon-1	6	6	6	51.1	51.1	51.1	19.81	0	80.312	228	18.5726	18.7063	18.7645	19.2169	19.0417	18.8932	18.7866	18.8293	18.9123	18.5381	18.5912	18.6987
CENPM	Q9NSP4	Centromere protein M	6	6	6	51.1	51.1	51.1	19.737	0	76.167	67	12.2089	12.8798	13.5734	13.949	13.844	13.3798	13.9237	13.7186	13.8174	13.756	13.1363	13.3669
STAT3	P40763	Signal transducer and activator of transcription 3	24	24	1	51	51	2.9	88.067	0	323.31	733	17.8315	17.9428	17.9879	18.1914	18.0437	18.1671	18.1671	18.1092	18.1496	18.1502	18.1243	17.9846
MCM6	Q14566	DNA replication licensing factor MCM6	33	33	33	51	51	51	92.888	0	323.31	820	18.8189	18.9442	18.8283	19.1162	19.069	19.0316	19.0679	19.0748	19.1198	18.9569	18.9363	18.9653
TWIST1	Q15672	Twist-related protein 1	8	8	5	51	51	40.1	20.954	0	323.31	104	19.0828	17.71	18.2471	16.3513	17.0586	17.2054	18.0225	17.1814	17.4558	17.0193	17.3637	17.6173
CCDC97	Q96F63	Coiled-coil domain-containing protein 97	11	11	11	51	51	51	38.946	0	133.26	247	17.0651	17.0695	17.1591	17.1757	17.0139	16.6306	16.8629	16.9991	17.0417	16.8113	17.1131	17.1628
HMGB3	O15347	High mobility group protein B3	13	13	13	51	51	51	22.98	0	101.49	373	20.0321	19.6393	19.7854	19.7871	20.0336	19.9661	19.9758	19.9668	20.098	19.9392	19.9279	20.1797
DIABLO	Q9NR28	Diablo homolog, mitochondrial	7	7	7	51	51	51	27.131	0	97.488	150	16.1201	15.8389	14.1606	15.2724	15.1649	15.3936	15.3692	15.293	14.909	15.36	15.9786	15.9464
IRF2BP1	Q8IU81	Interferon regulatory factor 2-binding protein 1	15	15	15	51	51	51	61.687	0	74.926	395	18.1233	17.9779	18.1395	18.0023	18.0702	18.1519	17.9028	17.9319	17.9389	18.1015	18.0227	18.0126
SCG2	P13521	Secretogranin-2;Secretoneurin;Manserin	23	23	22	50.9	50.9	50.9	70.94	0	323.31	150	18.0045	17.5897	17.8479	17.1591	17.4329	17.1148	17.642	17.227	17.5733	17.3121	17.4129	17.4477
RPRD1B	Q9NQG5	Regulation of nuclear pre-mRNA domain-containing protein 1B	10	10	8	50.9	50.9	39.6	36.899	0	323.31	329	19.1626	19.2369	19.5036	19.3292	19.2563	19.3297	19.137	19.1066	18.926	19.1935	19.2191	19.1148
EXOSC7	Q15024	Exosome complex component RRP42	10	10	10	50.9	50.9	50.9	31.821	0	139.43	376	17.5855	17.9282	18.0489	17.7936	17.7553	17.831	17.7816	17.7747	17.6872	17.7801	17.7466	17.7452
MRPS25	P82663	28S ribosomal protein S25, mitochondrial	6	6	6	50.9	50.9	50.9	20.116	0	10.367	109	17.2462	16.9733	18.1051	17.3383	17.2766	17.1665	17.4015	17.2416	17.3361	17.2291	17.3386	17.205
NDRG4	Q9ULP0	Protein NDRG4	8	1	1	50.9	6.2	6.2	38.458	0	6.5698	20	13.3616	13.9698	13.8038	15.2408	15.2574	15.1618	14.933	15.0316	13.0028	13.3408	14.0291	14.727
MCM5	P33992	DNA replication licensing factor MCM5	33	33	33	50.8	50.8	50.8	82.285	0	323.31	1039	18.6242	18.5946	18.5485	18.7269	18.6597	18.6499	18.6732	18.6303	18.7126	18.68	18.6097	18.5043
ACTR1A	P61163	Alpha-centractin	13	13	8	50.8	50.8	32.7	42.613	0	323.31	807	21.0148	20.994	21.1044	21.2685	21.2067	21.2753	21.1493	21.1265	21.1336	21.1477	21.1014	21.005
TOP2B	Q02880-2	DNA topoisomerase 2-beta	63	63	57	50.8	50.8	46.8	182.66	0	323.31	1621	18.1529	18.0944	18.2485	18.1249	18.1056	18.1256	18.1311	18.1849	18.1467	18.1089	18.0568	18.0729
PPP1R11	O60927	Protein phosphatase 1 regulatory subunit 11	3	3	3	50.8	50.8	50.8	13.952	0	226.41	86	17.0546	16.894	17.4456	17.0992	17.1059	16.7006	17.2391	16.8691	17.1869	16.9708	17.0429	16.9315
FECH	P22830	Ferrochelatase, mitochondrial	12	12	12	50.8	50.8	50.8	47.862	0	73.337	255	17.6018	17.6091	17.7355	17.7127	17.7014	17.7708	17.6132	17.7946	17.6334	17.6524	17.7454	17.6836
MRPL4	Q9BYD3	39S ribosomal protein L4, mitochondrial	9	9	9	50.8	50.8	50.8	34.919	0	48.392	478	17.4706	17.5131	17.5518	17.7735	17.7332	17.7061	17.8853	17.8048	17.7804	17.701	17.6804	17.6773
ZNRF2	Q8NHG8	E3 ubiquitin-protein ligase ZNRF2	7	7	5	50.8	50.8	36.4	24.115	0	13.77	18	14.4327	13.5278	14.0116	12.3554	13.0542	13.0388	13.5659	13.3058	13.4464	13.5597	13.114	13.6058
U2AF2	P26368	Splicing factor U2AF 65 kDa subunit	17	17	16	50.7	50.7	49.5	53.5	0	323.31	517	20.9994	20.8357	21.0211	20.2068	20.2712	20.5088	20.4831	20.5845	20.2497	20.7111	20.682	20.6532
MYH9	P35579	Myosin-9	97	90	85	50.7	47	45	226.53	0	323.31	3113	19.8795	20.0739	19.9675	20.2407	20.1248	20.0927	20.0803	20.1163	20.1345	20.2254	20.1857	20.0339
NAMPT	P43490	Nicotinamide phosphoribosyltransferase	15	15	15	50.7	50.7	50.7	55.52	0	323.31	722	19.4453	19.4068	19.4524	19.3029	19.2728	19.2694	19.3437	19.319	19.3321	19.3711	19.3444	19.3114
INA	Q16352	Alpha-internexin	21	17	17	50.7	45.9	45.9	55.39	0	323.31	582	21.6002	21.524	21.563	21.3403	21.3024	21.3832	21.2972	21.4064	21.298	21.3521	21.4271	21.7456
2020-09-05	Q99719	Septin-5	11	11	10	50.7	50.7	50.7	42.777	0	244.69	348	17.9177	18.1822	18.2312	18.7382	18.5208	18.4921	18.4472	18.4909	18.6645	18.4049	18.3271	18.2458
C5orf51	A6NDU8	UPF0600 protein C5orf51	9	9	9	50.7	50.7	50.7	33.62	0	168.36	253	18.2512	18.2336	18.4303	18.4684	18.3026	18.2505	18.2407	18.0658	18.1743	18.2162	18.273	18.0882
OGT	O15294-3	UDP-N-acetylglucosamine--peptide N-acetylglucosaminyltransferase 110 kDa subunit	27	1	1	50.7	1.8	1.8	115.7	0	37.973	48	17.2014	17.4253	17.5375	17.8285	17.6497	17.5716	17.594	17.6942	17.7017	17.6303	17.5797	17.3144
GNB2	P62879	Guanine nucleotide-binding protein G(I)/G(S)/G(T) subunit beta-2	12	12	8	50.6	50.6	37.4	37.331	0	323.31	421	21.8198	21.6541	20.84	21.478	21.7723	21.4242	21.7755	21.7272	21.7417	21.5587	21.6253	21.7131
BZW1	Q7L1Q6	Basic leucine zipper and W2 domain-containing protein 1	15	15	15	50.6	50.6	50.6	48.043	0	323.31	812	18.9693	18.8032	18.7964	18.5382	18.7841	18.8198	18.6765	18.7156	18.6755	18.7293	18.7496	18.8559
BZW2	Q9Y6E2	Basic leucine zipper and W2 domain-containing protein 2	14	14	13	50.6	50.6	44.9	48.162	0	323.31	627	19.4938	19.0669	18.8043	19.5307	19.5991	19.5312	19.4774	19.5066	19.6079	19.4549	19.4593	19.5948
GRHPR	Q9UBQ7	Glyoxylate reductase/hydroxypyruvate reductase	11	11	11	50.6	50.6	50.6	35.668	0	273.43	709	19.8609	19.7442	19.7424	20.2022	20.0032	19.8898	20.0129	19.9908	20.0507	19.8593	19.9931	19.8888
CHORDC1	Q9UHD1	Cysteine and histidine-rich domain-containing protein 1	10	10	10	50.6	50.6	50.6	37.489	0	205.84	546	19.042	19.0959	19.1057	19.2156	19.1562	19.1517	19.1447	19.0845	19.0652	19.1801	19.0936	18.9256
MRPL13	Q9BYD1	39S ribosomal protein L13, mitochondrial	6	6	6	50.6	50.6	50.6	20.692	0	50.027	112	17.4149	17.4285	16.682	18.0813	17.9247	17.7822	17.8126	17.9252	17.8923	17.8453	17.6729	17.6078
BTF3	P20290	Transcription factor BTF3	7	7	7	50.5	50.5	50.5	22.168	0	323.31	224	20.4907	20.0181	19.454	19.4508	19.4994	19.7712	19.7544	19.4873	19.4235	19.8263	19.8259	20.088
LONP1	P36776	Lon protease homolog, mitochondrial	28	28	28	50.5	50.5	50.5	106.49	0	323.31	866	19.9368	19.921	20.1044	20.0135	19.9135	19.8375	19.9475	19.9665	19.8824	19.9107	19.9018	19.8155
NUMA1	Q14980	Nuclear mitotic apparatus protein 1	83	83	20	50.5	50.5	11.3	238.26	0	323.31	2072	20.1778	20.2126	20.2996	20.2289	20.158	20.2681	20.0435	20.1275	20.1765	20.1356	20.1986	20.1594
GPHN	Q9NQX3	Gephyrin;Molybdopterin adenylyltransferase;Molybdopterin molybdenumtransferase	24	24	24	50.5	50.5	50.5	79.748	0	323.31	779	18.0365	18.0038	18.3397	18.0211	18.0835	17.9373	18.0277	18.1628	17.9169	17.9733	18.0732	18.1928
H2AFY2	Q9P0M6	Core histone macro-H2A.2	12	11	11	50.5	46	46	40.058	0	323.31	651	18.9599	19.0763	19.078	19.0349	19.2295	19.1024	18.9544	19.0547	19.0645	19.0235	19.1052	19.0059
PYCR1	P32322	Pyrroline-5-carboxylate reductase 1, mitochondrial	13	13	12	50.5	50.5	46.4	33.36	0	306.68	472	18.0305	18.0399	18.1298	18.0916	18.2216	18.135	18.2567	18.1381	18.2895	18.1385	18.149	18.0587
GNPNAT1	Q96EK6	Glucosamine 6-phosphate N-acetyltransferase	5	5	5	50.5	50.5	50.5	20.749	0	99.725	134	17.8542	17.5975	17.8027	17.1496	17.2736	17.3032	17.3713	17.3834	17.0717	17.4317	17.4384	17.5554
GSTM2	P28161	Glutathione S-transferase Mu 2	10	10	8	50.5	50.5	44	25.744	0	96.626	406	19.743	19.5039	19.7525	19.6743	19.6421	19.5841	19.6	19.4806	19.6445	19.6425	19.6595	19.4905
GSK3B	P49841	Glycogen synthase kinase-3 beta	11	11	10	50.5	50.5	47.9	46.744	0	93.453	260	16.8848	17.0074	16.998	16.8769	16.9011	16.874	17.047	16.8618	16.944	16.9213	17.1231	16.8668
UBE2Q1	Q7Z7E8	Ubiquitin-conjugating enzyme E2 Q1	12	12	12	50.5	50.5	50.5	46.126	0	81.911	278	16.8756	17.1144	17.3185	16.9341	16.8577	16.9229	16.9638	17.1108	17.0958	16.9557	16.8738	16.913
MANF	P55145	Mesencephalic astrocyte-derived neurotrophic factor	9	9	9	50.5	50.5	50.5	20.7	0	15.401	316	20.4792	20.337	20.9012	20.6293	20.2075	20.1877	20.3066	20.4007	20.4093	20.2918	20.1508	20.1947
KRAS	P01116-2	GTPase KRas;GTPase KRas, N-terminally processed	7	1	1	50.5	6.4	6.4	21.424	0.0035466	-1.0855	2	15.4369	15.2188	15.3783	13.408	13.3402	13.0024	13.1245	13.7721	12.785	14.5465	15.7217	13.7537
DCXR	Q7Z4W1	L-xylulose reductase	7	7	7	50.4	50.4	50.4	25.913	0	177.38	536	17.698	17.6345	17.4846	17.6688	17.3182	17.3297	17.5773	17.5475	17.6318	17.6809	17.6143	17.5079
IPO7	O95373	Importin-7	35	35	35	50.3	50.3	50.3	119.52	0	323.31	1906	19.843	19.7851	20.0721	20.1928	20.0646	20.0494	20.1146	20.0487	20.0192	19.9816	20.0173	19.9184
LARS	Q9P2J5	Leucine--tRNA ligase, cytoplasmic	44	44	44	50.3	50.3	50.3	134.46	0	323.31	1713	20.3634	20.3005	20.2679	20.1732	20.1811	20.3214	20.1864	20.2398	20.3162	20.303	20.195	20.2055
PYCR2	Q96C36	Pyrroline-5-carboxylate reductase 2	10	9	8	50.3	46.2	40.9	33.637	0	100.53	317	17.5341	17.6067	17.4952	17.7853	17.7989	17.682	17.6079	17.7417	17.6582	17.6698	17.6333	17.6275
RPS19	P39019	40S ribosomal protein S19	9	9	9	50.3	50.3	50.3	16.06	0	32.79	328	21.3592	21.0701	20.9262	20.852	20.8605	20.858	20.6421	20.9647	20.807	20.8981	20.9708	21.0937
POLDIP3	Q9BY77-2	Polymerase delta-interacting protein 3	14	1	1	50.3	5.4	5.4	42.894	0	9.2441	25	16.147	15.9764	16.7513	14.3143	13.4284	14.2857	13.231	13.7825	13.3484	14.9878	13.2567	15.596
NSUN2	Q08J23	tRNA (cytosine(34)-C(5))-methyltransferase	26	26	26	50.2	50.2	50.2	86.47	0	323.31	813	18.8376	18.8037	18.9147	18.6829	18.581	18.7178	18.664	18.7574	18.7626	18.7901	18.6558	18.7493
KIF21A	Q7Z4S6	Kinesin-like protein KIF21A	55	55	1	50.2	50.2	1.6	187.18	0	323.31	2104	21.0309	20.9623	20.8886	20.936	20.9451	20.9915	21.0323	21.0374	21.0233	20.9876	21.0531	21.0527
ATP5O	P48047	ATP synthase subunit O, mitochondrial	9	9	9	50.2	50.2	50.2	23.277	0	270.48	419	21.4035	21.0016	21.0065	20.8802	20.8404	21.0815	21.0209	21.2014	21.2641	21.0114	21.0111	21.2593
GLS	O94925	Glutaminase kidney isoform, mitochondrial	21	21	5	50.2	50.2	11.8	73.46	0	248.8	922	17.9977	17.9698	18.0277	18.3584	18.1419	18.1407	18.2637	18.1802	18.2339	18.1912	18.0698	18.0249
UNG	P13051	Uracil-DNA glycosylase	10	10	10	50.2	50.2	50.2	34.645	0	174.3	213	16.332	16.6104	16.3228	17.2294	16.8883	16.8706	17.0018	16.9757	17.1061	16.9578	16.8556	16.6269
DBN1	Q16643	Drebrin	24	24	23	50.1	50.1	49	71.428	0	323.31	1028	20.5706	20.4422	20.2961	20.6422	20.6432	20.6273	20.5212	20.4286	20.5801	20.4364	20.6012	20.4065
CHAMP1	Q96JM3	Chromosome alignment-maintaining phosphoprotein 1	32	32	31	50.1	50.1	48.9	89.098	0	323.31	288	16.844	16.9999	17.0471	17.1911	17.1963	17.1059	17.1649	17.0432	17.263	16.963	17.1222	17.0033
G3BP2	Q9UN86-2	Ras GTPase-activating protein-binding protein 2	17	15	15	50.1	47.2	47.2	50.817	0	323.31	412	18.8132	18.8953	19.1145	18.8083	18.8446	18.7977	18.7294	18.7762	18.7966	18.6988	18.7758	18.6799
FLOT1	O75955	Flotillin-1	17	17	17	50.1	50.1	50.1	47.355	0	301.35	781	18.8644	19.1027	18.9538	19.1758	19.118	19.1334	19.0566	19.0617	19.0449	19.1612	19.0775	18.9749
ALDH1B1	P30837	Aldehyde dehydrogenase X, mitochondrial	15	15	15	50.1	50.1	50.1	57.206	0	213.61	413	18.9515	18.9386	19.0249	18.9417	18.9691	18.847	19.0348	19.0294	18.9998	18.9863	18.8483	18.7626
PRKACB	P22694-6	cAMP-dependent protein kinase catalytic subunit beta	17	17	2	50.1	50.1	5.3	41.296	0	199.57	477	19.3555	19.1159	19.1479	18.8444	18.9346	19.0973	19.0318	19.075	19.1307	19.1166	19.1471	19.197
DKC1	O60832	H/ACA ribonucleoprotein complex subunit 4	22	22	22	50	50	50	57.673	0	323.31	566	18.5339	18.6523	18.9705	18.989	18.9309	18.8122	18.9473	18.8996	18.8842	18.7725	18.8792	18.8321
SSBP1	Q04837	Single-stranded DNA-binding protein, mitochondrial	8	8	8	50	50	50	17.259	0	323.31	431	20.6396	20.4433	20.3066	20.0099	20.1604	20.3899	20.1388	20.2579	20.4035	20.2978	20.1936	20.3461
RBM39	Q14498-2	RNA-binding protein 39	18	18	16	50	50	41.2	58.656	0	323.31	744	19.8482	19.9621	19.7475	19.545	19.5455	19.6177	19.7113	19.7208	19.7135	19.7967	19.7568	19.7925
RPS15A	P62244	40S ribosomal protein S15a	8	8	8	50	50	50	14.839	0	171.27	470	21.4415	21.1917	20.8877	21.6654	21.7112	21.6539	21.5352	21.6319	21.6865	21.6525	21.444	21.5755
UBE2B	P63146	Ubiquitin-conjugating enzyme E2 B	3	3	1	50	50	11.2	17.312	0	108.74	40	15.8396	16.0301	16.1436	16.498	16.505	16.191	16.2062	16.0836	16.2028	16.1798	15.9974	15.8054
C2orf49	Q9BVC5	Ashwin	8	8	8	50	50	50	25.858	0	62.635	90	16.0432	15.8634	16.3561	16.1356	16.1371	16.2922	15.9627	16.2488	16.5934	15.8464	16.032	15.8331
LCMT1	Q9UIC8	Leucine carboxyl methyltransferase 1	10	10	10	50	50	50	38.379	0	53.845	159	16.734	16.9683	16.7465	15.8884	17.1568	17.2189	17.2309	17.0892	16.9642	16.9905	16.8537	17.2231
DDT;DDTL	P30046	D-dopachrome decarboxylase;D-dopachrome decarboxylase-like protein	7	7	7	50	50	50	12.712	0	52.732	427	17.9931	17.6778	18.0138	17.872	17.8433	17.8644	17.7776	17.8161	18.0616	17.702	17.8386	17.7803
BAD	Q92934	Bcl2-associated agonist of cell death	5	5	4	50	50	38.7	18.392	0	12.066	46	14.7694	13.9421	14.2628	14.5936	14.1985	14.3865	13.9622	13.7478	14.097	14.3947	13.7236	14.5894
UBE2A	P49459	Ubiquitin-conjugating enzyme E2 A	3	1	1	50	11.2	11.2	17.315	0.00014345	0.42924	16	17.3262	13.8738	17.2581	17.755	17.7006	17.7126	17.4445	17.8	17.9295	17.3373	17.4916	13.8195
VPS35	Q96QK1	Vacuolar protein sorting-associated protein 35	24	24	23	49.9	49.9	46.1	91.706	0	323.31	1163	20.2824	20.2896	20.3729	20.42	20.3951	20.4194	20.4362	20.3906	20.3648	20.4006	20.3848	20.3161
FXR1	P51114	Fragile X mental retardation syndrome-related protein 1	22	22	22	49.9	49.9	49.9	69.72	0	260.29	566	17.8318	17.8261	17.7261	18.2649	18.2227	18.1825	18.2391	18.1904	18.1941	18.1518	18.0739	17.9592
PCID2	Q5JVF3	PCI domain-containing protein 2	14	14	14	49.9	49.9	49.9	46.029	0	155.13	648	17.5369	17.4187	17.4557	17.7698	17.6455	17.7293	17.8339	17.7723	17.6727	17.6282	17.6869	17.5591
THOC3	Q96J01	THO complex subunit 3	10	10	10	49.9	49.9	49.9	38.771	0	95.824	360	17.7853	17.8618	17.9391	17.7798	17.7321	17.7171	17.7803	17.8248	17.8152	17.7324	17.8132	17.7522
DDOST	P39656	Dolichyl-diphosphooligosaccharide--protein glycosyltransferase 48 kDa subunit	14	14	14	49.8	49.8	49.8	50.8	0	323.31	512	20.897	20.7339	20.8471	20.0632	20.2105	20.4464	20.2115	20.3239	20.3622	20.3975	20.3978	20.4744
ALYREF	Q86V81	THO complex subunit 4	14	14	14	49.8	49.8	49.8	26.888	0	323.31	728	20.5678	20.3695	20.52	20.1696	20.4515	20.1778	20.307	20.1964	20.5295	20.2493	20.5022	20.3925
PHB2	Q99623	Prohibitin-2	12	12	11	49.8	49.8	47.2	33.296	0	323.31	558	22.1365	22.2452	22.2636	22.0573	21.9137	21.9537	21.8843	21.9197	21.9506	22.0721	22.0722	22.0437
SMARCAD1	Q9H4L7	SWI/SNF-related matrix-associated actin-dependent regulator of chromatin subfamily A containing DEAD/H box 1	34	34	30	49.8	49.8	43.9	117.4	0	323.31	616	18.6771	18.7669	18.8629	19.0624	18.9354	18.9431	18.9832	18.9677	18.9396	18.9245	18.9127	18.8514
WDR3	Q9UNX4	WD repeat-containing protein 3	30	30	30	49.8	49.8	49.8	106.1	0	256.05	1014	18.1214	18.2633	18.2052	18.2675	18.1838	18.0977	18.254	18.3487	18.2708	18.1821	18.2652	18.1157
ATP6V1D	Q9Y5K8	V-type proton ATPase subunit D	8	8	8	49.8	49.8	49.8	28.262	0	94.258	215	15.8543	15.9589	16.3963	16.1989	15.9395	16.3167	15.8315	16.3509	16.401	16.1969	16.0013	15.9554
SF3B3	Q15393	Splicing factor 3B subunit 3	38	38	38	49.7	49.7	49.7	135.58	0	323.31	1428	20.1571	19.8421	19.9085	19.6595	19.7062	19.8842	19.7438	19.7388	19.7236	19.7809	19.7345	19.8694
FAM98B	Q52LJ0	Protein FAM98B	16	16	15	49.7	49.7	46.4	45.547	0	323.31	517	18.4909	18.2312	18.6113	18.427	18.5233	18.4731	18.4976	18.5953	18.6345	18.5215	18.4553	18.6078
RBM4	Q9BWF3	RNA-binding protein 4	12	12	2	49.7	49.7	4.4	40.313	0	323.31	415	19.9088	19.7446	19.5551	19.6179	19.5896	19.5386	19.6775	19.3929	19.305	19.4545	19.6595	19.7596
NSFL1C	Q9UNZ2-5	NSFL1 cofactor p47	15	15	1	49.7	49.7	6.5	40.816	0	234	252	19.1345	19.3527	19.2102	19.2292	19.1898	19.3732	19.2945	19.1547	19.0434	19.3152	19.2039	19.1929
STX1A	Q16623	Syntaxin-1A	10	10	10	49.7	49.7	49.7	33.023	0	217.38	297	17.9576	17.3818	16.9524	17.4553	17.3363	17.5856	17.536	17.2624	17.1758	17.5171	17.5259	17.2378
CPSF3	Q9UKF6	Cleavage and polyadenylation specificity factor subunit 3	18	18	17	49.7	49.7	46.2	77.485	0	142.55	492	19.1489	19.3403	19.3025	19.5575	19.376	19.4667	19.3889	19.5095	19.3482	19.3276	19.2956	19.1739
NDUFB9	Q9Y6M9	NADH dehydrogenase [ubiquinone] 1 beta subcomplex subunit 9	8	8	8	49.7	49.7	49.7	21.831	0	128.88	283	20.1024	20.2987	20.7021	20.4793	20.4019	20.1914	20.2445	20.3242	20.285	20.3497	20.3295	20.1598
MEAF6	Q9HAF1	Chromatin modification-related protein MEAF6	4	4	4	49.7	49.7	49.7	21.635	0	101.67	71	17.8305	17.6566	18.23	16.3918	16.836	17.109	16.9515	16.9267	16.9072	17.07	17.2401	17.5962
PBK	Q96KB5	Lymphokine-activated killer T-cell-originated protein kinase	8	8	7	49.7	49.7	49.4	36.085	0	97.842	212	17.3173	17.2469	16.7942	16.9085	17.3429	17.3207	17.2663	17.0282	17.2267	16.9821	17.2278	17.2599
NHP2	Q9NX24	H/ACA ribonucleoprotein complex subunit 2	3	3	3	49.7	49.7	49.7	17.201	0	70.329	97	19.562	18.8447	19.6483	18.364	18.4645	18.9554	18.6022	18.5747	17.5447	18.6896	18.8757	18.9135
OGT	O15294	UDP-N-acetylglucosamine--peptide N-acetylglucosaminyltransferase 110 kDa subunit	27	27	1	49.6	49.6	1.2	116.92	0	323.31	824	18.8792	18.9359	19.037	19.0574	19.0108	19.0475	18.9563	19.078	18.9673	18.9888	19.0113	18.9588
AP2A2	O94973	AP-2 complex subunit alpha-2	27	27	21	49.6	49.6	39.7	103.96	0	323.31	1320	18.9445	18.882	18.9255	19.1167	19.002	19.0775	19.0148	18.9712	18.9199	19.064	19.0208	18.9668
CTNNB1	P35222	Catenin beta-1	22	22	20	49.6	49.6	46.1	85.496	0	323.31	1059	19.6803	19.7865	19.9644	20.1494	19.9471	20.0455	19.9539	20.0219	20.028	19.9635	19.9186	19.8376
SAAL1	Q96ER3	Protein SAAL1	14	14	14	49.6	49.6	49.6	53.557	0	242.42	317	16.3189	16.1936	16.5795	15.8203	16.1886	16.1248	16.0544	16.1762	16.2231	15.9954	16.0584	16.0006
LANCL2	Q9NS86	LanC-like protein 2	15	15	15	49.6	49.6	49.6	50.854	0	118.71	514	18.6466	18.7444	19.0642	19.0207	18.9323	19.0017	18.9299	18.9018	18.9541	18.9133	18.9544	18.8219
MAVS	Q7Z434	Mitochondrial antiviral-signaling protein	12	12	12	49.6	49.6	49.6	56.527	0	70.602	158	18.1156	18.3107	18.4466	18.2282	18.1567	18.6857	18.1946	18.38	19.0826	18.2938	18.0139	18.1869
NDUFB4	O95168	NADH dehydrogenase [ubiquinone] 1 beta subcomplex subunit 4	4	4	4	49.6	49.6	49.6	15.208	0	2.2846	8	17.5027	16.0774	16.3837	12.9891	13.2572	15.7495	14.863	15.6665	13.2961	14.8145	15.8446	12.855
PDHA1	P08559	Pyruvate dehydrogenase E1 component subunit alpha, somatic form, mitochondrial	14	14	12	49.5	49.5	43.1	43.295	0	150.28	456	18.7219	18.6507	18.7183	18.6403	18.7476	18.7231	18.9124	18.775	18.7859	18.6946	18.8399	18.8417
LSM7	Q9UK45	U6 snRNA-associated Sm-like protein LSm7	3	3	3	49.5	49.5	49.5	11.602	0	81.083	208	19.9248	20.3674	19.3983	20.9814	21.0054	20.4939	20.6166	19.7766	20.4729	20.3911	20.4934	19.9926
SLIRP	Q9GZT3	SRA stem-loop-interacting RNA-binding protein, mitochondrial	5	5	5	49.5	49.5	49.5	12.349	0	54.689	211	19.9313	19.6871	19.8796	19.9409	19.7738	19.772	19.5613	19.7734	19.8888	19.6614	19.6911	19.7376
ANP32A	P39687	Acidic leucine-rich nuclear phosphoprotein 32 family member A	12	12	9	49.4	49.4	45.4	28.585	0	323.31	715	22.1038	22.0903	22.5088	21.9255	21.9072	21.7517	21.8863	21.9058	21.8729	21.9724	22.1119	22.0762
TRAP1	Q12931	Heat shock protein 75 kDa, mitochondrial	24	24	24	49.4	49.4	49.4	80.109	0	323.31	1000	20.5355	20.4627	20.2065	20.3397	20.4137	20.5755	20.4974	20.4764	20.4698	20.5687	20.5014	20.4364
DCTN2	Q13561	Dynactin subunit 2	13	13	13	49.4	49.4	49.4	44.23	0	306.39	352	20.2861	20.1144	20.1145	19.9973	20.1195	20.1039	19.76	19.6778	19.954	19.9149	20.0572	20.043
DNPH1	O43598	2-deoxynucleoside 5-phosphate N-hydrolase 1	6	6	6	49.4	49.4	49.4	19.108	0	199.94	160	18.2943	17.8352	18.0915	17.8371	17.8412	17.793	17.5608	17.516	17.636	17.6742	17.6362	17.6683
C1orf123	Q9NWV4	UPF0587 protein C1orf123	6	6	6	49.4	49.4	49.4	18.048	0	96.767	143	18.6327	18.6928	19.3577	18.4602	18.4122	18.5233	18.8153	18.6192	18.8112	18.6083	18.6869	18.3831
STX6	O43752	Syntaxin-6	7	7	7	49.4	49.4	49.4	29.176	0	32.403	110	16.9181	16.645	16.3627	16.4438	16.4748	16.2858	16.3624	16.6648	16.4405	16.4245	16.6836	16.7863
NIPSNAP3A	Q9UFN0	Protein NipSnap homolog 3A	11	11	11	49.4	49.4	49.4	28.466	0	28.012	192	16.6918	16.6108	16.5854	16.525	16.5706	16.4943	16.3139	16.1531	16.2931	16.6253	16.6646	16.3407
VARS	P26640	Valine--tRNA ligase	40	40	39	49.3	49.3	46.8	140.47	0	323.31	1517	20.1608	20.3544	20.1663	20.4458	20.3721	20.4137	20.4228	20.4773	20.3523	20.4697	20.4594	20.357
KIF5B	P33176	Kinesin-1 heavy chain	38	29	28	49.3	41.2	39.6	109.68	0	323.31	1030	19.6837	19.6468	19.543	19.4731	19.6051	19.5347	19.4479	19.5914	19.5672	19.6149	19.5458	19.6318
NUP133	Q8WUM0	Nuclear pore complex protein Nup133	32	32	31	49.3	49.3	47.9	128.98	0	323.31	1078	17.3207	17.3407	17.9245	17.5809	17.5829	17.5119	17.5004	17.5102	17.6155	17.5094	17.4172	17.3317
ERP44	Q9BS26	Endoplasmic reticulum resident protein 44	14	14	14	49.3	49.3	49.3	46.971	0	283.2	482	19.4611	19.424	19.6035	19.6785	19.6111	19.4353	19.5516	19.5579	19.5476	19.5325	19.5608	19.4896
SLC25A24	Q6NUK1	Calcium-binding mitochondrial carrier protein SCaMC-1	14	14	13	49.3	49.3	45.3	53.354	0	183.47	508	18.5692	18.3968	18.2238	18.5321	18.4982	18.5817	18.5822	18.6393	18.5504	18.7532	18.6771	18.5766
RAB1A	P62820	Ras-related protein Rab-1A	8	3	3	49.3	19	19	22.677	0	174.94	277	18.7858	18.3823	17.049	18.7687	19.0904	19.0112	18.9017	18.9136	19.0121	18.8796	18.7667	18.8652
RAB5B	P61020	Ras-related protein Rab-5B	6	4	4	49.3	39.5	39.5	23.707	0	136.06	140	18.771	18.5579	18.0297	18.5387	18.4748	18.6912	18.5576	18.5722	18.4451	18.8071	18.5996	18.7098
RAB5A	P20339	Ras-related protein Rab-5A	6	4	4	49.3	39.5	39.5	23.658	0	87.972	129	17.9275	17.1771	18.1879	16.7287	16.8599	17.4143	17.2879	16.8712	16.9544	17.4857	17.1187	17.5725
PCBP3	P57721	Poly(rC)-binding protein 3	9	6	4	49.3	37.2	30.2	39.465	0	87.686	159	18.3905	18.1499	18.25	18.1021	18.2304	18.2812	18.2614	18.1709	18.0601	18.2859	18.4788	18.2472
EIF4H	Q15056	Eukaryotic translation initiation factor 4H	11	11	10	49.2	49.2	49.2	27.385	0	323.31	323	21.1539	21.0438	21.3422	19.1362	19.3948	19.9185	19.5375	19.7149	19.4074	20.0054	20.1881	20.3028
SUCLA2	Q9P2R7	Succinyl-CoA ligase [ADP-forming] subunit beta, mitochondrial	16	16	16	49.2	49.2	49.2	50.317	0	323.31	748	19.3175	19.4367	19.6001	19.8053	19.8981	19.794	19.729	19.6894	19.5409	19.561	19.6471	19.4621
PRDX3	P30048	Thioredoxin-dependent peroxide reductase, mitochondrial	9	9	9	49.2	49.2	49.2	27.692	0	281.41	419	20.9037	20.8308	21.0593	20.898	20.7856	20.9943	20.792	20.8852	21.1161	20.8822	20.7953	20.8525
C14orf166	Q9Y224	UPF0568 protein C14orf166	11	11	11	49.2	49.2	49.2	28.068	0	155.73	643	18.4167	18.4665	18.6811	18.4813	18.5519	18.3863	18.1601	18.303	18.2108	18.1653	18.3883	18.3557
BYSL	Q13895	Bystin	15	15	14	49.2	49.2	48.3	49.601	0	153.69	319	17.893	18.0207	17.8464	18.3169	18.15	18.004	18.1308	17.9729	18.1707	18.0384	17.987	17.8157
SEH1L	Q96EE3-1	Nucleoporin SEH1	12	12	12	49.2	49.2	49.2	46.578	0	72.183	449	19.1406	19.1705	19.1031	19.4845	19.3804	19.2568	19.233	19.3617	19.5175	19.32	19.3072	19.2514
TNC	P24821	Tenascin	68	1	1	49.2	1.1	1.1	240.85	0	16.451	18	15.9377	15.883	16.0947	14.6279	14.9895	15.6348	13.8313	14.931	12.9314	15.7368	15.4822	15.5853
LAMTOR3	Q9UHA4	Ragulator complex protein LAMTOR3	4	4	4	49.2	49.2	49.2	13.623	0	9.0781	145	18.194	18.3354	18.2576	18.5809	18.4464	18.4577	18.2619	18.2736	18.1016	18.3593	18.3533	18.1393
DDX3X	O00571	ATP-dependent RNA helicase DDX3X	20	19	8	49.1	47.4	22.2	73.243	0	323.31	880	20.9037	21.0939	21.1373	21.1188	21.1393	21.0779	21.1101	21.1012	21.1267	21.1502	21.0465	20.9992
PRKDC	P78527	DNA-dependent protein kinase catalytic subunit	157	157	157	49.1	49.1	49.1	469.08	0	323.31	6879	20.6586	20.6158	20.5524	20.6613	20.6748	20.7063	20.6823	20.6831	20.6517	20.6855	20.6766	20.6387
ERO1L	Q96HE7	ERO1-like protein alpha	15	15	14	49.1	49.1	46.8	54.392	0	323.31	582	17.7488	17.7999	17.9281	17.7784	17.6765	17.6932	17.8008	17.7207	17.754	17.8295	17.7121	17.5276
MAP2K1	Q02750	Dual specificity mitogen-activated protein kinase kinase 1	10	5	5	49.1	35.1	35.1	43.439	0	175.77	167	18.0004	18.2832	18.6382	18.4891	18.2594	18.0674	18.4902	18.066	18.3327	18.281	18.2125	18.0297
DEK	P35659	Protein DEK	18	18	17	49.1	49.1	48.5	42.674	0	107.37	356	20.4465	20.1191	20.3205	20.5769	20.1877	20.4571	20.476	20.527	20.4015	20.4493	20.3598	20.1971
DNM2	P50570	Dynamin-2	31	1	1	49.1	1.6	1.6	98.063	0	28.464	56	14.0879	14.2816	13.8733	14.874	14.6675	14.6663	14.8213	14.5795	14.5807	14.6681	14.6196	14.3551
RBX1	P62877	E3 ubiquitin-protein ligase RBX1;E3 ubiquitin-protein ligase RBX1, N-terminally processed	4	4	4	49.1	49.1	49.1	12.274	0	5.1592	27	16.5288	14.7753	12.5596	14.4312	15.8658	15.9073	15.2341	14.4631	15.2693	15.3031	15.5438	13.5365
CTSB	P07858	Cathepsin B;Cathepsin B light chain;Cathepsin B heavy chain	12	12	12	49	49	49	37.821	0	323.31	430	20.5036	20.4995	20.7457	20.6779	20.6822	20.6178	20.7182	20.6327	20.675	20.7681	20.5726	20.3971
	P29692-2		23	23	8	49	49	23.8	71.407	0	323.31	747	21.0744	21.0802	21.1757	21.0608	21.0965	20.8581	20.9276	20.879	20.908	20.8599	21.0117	20.949
DRG1	Q9Y295	Developmentally-regulated GTP-binding protein 1	13	13	13	49	49	49	40.542	0	289.51	457	17.7375	17.637	17.7448	17.6178	17.5856	17.694	17.5296	17.4634	17.5618	17.5434	17.5984	17.5434
SARM1	Q6SZW1	Sterile alpha and TIR motif-containing protein 1	23	23	23	49	49	49	79.387	0	248.85	738	17.6497	17.7063	18.0948	17.8882	17.8307	17.7722	17.9113	17.9194	17.8823	17.7616	17.7353	17.6949
RPRD1A	Q96P16	Regulation of nuclear pre-mRNA domain-containing protein 1A	10	8	7	49	37.2	35.3	35.719	0	150.93	222	18.587	18.4614	18.5233	18.2273	18.3383	17.8573	18.3055	18.2825	18.517	18.3892	18.43	18.4644
RAB10	P61026	Ras-related protein Rab-10	10	9	9	49	43.5	43.5	22.541	0	150.52	305	20.1732	20.0427	20.0151	19.9559	20.015	20.0238	19.8345	20.1298	19.9464	20.0272	19.9098	20.1788
RPS8	P62241	40S ribosomal protein S8	10	10	10	49	49	49	24.205	0	129.89	281	19.4199	19.3086	19.348	18.503	18.6664	18.9911	18.9292	19.2277	19.1269	19.2369	19.2443	19.5006
SNAP25	P60880-2	Synaptosomal-associated protein 25	8	8	7	49	49	48.5	23.336	0	73.383	173	18.459	17.9822	13.5471	18.439	18.7663	18.6098	18.4205	18.4821	18.3329	18.6435	18.6871	18.4823
HBS1L	Q9Y450	HBS1-like protein	18	18	12	49	49	30.1	75.472	0	32.292	286	16.0821	16.3972	16.6632	16.6713	16.5429	16.5328	16.7334	16.7991	16.7837	16.5887	16.5299	16.325
MAK16	Q9BXY0	Protein MAK16 homolog	10	10	9	49	49	49	35.368	0	31.009	198	17.3016	16.7601	16.4762	16.6729	17.024	16.7761	16.9847	17.2442	17.3965	17.1942	17.0919	17.0691
ALDH7A1	P49419-2	Alpha-aminoadipic semialdehyde dehydrogenase	18	18	18	48.9	48.9	48.9	55.366	0	323.31	815	19.9215	20.1672	20.1661	19.9656	19.8291	20.0913	19.9938	19.9671	20.0114	20.1264	20.0136	19.8602
TROVE2	P10155	60 kDa SS-A/Ro ribonucleoprotein	18	18	18	48.9	48.9	48.9	60.67	0	183.83	637	18.8263	18.9828	18.9065	19.2632	19.1761	19.1776	19.2394	19.2293	19.2251	19.1428	19.0806	18.9717
COQ5	Q5HYK3	2-methoxy-6-polyprenyl-1,4-benzoquinol methylase, mitochondrial	11	11	11	48.9	48.9	48.9	37.14	0	93.245	283	16.7773	16.6399	17.1149	17.3614	17.3466	17.2266	17.2919	17.3771	17.4201	17.1754	17.2854	17.0618
HNRNPR	O43390-2	Heterogeneous nuclear ribonucleoprotein R	27	2	2	48.9	3.3	3.3	71.214	0	58.941	201	18.5628	18.739	19.0024	19.0301	18.8839	18.8153	18.8338	18.7549	18.8237	18.8114	18.7252	18.5516
IGFBP2	P18065	Insulin-like growth factor-binding protein 2	8	8	8	48.9	48.9	48.9	34.814	0	33.707	191	18.5212	18.8759	18.7348	18.6817	18.724	18.4432	18.6538	18.4743	18.4191	18.6488	18.6854	18.6292
ARL8B	Q9NVJ2	ADP-ribosylation factor-like protein 8B	8	2	2	48.9	8.6	8.6	21.539	0	12.098	91	18.2512	17.9154	16.3289	17.9927	17.9602	18.1449	18.0178	18.2881	18.2547	18.1977	18.2378	18.2481
MAOA	P21397	Amine oxidase [flavin-containing] A	15	15	5	48.8	48.8	15.9	59.681	0	323.31	695	16.8294	17.1173	17.0638	17.3957	17.2187	17.1284	17.1512	17.1903	17.2628	17.1939	17.203	17.1802
TXNDC5	Q8NBS9	Thioredoxin domain-containing protein 5	13	13	13	48.8	48.8	48.8	47.628	0	323.31	560	19.964	19.9662	20.0877	19.6699	19.8363	19.7236	19.8527	19.7717	19.7849	19.8845	19.9075	19.8218
AIMP2	Q13155	Aminoacyl tRNA synthase complex-interacting multifunctional protein 2	8	8	8	48.8	48.8	48.8	35.348	0	193.37	294	18.8525	18.9293	19.2646	19.0622	19.0427	18.9725	18.9507	19.043	19.0189	19.0085	18.9424	18.9531
PCYT1A	P49585	Choline-phosphate cytidylyltransferase A	12	12	9	48.8	48.8	38.1	41.731	0	97.813	325	17.2267	17.437	17.4675	17.4129	17.5247	17.4896	17.3696	17.4893	17.3874	17.5395	17.508	17.3131
CDK4	P11802	Cyclin-dependent kinase 4	11	11	11	48.8	48.8	48.8	33.729	0	79.738	343	17.5583	17.7623	17.571	18.0767	17.9511	17.7541	17.7581	17.8433	17.863	17.7996	17.7991	17.7289
PFDN6	O15212	Prefoldin subunit 6	6	6	6	48.8	48.8	48.8	14.582	0	35.141	105	17.5485	17.5788	17.9804	16.8501	16.2771	17.1349	16.9697	17.1797	16.8738	17.3591	17.0077	17.6473
HNRNPR	O43390	Heterogeneous nuclear ribonucleoprotein R	27	27	2	48.7	48.7	2.8	70.942	0	323.31	1361	21.4834	21.3642	21.5678	21.2983	21.3485	21.3919	21.266	21.2396	21.1541	21.2732	21.3011	21.3006
PFKM	P08237	ATP-dependent 6-phosphofructokinase, muscle type	28	27	27	48.7	47.6	47.6	85.182	0	323.31	1204	23.0772	23.0099	22.9396	22.9505	22.9695	23	23.0158	22.9432	22.9185	23.0029	22.9564	22.8479
THUMPD1	Q9NXG2	THUMP domain-containing protein 1	12	12	11	48.7	48.7	48.7	39.315	0	323.31	331	19.9962	20.0125	20.1257	20.0498	19.8654	20.0505	19.9858	20.0455	19.9742	20.0951	19.9459	20.0554
HADHB	P55084	Trifunctional enzyme subunit beta, mitochondrial;3-ketoacyl-CoA thiolase	17	17	17	48.7	48.7	48.7	51.294	0	154.44	647	18.9172	18.8835	19.0098	18.8856	18.8536	18.9552	18.9431	19.0831	18.9559	18.9832	18.9407	18.9487
PEX5	P50542-2	Peroxisomal targeting signal 1 receptor	15	15	15	48.7	48.7	48.7	66.83	0	129.15	335	17.0432	16.9215	16.5422	16.9225	16.782	16.8549	16.7784	16.7582	16.753	16.9791	17.0084	16.8023
PALM	O75781-2	Paralemmin-1	13	1	1	48.7	8.2	8.2	37.157	0	102.32	49	17.0792	16.3842	16.6059	16.4476	16.7757	16.7395	16.2244	15.8552	16.0912	16.1515	16.2822	16.4995
GLS	O94925-3	Glutaminase kidney isoform, mitochondrial	18	2	2	48.7	5.7	5.7	65.459	0	4.3774	61	18.0505	17.6303	18.9464	17.6633	16.6075	17.0681	17.3397	17.1697	17.3825	17.1336	17.2419	17.0231
	P02545-2		30	30	2	48.6	48.6	4.7	65.134	0	323.31	717	20.8117	20.7296	20.8631	21.1032	20.9834	20.8656	20.85	20.9996	21.0574	20.9757	20.9725	20.9607
DDX42	Q86XP3	ATP-dependent RNA helicase DDX42	30	30	30	48.6	48.6	48.6	102.97	0	323.31	928	19.3559	19.3939	19.4635	19.5438	19.5347	19.4183	19.4405	19.3975	19.3906	19.4368	19.4446	19.3066
VDAC3	Q9Y277-2	Voltage-dependent anion-selective channel protein 3	11	11	1	48.6	48.6	7	30.789	0	323.31	690	21.6703	21.4534	21.2538	21.2509	21.2583	21.5201	21.3717	21.2251	21.3011	21.2846	21.3207	21.3077
PYGB	P11216	Glycogen phosphorylase, brain form	33	33	27	48.6	48.6	40.7	96.695	0	322.53	1372	19.3168	19.2414	19.3889	19.5576	19.5014	19.4547	19.4537	19.5058	19.554	19.4676	19.4816	19.4632
TWF1	Q12792	Twinfilin-1	11	10	10	48.6	46.6	46.6	40.282	0	209.44	324	18.0974	18.1321	18.112	17.9362	17.9748	18.017	18.0461	17.9942	17.9462	18.1176	18.0144	18.0174
RFC2	P35250	Replication factor C subunit 2	10	10	10	48.6	48.6	48.6	39.157	0	175.18	348	17.3967	17.3212	16.3826	17.0612	16.9952	17.1659	17.0437	17.019	16.8923	17.036	17.1633	17.2307
RPL8	P62917	60S ribosomal protein L8	10	10	9	48.6	48.6	48.6	28.024	0	152.15	221	20.0004	20.2759	20.3311	20.3111	20.22	20.164	20.1531	20.2712	20.2253	20.3361	20.3786	20.3914
NDUFA13	Q9P0J0	NADH dehydrogenase [ubiquinone] 1 alpha subcomplex subunit 13	5	5	5	48.6	48.6	48.6	16.698	0	45.244	212	19.2403	19.4335	19.5451	19.0353	18.8887	19.1255	18.9126	19.0209	19.0196	19.1221	19.0806	19.1109
AKR1C1;AKR1C2	Q04828	Aldo-keto reductase family 1 member C1;Aldo-keto reductase family 1 member C2	10	10	6	48.6	48.6	35.9	36.788	0	31.686	148	15.7992	16.1514	16.0519	16.1547	16.1774	15.0618	15.9236	15.9463	15.9029	15.8796	16.2014	16.0577
RPL38	P63173	60S ribosomal protein L38	4	4	4	48.6	48.6	48.6	8.2178	0	24.619	196	21.1288	21.0564	20.4663	20.9429	20.8888	20.8778	20.729	20.7856	21.4643	20.9862	20.9365	21.0358
DCTN1	Q14203	Dynactin subunit 1	46	46	46	48.5	48.5	48.5	141.69	0	323.31	1569	18.9039	18.9959	18.9955	19.3263	19.1665	19.1667	19.1933	19.1905	19.195	19.1361	19.075	18.9936
UPF1	Q92900	Regulator of nonsense transcripts 1	36	36	36	48.5	48.5	48.5	124.34	0	323.31	1082	18.6036	18.6649	18.6621	18.7321	18.7078	18.6918	18.6502	18.6633	18.6958	18.6716	18.6049	18.5194
HDAC1	Q13547	Histone deacetylase 1	16	12	12	48.5	34.2	34.2	55.102	0	198.5	182	17.4086	17.4322	17.1658	17.7073	17.5474	17.8395	17.4827	17.9666	17.8817	17.7099	17.4535	17.6921
VPS26B	Q4G0F5	Vacuolar protein sorting-associated protein 26B	12	12	11	48.5	48.5	43.5	39.154	0	91.38	300	17.503	17.6484	17.5546	17.5737	17.6139	17.797	17.774	17.7037	17.469	17.7419	17.6894	17.5528
TIPRL	O75663	TIP41-like protein	9	9	9	48.5	48.5	48.5	31.444	0	85.612	468	19.102	19.1085	19.2231	19.4074	19.2849	19.3433	19.1553	19.2561	19.1811	19.3534	19.2672	19.1514
GLRX2	Q9NS18-2	Glutaredoxin-2, mitochondrial	4	4	4	48.5	48.5	48.5	18.726	0	4.3069	49	15.4924	14.4795	14.7741	14.8511	15.215	15.0153	14.5926	14.7254	14.6956	15.1502	14.5957	15.076
CHGA	P10645	Chromogranin-A;Vasostatin-1;Vasostatin-2;EA-92;ES-43;Pancreastatin;SS-18;WA-8;WE-14;LF-19;Catestatin;AL-11;GV-19;GR-44;ER-37;GE-25;Serpinin-RRG;Serpinin;p-Glu serpinin precursor	16	16	15	48.4	48.4	47.5	50.688	0	323.31	165	18.3958	17.4485	18.3218	17.411	17.8457	17.7933	17.318	16.9428	17.4858	17.0088	17.3478	17.0279
ATP5F1	P24539	ATP synthase F(0) complex subunit B1, mitochondrial	12	12	12	48.4	48.4	48.4	28.908	0	323.31	667	20.9604	20.7804	20.564	21.1836	21.0439	21.1104	20.9604	21.0487	21.072	21.0652	21.0057	20.9868
NONO	Q15233	Non-POU domain-containing octamer-binding protein	20	19	19	48.4	46.7	46.7	54.231	0	323.31	733	20.6051	20.4516	20.4516	20.0618	20.4236	20.3409	20.3779	20.5766	20.2619	20.332	20.5074	20.7279
RPL22L1	Q6P5R6	60S ribosomal protein L22-like 1	4	3	3	48.4	41.8	41.8	14.606	0	323.31	147	19.7882	20.0216	19.7822	19.6801	19.7455	19.6508	19.7074	19.6314	19.5868	19.7833	19.7419	19.6394
TLN1	Q9Y490	Talin-1	77	77	71	48.4	48.4	46.4	269.76	0	323.31	2760	19.71	19.7226	19.6627	19.8108	19.725	19.6834	19.6772	19.6863	19.6599	19.7339	19.6974	19.7069
CPPED1	Q9BRF8	Serine/threonine-protein phosphatase CPPED1	12	12	12	48.4	48.4	48.4	35.548	0	93.883	333	18.5795	18.3568	17.7647	18.2035	18.288	18.281	18.1599	18.1898	18.1773	18.1396	18.2662	18.4136
NDFIP1	Q9BT67	NEDD4 family-interacting protein 1	6	6	4	48.4	48.4	23.5	24.899	0	45.683	79	19.0948	19.293	19.0704	19.6616	19.2192	19.4238	19.141	20.0197	19.4678	19.2144	19.2829	19.2854
NOL4L	Q96MY1	Nucleolar protein 4-like	9	9	8	48.4	48.4	43.1	47.214	0	33.178	56	17.7998	17.715	17.7077	17.482	18.4614	17.7792	17.582	16.3212	17.3525	17.394	17.5015	17.703
VDAC3	Q9Y277	Voltage-dependent anion-selective channel protein 3	11	1	1	48.4	6.7	6.7	30.658	0	4.7132	58	16.0862	16.5552	16.0617	15.7635	15.6434	15.2317	16.3778	16.449	16.7349	16.6131	15.6324	15.9495
PSMB5	P28074	Proteasome subunit beta type-5	9	9	9	48.3	48.3	48.3	28.48	0	323.31	393	20.7864	20.6007	20.2145	20.472	20.5611	20.5763	20.4417	20.3345	20.2155	20.5921	20.5919	20.4981
RAB35	Q15286	Ras-related protein Rab-35	7	7	6	48.3	48.3	43.8	23.025	0	323.31	356	18.7489	18.5447	18.1271	18.2097	18.2932	18.404	18.2157	18.2059	17.9649	18.5083	18.4417	18.4832
SRC	P12931	Proto-oncogene tyrosine-protein kinase Src	15	15	13	48.3	48.3	46.8	59.834	0	254.53	322	17.6075	17.5566	17.2806	17.5218	17.4705	17.5114	17.5142	17.5075	17.4173	17.6829	17.5629	17.5632
GRSF1	Q12849	G-rich sequence factor 1	15	15	15	48.3	48.3	48.3	53.126	0	217.77	515	18.9595	18.857	18.6911	18.7389	18.8097	18.7282	18.8131	18.6236	18.7046	18.8475	18.8503	18.7319
ARPC5	O15511	Actin-related protein 2/3 complex subunit 5	5	5	5	48.3	48.3	48.3	16.32	0	137.41	127	19.504	19.6753	19.0803	19.6483	19.5295	19.643	19.8634	19.8688	19.4622	19.7229	19.8006	19.4789
MDP1	Q86V88	Magnesium-dependent phosphatase 1	4	4	4	48.3	48.3	48.3	20.109	0	127.3	189	17.147	17.3996	17.4051	17.2996	17.144	17.1197	17.234	17.1168	17.1784	17.1061	17.2393	17.2314
TOMM20	Q15388	Mitochondrial import receptor subunit TOM20 homolog	3	3	3	48.3	48.3	48.3	16.298	0	65.604	235	19.4094	19.3222	19.7607	18.6396	18.8801	19.1102	18.6941	18.8343	18.6403	18.971	18.928	18.9031
ATP6V1G2	O95670	V-type proton ATPase subunit G 2	4	2	2	48.3	34.7	34.7	13.604	0	23.859	50	14.2776	13.5581	13.3697	13.8154	12.0269	13.5852	13.849	13.6248	13.7761	13.8512	12.3532	14.6198
RAD23B	P54727	UV excision repair protein RAD23 homolog B	9	9	9	48.2	48.2	48.2	43.171	0	323.31	465	20.329	20.0559	20.5841	19.9589	20.2126	19.8732	19.9573	19.8914	19.8938	19.8458	20.0509	20.2285
ACOT2	P49753	Acyl-coenzyme A thioesterase 2, mitochondrial	13	13	1	48.2	48.2	5	53.218	0	227.27	584	18.7096	18.8102	18.9272	19.135	19.0977	19.0283	19.0685	18.9957	19.2136	19.1072	18.9982	18.9108
CPNE3	O75131	Copine-3	16	16	15	48.2	48.2	48.2	60.13	0	164.84	443	18.6932	18.8759	18.666	18.9122	18.9124	18.8096	18.9052	18.9328	18.9496	18.9607	18.9797	18.9423
PSMA3	P25788	Proteasome subunit alpha type-3	11	11	11	48.2	48.2	48.2	28.433	0	95.569	402	18.6251	18.5422	18.7053	19.0698	18.9077	18.6833	18.7685	18.5778	18.802	18.4934	18.7649	18.9117
TAGLN3	Q9UI15	Transgelin-3	7	6	6	48.2	41.2	41.2	22.472	0	83.658	289	17.2087	17.0535	17.7138	17.1081	17.2026	17.054	17.3007	17.0862	17.305	17.157	17.1752	17.291
	Q9Y6M4-6		10	10	2	48.2	48.2	14.1	36.491	0	79.635	126	16.0767	16.0827	16.5701	16.8546	17.0988	16.6168	16.5106	16.5003	16.6307	16.4363	16.5818	16.3424
CS	O75390	Citrate synthase, mitochondrial	15	15	15	48.1	48.1	48.1	51.712	0	323.31	675	21.8753	21.7185	21.2355	21.484	21.6629	21.5757	21.6653	21.7217	21.6965	21.6708	21.67	21.7267
ME1	P48163	NADP-dependent malic enzyme	17	17	17	48.1	48.1	48.1	64.149	0	323.31	492	18.0692	18.2348	17.9888	18.457	18.2932	18.2905	18.2814	18.2779	18.2737	18.3328	18.3121	18.21
GPS1	Q13098	COP9 signalosome complex subunit 1	15	15	15	48.1	48.1	48.1	55.536	0	323.31	856	18.3617	18.3909	18.0096	18.8406	18.7699	18.6844	18.7382	18.7267	18.7747	18.7092	18.658	18.6068
ELAC2	Q9BQ52	Zinc phosphodiesterase ELAC protein 2	21	21	21	48.1	48.1	48.1	92.218	0	323.31	546	19.0071	18.898	19.0941	19.3505	19.1808	19.2863	19.2217	19.2743	19.2798	19.1147	19.139	19.0445
TNPO3	Q9Y5L0	Transportin-3	28	28	28	48.1	48.1	48.1	104.2	0	323.31	928	18.9875	19.1243	19.2854	19.4415	19.3644	19.3013	19.4334	19.3164	19.2765	19.3201	19.3362	19.0719
RNF113A	O15541	RING finger protein 113A	8	8	7	48.1	48.1	42.6	38.787	0	278.45	99	16.5376	16.4346	16.6614	16.9419	17.0011	16.6904	16.613	16.3794	16.6524	16.6548	16.6563	16.3254
HMOX2	P30519	Heme oxygenase 2	11	11	11	48.1	48.1	48.1	36.032	0	181.6	322	18.8328	18.8304	18.5236	18.9501	18.7219	18.5711	18.7349	18.7411	18.6072	18.7615	18.7486	18.5785
NT5C2	P49902	Cytosolic purine 5-nucleotidase	16	16	15	48.1	48.1	45.1	64.969	0	124.74	554	17.9895	18.0129	18.1709	18.1094	18.0758	17.9634	18.1823	18.2399	18.1574	18.0784	17.9566	18.1317
GOSR2	O14653	Golgi SNAP receptor complex member 2	7	7	7	48.1	48.1	48.1	24.775	0	82.857	406	18.0356	17.9042	16.0676	17.9465	17.9438	17.852	17.9372	17.7774	17.9852	17.8577	17.9165	17.7739
XPOT	O43592	Exportin-T	29	29	29	48	48	48	109.96	0	323.31	1099	18.6459	18.541	18.4138	18.604	18.6256	18.673	18.7685	18.6559	18.6051	18.592	18.5984	18.5595
RARS	P54136	Arginine--tRNA ligase, cytoplasmic	27	27	27	48	48	48	75.378	0	323.31	1202	19.1821	19.0332	19.0893	18.8883	18.8881	19.0596	18.9489	19.1008	19.0242	19.0894	18.8936	19.0323
LIMD2	Q9BT23	LIM domain-containing protein 2	6	6	6	48	48	48	14.07	0	202.29	175	19.4344	19.7905	19.3931	20.1327	19.9243	19.9292	19.8514	19.8484	20.0849	19.9656	19.8337	19.8094
COPS6	Q7L5N1	COP9 signalosome complex subunit 6	9	9	9	48	48	48	36.163	0	193.88	376	18.4811	18.5885	18.3165	18.9009	18.7907	18.7393	18.7645	18.7707	18.8248	18.7925	18.6795	18.5162
2020-09-11	Q9NVA2	Septin-11	14	8	7	48	34	29.6	49.398	0	182.71	311	20.5024	20.6351	20.8423	20.743	20.9197	20.7542	20.8085	20.7126	20.8136	20.6926	20.878	20.6131
PPP2R5D	Q14738	Serine/threonine-protein phosphatase 2A 56 kDa regulatory subunit delta isoform	18	18	14	48	48	33.9	69.991	0	150.14	799	19.2599	19.0826	18.3768	19.3998	19.3595	19.4102	19.4276	19.3307	19.3436	19.4423	19.2845	19.1454
LAS1L	Q9Y4W2	Ribosomal biogenesis protein LAS1L	21	21	20	48	48	45.1	83.064	0	72.372	516	17.6464	17.6335	17.7251	17.8947	17.7861	17.6971	17.7452	17.8221	17.6183	17.657	17.7406	17.7695
CAPN1	P07384	Calpain-1 catalytic subunit	21	21	21	47.9	47.9	47.9	81.889	0	323.31	620	18.8305	18.8285	19.1209	19.0185	18.8837	18.9339	18.9718	18.8952	19.0176	18.9157	18.9509	18.8151
PFKL	P17858	ATP-dependent 6-phosphofructokinase, liver type	21	19	19	47.9	44.4	44.4	85.018	0	323.31	1012	18.672	18.7491	18.8051	18.909	18.8437	18.931	18.9361	18.8515	18.8231	18.8942	18.7885	18.7335
GTF3C4	Q9UKN8	General transcription factor 3C polypeptide 4	22	22	22	47.9	47.9	47.9	91.981	0	305.74	533	18.5186	18.5945	19.0526	18.8087	18.8367	18.7403	18.8368	18.7061	18.7216	18.734	18.7459	18.8248
PTPN12	Q05209	Tyrosine-protein phosphatase non-receptor type 12	25	25	23	47.9	47.9	45.3	88.105	0	275.59	400	17.4603	17.6695	17.4562	17.7709	17.749	17.581	17.6748	17.6762	17.6444	17.7488	17.7874	17.6403
C12orf10	Q9HB07	UPF0160 protein MYG1, mitochondrial	13	13	13	47.9	47.9	47.9	42.449	0	180.9	573	19.3396	19.3258	19.4102	19.3182	19.2633	19.3069	19.2324	19.0916	19.1376	19.2427	19.2742	19.1759
BCKDHA	P12694	2-oxoisovalerate dehydrogenase subunit alpha, mitochondrial	12	12	12	47.9	47.9	47.9	50.47	0	37.281	200	17.4569	17.2874	17.314	17.4876	17.4385	17.3171	17.1927	17.197	17.2631	17.4115	17.1972	17.1915
GABARAPL2	P60520	Gamma-aminobutyric acid receptor-associated protein-like 2	5	5	4	47.9	47.9	47.9	13.667	0	2.6879	141	17.4125	16.8973	17.1404	17.8357	17.4753	17.9884	17.5222	16.9775	17.7501	17.521	17.2445	17.0247
NUP107	P57740	Nuclear pore complex protein Nup107	28	28	28	47.8	47.8	47.8	106.37	0	323.31	725	18.3608	18.5117	18.0885	18.4019	18.4552	18.4657	18.4262	18.5046	18.2484	18.5061	18.4399	18.4109
IPO11	Q9UI26	Importin-11	28	28	28	47.8	47.8	47.8	112.53	0	323.31	945	17.5389	17.4901	17.4812	17.9458	17.8397	17.8267	17.8771	17.8956	17.783	17.7332	17.8148	17.6099
NOP58	Q9Y2X3	Nucleolar protein 58	22	22	22	47.8	47.8	47.8	59.578	0	323.31	1118	19.0865	19.1751	19.0215	19.5437	19.3666	19.2197	19.291	19.3433	19.3551	19.4258	19.3506	19.1932
TMPO	P42166	Lamina-associated polypeptide 2, isoform alpha;Thymopoietin;Thymopentin	26	10	10	47.8	28.2	28.2	75.491	0	265.53	303	19.3967	19.5539	19.6903	19.8774	19.7145	19.7306	19.5378	19.6882	19.7302	19.6734	19.6364	19.4803
AP1M1	Q9BXS5	AP-1 complex subunit mu-1	14	14	14	47.8	47.8	47.8	48.586	0	205.17	375	18.1275	18.4233	18.3702	18.6414	18.7647	18.688	18.6356	18.569	18.6647	18.5153	18.5754	18.5337
MTA2	O94776	Metastasis-associated protein MTA2	21	20	19	47.8	47.8	45.8	75.022	0	191.04	342	18.9108	18.4571	18.0505	18.3177	18.5777	18.5751	18.5633	18.5642	18.5209	18.4543	18.53	18.7549
CCND1	P24385	G1/S-specific cyclin-D1	10	10	10	47.8	47.8	47.8	33.729	0	24.226	275	16.2899	16.4802	16.1548	16.818	16.6408	16.6436	16.9139	16.6447	16.8264	16.8069	16.87	16.6771
IMP3	Q9NV31	U3 small nucleolar ribonucleoprotein protein IMP3	6	6	6	47.8	47.8	47.8	21.85	0	14.158	201	16.7706	16.6609	16.98	17.0366	16.9341	16.8943	16.7515	16.7606	16.8499	16.879	16.741	16.5724
UBA6	A0AVT1	Ubiquitin-like modifier-activating enzyme 6	30	30	29	47.7	47.7	46.6	117.97	0	261.34	762	18.7735	18.8962	18.8117	19.0889	18.9841	18.9595	18.9853	18.9937	18.9713	19.0313	18.9306	18.8238
BAP18	Q8IXM2	Chromatin complexes subunit BAP18	8	8	3	47.7	47.7	19.8	17.9	0	244.35	104	16.0689	17.0173	18.0915	17.2099	16.9225	16.7878	16.8253	16.9512	16.5381	16.5344	17.0351	16.5381
SNF8	Q96H20	Vacuolar-sorting protein SNF8	6	6	6	47.7	47.7	47.7	28.864	0	17.428	99	16.1149	16.6335	16.8736	17.094	16.8736	16.7541	17.1343	16.9984	16.8927	17.0208	16.9542	16.6637
XRN2	Q9H0D6	5-3 exoribonuclease 2	31	31	29	47.6	47.6	45.3	108.58	0	323.31	960	18.3808	18.3622	18.3113	18.6664	18.5814	18.6347	18.6111	18.5975	18.6467	18.61	18.5857	18.513
PPP3CA	Q08209	Serine/threonine-protein phosphatase 2B catalytic subunit alpha isoform	13	13	7	47.6	47.6	28.4	58.687	0	205.83	337	19.1925	19.1797	19.4261	19.1819	19.1275	19.1602	19.2101	19.1652	19.2955	19.1965	19.1215	19.2022
LANCL1	O43813	LanC-like protein 1	12	12	12	47.6	47.6	47.6	45.283	0	99.002	543	17.8143	17.815	17.9112	18.3068	18.1305	18.1116	18.18	18.1526	18.3688	18.0618	18.0459	18.0677
SCLY	Q96I15	Selenocysteine lyase	12	12	12	47.6	47.6	47.6	48.148	0	55.661	330	16.6832	16.8292	16.9227	17.4506	17.2729	17.074	17.146	17.1397	17.1171	17.058	17.1288	16.9239
FXR2	P51116	Fragile X mental retardation syndrome-related protein 2	21	21	19	47.5	47.5	41.8	74.222	0	323.31	309	18.5642	18.379	18.6364	18.1736	18.3367	18.4505	18.3865	18.5445	18.4103	18.4038	18.3259	18.6944
PPP5C	P53041	Serine/threonine-protein phosphatase 5	14	14	14	47.5	47.5	47.5	56.878	0	323.31	588	18.9183	18.8642	18.4714	18.8598	18.9849	18.9527	18.9716	19.02	18.9903	18.9099	18.8669	18.9825
C11orf84	Q9BUA3	Uncharacterized protein C11orf84	9	9	9	47.5	47.5	47.5	41.036	0	323.31	289	17.4986	17.4325	17.5308	17.343	17.1791	17.3114	17.1437	17.1609	16.985	17.3322	17.2429	17.2825
DUS3L	Q96G46	tRNA-dihydrouridine(47) synthase [NAD(P)(+)]-like	17	17	17	47.5	47.5	47.5	72.593	0	209.14	324	17.7345	17.7055	17.6718	18.1735	17.9895	17.8677	18.0911	18.0521	18.1332	17.9837	17.9418	17.7612
TACO1	Q9BSH4	Translational activator of cytochrome c oxidase 1	10	10	10	47.5	47.5	47.5	32.477	0	201.69	396	19.3785	19.3213	19.3427	19.2819	19.281	19.2103	19.2707	19.2854	19.1126	19.2134	19.3019	19.3285
DAP3	P51398	28S ribosomal protein S29, mitochondrial	16	16	16	47.5	47.5	47.5	45.566	0	80.278	516	18.1245	18.4305	18.563	18.6862	18.6104	18.5464	18.4943	18.5445	18.4584	18.437	18.4793	18.4067
NSF	P46459	Vesicle-fusing ATPase	28	28	28	47.4	47.4	47.4	82.593	0	323.31	1102	18.8243	18.8431	19.056	19.2689	19.1333	19.139	19.1196	19.1002	19.2095	19.0788	19.0374	19.0116
GPSM1	Q86YR5	G-protein-signaling modulator 1	20	20	19	47.4	47.4	45.3	74.509	0	323.31	499	17.5157	17.6211	17.5827	17.5424	17.6239	17.6901	17.7006	17.6533	17.6422	17.6661	17.6131	17.5771
HNRNPC	P07910	Heterogeneous nuclear ribonucleoproteins C1/C2	14	2	2	47.4	10.5	10.5	33.67	0	220.88	94	18.7879	19.15	19.4911	18.5123	18.4616	18.6833	19.0573	18.4654	18.5278	18.3537	18.4887	18.1843
STX16	O14662-4	Syntaxin-16	9	9	1	47.4	47.4	4.9	35.299	0	145.9	203	16.0918	16.0726	16.5064	16.7729	16.8178	16.5257	16.6972	16.9676	16.8389	16.505	16.736	16.604
VAPA	Q9P0L0	Vesicle-associated membrane protein-associated protein A	7	6	1	47.4	47.4	7.6	27.893	0	48.805	189	19.1126	18.9948	19.1542	18.9153	19.2747	19.353	19.3169	19.1651	19.1273	19.1012	19.3833	19.1371
NDUFS7	O75251	NADH dehydrogenase [ubiquinone] iron-sulfur protein 7, mitochondrial	6	6	6	47.4	47.4	47.4	23.563	0	31.086	227	19.4108	19.0465	19.3669	19.7298	19.5304	19.3279	19.6029	19.5429	19.8401	19.5823	19.438	19.6063
ASAH1	Q13510	Acid ceramidase;Acid ceramidase subunit alpha;Acid ceramidase subunit beta	17	17	17	47.3	47.3	47.3	44.659	0	323.31	679	18.8511	18.9602	18.527	18.8284	18.8933	18.8386	18.8419	18.7146	18.7469	18.71	18.8747	18.7074
HNRNPUL2	Q1KMD3	Heterogeneous nuclear ribonucleoprotein U-like protein 2	29	29	29	47.3	47.3	47.3	85.104	0	323.31	736	20.1396	20.1335	20.0781	20.0031	19.9949	19.9938	20.1014	20.1464	20.1822	20.1071	20.0356	20.0612
PRPF8	Q6P2Q9	Pre-mRNA-processing-splicing factor 8	77	77	77	47.3	47.3	47.3	273.6	0	323.31	3350	20.634	20.7656	20.6729	20.8324	20.7513	20.8345	20.8178	20.8554	20.8624	20.8041	20.7802	20.7297
CDV3	Q9UKY7	Protein CDV3 homolog	7	7	7	47.3	47.3	47.3	27.335	0	283.02	192	18.1795	17.8716	17.6668	17.7843	17.8997	17.0927	17.5005	17.3926	17.3628	17.3708	17.591	17.5843
RPA1	P27694	Replication protein A 70 kDa DNA-binding subunit;Replication protein A 70 kDa DNA-binding subunit, N-terminally processed	15	15	15	47.2	47.2	47.2	68.137	0	323.31	530	19.6037	19.5181	19.4942	19.1742	19.201	19.3684	19.2338	19.2571	19.2469	19.4338	19.1888	19.3245
TMOD3	Q9NYL9	Tropomodulin-3	10	10	10	47.2	47.2	47.2	39.594	0	146.15	211	17.1706	17.3006	17.2215	17.3005	17.1544	17.2077	17.3234	17.3878	17.145	17.3917	17.2222	17.2951
LRRC47	Q8N1G4	Leucine-rich repeat-containing protein 47	18	18	17	47.2	47.2	47	63.472	0	138.34	523	19.0614	19.1518	19.464	19.3156	19.2337	19.2565	19.2916	19.3581	19.3646	19.1524	19.2224	19.2059
DR1	Q01658	Protein Dr1	5	5	5	47.2	47.2	47.2	19.443	0	133.4	164	18.6983	18.8651	19.6355	18.5946	18.9865	18.9002	18.9318	18.7454	18.7084	18.4758	19.0203	19.0211
FLAD1	Q8NFF5	FAD synthase;Molybdenum cofactor biosynthesis protein-like region;FAD synthase region	14	14	14	47.2	47.2	47.2	65.265	0	84.565	273	17.3202	17.4523	17.3321	17.2963	17.3274	17.131	17.4266	17.4523	17.3524	17.3119	17.4027	17.2804
PDCD5	O14737	Programmed cell death protein 5	7	7	7	47.2	47.2	47.2	14.285	0	27.919	266	20.0794	20.0678	20.2892	20.0538	19.9837	19.7392	19.8709	19.8252	19.7081	19.7806	19.8794	19.8109
PSMD12	O00232	26S proteasome non-ATPase regulatory subunit 12	21	21	21	47.1	47.1	47.1	52.904	0	323.31	860	20.3329	20.3639	20.3278	20.5351	20.5426	20.5823	20.4305	20.5762	20.4947	20.5192	20.3961	20.4655
CSNK2A1;CSNK2A3	P68400	Casein kinase II subunit alpha;Casein kinase II subunit alpha 3	13	13	13	47.1	47.1	47.1	45.143	0	323.31	730	19.501	19.5543	19.7042	19.7879	19.6355	19.6691	19.5957	19.6853	19.7393	19.6054	19.5919	19.5033
EML4	Q9HC35	Echinoderm microtubule-associated protein-like 4	30	30	30	47.1	47.1	47.1	108.91	0	323.31	938	20.4659	20.6567	20.7278	20.9744	20.8139	20.9073	20.8265	20.8909	20.9302	20.8164	20.7033	20.7091
CPNE1	Q99829	Copine-1	16	16	16	47.1	47.1	47.1	59.058	0	295.67	569	19.895	19.813	20.2125	20.0772	20.0441	19.9929	20.0742	20.0263	19.9478	20.078	20.0662	20.0423
POLR2E	P19388	DNA-directed RNA polymerases I, II, and III subunit RPABC1	5	5	5	47.1	47.1	47.1	24.551	0	249.59	153	19.2353	19.2109	18.9171	19.4255	19.3638	19.4573	19.2135	19.269	19.1883	19.4497	19.3638	19.3073
RPS4X	P62701	40S ribosomal protein S4, X isoform	13	13	9	47.1	47.1	34.2	29.597	0	207.56	558	20.3443	20.3165	20.3394	19.7216	19.7109	19.9913	19.8532	19.9519	19.9696	20.0486	20.068	20.116
PDZD11	Q5EBL8	PDZ domain-containing protein 11	3	3	3	47.1	47.1	47.1	16.131	0	30.814	42	16.4914	16.264	17.3585	16.2015	16.34	16.2232	16.2813	16.2411	15.8689	16.0487	16.6041	16.4344
HDDC2	Q7Z4H3	HD domain-containing protein 2	5	5	5	47.1	47.1	47.1	23.39	0	28.859	103	15.237	15.3392	15.5596	12.3525	14.7258	15.004	14.9655	14.7627	14.5059	14.7798	15.0142	15.0857
PSMC1	P62191	26S protease regulatory subunit 4	17	17	17	47	47	47	49.184	0	323.31	730	18.6633	18.3954	18.3215	18.3496	18.481	18.5148	18.4465	18.5682	18.6544	18.5627	18.5041	18.62
VPS33A	Q96AX1	Vacuolar protein sorting-associated protein 33A	20	20	20	47	47	47	67.61	0	238.82	543	16.9358	16.9031	16.8636	16.9579	16.8841	16.8722	16.9554	16.9234	16.9101	16.9887	16.8721	16.8492
HSPA5	P11021	78 kDa glucose-regulated protein	30	29	29	46.9	46.9	46.9	72.332	0	323.31	1286	21.9154	21.8205	21.9834	21.543	21.669	21.7137	21.5411	21.5611	21.5576	21.7006	21.6275	21.6814
PLCG1	P19174-2	1-phosphatidylinositol 4,5-bisphosphate phosphodiesterase gamma-1	35	35	1	46.9	46.9	1.2	148.66	0	323.31	867	18.0157	18.0986	18.095	18.1794	18.0793	18.1866	18.2805	18.1226	18.115	18.2102	18.2074	18.03
HADHA	P40939	Trifunctional enzyme subunit alpha, mitochondrial;Long-chain enoyl-CoA hydratase;Long chain 3-hydroxyacyl-CoA dehydrogenase	25	25	25	46.9	46.9	46.9	82.999	0	323.31	1164	19.8159	19.7331	19.5897	19.6399	19.6995	19.6613	19.7419	19.7743	19.7414	19.8119	19.7529	19.6625
RPS15	P62841	40S ribosomal protein S15	5	5	5	46.9	46.9	46.9	17.04	0	323.31	482	21.4579	21.6506	21.8297	21.0956	20.622	20.9834	20.8352	20.8557	20.6878	21.0092	21.0446	20.9872
ADNP	Q9H2P0	Activity-dependent neuroprotector homeobox protein	38	38	34	46.9	46.9	43.4	123.56	0	323.31	1149	19.0089	19.1752	19.1687	19.4095	19.3229	19.2881	19.2559	19.3106	19.2476	19.2793	19.304	19.2139
DTD1	Q8TEA8	D-tyrosyl-tRNA(Tyr) deacylase 1	8	8	8	46.9	46.9	46.9	23.423	0	245.23	216	16.7775	17.9481	17.7538	15.8063	16.6381	16.6056	17.0253	16.9159	17.0135	17.0596	16.6161	16.6359
GGH	Q92820	Gamma-glutamyl hydrolase	11	11	11	46.9	46.9	46.9	35.964	0	138.9	470	18.9281	18.7906	19.0652	18.8357	18.9493	18.917	18.7101	18.7059	18.8639	18.8671	18.7944	18.8828
PPIH	O43447	Peptidyl-prolyl cis-trans isomerase H	4	4	4	46.9	46.9	46.9	19.208	0	65.725	82	18.4923	17.8112	17.9438	16.23	16.9679	17.2033	16.9499	17.0024	16.5704	17.2151	17.4053	17.5402
HNRNPC	P07910-2	Heterogeneous nuclear ribonucleoproteins C1/C2	16	16	4	46.8	46.8	8.2	32.337	0	323.31	546	23.1487	22.8476	22.6452	22.6795	22.8171	22.8507	22.7081	22.9661	22.8988	22.8551	22.9008	22.9266
2020-09-06	Q14141	Septin-6	18	18	12	46.8	46.8	32.9	49.716	0	323.31	446	20.0453	20.1605	19.8013	20.3721	20.2913	20.1981	20.0895	20.1248	20.1951	20.2307	20.2579	20.1535
PSMD5	Q16401	26S proteasome non-ATPase regulatory subunit 5	15	15	15	46.8	46.8	46.8	56.195	0	323.31	600	19.0245	19.0303	18.8818	19.1625	19.1148	19.0888	19.1005	19.0367	19.0928	19.126	19.0999	19.0231
PPAT	Q06203	Amidophosphoribosyltransferase	13	13	13	46.8	46.8	46.8	57.398	0	310.15	466	19.0056	19.1005	19.15	19.6018	19.562	19.4717	19.4925	19.4683	19.5086	19.4869	19.3654	19.3515
EIF3K	Q9UBQ5	Eukaryotic translation initiation factor 3 subunit K	6	6	6	46.8	46.8	46.8	25.059	0	284.16	402	18.3146	18.1233	18.1283	18.4212	18.1753	18.1533	18.502	18.2754	18.3012	18.1936	18.6299	17.9928
RNPEP	Q9H4A4	Aminopeptidase B	21	21	21	46.8	46.8	46.8	72.595	0	261.73	602	18.2308	18.3796	18.4146	18.3697	18.5007	18.5332	18.432	18.3493	18.4782	18.3536	18.3414	18.2003
PSMD3	O43242	26S proteasome non-ATPase regulatory subunit 3	18	18	17	46.8	46.8	45.7	60.977	0	251.46	679	18.4567	18.3767	18.2712	18.5592	18.5027	18.4269	18.3577	18.4095	18.4273	18.4244	18.41	18.6065
VPS26A	O75436	Vacuolar protein sorting-associated protein 26A	11	10	10	46.8	41.6	41.6	38.169	0	241.57	579	17.8597	17.9115	17.8324	18.0229	17.94	18.0881	18.1367	18.1146	18.0076	18.1455	18.0847	18.0145
PNKP	Q96T60	Bifunctional polynucleotide phosphatase/kinase;Polynucleotide 3-phosphatase;Polynucleotide 5-hydroxyl-kinase	13	13	13	46.8	46.8	46.8	57.076	0	222.07	327	17.6751	17.8838	18.0752	18.2874	18.0977	18.0688	18.1665	18.2401	18.1583	17.9964	18.0189	17.9206
ARMC1	Q9NVT9	Armadillo repeat-containing protein 1	6	6	6	46.8	46.8	46.8	31.28	0	172.57	188	17.322	17.3556	17.1844	17.1087	16.9284	17.0711	17.19	17.3212	17.2035	17.249	17.3579	17.2832
SMEK1	Q6IN85	Serine/threonine-protein phosphatase 4 regulatory subunit 3A	21	21	20	46.8	46.8	45.4	95.367	0	150.94	426	17.0647	16.8906	17.2929	16.8538	16.8805	16.8334	16.8105	16.7342	16.6787	16.831	16.9273	16.819
CHMP7	Q8WUX9	Charged multivesicular body protein 7	13	13	13	46.8	46.8	46.8	50.91	0	135.44	369	17.2936	17.0881	17.449	17.4496	17.4276	17.3035	17.2794	17.2644	17.213	17.1751	17.1947	17.2109
TFB1M	Q8WVM0	Dimethyladenosine transferase 1, mitochondrial	11	11	11	46.8	46.8	46.8	39.542	0	108.99	231	17.5434	17.6335	17.7032	18.0232	18.2143	18.1454	17.978	18.0527	18.235	18.0197	17.794	17.9887
GIPC1	O14908	PDZ domain-containing protein GIPC1	10	10	9	46.8	46.8	46.8	36.049	0	68.334	302	17.1588	17.0442	17.3413	17.5915	17.5495	17.2836	17.3345	17.1975	17.3043	17.236	17.2533	17.3997
FKBP11	Q9NYL4	Peptidyl-prolyl cis-trans isomerase FKBP11	5	5	5	46.8	46.8	46.8	22.18	0	26.32	78	17.1945	17.1035	17.2536	17.1512	16.9348	16.9452	17.3073	17.1125	17.0408	17.131	17.0989	17.0756
GLIPR2	Q9H4G4	Golgi-associated plant pathogenesis-related protein 1	4	4	4	46.8	46.8	46.8	17.218	0	16.534	52	16.9146	16.0903	16.375	15.5171	15.853	16.1909	15.9938	15.7432	15.7641	16.0045	15.5927	15.6693
NUP155	O75694	Nuclear pore complex protein Nup155	38	38	38	46.7	46.7	46.7	155.2	0	323.31	1296	19.6509	19.7655	20.0174	19.9319	19.8599	19.8753	19.9582	19.9327	19.9436	19.9284	19.8879	19.7392
U2AF1	Q01081	Splicing factor U2AF 35 kDa subunit	10	10	1	46.7	46.7	10.8	27.872	0	323.31	523	20.8755	20.6706	19.79	20.996	20.992	20.963	20.8866	20.9201	20.7991	20.9004	20.9836	20.9354
ARHGEF7	Q14155-3	Rho guanine nucleotide exchange factor 7	23	23	5	46.7	46.7	8.6	87.769	0	323.31	530	18.556	18.6895	18.7768	18.8779	18.8075	18.7141	18.8139	18.7812	18.8445	18.8221	18.7743	18.8427
EDC4	Q6P2E9	Enhancer of mRNA-decapping protein 4	35	35	35	46.7	46.7	46.7	151.66	0	323.31	1136	18.1076	18.1111	18.1174	18.3827	18.3235	18.2774	18.3024	18.3523	18.4047	18.27	18.3104	18.2202
ABCF1	Q8NE71	ATP-binding cassette sub-family F member 1	31	31	30	46.7	46.7	45.4	95.925	0	323.31	826	18.9353	19.0463	18.906	19.2017	19.1153	19.1141	19.1431	19.2023	19.1401	19.2144	19.1755	19.1329
DDX17	Q92841	Probable ATP-dependent RNA helicase DDX17	31	25	25	46.6	41.3	41.3	80.272	0	323.31	889	19.8768	19.8443	19.9769	19.7083	19.7254	19.8441	19.7584	19.6576	19.5817	19.7897	19.7534	19.5878
DHPS	P49366	Deoxyhypusine synthase	8	8	8	46.6	46.6	46.6	40.97	0	126.13	336	17.4634	17.332	17.4464	17.7181	17.6848	17.6729	17.6943	17.7073	17.6567	17.6854	17.6358	17.4578
GLA	P06280	Alpha-galactosidase A	13	13	13	46.6	46.6	46.6	48.766	0	53.17	297	17.0911	16.8435	15.435	17.5104	17.3842	17.3601	17.1627	17.3281	17.4444	17.3207	17.3113	17.2559
NDRG4	Q9ULP0-3	Protein NDRG4	9	9	1	46.6	46.6	2.4	40.645	0	47.117	189	17.6977	17.7289	17.7307	17.9147	17.4144	17.7968	17.5413	17.4473	17.6374	17.8335	17.3887	17.5071
LYPLA1	O75608	Acyl-protein thioesterase 1	5	5	5	46.5	46.5	46.5	24.669	0	323.31	362	18.5888	18.6212	18.8597	18.9361	18.8919	18.8566	18.8486	18.8256	18.8267	18.715	18.718	18.6543
WAC	Q9BTA9	WW domain-containing adapter protein with coiled-coil	12	12	10	46.5	46.5	36.2	70.723	0	323.31	247	16.5343	16.5603	16.7456	17.0566	17.0038	16.8809	16.899	16.9395	16.9415	16.8593	16.9137	16.6502
EIF2AK2	P19525	Interferon-induced, double-stranded RNA-activated protein kinase	18	18	18	46.5	46.5	46.5	62.094	0	312.34	395	18.9561	18.9975	19.1597	18.8904	18.9063	18.8775	18.9809	18.8026	18.8108	18.9297	18.8549	18.9942
PALM	O75781	Paralemmin-1	14	14	2	46.5	46.5	10.6	42.075	0	303.55	21	15.301	13.3298	13.9785	14.6968	14.5118	14.4442	13.8663	14.5336	13.9738	13.9032	14.8695	14.2189
TRIM25	Q14258	E3 ubiquitin/ISG15 ligase TRIM25	23	23	23	46.5	46.5	46.5	70.973	0	297.79	542	18.2862	18.2528	18.4376	18.3904	18.4284	18.3222	18.4209	18.2964	18.3652	18.3821	18.3392	18.2034
SACM1L	Q9NTJ5	Phosphatidylinositide phosphatase SAC1	17	17	17	46.5	46.5	46.5	66.966	0	278.83	500	17.8571	17.978	17.9561	18.1377	18.1222	18.2392	18.1203	18.2113	18.13	18.0299	18.0142	18.04
SUB1	P53999	Activated RNA polymerase II transcriptional coactivator p15	7	7	7	46.5	46.5	46.5	14.395	0	217.05	130	20.9559	20.3905	20.4043	20.3214	20.2426	20.3449	20.1483	20.2566	20.1122	20.1159	20.2505	20.7067
TUBGCP2	Q9BSJ2	Gamma-tubulin complex component 2	28	28	28	46.5	46.5	46.5	102.53	0	181.97	872	17.8656	17.9284	17.9478	18.3436	18.1787	18.1047	18.1893	18.213	18.2493	18.1843	18.0848	17.9917
CENPV	Q7Z7K6	Centromere protein V	7	7	2	46.5	46.5	9.1	29.946	0	133.99	247	19.5619	19.6048	19.8487	19.5508	19.4103	19.4813	19.4346	19.474	19.5506	19.4531	19.433	19.547
RCOR2	Q8IZ40	REST corepressor 2	13	13	12	46.5	46.5	41.5	58.011	0	104.01	261	17.3784	17.0675	15.786	17.6521	16.9998	17.2577	17.471	17.4208	17.2409	17.3139	17.3605	17.3016
DCLK1	O15075	Serine/threonine-protein kinase DCLK1	25	25	24	46.4	46.4	46.4	82.223	0	323.31	576	17.8219	17.7314	17.9993	17.8299	17.8476	17.7713	17.7804	17.843	17.9136	17.8311	17.7717	17.75
MGEA5	O60502	Protein O-GlcNAcase	26	26	26	46.4	46.4	46.4	102.91	0	323.31	915	19.2674	19.2077	19.1135	19.2187	19.3674	19.2643	19.3655	19.3299	19.3297	19.3412	19.3539	19.3557
MSH6	P52701	DNA mismatch repair protein Msh6	42	42	40	46.4	46.4	42.9	152.78	0	323.31	775	18.2466	18.102	18.1321	18.1414	18.2183	18.1375	18.0908	18.1831	18.2708	18.1013	18.0782	18.1695
HNRNPU	Q00839	Heterogeneous nuclear ribonucleoprotein U	34	34	34	46.4	46.4	46.4	90.583	0	323.31	2388	23.0111	23.1276	23.1858	22.8264	22.9242	23.0007	22.9739	22.9712	22.9194	22.9997	23.0635	23.0299
CEP170	Q5SW79	Centrosomal protein of 170 kDa	55	55	5	46.4	46.4	4.7	175.29	0	323.31	962	18.9727	19.1535	18.9286	19.215	19.0714	19.0734	18.9732	18.9231	18.8937	19.1554	19.0632	18.8463
ENOPH1	Q9UHY7	Enolase-phosphatase E1	7	7	7	46.4	46.4	46.4	28.932	0	323.31	469	20.0453	19.927	20.2594	19.8339	19.7534	19.7621	19.8971	19.8041	19.7997	19.7714	19.6678	19.821
NEFL	P07196	Neurofilament light polypeptide	21	18	18	46.4	42.5	42.5	61.516	0	277.16	458	19.9423	19.5418	18.6414	19.4373	19.5109	19.6694	19.4956	19.5438	19.5287	19.6537	19.6128	19.7586
ACSL1	P33121	Long-chain-fatty-acid--CoA ligase 1	24	24	24	46.4	46.4	46.4	77.942	0	194.68	627	18.1172	17.9645	17.8588	18.2199	18.1902	18.2618	18.3062	18.3452	18.2919	18.2141	18.1818	18.0473
BPNT1	O95861	3(2),5-bisphosphate nucleotidase 1	10	10	10	46.4	46.4	46.4	33.392	0	159.58	467	18.9114	19.1645	19.2453	19.2085	19.1359	19.0962	19.1031	19.0531	19.0374	19.1564	19.1486	19.0698
FTH1	P02794	Ferritin heavy chain;Ferritin heavy chain, N-terminally processed	7	7	6	46.4	46.4	45.9	21.225	0	127.59	152	15.7854	15.9439	16.9749	16.3546	16.6528	16.3038	15.8669	15.9645	16.1212	16.1551	16.2908	16.1099
AIP	O00170	AH receptor-interacting protein	11	11	11	46.4	46.4	46.4	37.636	0	116.75	448	18.3664	18.1538	18.4834	18.3431	18.4018	18.2602	18.3503	18.1538	18.2374	18.1708	18.3169	18.2934
HAGH	Q16775	Hydroxyacylglutathione hydrolase, mitochondrial	8	8	8	46.4	46.4	46.4	33.805	0	93.089	243	16.8403	17.0312	17.0557	17.2569	17.0726	16.7183	17.0674	16.5772	17.0608	16.4816	17.1196	16.7495
MORF4L1	Q9UBU8	Mortality factor 4-like protein 1	12	12	10	46.4	46.4	39	41.473	0	61.365	346	16.0769	16.2635	15.9836	16.3477	16.4725	16.3077	16.3555	16.4773	16.4861	16.3984	16.4667	16.3018
PRPF4	O43172	U4/U6 small nuclear ribonucleoprotein Prp4	16	16	16	46.4	46.4	46.4	58.449	0	60.111	586	17.3867	17.4617	17.6802	17.7103	17.682	17.6247	17.6499	17.646	17.6606	17.6095	17.6552	17.4251
ACOT13	Q9NPJ3	Acyl-coenzyme A thioesterase 13;Acyl-coenzyme A thioesterase 13, N-terminally processed	3	3	3	46.4	46.4	46.4	14.96	0	12.06	109	17.2062	17.1274	17.18	16.9707	17.1731	16.9546	16.9969	17.1288	16.8742	16.9734	17.0151	17.0767
SNRPA1	P09661	U2 small nuclear ribonucleoprotein A	8	8	8	46.3	46.3	46.3	28.415	0	323.31	233	19.1909	18.8489	19.182	18.1792	18.3501	18.3878	18.2076	18.3696	18.6808	18.4914	18.5696	18.7782
CAPN2	P17655	Calpain-2 catalytic subunit	21	21	21	46.3	46.3	46.3	79.994	0	323.31	647	19.1198	19.0727	19.1842	18.9048	18.8448	19.0325	18.8933	18.9629	18.8243	19.038	18.9636	18.9619
LMNB2	Q03252	Lamin-B2	32	31	31	46.3	44.7	44.7	69.948	0	323.31	1050	20.6185	20.1831	20.378	20.2559	20.3173	20.2037	20.0961	20.2424	20.257	20.1737	20.2605	20.429
IMMT	Q16891-2	MICOS complex subunit MIC60	25	25	2	46.3	46.3	7	82.624	0	323.31	1426	19.4144	19.3702	19.2548	19.4962	19.4788	19.4913	19.4027	19.4927	19.518	19.4163	19.4025	19.4459
MYBBP1A	Q9BQG0	Myb-binding protein 1A	36	36	35	46.3	46.3	45.1	148.85	0	323.31	1125	17.9944	18.1939	18.372	18.3401	18.2241	18.2879	18.3108	18.3174	18.3638	18.1939	18.2204	18.1536
ADSL	P30566	Adenylosuccinate lyase	12	12	12	46.3	46.3	46.3	54.889	0	317.53	543	16.8155	16.9661	17.0747	17.2501	17.1717	17.1758	17.2644	17.1908	17.295	17.1831	17.0967	17.0207
DCX	O43602	Neuronal migration protein doublecortin	17	17	16	46.3	46.3	41.6	40.573	0	229.37	267	16.4557	17.0565	17.3427	16.836	16.9124	16.7675	16.9679	16.345	16.8557	17.162	16.8615	15.7389
ARRB1	P49407-2	Beta-arrestin-1	11	11	1	46.3	46.3	3.9	46.308	0	179.85	193	17.0484	17.2354	17.3087	17.137	17.2006	17.4534	17.0928	17.1063	17.1623	17.1908	17.2163	17.152
SLC25A10	Q9UBX3	Mitochondrial dicarboxylate carrier	10	10	10	46.3	46.3	46.3	31.282	0	166.45	400	19.8429	20.0189	20.06	20.0868	20.0621	19.9843	20.0032	19.9886	20.0094	19.9948	19.8708	19.9142
SUDS3	Q9H7L9	Sin3 histone deacetylase corepressor complex component SDS3	9	9	8	46.3	46.3	46.3	38.136	0	160.5	186	15.4442	14.2758	14.5124	15.8531	15.8167	15.8779	15.9837	16.188	16.1503	15.7977	15.5953	15.8074
ACTR1B	P42025	Beta-centractin	11	6	6	46.3	28.2	28.2	42.293	0	131.03	268	17.9771	17.8998	17.2572	17.8381	18.0717	18.2235	18.1051	18.1108	17.8492	17.9348	18.04	18.0789
PRKAB2	O43741	5-AMP-activated protein kinase subunit beta-2	6	6	6	46.3	46.3	46.3	30.302	0	96.801	77	16.7435	16.495	16.4977	16.6219	15.9184	16.7669	16.9432	16.8321	16.3529	16.7201	16.9667	16.4151
POLDIP3	Q9BY77	Polymerase delta-interacting protein 3	14	14	1	46.3	46.3	4.5	46.089	0	88.613	374	17.3589	17.2817	17.6007	16.8873	16.9152	17.0492	16.9927	16.8789	16.8998	17.1131	17.1101	17.0943
ACTL6A	O96019	Actin-like protein 6A	12	12	11	46.2	46.2	43.4	47.46	0	323.31	687	19.9806	20.1096	20.1412	20.2769	20.1121	20.1746	20.1173	20.1092	20.1528	20.1646	20.134	20.0969
PLCB4	Q15147	1-phosphatidylinositol 4,5-bisphosphate phosphodiesterase beta-4	38	38	38	46.2	46.2	46.2	134.46	0	237.9	869	18.3261	18.411	18.7383	18.5573	18.5584	18.3659	18.5477	18.5529	18.5228	18.4887	18.4979	18.3753
SPATS2L	Q9NUQ6	SPATS2-like protein	20	20	19	46.2	46.2	43.2	61.728	0	173.88	542	18.5959	18.2473	18.0045	18.7627	18.5082	18.5835	18.5039	18.5442	18.6373	18.6255	18.6294	18.573
RBM7	Q9Y580	RNA-binding protein 7	6	6	5	46.2	46.2	39.1	30.503	0	32.583	78	16.6393	16.4044	16.9242	16.8511	16.6989	16.5543	16.6964	16.5429	16.7267	16.5933	16.559	16.435
CHGB	P05060	Secretogranin-1;PE-11;GAWK peptide;CCB peptide	24	24	21	46.1	46.1	42.2	78.275	0	323.31	231	16.6676	16.7177	17.2099	16.9022	16.8715	16.5611	16.8741	16.8236	16.6628	16.9154	16.9034	16.6641
SDHA	P31040	Succinate dehydrogenase [ubiquinone] flavoprotein subunit, mitochondrial	16	16	16	46.1	46.1	46.1	72.691	0	323.31	578	19.5235	19.7325	19.6685	19.7774	19.7411	19.5082	19.7084	19.6901	19.73	19.6365	19.6863	19.7508
CECR5	Q9BXW7	Cat eye syndrome critical region protein 5	12	12	12	46.1	46.1	46.1	46.321	0	323.31	526	18.1193	18.2699	18.1565	18.3235	18.2947	18.3294	18.3107	18.1917	18.2965	18.2523	18.1745	18.0911
OSBPL8	Q9BZF1	Oxysterol-binding protein-related protein 8	29	29	26	46.1	46.1	42.3	101.19	0	323.31	1081	20.3998	20.5711	20.8622	20.5742	20.5303	20.551	20.5987	20.6026	20.5683	20.5736	20.6325	20.5475
CARS	P49589	Cysteine--tRNA ligase, cytoplasmic	26	26	26	46.1	46.1	46.1	85.472	0	281.32	662	17.8839	18.0512	18.3299	18.1811	18.0842	18.0746	18.0447	18.1402	18.0443	17.9526	18.0893	17.9599
FDPS	P14324	Farnesyl pyrophosphate synthase	11	11	10	46.1	46.1	39.6	48.275	0	252.68	504	19.7381	19.4701	19.1647	19.587	19.4677	19.599	19.5439	19.6248	19.6393	19.6043	19.6813	19.8695
OCIAD2	Q56VL3	OCIA domain-containing protein 2	6	6	6	46.1	46.1	46.1	16.953	0	85.616	245	18.0481	19.1587	18.5631	18.993	19.2419	18.956	19.1666	19.1488	19.0294	18.9495	18.5734	19.1439
SPG21	Q9NZD8	Maspardin	9	9	9	46.1	46.1	46.1	34.96	0	15.809	165	16.6986	16.8088	17.0813	16.8591	16.9484	16.7546	16.7906	16.8177	16.8316	16.6749	16.8238	16.7486
CEP170	Q5SW79-3	Centrosomal protein of 170 kDa	51	1	1	46.1	1.6	1.6	164.54	0	3.813	21	16.9705	17.5716	17.5894	17.7995	17.7602	17.5811	17.4488	17.6441	17.6147	17.728	17.5733	17.1363
NCLN	Q969V3	Nicalin	17	17	17	46	46	46	62.974	0	323.31	572	18.1778	18.4539	18.5561	18.7212	18.5245	18.492	18.5206	18.5058	18.5782	18.5351	18.4243	18.3002
PRPH	P41219	Peripherin	20	16	16	46	40.9	40.9	53.65	0	171.73	287	11.9747	11.3206	11.0731	11.5242	11.3456	11.3692	11.4119	11.4072	11.23	12.7489	12.7898	11.8925
PRKRA	O75569	Interferon-inducible double-stranded RNA-dependent protein kinase activator A	10	10	10	46	46	46	34.404	0	103.7	379	18.9952	19.1235	19.0434	19.1354	19.1425	18.766	19.0078	18.8352	18.9022	18.9437	19.0409	18.9369
ATL2	Q8NHH9	Atlastin-2	17	17	2	46	46	6.2	66.228	0	71.764	440	16.7693	16.7988	16.548	16.5037	16.4027	16.575	16.4485	16.3805	16.4935	16.5082	16.5931	16.7356
STX18	Q9P2W9	Syntaxin-18	10	10	10	46	46	46	38.673	0	40.979	305	16.6086	16.6226	16.8049	16.6933	16.515	16.4781	16.7136	16.6313	16.6742	16.6932	16.613	16.5088
OTULIN	Q96BN8	Ubiquitin thioesterase otulin	8	8	8	46	46	46	40.262	0	38.401	148	16.6598	16.3773	16.7533	16.2063	16.4271	16.2939	16.2355	16.2804	16.3514	16.3042	16.1897	16.4508
CENPV	Q7Z7K6-3	Centromere protein V	7	2	2	46	8.1	8.1	29.73	0	5.2674	39	15.693	14.9829	15.6415	15.9448	15.3924	16.3795	14.392	16.3494	16.0046	15.2521	15.6239	15.9102
SYNCRIP	O60506	Heterogeneous nuclear ribonucleoprotein Q	24	20	20	45.9	40.6	40.6	69.602	0	323.31	1285	20.5993	20.4166	20.7205	20.3813	20.3905	20.4711	20.3881	20.3781	20.4028	20.434	20.4244	20.5032
DNAJA2	O60884	DnaJ homolog subfamily A member 2	13	13	13	45.9	45.9	45.9	45.745	0	323.31	370	20.278	20.1064	20.3593	20.1901	20.0994	20.0683	20.1244	20.1845	20.1757	19.9583	20.0935	20.1664
CIRBP	Q14011	Cold-inducible RNA-binding protein	6	6	6	45.9	45.9	45.9	18.648	0	323.31	232	20.7873	19.959	20.1179	20.2123	20.3566	20.4884	20.4185	21.0797	21.0534	20.4688	20.4089	21.1697
SYMPK	Q92797	Symplekin	34	34	33	45.9	45.9	43	141.15	0	323.31	959	17.8321	17.6869	17.828	18.0746	18.0212	18.0209	18.0088	17.9548	18.0925	17.9385	17.876	17.851
ASS1	P00966	Argininosuccinate synthase	13	13	13	45.9	45.9	45.9	46.53	0	266.32	887	18.933	18.7707	18.7928	18.9041	18.677	18.8445	18.7285	18.7199	18.7516	19.0263	18.7655	18.5859
CETN2	P41208	Centrin-2	4	4	4	45.9	45.9	45.9	19.738	0	92.7	181	17.7174	17.1956	17.1516	17.1962	16.7596	16.9844	16.9973	17.0296	16.6026	17.2173	17.3507	17.341
NCOA5	Q9HCD5	Nuclear receptor coactivator 5	14	14	13	45.9	45.9	45.4	65.536	0	77.969	458	17.7658	17.6153	17.8586	17.8376	17.9298	17.8145	17.8936	17.9203	18.1373	17.9051	17.8567	17.9188
PITRM1	Q5JRX3	Presequence protease, mitochondrial	28	28	28	45.9	45.9	45.9	117.41	0	68.052	526	19.1575	19.2895	19.4313	19.5134	19.4516	19.3892	19.2945	19.6062	19.4639	19.5579	19.2583	19.308
MAPRE3	Q9UPY8-2	Microtubule-associated protein RP/EB family member 3	7	7	7	45.9	45.9	45.9	30.38	0	42.966	157	17.7215	17.3691	17.0069	18.3502	18.2053	17.9276	18.1111	18.0111	18.0632	17.9072	17.7395	17.8034
UBA3	Q8TBC4	NEDD8-activating enzyme E1 catalytic subunit	12	12	12	45.8	45.8	45.8	51.852	0	256.42	395	18.7793	18.9119	19.102	18.7483	18.7943	18.7762	18.8249	18.82	18.7309	18.8385	18.8633	18.8084
LMAN2	Q12907	Vesicular integral-membrane protein VIP36	11	11	11	45.8	45.8	45.8	40.228	0	256.17	486	20.2327	20.105	19.0336	20.294	20.2492	20.2492	20.2677	20.3302	20.3037	20.2691	20.2038	20.085
DNAAF5	Q86Y56	Dynein assembly factor 5, axonemal	25	25	25	45.8	45.8	45.8	93.52	0	234.3	603	17.6722	17.7245	17.6062	17.6848	17.6632	17.5757	17.634	17.6283	17.5315	17.633	17.6212	17.4825
TMA16	Q96EY4	Translation machinery-associated protein 16	10	10	10	45.8	45.8	45.8	23.864	0	222.17	221	17.2484	17.3308	17.4157	17.4984	17.42	17.4811	17.1681	17.3805	17.4042	17.4484	17.3674	17.3332
ARPC5L	Q9BPX5	Actin-related protein 2/3 complex subunit 5-like protein	4	4	3	45.8	45.8	36.6	16.941	0	5.8054	40	18.2169	18.5975	18.4062	13.3582	18.8068	18.6793	18.8266	14.3641	18.79	18.7404	18.7448	18.6442
LIG1	P18858	DNA ligase 1	31	31	30	45.7	45.7	45.6	101.73	0	323.31	523	17.7586	17.9209	17.8305	17.7348	17.7108	17.9576	17.7522	17.7435	17.9009	17.7809	17.7829	17.8781
TARDBP	Q13148	TAR DNA-binding protein 43	11	11	11	45.7	45.7	45.7	44.739	0	323.31	677	20.114	20.195	20.2875	20.1695	20.2404	20.2971	20.2723	20.1562	20.1094	20.3231	20.3002	20.1046
UTP18	Q9Y5J1	U3 small nucleolar RNA-associated protein 18 homolog	15	15	15	45.7	45.7	45.7	62.003	0	322.1	386	17.5741	17.5476	17.1059	17.9674	17.7868	17.781	17.891	17.8851	17.8364	17.846	17.6684	17.7159
SNX27	Q96L92	Sorting nexin-27	17	17	17	45.7	45.7	45.7	61.264	0	135.47	372	17.6507	17.8232	17.6105	18.1686	18.0701	17.994	18.0906	18.0808	18.0073	18.0544	17.9854	17.845
MBD3	O95983	Methyl-CpG-binding domain protein 3	9	9	9	45.7	45.7	45.7	32.844	0	97.086	279	18.624	18.2276	17.9379	18.9036	18.6902	18.7678	18.6344	18.6383	18.5871	18.6191	18.5983	18.4946
HYPK	Q9NX55	Huntingtin-interacting protein K	4	4	4	45.7	45.7	45.7	14.665	0	14.981	73	15.4672	15.1372	13.4714	15.2448	15.2575	15.0511	15.0426	14.9254	15.467	15.3053	15.5041	15.2211
LIN7C	Q9NUP9	Protein lin-7 homolog C	6	6	4	45.7	45.7	27.4	21.834	0	11.139	191	18.0282	17.8085	18.7843	18.3685	18.1842	18.6518	18.1691	17.9979	18.0166	18.4228	18.009	18.0395
MRE11A	P49959	Double-strand break repair protein MRE11A	20	20	20	45.6	45.6	45.6	80.592	0	323.31	512	18.6376	18.8125	19.0533	18.7542	18.6789	18.7821	18.6895	18.6259	18.8553	18.7297	18.6639	18.5582
FNBP1L	Q5T0N5-4	Formin-binding protein 1-like	17	17	17	45.6	45.6	45.6	64.032	0	323.31	420	21.0891	21.236	21.5071	21.2197	21.1308	21.105	21.0706	20.8958	21.0247	21.1433	21.1258	20.9456
HIBCH	Q6NVY1	3-hydroxyisobutyryl-CoA hydrolase, mitochondrial	14	14	14	45.6	45.6	45.6	43.482	0	323.31	474	19.2106	19.3431	18.9519	19.4209	19.4076	19.3516	19.5119	19.5253	19.4615	19.4143	19.4568	19.265
ACTR10	Q9NZ32	Actin-related protein 10	11	11	11	45.6	45.6	45.6	46.306	0	273.64	505	17.4797	17.4554	17.4594	17.7655	17.8168	17.6754	17.7907	17.7181	17.7689	17.634	17.6841	17.5456
CDC5L	Q99459	Cell division cycle 5-like protein	24	24	24	45.6	45.6	45.6	92.25	0	233.35	638	18.9308	18.8346	18.9531	19.1218	19.0937	19.105	18.915	18.9737	18.9992	19.0103	19.0274	19.1361
ALDOC	P09972	Fructose-bisphosphate aldolase C	12	9	9	45.6	37.9	37.9	39.455	0	158.23	378	19.8715	19.5159	19.2291	18.5676	19.1275	19.3846	18.6728	18.4902	19.0502	19.0572	19.1106	19.3333
BID	P55957	BH3-interacting domain death agonist;BH3-interacting domain death agonist p15;BH3-interacting domain death agonist p13;BH3-interacting domain death agonist p11	6	6	6	45.6	45.6	45.6	21.994	0	151.87	263	16.7122	16.9147	17.2719	16.684	16.3757	16.4864	16.759	16.5853	16.6528	16.494	16.7412	16.6731
SNAPIN	O95295	SNARE-associated protein Snapin	3	3	3	45.6	45.6	45.6	14.874	0	100.26	41	14.8899	15.2685	15.832	16.3088	16.1387	15.7691	15.7501	15.6464	15.7343	14.5932	15.4122	14.9685
CTPS2	Q9NRF8	CTP synthase 2	15	14	14	45.6	43.2	43.2	65.677	0	84.129	291	18.0174	18.1755	18.0184	18.3051	18.1474	18.1987	18.2959	18.3228	18.3253	18.2209	18.2205	18.1163
GNB4	Q9HAV0	Guanine nucleotide-binding protein subunit beta-4	9	7	7	45.6	38.2	38.2	37.567	0	72.813	195	17.208	16.7133	17.1166	17.0478	17.2831	17.0135	17.3095	17.3151	17.4091	17.0727	17.1589	17.4119
HPDL	Q96IR7	4-hydroxyphenylpyruvate dioxygenase-like protein	10	10	10	45.6	45.6	45.6	39.385	0	67.852	125	17.9735	17.6867	18.2063	17.4467	17.4293	17.6101	17.577	17.6088	17.5772	17.6346	17.5141	17.3742
TYW3	Q6IPR3	tRNA wybutosine-synthesizing protein 3 homolog	8	8	8	45.6	45.6	45.6	29.794	0	51.14	262	16.1716	16.0568	15.1988	16.5825	16.5446	16.5223	16.4975	16.4534	16.6086	16.4619	16.4212	16.3687
NAPB	Q9H115	Beta-soluble NSF attachment protein	9	8	8	45.6	41.9	41.9	33.557	0	21.905	136	16.8936	16.8061	17.1061	16.8289	17.1463	16.7537	16.9475	16.7454	16.5471	16.795	17.0805	16.9534
ANXA6	P08133	Annexin A6	28	28	28	45.5	45.5	45.5	75.872	0	323.31	1494	22.377	22.2433	22.1933	22.3185	22.3022	22.346	22.2991	22.3898	22.2502	22.341	22.2807	22.2589
JUP	P14923	Junction plakoglobin	16	14	14	45.5	41.9	41.9	81.744	0	200.78	361	17.7483	18.0347	18.0042	17.6442	17.9065	17.945	17.7809	17.8339	17.8008	17.6542	19.1378	17.9582
STK24	Q9Y6E0-2	Serine/threonine-protein kinase 24;Serine/threonine-protein kinase 24 36 kDa subunit;Serine/threonine-protein kinase 24 12 kDa subunit	12	12	9	45.5	45.5	39.2	47.913	0	136.98	228	15.4156	15.7616	15.495	15.0162	14.7972	14.9931	15.6518	14.7721	14.9842	15.2666	15.023	15.5815
UBE2S	Q16763	Ubiquitin-conjugating enzyme E2 S	7	7	7	45.5	45.5	45.5	23.845	0	70.299	149	18.8043	18.1112	18.9512	17.6852	18.1529	18.0823	17.6722	17.7578	18.1721	18.2719	18.2865	18.3647
PIR	O00625	Pirin	8	8	8	45.5	45.5	45.5	32.113	0	64.954	236	18.9052	18.6559	18.6388	18.7401	18.7566	18.3688	18.5926	18.2824	18.5208	18.4853	18.8968	18.6765
KIF2A	O00139-4	Kinesin-like protein KIF2A	20	20	19	45.4	45.4	45.2	84.088	0	323.31	494	18.5253	18.2836	18.3229	18.2847	18.4716	18.4725	18.308	18.3632	18.4267	18.4279	18.3662	18.503
CANX	P27824	Calnexin	27	27	27	45.4	45.4	45.4	67.567	0	323.31	1999	21.9286	21.8563	21.9258	21.8242	21.8629	21.8953	21.804	21.808	21.6954	21.8134	21.8328	21.7898
GCN1L1	Q92616	Translational activator GCN1	82	82	82	45.4	45.4	45.4	292.75	0	323.31	3516	18.5185	18.6108	18.6771	18.6678	18.5877	18.5893	18.669	18.6542	18.6109	18.6021	18.5546	18.5224
NUP205	Q92621	Nuclear pore complex protein Nup205	60	60	59	45.4	45.4	45.3	227.92	0	323.31	1747	18.6477	18.592	18.6106	18.8717	18.8257	18.7742	18.8908	18.8673	18.8365	18.7995	18.8205	18.7417
RPS7	P62081	40S ribosomal protein S7	7	7	7	45.4	45.4	45.4	22.127	0	269.78	491	21.5888	21.5021	21.558	21.2797	21.2576	21.3615	21.2243	21.3706	21.4253	21.3611	21.3016	21.4161
FAR2	Q96K12	Fatty acyl-CoA reductase 2	16	16	16	45.4	45.4	45.4	59.438	0	258.54	362	18.2608	18.2866	18.6254	18.4198	18.3062	18.3211	18.3167	18.2478	18.2758	18.2692	18.3327	18.2159
PPP2R2A	P63151	Serine/threonine-protein phosphatase 2A 55 kDa regulatory subunit B alpha isoform	14	14	6	45.4	45.4	29.3	51.691	0	253.1	634	20.1767	20.2677	20.2918	20.2869	20.2469	20.2873	20.2449	20.2397	20.2909	20.2607	20.2179	20.1628
GNPAT	O15228	Dihydroxyacetone phosphate acyltransferase	21	21	21	45.4	45.4	45.4	77.187	0	239.18	572	17.4677	17.5181	17.759	17.8974	17.7223	17.7653	17.9231	17.9748	17.9112	17.8075	17.6915	17.6597
CRK	P46108	Adapter molecule crk	11	11	11	45.4	45.4	45.4	33.83	0	218.71	287	18.1698	18.0648	18.2338	17.7223	17.815	17.8769	17.7975	17.824	17.5097	17.8271	17.9582	17.902
APMAP	Q9HDC9	Adipocyte plasma membrane-associated protein	13	13	13	45.4	45.4	45.4	46.48	0	216.41	373	18.3576	18.3523	18.3141	18.6533	18.4524	18.6832	18.8666	18.9127	18.602	18.7816	18.6879	18.5432
GAP43	P17677	Neuromodulin	6	6	6	45.4	45.4	45.4	24.802	0	184	58	14.5851	16.4514	15.074	16.1421	15.2902	15.4618	16.3269	15.7846	15.9714	16.0868	16.4748	15.0335
ITPA	Q9BY32	Inosine triphosphate pyrophosphatase	7	7	7	45.4	45.4	45.4	21.445	0	60.258	287	18.7358	18.8898	19.078	18.9336	18.9069	18.7942	18.852	18.7415	18.6895	18.837	18.8244	18.8053
PPID	Q08752	Peptidyl-prolyl cis-trans isomerase D	11	11	11	45.4	45.4	45.4	40.763	0	55.338	328	18.5172	18.3442	18.3873	18.236	18.3764	18.0739	18.4007	18.0392	18.2429	18.0683	18.3381	18.4083
PABPC1	P11940	Polyadenylate-binding protein 1	21	21	2	45.3	45.3	10.4	70.67	0	323.31	881	20.8217	20.6985	20.7105	20.5515	20.6309	20.5798	20.6351	20.5626	20.5453	20.6069	20.6486	20.7036
ESYT1	Q9BSJ8	Extended synaptotagmin-1	34	34	34	45.3	45.3	45.3	122.85	0	323.31	1209	18.0389	18.1217	18.3101	18.1625	18.09	18.0713	18.2046	18.1332	18.169	18.1484	17.9951	17.9979
	Q99081-3		23	23	4	45.3	45.3	7.4	75.844	0	289.17	538	17.342	17.3322	17.4318	17.9024	17.8129	17.813	17.6381	17.682	17.9021	17.5916	17.6078	17.5651
KPNA4	O00629	Importin subunit alpha-3	12	8	8	45.3	34.7	34.7	57.886	0	230.83	198	17.3517	17.4907	17.8712	17.5487	17.4527	17.4207	17.4794	17.4897	17.5889	17.3825	17.5261	17.6597
STK39	Q9UEW8	STE20/SPS1-related proline-alanine-rich protein kinase	16	12	12	45.3	36.1	36.1	59.473	0	156.65	456	18.0083	18.0639	18.1598	18.1373	18.1315	18.0258	18.1683	18.0544	18.0597	18.1511	18.0399	18.0231
AP2A1	O95782	AP-2 complex subunit alpha-1	25	19	19	45.3	35.8	35.8	107.54	0	95.735	427	16.8576	17.0609	16.8149	17.2504	17.1919	17.2235	17.2427	17.2122	17.0731	17.1881	17.1244	16.9427
USP30	Q70CQ3	Ubiquitin carboxyl-terminal hydrolase 30	12	12	12	45.3	45.3	45.3	58.502	0	70.747	178	15.1656	15.3877	15.8187	15.7101	15.8622	15.6474	15.6779	15.4095	15.8216	15.6397	15.3162	15.2056
NDUFB10	O96000	NADH dehydrogenase [ubiquinone] 1 beta subcomplex subunit 10	8	8	7	45.3	45.3	45.3	20.776	0	42.437	326	18.2566	17.9301	18.1784	18.3784	18.2997	18.2045	18.1755	18.2732	18.2331	18.318	18.2629	18.1016
NELFE	P18615	Negative elongation factor E	13	13	13	45.3	45.3	45.3	43.239	0	42.176	128	16.4828	16.6712	16.4516	15.2926	15.4877	16.4148	16.1696	16.3136	16.5393	16.2493	16.5321	16.1992
MATR3	P43243	Matrin-3	31	31	30	45.2	45.2	45.2	94.622	0	323.31	1544	22.7181	22.7544	22.7013	22.8155	22.7976	22.7917	22.7471	22.836	22.7964	22.7481	22.7671	22.7864
UBE2O	Q9C0C9	E2/E3 hybrid ubiquitin-protein ligase UBE2O	30	30	30	45.2	45.2	45.2	141.29	0	323.31	867	18.5739	18.4993	18.4608	18.4537	18.472	18.485	18.345	18.3727	18.4266	18.5417	18.4844	18.3776
FAM169A	Q9Y6X4	Soluble lamin-associated protein of 75 kDa	16	16	16	45.2	45.2	45.2	74.954	0	323.31	152	17.5603	17.0449	16.7716	17.1747	17.4527	17.4047	17.5119	17.5285	17.3686	17.4885	17.3123	17.2556
RBM3	P98179	RNA-binding protein 3	4	4	3	45.2	45.2	33.1	17.17	0	230.23	188	21.457	21.0791	21.0845	20.2334	20.66	20.4795	20.5834	20.5137	20.7104	20.4215	20.7084	20.8633
SIX3	O95343	Homeobox protein SIX3	7	7	7	45.2	45.2	45.2	35.486	0	88.465	63	11.3073	14.6509	14.7089	14.1067	15.1722	14.1537	14.674	14.2686	14.2191	14.6043	14.6864	13.68
MFGE8	Q08431	Lactadherin;Lactadherin short form;Medin	11	11	11	45.2	45.2	45.2	43.104	0	43.24	437	18.9113	19.0167	18.973	19.1077	19.09	19.0914	19.0372	19.0313	19.0373	18.9943	19.0093	18.8115
SPC24	Q8NBT2	Kinetochore protein Spc24	5	5	5	45.2	45.2	45.2	22.478	0	35.139	45	15.8728	15.9663	15.7984	15.7471	15.3088	15.7598	15.3399	15.6957	16.0507	15.9693	16.0599	15.5848
UBL5	Q9BZL1	Ubiquitin-like protein 5	2	2	2	45.2	45.2	45.2	8.5468	0	4.6295	38	16.7615	16.2931	12.4285	16.2706	16.0722	16.5252	16.2992	14.725	12.7969	16.6998	16.3724	16.6155
WDR43	Q15061	WD repeat-containing protein 43	15	15	13	45.1	45.1	36.3	74.89	0	245.6	508	18.8168	18.8239	18.5353	18.9987	19.1258	19.109	19.1476	19.2778	19.0379	18.8726	19.0201	19.014
TPRKB	Q9Y3C4	EKC/KEOPS complex subunit TPRKB	4	4	3	45.1	45.1	37.1	19.661	0	137.2	207	15.9513	16.2823	16.614	16.4965	16.3577	16.2351	16.4357	16.3782	16.4204	16.2983	16.5818	16.3139
FAM49B	Q9NUQ9	Protein FAM49B	10	10	9	45.1	45.1	41	36.748	0	88.02	498	18.6133	18.4548	18.5171	18.475	18.4214	18.4679	18.4079	18.3544	18.5707	18.3892	18.3692	18.1917
STMN1	P16949	Stathmin	13	13	10	45	45	37.6	17.302	0	254.71	101	18.9346	19.4532	18.9935	18.9662	18.6103	18.9501	18.877	18.7659	19.2306	18.9936	18.4671	18.4597
GJA1	P17302	Gap junction alpha-1 protein	13	13	12	45	45	45	43.008	0	235.52	75	18.238	18.2361	18.4221	18.2984	18.134	18.3245	18.3685	18.5591	18.2467	18.1302	18.4843	18.6026
EIF2A	Q9BY44	Eukaryotic translation initiation factor 2A;Eukaryotic translation initiation factor 2A, N-terminally processed	15	15	14	45	45	44.3	64.989	0	124.45	347	16.5943	16.5095	16.6341	16.7407	16.5753	16.7089	16.7081	16.8506	16.6549	16.6982	16.6873	16.6468
NUDC	Q9Y266	Nuclear migration protein nudC	12	12	12	45	45	45	38.242	0	109.88	285	18.1306	17.7471	17.0046	18.3892	18.3507	18.1633	18.1749	18.1159	18.1266	18.1839	18.3332	18.1708
PRKACB	P22694-2	cAMP-dependent protein kinase catalytic subunit beta	16	1	1	45	4.8	4.8	46.235	0	2.7922	6	14.588	14.682	14.5363	15.0277	14.9379	14.7159	15.0761	15.0685	14.925	15.0486	14.7149	14.0321
LSM14A	Q8ND56	Protein LSM14 homolog A	17	17	17	44.9	44.9	44.9	50.529	0	323.31	127	19.6179	19.953	19.882	19.6711	19.4928	18.5551	19.6782	19.9511	20.1258	19.0048	19.831	19.8359
BDH2	Q9BUT1	3-hydroxybutyrate dehydrogenase type 2	7	7	7	44.9	44.9	44.9	26.724	0	213.34	304	17.9458	18.1977	18.4618	18.5185	18.6755	18.4293	18.4998	18.4697	18.438	18.1743	18.2728	18.2939
CYC1	P08574	Cytochrome c1, heme protein, mitochondrial	9	9	9	44.9	44.9	44.9	35.422	0	161.67	444	20.2463	20.1912	20.5941	20.1003	20.2115	20.1239	20.1453	20.0637	19.9776	20.0851	20.3485	20.2558
ILVBL	A1L0T0	Acetolactate synthase-like protein	15	15	15	44.9	44.9	44.9	67.867	0	140.51	547	17.0463	17.0624	17.1713	17.0538	17.1365	17.2229	17.2224	17.2489	17.1619	17.0805	17.1951	17.0889
SENP3	Q9H4L4	Sentrin-specific protease 3	13	13	12	44.9	44.9	42	65.009	0	113.21	283	18.8765	18.9022	18.1151	19.003	18.9701	19.021	19.0787	19.0152	19.0742	18.9652	19.0414	18.7341
DDX52	Q9Y2R4	Probable ATP-dependent RNA helicase DDX52	17	17	17	44.9	44.9	44.9	67.497	0	79.663	458	16.7271	16.9649	16.9297	17.2475	16.9573	16.9537	17.0799	17.083	17.2636	17.0624	17.0479	16.9004
MAD2L1	Q13257	Mitotic spindle assembly checkpoint protein MAD2A	6	6	6	44.9	44.9	44.9	23.51	0	74.939	171	18.7493	18.8406	18.8311	18.4385	18.6141	18.8389	18.4362	18.3129	18.4198	18.4246	18.5153	18.5533
ARMC10	Q8N2F6-2	Armadillo repeat-containing protein 10	8	8	2	44.8	44.8	7.8	33.85	0	323.31	214	17.8864	17.5577	17.9249	17.1137	17.3787	17.4944	17.4766	17.4594	16.8724	17.3258	17.5507	17.5241
RTN4	Q9NQC3	Reticulon-4	30	30	16	44.8	44.8	26.9	129.93	0	323.31	523	21.4845	21.5681	21.7476	21.4223	21.3611	21.222	21.3228	21.451	21.31	21.4317	21.5208	21.4507
KIAA1143	Q96AT1	Uncharacterized protein KIAA1143	6	6	5	44.8	44.8	44.8	17.465	0	218.27	40	17.0067	17.555	13.0846	17.4001	17.3873	13.7054	16.3965	13.0036	16.6997	16.3561	17.4291	17.3984
CHML	P26374	Rab proteins geranylgeranyltransferase component A 2	17	17	15	44.8	44.8	41.2	74.071	0	148.64	321	18.2073	18.2644	18.2507	18.4344	18.4329	18.5016	18.467	18.4062	18.4937	18.4441	18.2797	18.5009
S100A11	P31949	Protein S100-A11;Protein S100-A11, N-terminally processed	2	2	2	44.8	44.8	44.8	11.74	0	49.985	44	15.9953	15.9529	15.1036	16.2245	15.7415	15.9876	15.892	15.8008	15.818	15.9934	16.9956	16.1821
TIGAR	Q9NQ88	Fructose-2,6-bisphosphatase TIGAR	6	6	6	44.8	44.8	44.8	30.062	0	49.108	131	17.8724	17.587	17.041	17.4701	17.6173	17.8276	17.56	17.3905	17.4187	17.5882	17.4847	17.5459
AK6	Q9Y3D8	Adenylate kinase isoenzyme 6	3	3	3	44.8	44.8	44.8	20.061	0	5.7965	47	15.9388	15.9455	16.4026	14.5181	14.9866	15.0143	14.7537	15	14.4061	15.3141	15.1834	15.2696
PRKCSH	P14314	Glucosidase 2 subunit beta	15	15	15	44.7	44.7	44.7	59.425	0	323.31	529	21.4754	21.2104	21.314	21.2356	21.2538	21.2391	21.0953	21.2387	21.1116	21.2089	21.2747	21.3193
PSMC6	P62333	26S protease regulatory subunit 10B	13	13	13	44.7	44.7	44.7	44.172	0	323.31	603	20.161	19.9501	19.0531	20.1562	20.0693	20.1084	20.0449	20.0129	19.9838	20.1124	20.1041	19.9837
LEPRE1	Q32P28	Prolyl 3-hydroxylase 1	18	18	18	44.7	44.7	44.7	83.393	0	85.573	369	18.1656	18.3157	18.4371	18.6121	18.4857	18.4512	18.5405	18.612	18.4584	18.4771	18.4436	18.3161
VRK1	Q99986	Serine/threonine-protein kinase VRK1	13	13	13	44.7	44.7	44.7	45.476	0	60.602	312	17.4566	17.7342	17.7141	18.3063	18.1004	18.0828	17.8836	18.1169	18.1722	17.8952	17.7463	17.6906
WDR74	Q6RFH5	WD repeat-containing protein 74	9	9	9	44.7	44.7	44.7	42.441	0	49.237	207	16.4477	16.5278	17.0584	16.4922	16.5933	16.4757	16.6602	16.6384	16.5663	16.499	16.5458	16.4693
PEPD	P12955	Xaa-Pro dipeptidase	14	14	14	44.6	44.6	44.6	54.548	0	323.31	594	18.9601	19.2096	19.3473	19.328	19.3333	19.1896	19.2355	19.3043	19.2857	19.1653	19.2268	19.2939
RABL6	Q3YEC7	Rab-like protein 6	19	19	19	44.6	44.6	44.6	79.548	0	323.31	323	17.0765	17.1942	17.3163	17.1466	17.2697	17.2356	17.2858	17.343	17.3017	17.1841	17.2281	17.3504
GPC2	Q8N158	Glypican-2;Secreted glypican-2	14	14	14	44.6	44.6	44.6	62.829	0	258.9	548	17.9272	17.9514	18.0209	18.0085	17.9072	18.0441	17.74	17.7328	18.0563	17.9088	17.9304	17.8192
FHL1	Q13642-1	Four and a half LIM domains protein 1	11	11	11	44.6	44.6	44.6	31.895	0	234.54	408	18.6263	18.703	18.8807	19.0695	19.0614	18.6244	18.9763	18.9617	18.8738	18.722	18.8788	18.9987
GNA11	P29992	Guanine nucleotide-binding protein subunit alpha-11	11	11	7	44.6	44.6	27.6	42.123	0	218.18	559	18.861	19.0076	19.0849	18.9123	18.9658	18.944	18.9486	19.0619	18.9312	19.0136	18.966	18.9896
PTPN11	Q06124	Tyrosine-protein phosphatase non-receptor type 11	18	18	17	44.6	44.6	44.6	68.436	0	194.86	765	19.5534	19.6505	19.5773	19.9479	19.9724	19.985	19.808	19.7836	19.8339	19.7957	19.7497	19.5761
COX7A2	P14406	Cytochrome c oxidase subunit 7A2, mitochondrial	2	2	2	44.6	44.6	44.6	9.3959	0	29.863	48	17.5168	17.3705	15.6658	16.7989	17.2654	17.0147	16.8069	16.9062	16.8189	16.6432	16.9426	17.1628
TMED8	Q6PL24	Protein TMED8	7	7	7	44.6	44.6	44.6	35.74	0	7.9131	51	16.1617	16.1441	16.3538	16.04	16.4214	16.0967	17.4481	16.6259	16.498	16.1266	17.2778	16.9244
PDIA6	Q15084	Protein disulfide-isomerase A6	15	15	15	44.5	44.5	44.5	48.121	0	323.31	914	21.4669	21.1359	21.5236	20.6935	20.9188	20.9532	20.8939	20.8037	20.7417	20.8736	20.9826	20.9956
RCOR1	Q9UKL0	REST corepressor 1	13	13	11	44.5	44.5	37.9	53.327	0	167.49	278	17.3493	17.3775	17.7688	17.7217	17.8961	17.7775	17.5273	17.578	17.5049	17.5185	17.51	17.5325
BRIX1	Q8TDN6	Ribosome biogenesis protein BRX1 homolog	10	10	10	44.5	44.5	44.5	41.401	0	160.56	462	19.3396	19.3731	19.0973	19.7086	19.4941	19.5249	19.515	19.6484	19.5614	19.5838	19.5623	19.3327
BCL2L13	Q9BXK5	Bcl-2-like protein 13	13	13	12	44.5	44.5	40.8	52.723	0	101.51	164	17.2618	17.1936	17.429	16.7569	16.8315	16.8729	16.9807	16.9194	16.903	16.674	17.1361	16.7078
NAGK	Q9UJ70	N-acetyl-D-glucosamine kinase	9	9	9	44.5	44.5	44.5	37.375	0	92.241	229	17.3841	17.24	16.9942	17.5054	17.4918	17.4771	17.3446	17.4923	17.5823	17.4841	17.4232	17.3161
CASP2	P42575	Caspase-2;Caspase-2 subunit p18;Caspase-2 subunit p13;Caspase-2 subunit p12	12	12	12	44.5	44.5	44.5	50.685	0	63.695	315	15.7635	16.0586	16.495	16.3121	16.2309	16.0918	16.1878	16.1044	16.1181	16.138	16.0979	16.076
C8orf33	Q9H7E9	UPF0488 protein C8orf33	5	5	5	44.5	44.5	44.5	24.992	0	28.992	102	17.7592	17.8896	18.0977	18.296	18.2325	18.1476	18.0389	18.021	18.2027	17.982	18.0928	18.0626
GUK1	Q16774-2	Guanylate kinase	6	1	1	44.5	5.5	5.5	23.782	0.0067277	-1.3221	1	13.4253	13.7819	13.7844	13.5697	13.367	13.3644	13.6497	13.4846	13.5338	13.6766	13.4794	14.2611
MCM7	P33993	DNA replication licensing factor MCM7	30	30	30	44.4	44.4	44.4	81.307	0	323.31	1544	19.271	19.4562	19.4074	19.6577	19.5193	19.6172	19.471	19.4811	19.5403	19.5843	19.4212	19.3564
FAM134C	Q86VR2	Protein FAM134C	10	10	7	44.4	44.4	32.8	51.396	0	323.31	27	15.7271	15.8159	15.6489	12.9931	16.0409	15.9977	15.6853	15.767	15.9083	15.9181	16.0582	15.4983
NUDCD1	Q96RS6	NudC domain-containing protein 1	15	15	15	44.4	44.4	44.4	66.755	0	323.31	567	18.5128	18.5564	18.657	18.9753	18.8346	18.7618	18.9593	18.8733	18.8714	18.796	18.6391	18.4795
TFCP2	Q12800	Alpha-globin transcription factor CP2	12	12	11	44.4	44.4	40.8	57.255	0	210.9	394	17.1831	17.5077	17.5594	17.7664	17.7705	17.5404	17.8494	17.7515	17.83	17.7077	17.5433	17.5788
RPL11	P62913	60S ribosomal protein L11	7	7	7	44.4	44.4	44.4	20.252	0	113.44	468	18.8381	18.9504	18.9493	18.3954	18.3676	18.766	18.6697	18.6	18.474	18.5718	18.2485	18.5496
CLGN	O14967	Calmegin	15	15	15	44.4	44.4	44.4	70.038	0	89.228	299	19.6636	19.5698	19.7327	19.5391	19.4772	19.5965	19.7904	19.4675	19.6584	19.6015	19.5245	19.568
SRI	P30626	Sorcin	7	7	7	44.4	44.4	44.4	21.676	0	87.997	252	18.8967	18.8973	19.1099	19.0724	19.0732	18.8853	18.8593	18.7012	18.7386	18.7377	19.0674	18.9653
TPM1	P09493-3	Tropomyosin alpha-1 chain	15	9	4	44.4	32	25	32.876	0	87.223	243	17.4052	17.0768	17.3739	17.3086	17.0218	16.6002	16.9456	17.0841	17.2553	17.307	17.2172	17.0957
TEX264	Q9Y6I9	Testis-expressed sequence 264 protein	7	7	7	44.4	44.4	44.4	34.188	0	65.931	123	17.1276	16.87	16.7559	17.0888	17.0263	17.3177	17.2292	16.9729	17.1162	17.17	17.035	17.017
NPC2	P61916	Epididymal secretory protein E1	4	4	4	44.4	44.4	44.4	16.57	0	64.496	70	19.3052	18.9989	20.0039	18.7478	18.1935	19.2304	19.3581	19.2853	19.0926	19.0127	18.7401	19.634
DNAJB6	O75190-3	DnaJ homolog subfamily B member 6	11	11	1	44.3	44.3	4.9	35.714	0	323.31	226	18.441	18.6498	18.7653	18.8348	18.7796	18.8222	18.7125	18.5926	18.6381	18.9328	18.5473	18.4418
AP2B1	P63010	AP-2 complex subunit beta	31	31	17	44.3	44.3	31.9	104.55	0	323.31	1193	20.0372	20.1152	20.0021	20.134	20.0266	20.138	20.1228	20.0419	20.0189	20.1029	20.0612	19.9415
ANK2	Q01484	Ankyrin-2	105	105	42	44.3	44.3	17.8	433.71	0	323.31	2003	17.3152	17.5446	17.5259	17.7823	17.678	17.6376	17.6954	17.7176	17.7852	17.7096	17.6209	17.5095
NOMO2;NOMO3;NOMO1	Q5JPE7	Nodal modulator 2;Nodal modulator 3;Nodal modulator 1	34	34	34	44.3	44.3	44.3	139.44	0	323.31	934	18.8022	18.8012	18.8753	18.6455	18.728	18.7956	18.7673	18.7763	18.6118	18.7662	18.693	18.7238
RMDN3	Q96TC7	Regulator of microtubule dynamics protein 3	11	11	11	44.3	44.3	44.3	52.118	0	323.31	421	17.3055	17.527	17.6879	17.7613	17.6386	17.5259	17.6888	17.7709	17.8323	17.6161	17.7802	17.7033
HDGFRP3	Q9Y3E1	Hepatoma-derived growth factor-related protein 3	8	7	7	44.3	44.3	44.3	22.619	0	323.31	202	19.4287	19.4816	19.8483	19.5973	19.5032	19.4977	19.4272	19.3541	19.2308	19.2888	19.4645	19.2754
EIF3F	O00303	Eukaryotic translation initiation factor 3 subunit F	8	8	8	44.3	44.3	44.3	37.563	0	237.24	255	19.4818	19.5429	19.5182	19.2307	19.1298	19.1492	19.1066	19.0477	19.0619	19.107	19.3266	19.1744
NDUFS3	O75489	NADH dehydrogenase [ubiquinone] iron-sulfur protein 3, mitochondrial	12	12	12	44.3	44.3	44.3	30.241	0	220	505	18.7657	18.6315	18.9694	19.0761	19.1378	18.9614	18.8536	19.0057	18.952	18.948	18.8757	18.7644
NT5C3A	Q9H0P0	Cytosolic 5-nucleotidase 3A	10	10	10	44.3	44.3	44.3	37.948	0	41.443	171	17.5741	17.3082	17.2898	17.482	17.6386	17.7023	17.5146	17.573	17.7724	17.451	17.494	17.5105
NUBP2	Q9Y5Y2	Cytosolic Fe-S cluster assembly factor NUBP2	6	6	6	44.3	44.3	44.3	28.825	0	37.516	112	16.7469	16.5443	16.9958	17.1036	16.7269	16.8537	16.5057	16.6475	16.9402	16.5104	16.5656	16.428
SLC25A4	P12235	ADP/ATP translocase 1	14	3	3	44.3	9.7	9.7	33.064	0	13.17	97	19.6141	19.694	19.7953	19.8012	19.7389	19.7564	19.6232	19.7847	19.5567	19.7765	19.7563	19.5991
TRAPPC2;TRAPPC2B	P0DI81	Trafficking protein particle complex subunit 2;Trafficking protein particle complex subunit 2B	4	4	3	44.3	44.3	25.7	16.445	0	6.3545	67	15.5537	15.8778	15.9822	15.6989	15.5495	15.5507	15.3029	15.2596	15.2659	15.3557	15.4129	15.4917
NMT1	P30419	Glycylpeptide N-tetradecanoyltransferase 1	15	15	12	44.2	44.2	35.3	56.806	0	323.31	571	19.2114	19.4786	19.4265	19.6138	19.4286	19.5076	19.4642	19.5094	19.3672	19.4998	19.4346	19.3774
RRP1B	Q14684	Ribosomal RNA processing protein 1 homolog B	21	21	19	44.2	44.2	37.6	84.427	0	143.66	406	18.1107	18.2029	18.2834	17.8947	17.9196	18.123	17.9975	18.0002	17.6663	18.0853	18.1099	17.9421
COMMD4	Q9H0A8	COMM domain-containing protein 4	5	5	4	44.2	44.2	39.2	21.764	0	56.538	204	16.9426	16.7984	17.0232	16.4917	16.4652	16.65	16.5038	16.8095	16.5839	16.8574	16.9043	16.7839
SYN1	P17600	Synapsin-1	18	18	3	44.1	44.1	8.1	74.111	0	160.14	128	16.8212	17.0184	17.4928	16.806	16.878	17.1338	17.0916	17.0942	16.8921	16.6006	16.6566	16.2013
CSTF1	Q05048	Cleavage stimulation factor subunit 1	10	10	10	44.1	44.1	44.1	48.357	0	126.18	386	17.0777	17.2218	17.2572	17.407	17.4243	17.2824	17.2858	17.3797	17.3728	17.2738	17.3099	17.2813
IRGQ	Q8WZA9	Immunity-related GTPase family Q protein	14	14	14	44.1	44.1	44.1	62.717	0	120.71	496	19.8266	19.6811	19.9047	18.924	19.0674	19.3408	19.1908	19.158	19.0586	19.2649	19.3602	19.3072
YEATS4	O95619	YEATS domain-containing protein 4	6	6	6	44.1	44.1	44.1	26.499	0	119.85	218	16.8657	16.8862	16.7248	17.0324	17.0841	16.9779	16.9874	17.0484	17.0066	16.7879	16.8959	16.9251
RTN3	O95197-3	Reticulon-3	5	1	1	44.1	6.4	6.4	25.609	0	78.315	100	19.5824	19.6802	20.1695	19.822	19.8641	19.7661	19.5737	19.5492	19.6093	19.6421	19.6877	19.589
CARKD	Q8IW45	ATP-dependent (S)-NAD(P)H-hydrate dehydratase	9	9	9	44.1	44.1	44.1	36.576	0	51.041	153	18.3301	17.9643	18.3008	18.5532	18.4017	17.9994	18.2579	18.5137	18.2369	18.442	18.2197	18.0135
IDI1	Q13907	Isopentenyl-diphosphate Delta-isomerase 1	7	7	7	44.1	44.1	44.1	26.319	0	46.811	403	16.9633	16.9873	17.4944	17.2343	17.3472	17.1432	17.1762	17.0643	17.14	17.0188	17.1319	16.9565
TBCD	Q9BTW9	Tubulin-specific chaperone D	29	29	29	44	44	44	132.6	0	323.31	1134	18.392	18.3682	18.7854	18.463	18.3312	18.359	18.3496	18.3058	18.26	18.2616	18.2935	18.3184
ATP5C1	P36542	ATP synthase subunit gamma, mitochondrial	11	11	11	44	44	44	32.996	0	253.27	373	19.7557	19.766	19.8925	19.5627	19.7706	19.658	19.7592	19.6792	19.7917	19.8043	19.6728	19.8759
CSK	P41240	Tyrosine-protein kinase CSK	13	13	13	44	44	44	50.704	0	205.22	397	17.4452	17.3202	16.4776	17.6509	17.8068	17.6636	17.7362	17.7061	17.8546	17.6057	17.5677	17.6626
SLC25A12	O75746	Calcium-binding mitochondrial carrier protein Aralar1	19	14	14	44	37.5	37.5	74.761	0	154.54	425	17.0856	17.0986	17.3222	17.4053	17.3692	17.4109	17.3163	17.3322	17.3678	17.353	17.236	17.2331
MTDH	Q86UE4	Protein LYRIC	15	15	15	44	44	44	63.836	0	107.46	221	19.0341	19.0548	19.0144	19.2836	18.9087	18.9821	19.0819	19.1145	19.1163	18.9666	19.1253	19.0121
DYNLT3	P51808	Dynein light chain Tctex-type 3	2	2	2	44	44	44	13.062	0	49.733	92	17.047	17.2277	17.3801	17.3923	17.2738	17.1385	17.1876	17.2548	16.8073	17.3054	17.2674	17.123
SMYD5	Q6GMV2	SET and MYND domain-containing protein 5	9	9	8	44	44	34.9	47.34	0	34.495	185	16.2741	16.5994	16.5687	16.6082	16.3854	16.5698	16.897	16.8682	16.2197	16.7029	16.59	16.3635
CKAP4	Q07065	Cytoskeleton-associated protein 4	25	25	25	43.9	43.9	43.9	66.022	0	323.31	933	20.2545	20.139	20.3541	20.2567	20.1879	20.0743	20.0292	20.0196	20.1071	20.0628	20.1303	20.1024
ACACA	Q13085	Acetyl-CoA carboxylase 1;Biotin carboxylase	61	61	55	43.9	43.9	40	265.55	0	323.31	1577	18.3034	18.318	18.1549	18.6131	18.4976	18.5157	18.5378	18.558	18.5621	18.5143	18.4348	18.3779
MRPL12	P52815	39S ribosomal protein L12, mitochondrial	5	5	5	43.9	43.9	43.9	21.348	0	298.59	160	16.6389	16.4449	17.2273	17.228	17.1382	17.1051	17.1839	17.0947	17.1743	17.1061	17.2034	16.9586
PGRMC2	O15173	Membrane-associated progesterone receptor component 2	10	10	9	43.9	43.9	43	23.818	0	240.02	140	19.1838	19.1885	19.2156	18.8359	18.8414	19.1758	19.186	19.0238	18.3984	19.2505	19.096	19.1913
DECR1	Q16698	2,4-dienoyl-CoA reductase, mitochondrial	9	9	9	43.9	43.9	43.9	36.067	0	239.13	432	18.2612	18.1851	18.2932	18.1861	18.3106	18.2735	18.1548	18.2678	18.2008	18.2551	18.2679	18.2962
PSMB4	P28070	Proteasome subunit beta type-4	6	6	6	43.9	43.9	43.9	29.204	0	199.66	285	21.6131	20.8297	20.6546	19.5252	19.8646	20.2954	20.2871	20.4397	20.2068	20.4193	20.6669	21.0741
PLAA	Q9Y263	Phospholipase A-2-activating protein	21	21	21	43.9	43.9	43.9	87.156	0	183.48	571	18.158	18.0657	18.3404	18.109	18.0946	18.2076	18.3322	18.2506	18.2343	18.1874	18.1545	18.3359
NOSIP	Q9Y314	Nitric oxide synthase-interacting protein	10	10	10	43.9	43.9	43.9	33.172	0	57.955	282	17.4435	17.3218	17.6792	17.1962	17.291	17.3536	17.3919	17.3234	17.2183	17.4032	17.3257	17.4207
PPIE	Q9UNP9	Peptidyl-prolyl cis-trans isomerase E	8	8	8	43.9	43.9	43.9	33.43	0	48.535	168	16.9425	17.1651	17.3761	17.4342	17.4979	17.3527	17.5292	17.3687	17.4384	17.3006	17.3106	17.0961
DHFR	P00374	Dihydrofolate reductase	6	6	6	43.9	43.9	43.9	21.452	0	6.9931	72	16.0632	15.6793	13.7123	15.3676	15.9988	15.163	15.3581	15.4197	13.731	15.6829	15.5249	15.6068
DNAJB6	O75190	DnaJ homolog subfamily B member 6	11	1	1	43.9	4.6	4.6	36.087	0	1.7345	41	18.1421	18.205	18.265	18.2342	18.2664	18.1577	18.3132	18.2056	18.2077	18.1533	18.1948	18.1552
BROX	Q5VW32	BRO1 domain-containing protein BROX	9	9	8	43.8	43.8	37.2	46.476	0	303.5	297	18.0059	18.0599	18.085	18.0249	17.9147	18.0504	17.7822	17.8172	17.9614	17.96	17.9664	17.9164
MAP2K2	P36507	Dual specificity mitogen-activated protein kinase kinase 2	10	10	5	43.8	43.8	30	44.424	0	236.95	327	18.2198	18.4054	18.0173	18.5585	18.4405	18.3785	18.3764	18.2247	18.1027	18.4299	18.5231	18.2428
EPHX2	P34913	Bifunctional epoxide hydrolase 2;Cytosolic epoxide hydrolase 2;Lipid-phosphate phosphatase	13	13	13	43.8	43.8	43.8	62.615	0	170.08	479	18.5889	18.4483	17.7216	18.7266	18.6098	18.6261	18.5743	18.5547	18.517	18.6726	18.5505	18.5185
TMED9	Q9BVK6	Transmembrane emp24 domain-containing protein 9	6	6	5	43.8	43.8	36.6	27.277	0	84.298	171	18.2763	17.5154	17.3051	17.7805	17.9063	18.1367	18.0725	17.9632	17.877	17.7835	17.942	17.9138
SYT1	P21579	Synaptotagmin-1	14	14	13	43.8	43.8	34.8	47.573	0	60.619	351	18.6653	18.5485	18.8485	18.2286	18.3877	18.4438	18.6418	18.2591	18.2866	18.4541	18.4244	18.348
METTL3	Q86U44	N6-adenosine-methyltransferase 70 kDa subunit	14	14	13	43.8	43.8	43.8	64.473	0	35.27	182	17.0233	16.6655	16.9055	17.1161	17.0737	16.7645	17.0153	17.2798	17.0993	16.9671	17.1002	16.9778
AP3M2	P53677	AP-3 complex subunit mu-2	9	9	9	43.8	43.8	43.8	46.977	0	33.497	147	18.1253	18.1962	18.161	18.5752	18.471	18.4787	18.4679	18.4475	18.6547	18.4235	18.6359	18.125
AMN1	Q8IY45	Protein AMN1 homolog	6	6	6	43.8	43.8	43.8	28.408	0	14.581	124	14.2941	14.5335	14.6755	14.705	14.838	14.5768	14.9905	14.7379	14.8493	14.8943	14.7538	14.4948
MYEF2	Q9P2K5	Myelin expression factor 2	20	20	2	43.7	43.7	7.5	64.121	0	323.31	654	18.6549	18.6257	18.4629	18.7024	18.6466	18.6246	18.6589	18.6271	18.8027	18.6793	18.6301	18.6086
NDUFA10	O95299	NADH dehydrogenase [ubiquinone] 1 alpha subcomplex subunit 10, mitochondrial	10	10	10	43.7	43.7	43.7	40.75	0	305.92	542	18.3716	18.3495	18.2955	18.6798	18.649	18.6094	18.507	18.502	18.6262	18.6133	18.4705	18.3849
SNRPD3	P62318	Small nuclear ribonucleoprotein Sm D3	5	5	5	43.7	43.7	43.7	13.916	0	286.3	294	20.1164	19.9425	19.6227	19.913	19.5195	19.8983	20.1007	20.4216	20.0925	20.0053	20.3313	20.4466
SLC25A22	Q9H936	Mitochondrial glutamate carrier 1	6	6	6	43.7	43.7	43.7	34.47	0	102.91	298	19.6205	19.655	19.8065	19.7817	19.8981	19.8635	19.814	19.9301	19.7909	19.7794	19.8123	19.8408
MRPS9	P82933	28S ribosomal protein S9, mitochondrial	12	12	12	43.7	43.7	43.7	45.834	0	91.782	410	18.5164	18.5304	18.4671	18.399	18.2656	18.4296	18.3855	18.3634	18.5204	18.407	18.3887	18.2958
C20orf27	Q9GZN8	UPF0687 protein C20orf27	6	6	6	43.7	43.7	43.7	19.291	0	8.3494	198	15.7697	15.4448	15.3456	15.6672	15.839	15.9238	15.0252	15.5	14.1751	15.6621	15.7038	15.6428
CUL1	Q13616	Cullin-1	28	28	28	43.6	43.6	43.6	89.677	0	323.31	1025	18.0779	18.0907	17.6514	18.3311	18.1718	18.2511	18.2188	18.2329	18.241	18.2364	18.1842	18.1047
DDB1	Q16531	DNA damage-binding protein 1	36	36	36	43.6	43.6	43.6	126.97	0	323.31	1237	19.9442	19.8624	19.7521	19.795	19.7555	19.814	19.8092	19.725	19.7565	19.7346	19.7596	19.7235
DDX21	Q9NR30	Nucleolar RNA helicase 2	24	24	23	43.6	43.6	41.6	87.343	0	323.31	900	20.188	20.1933	20.0675	19.9254	19.8794	19.9456	19.9037	19.9947	19.938	19.8864	19.8859	20.0251
MAP1S	Q66K74	Microtubule-associated protein 1S;MAP1S heavy chain;MAP1S light chain	24	24	22	43.6	43.6	43.2	112.21	0	298.63	286	16.8982	17.0509	17.1085	16.6778	16.6955	16.6737	16.7313	16.9265	16.5901	16.7923	16.8198	17.2245
PSMC5	P62195	26S protease regulatory subunit 8	14	14	14	43.6	43.6	43.6	45.626	0	267.12	664	18.345	18.6507	18.3173	18.4407	18.444	18.3924	18.4889	18.4431	18.4618	18.4326	18.4353	18.2981
CARM1	Q86X55	Histone-arginine methyltransferase CARM1	15	15	15	43.6	43.6	43.6	65.853	0	239.11	571	19.6518	19.5342	19.7256	19.6468	19.6515	19.7302	19.59	19.7694	19.6274	19.5618	19.5797	19.7183
RAB3A	P20336	Ras-related protein Rab-3A	6	6	4	43.6	43.6	22.3	24.984	0	137.16	160	19.4161	19.4863	19.5594	19.3498	19.385	19.8547	19.9421	20.0451	19.6495	19.7741	19.3099	19.7912
MRPS22	P82650	28S ribosomal protein S22, mitochondrial	13	13	13	43.6	43.6	43.6	41.28	0	74.008	440	17.2027	17.0133	17.3373	16.89	16.8538	16.9427	17.0363	16.8485	16.9584	16.9699	16.935	16.8991
NUDT3	O95989	Diphosphoinositol polyphosphate phosphohydrolase 1	5	5	5	43.6	43.6	43.6	19.471	0	71.154	133	18.8749	18.9472	18.5641	18.4385	18.453	18.6561	18.9576	18.5905	18.5572	18.6909	18.8529	18.4655
SUN1	O94901-8	SUN domain-containing protein 1	18	18	18	43.6	43.6	43.6	87.109	0	67.793	386	17.1915	17.2478	17.1396	17.597	17.5605	17.5084	17.5135	17.5691	17.5412	17.3634	17.3638	17.2963
RAB21	Q9UL25	Ras-related protein Rab-21	8	8	8	43.6	43.6	43.6	24.347	0	55.304	250	18.9847	19.0005	19.0871	19.2136	19.1298	19.202	19.1191	19.1203	19.1378	19.0006	19.2202	19.2592
ARHGEF7	Q14155-5	Rho guanine nucleotide exchange factor 7	20	2	2	43.6	2.9	2.9	82.57	0	10.465	79	16.1874	16.057	15.5728	16.1118	15.5773	15.4182	15.6277	15.1317	16.7776	16.0581	15.0675	14.7457
LTA4H	P09960	Leukotriene A-4 hydrolase	17	17	17	43.5	43.5	43.5	69.284	0	323.31	952	19.4368	19.5316	19.5782	19.7591	19.62	19.6002	19.5794	19.5538	19.5938	19.6503	19.5655	19.4395
HIBADH	P31937	3-hydroxyisobutyrate dehydrogenase, mitochondrial	11	11	11	43.5	43.5	43.5	35.329	0	323.31	532	18.6806	18.5558	18.7716	18.6854	18.6677	18.7188	18.637	18.4566	18.4812	18.6459	18.6333	18.5971
ALDH18A1	P54886	Delta-1-pyrroline-5-carboxylate synthase;Glutamate 5-kinase;Gamma-glutamyl phosphate reductase	25	25	25	43.5	43.5	43.5	87.301	0	323.31	1237	19.533	19.6451	19.633	19.934	19.8904	19.7875	19.8194	19.8847	19.8162	19.7263	19.7172	19.6415
NAT10	Q9H0A0	N-acetyltransferase 10	28	28	28	43.5	43.5	43.5	115.73	0	323.31	1074	18.2208	18.2529	18.3015	18.3145	18.2389	18.3178	18.3347	18.4314	18.2461	18.3571	18.2969	18.2759
GIT1	Q9Y2X7-3	ARF GTPase-activating protein GIT1	18	18	17	43.5	43.5	41.6	85.445	0	323.31	272	17.5699	17.5426	17.5555	17.8119	17.8568	17.7826	17.8382	17.6229	17.7006	17.7916	17.5492	17.4464
RAB7A	P51149	Ras-related protein Rab-7a	7	7	7	43.5	43.5	43.5	23.489	0	201.09	256	20.6025	20.19	20.5686	19.4544	19.5191	20.1007	19.6674	19.3959	19.3121	19.6852	19.9221	19.7629
BLMH	Q13867	Bleomycin hydrolase	15	15	15	43.5	43.5	43.5	52.562	0	178.92	598	19.9357	19.666	19.8169	19.637	19.73	19.7643	19.6258	19.6317	19.701	19.7232	19.7786	19.7953
ISYNA1	Q9NPH2	Inositol-3-phosphate synthase 1	12	12	12	43.5	43.5	43.5	61.067	0	178.62	303	18.7835	18.4946	18.5155	18.5916	18.642	18.7046	18.7834	18.735	18.7944	18.5569	18.6703	18.7466
WDR12	Q9GZL7	Ribosome biogenesis protein WDR12	10	10	10	43.5	43.5	43.5	47.707	0	110.97	407	18.1863	18.1378	18.4055	18.0694	18.1293	18.0923	18.1981	18.1723	18.1062	18.0844	18.107	18.077
PAPOLA	P51003	Poly(A) polymerase alpha	21	21	20	43.5	43.5	42.1	82.842	0	97.159	486	17.2507	17.3616	17.567	17.3997	17.3808	17.5058	17.4837	17.5526	17.6448	17.394	17.4527	17.3203
BABAM1	Q9NWV8	BRISC and BRCA1-A complex member 1	7	7	7	43.5	43.5	43.5	36.56	0	94.626	94	16.1887	15.9856	16.1158	16.6076	16.5845	16.2574	16.619	16.5693	16.5622	16.3047	16.4993	16.339
RFC3	P40938	Replication factor C subunit 3	11	11	11	43.5	43.5	43.5	40.556	0	68.501	343	16.9909	17.0892	16.8564	17.2676	17.2463	17.2368	17.1929	17.2176	17.3724	17.2112	17.1469	17.1694
HNRNPDL	O14979-3	Heterogeneous nuclear ribonucleoprotein D-like	14	13	2	43.4	43.4	7.4	27.191	0	323.31	425	21.0421	20.9153	21.0506	20.7176	20.8214	20.7587	20.6492	20.5569	20.4749	20.6737	20.889	20.763
ARFIP1	P53367	Arfaptin-1	11	11	11	43.4	43.4	43.4	41.738	0	323.31	416	17.6441	17.7362	17.8971	18.2845	18.1626	18.1107	18.1084	18.0737	18.3393	18.0643	17.9384	17.9008
AP1B1	Q10567	AP-1 complex subunit beta-1	29	17	17	43.4	32.6	32.6	104.64	0	323.31	705	18.5362	18.8324	18.9711	18.8282	18.8325	18.7806	18.9662	18.8294	18.6878	18.9	18.9653	18.4941
NCAPD2	Q15021	Condensin complex subunit 1	37	37	36	43.4	43.4	43.3	157.18	0	323.31	1122	17.3785	17.5384	17.4471	17.72	17.6517	17.5649	17.6073	17.5672	17.6966	17.5546	17.607	17.4827
GCDH	Q92947	Glutaryl-CoA dehydrogenase, mitochondrial	11	11	11	43.4	43.4	43.4	48.127	0	227.85	311	17.4699	17.21	17.3612	17.5309	17.7206	17.7416	17.6899	17.6771	17.6435	17.7183	17.4731	17.4308
PLOD3	O60568	Procollagen-lysine,2-oxoglutarate 5-dioxygenase 3	20	20	20	43.4	43.4	43.4	84.784	0	196.72	422	17.7288	17.6615	17.9873	17.9852	17.8129	17.9514	17.9033	17.8756	17.9576	17.9224	17.6287	17.7377
GLYR1	Q49A26	Putative oxidoreductase GLYR1	16	16	16	43.4	43.4	43.4	60.547	0	130.69	469	17.7865	17.4695	17.213	17.8915	17.6366	17.7407	17.6844	17.7735	17.6364	17.614	17.6414	17.462
NUCB1	Q02818	Nucleobindin-1	15	15	15	43.4	43.4	43.4	53.879	0	122.95	396	18.2703	18.0965	18.2259	18.5807	18.4244	18.1286	18.1737	18.1063	18.2334	18.3516	18.321	18.1417
HIGD2A	Q9BW72	HIG1 domain family member 2A, mitochondrial	2	2	2	43.4	43.4	43.4	11.528	0	90.909	145	17.1104	17.4812	16.7175	18.0336	17.993	17.8932	17.7448	17.8462	17.969	17.3438	17.6133	17.5837
CDC40	O60508	Pre-mRNA-processing factor 17	15	15	15	43.4	43.4	43.4	65.521	0	61.211	286	15.9898	16.2197	15.9831	16.4422	16.3924	16.2782	16.3664	16.2517	16.3118	16.3845	16.1376	16.0217
PXN	P49023-2	Paxillin	14	14	13	43.3	43.3	41.8	60.966	0	323.31	183	17.5939	17.6367	17.2356	17.8713	17.7782	17.6214	17.7553	17.9431	17.7733	17.8557	17.8439	17.6997
PPP6R3	Q5H9R7	Serine/threonine-protein phosphatase 6 regulatory subunit 3	23	23	2	43.3	43.3	6.6	97.668	0	323.31	779	18.1283	18.1499	18.0895	18.348	18.295	18.3342	18.2797	18.2803	18.3416	18.2309	18.3039	18.1201
SYNPO2	Q9UMS6-2	Synaptopodin-2	33	33	32	43.3	43.3	41.9	136.34	0	323.31	371	18.6265	18.4941	18.2781	18.6762	18.7517	18.6078	18.6074	18.6887	18.7366	18.6136	18.6141	18.8039
SNRPA	P09012	U1 small nuclear ribonucleoprotein A	9	9	9	43.3	43.3	43.3	31.279	0	268.1	260	18.7097	18.0341	18.8069	18.996	18.944	18.8937	18.8221	18.7167	18.578	18.3742	18.5747	18.4189
PLCXD3	Q63HM9	PI-PLC X domain-containing protein 3	11	11	11	43.3	43.3	43.3	36.312	0	263.88	324	18.3842	18.5535	18.8227	18.6984	18.6077	18.6665	18.648	18.5971	18.5948	18.6499	18.6113	18.5331
ADD3	Q9UEY8	Gamma-adducin	23	23	23	43.3	43.3	43.3	79.154	0	220.95	496	17.3644	17.4712	17.4702	18.0859	17.9819	17.9307	18.0182	18.04	17.9665	17.8982	17.7885	17.7173
COPS7A	Q9UBW8	COP9 signalosome complex subunit 7a	6	6	6	43.3	43.3	43.3	30.276	0	119.84	384	17.1932	17.2855	17.6215	17.4134	17.3822	17.2277	17.2854	17.1416	17.2492	17.2386	17.3187	17.3
UBR7	Q8N806	Putative E3 ubiquitin-protein ligase UBR7	10	10	9	43.3	43.3	42.6	47.998	0	86.821	202	17.6844	17.5605	18.307	17.7391	17.8287	17.9356	17.6222	17.3769	17.6588	17.8198	17.8567	17.5633
PPP1R8	Q12972	Nuclear inhibitor of protein phosphatase 1;Activator of RNA decay	9	9	9	43.3	43.3	43.3	38.478	0	76.156	306	17.028	17.0491	17.034	17.5465	17.4261	17.397	17.4229	17.4408	17.4869	17.3582	17.3071	17.2013
UCK2	Q9BZX2	Uridine-cytidine kinase 2	6	6	6	43.3	43.3	43.3	29.299	0	47.188	293	17.4255	17.7316	17.7551	17.2973	17.2952	17.4383	17.4128	17.0333	17.2243	17.3823	17.5305	17.4183
2020-09-03	Q9UH03	Neuronal-specific septin-3	9	9	9	43.3	43.3	43.3	40.703	0	15.129	156	16.7207	16.7332	17.1488	17.226	16.2058	16.7909	17.0581	16.8256	17.0735	16.8711	17.1437	17.0045
NME4	O00746	Nucleoside diphosphate kinase, mitochondrial	7	7	7	43.3	43.3	43.3	20.658	0.0069883	-1.3337	109	15.4874	15.8316	14.1048	16.3415	16.1184	16.2287	16.0991	16.1637	16.4841	15.8824	15.7699	15.7896
EIF4ENIF1	Q9NRA8	Eukaryotic translation initiation factor 4E transporter	26	26	23	43.2	43.2	40	108.2	0	223.99	223	16.9984	17.3249	17.3856	17.4442	17.0918	17.1946	16.9811	17.2877	17.5256	17.1965	17.416	17.02
COMT	P21964	Catechol O-methyltransferase	9	9	9	43.2	43.2	43.2	30.037	0	166.38	448	17.1487	17.2075	16.9873	17.6393	17.719	17.5099	17.5326	17.4974	17.4611	17.6405	17.4958	17.4587
LSM4	Q9Y4Z0	U6 snRNA-associated Sm-like protein LSm4	7	7	7	43.2	43.2	43.2	15.35	0	152.51	293	20.1641	19.7144	18.2405	20.2951	20.0858	19.6848	19.9926	19.9189	20.0682	19.9525	20.0227	19.935
ATP6V1G1	O75348	V-type proton ATPase subunit G 1	5	5	3	43.2	43.2	29.7	13.757	0	145.16	170	19.0908	19.1854	19.448	19.202	18.9809	19.5609	19.3994	19.2688	19.1783	19.2364	19.3246	19.2615
UQCRB	P14927	Cytochrome b-c1 complex subunit 7	6	6	6	43.2	43.2	43.2	13.53	0	114.3	217	19.3421	19.0838	19.3398	19.2113	19.2197	19.1938	19.2231	19.2421	19.2253	19.2244	19.2482	19.3056
SPAG7	O75391	Sperm-associated antigen 7	7	7	7	43.2	43.2	43.2	26.034	0	109.54	149	18.5678	18.6508	17.911	18.7818	18.8673	18.5608	18.9012	18.7446	18.7742	18.8683	18.8274	18.4651
AP2M1	Q96CW1	AP-2 complex subunit mu	15	15	15	43.2	43.2	43.2	49.654	0	98.025	346	18.9166	18.8233	18.0107	19.0201	19.1666	19.1432	19.1215	19.1187	19.1176	19.1236	19.1055	18.9594
POR	P16435	NADPH--cytochrome P450 reductase	20	20	20	43.1	43.1	43.1	76.689	0	309.04	507	19.0253	19.1591	18.9502	19.1406	19.1423	19.156	19.1717	19.2549	19.2248	19.1998	19.0767	19.0517
MGRN1	O60291	E3 ubiquitin-protein ligase MGRN1	11	11	11	43.1	43.1	43.1	60.752	0	129.56	212	17.0663	17.2251	16.8084	17.339	17.1595	16.9819	17.1485	17.2308	17.0892	17.2225	17.3136	17.1655
BAG2	O95816	BAG family molecular chaperone regulator 2	7	7	7	43.1	43.1	43.1	23.772	0	77.697	287	17.1947	16.7743	13.8315	17.2513	17.1272	17.1408	17.108	16.8598	17.016	17.0815	16.9941	17.0307
TSG101	Q99816	Tumor susceptibility gene 101 protein	13	13	13	43.1	43.1	43.1	43.944	0	62.886	343	17.1353	16.9814	16.8194	16.7387	16.6331	16.9537	16.9298	16.9856	16.9836	17.0602	16.9514	16.8885
C9orf64	Q5T6V5	UPF0553 protein C9orf64	12	12	12	43.1	43.1	43.1	39.028	0	55.417	230	18.0448	18.0558	18.7284	17.9103	17.8495	17.8958	17.9949	17.942	17.8342	18.0334	18.1309	17.9962
RPL7L1	Q6DKI1	60S ribosomal protein L7-like 1	8	8	8	43.1	43.1	43.1	29.669	0	17.891	298	17.8654	18.1329	18.036	18.3691	18.1771	18.1373	18.0476	18.2205	18.3109	18.1775	17.9681	18.0729
EIF3C;EIF3CL	Q99613	Eukaryotic translation initiation factor 3 subunit C;Eukaryotic translation initiation factor 3 subunit C-like protein	29	29	26	43	43	41.9	105.34	0	323.31	986	19.3025	19.3436	19.3263	19.5763	19.4932	19.3798	19.5266	19.505	19.6651	19.4956	19.4262	19.399
LETM1	O95202	LETM1 and EF-hand domain-containing protein 1, mitochondrial	24	24	24	43	43	43	83.353	0	323.31	867	18.0705	18.1659	18.4962	18.1996	18.1174	18.1609	18.2366	18.2131	18.086	18.1799	18.1984	18.0939
TFRC	P02786	Transferrin receptor protein 1;Transferrin receptor protein 1, serum form	24	24	24	43	43	43	84.87	0	323.31	940	18.8749	18.8194	18.9093	18.8371	18.8476	18.8306	18.7731	18.7833	18.7551	18.735	18.7423	18.6956
VCL	P18206	Vinculin	32	32	32	43	43	43	123.8	0	323.31	941	19.4257	19.1788	19.2427	19.166	19.1822	19.0385	19.1322	19.1133	19.1276	19.162	19.1294	19.1664
DAK	Q3LXA3	Bifunctional ATP-dependent dihydroxyacetone kinase/FAD-AMP lyase (cyclizing);ATP-dependent dihydroxyacetone kinase;FAD-AMP lyase (cyclizing)	14	14	14	43	43	43	58.946	0	288.3	677	18.2571	18.233	18.3705	18.3982	18.4539	18.3856	18.513	18.531	18.4614	18.3987	18.4253	18.3504
VAT1L	Q9HCJ6	Synaptic vesicle membrane protein VAT-1 homolog-like	11	11	11	43	43	43	45.899	0	208.7	495	19.3728	19.3955	19.4671	19.5393	19.4173	19.3269	19.318	19.4434	19.4238	19.5179	19.3554	19.4218
GOLPH3	Q9H4A6	Golgi phosphoprotein 3	9	9	8	43	43	43	33.81	0	110.45	446	18.3224	18.2475	18.6377	18.2524	18.1805	18.1639	18.1265	18.0456	18.1221	18.1209	18.1109	18.1441
NXN	Q6DKJ4	Nucleoredoxin	11	11	11	43	43	43	48.392	0	97.294	196	18.5342	18.6702	18.1512	18.4554	18.405	18.4368	18.4753	18.3991	18.4308	18.5688	18.433	18.4446
ABHD12	Q8N2K0	Monoacylglycerol lipase ABHD12	11	11	11	43	43	43	45.096	0	82.424	398	17.6761	17.8188	17.5424	18.2586	18.1693	18.0536	18.1029	18.1279	18.2286	18.0316	17.9231	17.8633
SNX9	Q9Y5X1	Sorting nexin-9	16	16	16	43	43	43	66.591	0	75.523	459	15.8853	15.8124	16.2894	16.1354	16.0877	16.0653	16.1407	16.0978	16.2623	16.138	16.0179	16.133
OSGEP	Q9NPF4	Probable tRNA N6-adenosine threonylcarbamoyltransferase	7	7	7	43	43	43	36.426	0	66.889	219	17.276	17.1629	17.7572	18.1044	17.9586	17.9131	17.978	17.688	17.9467	17.8782	17.7892	17.5207
CHTF8	P0CG13	Chromosome transmission fidelity protein 8 homolog	2	2	2	43	43	43	13.313	0	17.947	59	13.5298	13.9834	14.1375	14.8634	12.4881	14.9553	14.5537	14.6018	14.4054	14.1901	14.6102	14.3188
ENSA	O43768	Alpha-endosulfine	4	3	3	43	33.9	33.9	13.389	0	9.1387	106	18.68	18.1151	18.8112	18.4407	18.5909	18.5883	18.0687	18.1872	18.5283	18.325	18.5259	18.6417
UBE2L3	P68036	Ubiquitin-conjugating enzyme E2 L3	5	5	5	42.9	42.9	42.9	17.861	0	323.31	349	19.7362	19.8504	20.0886	19.8604	19.8851	19.7451	19.8811	19.776	20.0152	19.8304	19.9333	19.6434
UBXN7	O94888	UBX domain-containing protein 7	14	14	14	42.9	42.9	42.9	54.862	0	283.35	298	17.9684	17.9499	18.0394	18.4128	18.393	18.2794	18.2297	17.9855	18.0323	18.0897	18.153	17.852
APPL1	Q9UKG1	DCC-interacting protein 13-alpha	18	18	18	42.9	42.9	42.9	79.663	0	198.81	460	17.1611	17.4965	17.8334	17.53	17.5809	17.491	17.6709	17.6358	17.5142	17.5719	17.4955	17.4297
NUDCD3	Q8IVD9	NudC domain-containing protein 3	11	11	11	42.9	42.9	42.9	40.822	0	186.34	365	17.9284	17.4808	17.1874	17.4085	17.4108	17.4786	17.3571	17.5808	17.6206	17.5121	17.5521	17.54
ZNF512	Q96ME7	Zinc finger protein 512	14	14	14	42.9	42.9	42.9	64.681	0	166.4	456	19.0706	19.071	19.2108	19.3884	19.2125	19.2352	19.0314	19.1403	19.2563	19.1205	19.2199	18.9487
RPS20	P60866	40S ribosomal protein S20	6	6	6	42.9	42.9	42.9	13.373	0	35.677	226	19.6539	20.0641	19.9061	20.1893	20.1173	20.0407	19.9336	20.1746	20.0434	20.0638	20.0975	20.1053
ZC3HC1	Q86WB0	Nuclear-interacting partner of ALK	14	14	14	42.8	42.8	42.8	55.261	0	323.31	259	18.3879	18.2544	17.8183	18.7306	18.4082	18.3031	18.5315	18.3943	18.5221	18.2852	18.5114	18.1265
MARVELD1	Q9BSK0	MARVEL domain-containing protein 1	3	3	3	42.8	42.8	42.8	18.914	0	107.04	122	17.2453	17.2443	16.9397	18.6336	18.1749	18.2133	18.2552	18.1072	18.2664	18.1275	17.921	17.7355
RNASEH2B	Q5TBB1-2	Ribonuclease H2 subunit B	7	7	7	42.8	42.8	42.8	29.004	0	66.742	125	17.1261	16.8514	17.5284	16.1819	17.0952	17.0469	16.2345	17.0092	16.986	16.2699	17.101	16.9642
RAB6B	Q9NRW1	Ras-related protein Rab-6B	6	2	1	42.8	16.3	10.6	23.461	0	50.792	43	17.5486	16.8437	17.8879	12.2486	14.5086	14.1588	13.6085	13.3221	12.7566	15.465	13.3232	16.0605
NHEJ1	Q9H9Q4	Non-homologous end-joining factor 1	6	6	6	42.8	42.8	42.8	33.337	0	39.126	153	16.3145	16.3696	17.0595	17.437	17.034	16.8006	17.0484	16.999	17.1256	16.7419	16.8925	16.7271
FBLL1	A6NHQ2	rRNA/tRNA 2-O-methyltransferase fibrillarin-like protein 1	9	7	7	42.8	39.5	39.5	34.803	0	24.289	250	17.4368	17.5597	17.8093	17.9199	17.7144	17.7685	17.9424	17.9225	18.1553	17.9565	17.6739	17.6887
PTP4A1	Q93096	Protein tyrosine phosphatase type IVA 1	5	5	4	42.8	42.8	42.8	19.815	0	13.191	173	16.7567	16.9271	17.1646	17.4163	17.2589	17.165	17.2636	17.3585	17.3274	17.1302	16.924	17.0622
TUBA8	Q9NY65	Tubulin alpha-8 chain	20	1	1	42.8	8.9	8.9	50.093	0.0089155	-1.4271	1	16.7744	14.371	14.5345	14.385	17.5744	17.5282	17.4217	18.933	16.6684	17.4007	17.3663	12.7755
ABCE1	P61221	ATP-binding cassette sub-family E member 1	24	24	24	42.7	42.7	42.7	67.314	0	323.31	727	19.1057	19.4048	19.0957	18.8681	18.9203	19.1056	19.1029	19.1319	18.9587	19.2394	19.1447	19.0328
PRPF31	Q8WWY3	U4/U6 small nuclear ribonucleoprotein Prp31	12	12	11	42.7	42.7	39.7	55.455	0	272.78	407	19.3332	19.2888	19.2845	18.7743	18.8074	18.9464	19.0493	19.0032	18.9142	18.935	18.9502	18.9276
TLE3	Q04726	Transducin-like enhancer protein 3	21	21	17	42.7	42.7	36.5	83.416	0	264.95	429	17.6003	17.8665	17.8271	17.6535	17.7869	17.7462	18.0272	17.9807	17.8876	17.8643	17.919	17.7163
SERBP1	Q8NC51-3	Plasminogen activator inhibitor 1 RNA-binding protein	16	16	16	42.7	42.7	42.7	43.135	0	235.77	618	20.5068	20.5965	20.8014	20.7708	20.6209	20.3992	20.6711	20.6348	20.4549	20.5712	20.691	20.4154
MMGT1	Q8N4V1	Membrane magnesium transporter 1	3	3	3	42.7	42.7	42.7	14.686	0	28.303	76	16.9249	16.1252	16.9243	17.2612	17.4318	16.928	16.4115	16.291	16.8466	16.4702	16.3908	17.2149
PITHD1	Q9GZP4	PITH domain-containing protein 1	5	5	5	42.7	42.7	42.7	24.178	0	17.834	64	17.3875	16.8264	16.573	17.391	17.6181	17.0043	17.1682	16.9163	16.7728	16.996	17.4164	16.7499
MRPS34	P82930	28S ribosomal protein S34, mitochondrial	6	6	6	42.7	42.7	42.7	25.65	0	13.847	93	18.2292	17.4976	17.5511	16.5935	17.203	17.2111	17.2306	16.5815	17.3857	17.6268	17.0774	17.1821
STXBP1	P61764	Syntaxin-binding protein 1	19	19	1	42.6	42.6	2.5	67.568	0	323.31	824	19.484	19.465	19.4157	19.5933	19.611	19.6362	19.5823	19.5509	19.6621	19.6114	19.504	19.4985
FOXK2	Q01167	Forkhead box protein K2	13	13	12	42.6	42.6	41.2	69.061	0	323.31	121	16.8208	16.7374	17.1354	17.1175	17.2163	16.7523	16.8495	17.3387	16.6458	17.794	17.1289	18.6749
SF3A1	Q15459	Splicing factor 3A subunit 1	24	24	24	42.6	42.6	42.6	88.885	0	323.31	855	18.861	18.9945	19.1916	18.9437	18.8829	18.8859	18.837	18.9224	18.7726	18.9241	18.9445	18.9325
ACTR2	P61160	Actin-related protein 2	12	12	12	42.6	42.6	42.6	44.76	0	274.39	551	19.2488	19.2692	19.3202	19.394	19.3305	19.3983	19.3461	19.302	19.2203	19.4334	19.4142	19.2018
LAP3	P28838	Cytosol aminopeptidase	13	13	13	42.6	42.6	42.6	56.166	0	220.73	738	18.3838	18.2914	18.4873	18.3392	18.225	18.2926	18.3228	18.197	18.2597	18.1663	18.2188	18.1608
MRPL37	Q9BZE1	39S ribosomal protein L37, mitochondrial	11	11	11	42.6	42.6	42.6	48.117	0	121.75	261	18.5639	18.5579	18.6139	18.6462	18.7958	18.7842	18.7355	18.7626	18.5834	18.7316	18.6942	18.7791
CSNK2A2	P19784	Casein kinase II subunit alpha	11	11	11	42.6	42.6	42.6	41.213	0	70.935	432	17.9768	18.2468	18.1566	18.2836	18.2072	18.1919	18.1725	18.2238	18.1563	18.2891	18.2883	17.9503
EIF5B	O60841	Eukaryotic translation initiation factor 5B	38	38	38	42.5	42.5	42.5	138.83	0	323.31	1051	18.2354	18.3519	18.5312	18.6464	18.6688	18.5675	18.6045	18.7049	18.8156	18.7333	18.5312	18.5114
IQGAP1	P46940	Ras GTPase-activating-like protein IQGAP1	45	45	42	42.5	42.5	40.9	189.25	0	323.31	1986	18.7806	18.8067	18.8267	19.0143	18.9034	18.9277	18.8833	18.8591	18.8906	18.9048	18.8378	18.8286
PACS1	Q6VY07	Phosphofurin acidic cluster sorting protein 1	21	21	20	42.5	42.5	42.5	104.9	0	323.31	367	17.9242	18.0181	17.9969	18.3008	18.1983	18.1564	18.1641	18.21	18.238	18.1799	18.0695	17.9635
MTMR6	Q9Y217	Myotubularin-related protein 6	20	20	19	42.5	42.5	41.2	71.967	0	84.811	423	16.7951	16.9651	17.0588	17.2809	17.2417	17.2005	17.1844	17.1777	17.2542	17.1494	17.0771	16.9845
UBLCP1	Q8WVY7	Ubiquitin-like domain-containing CTD phosphatase 1	8	8	8	42.5	42.5	42.5	36.804	0	63.764	365	18.9761	19.0079	19.2239	19.3205	19.2327	19.1538	19.1549	19.178	19.3111	19.1008	19.0332	18.915
NDUFS5	O43920	NADH dehydrogenase [ubiquinone] iron-sulfur protein 5	4	4	4	42.5	42.5	42.5	12.517	0	19.049	47	17.5494	17.3307	17.5171	16.7704	16.9806	16.7922	17.1746	17.183	17.0641	17.0661	17.0773	17.0864
FAM129B	Q96TA1	Niban-like protein 1	18	18	18	42.4	42.4	42.4	84.137	0	323.31	660	17.742	17.6798	17.7987	17.9376	17.8829	17.8978	17.8983	17.792	17.7883	17.9471	17.8175	17.7175
ARHGAP35	Q9NRY4	Rho GTPase-activating protein 35	36	36	34	42.4	42.4	39.7	170.51	0	323.31	685	17.1075	17.3125	17.2806	17.3697	17.3346	17.3605	17.4584	17.3602	17.3552	17.4009	17.3523	17.2295
LIMA1	Q9UHB6	LIM domain and actin-binding protein 1	23	23	22	42.4	42.4	39.5	85.225	0	323.31	326	17.6951	17.7879	17.8565	18.0876	17.9152	17.7955	17.9907	17.8759	18.0232	17.8375	18.0631	17.9467
TRIP13	Q15645	Pachytene checkpoint protein 2 homolog	13	13	13	42.4	42.4	42.4	48.55	0	231.22	567	16.7529	16.9828	16.9817	17.5346	17.3929	17.3728	17.3047	17.2866	17.482	17.2413	17.1217	17.1071
RPL17	P18621	60S ribosomal protein L17	8	8	7	42.4	42.4	33.7	21.397	0	215.81	451	21.4026	21.1305	19.9408	21.2142	21.4044	21.3268	21.0882	21.3586	21.3901	21.283	21.2618	21.2859
CDC26	Q8NHZ8	Anaphase-promoting complex subunit CDC26	3	3	3	42.4	42.4	42.4	9.7769	0	107.29	41	13.7255	12.8607	14.3323	13.654	13.3214	13.5151	13.4409	14.0287	13.6751	13.2763	13.4548	13.5285
CDKN1B	P46527	Cyclin-dependent kinase inhibitor 1B	6	6	6	42.4	42.4	42.4	22.073	0	69.358	85	18.0687	18.0964	17.8934	17.7968	17.6854	18.0279	17.98	18.4447	18.3647	18.0099	18.54	17.6905
RPS10;RPS10P5	P46783	40S ribosomal protein S10;Putative 40S ribosomal protein S10-like	8	8	8	42.4	42.4	42.4	18.898	0	22.74	296	22.4656	22.4373	22.3806	22.3314	22.1869	22.349	22.3797	22.2151	22.5888	22.2871	22.4989	22.307
DDX3Y	O15523	ATP-dependent RNA helicase DDX3Y	17	5	5	42.4	15.3	15.3	73.153	0	21.08	155	16.265	16.4853	16.8429	16.1109	16.0415	16.354	16.3623	16.391	16.1204	16.3269	16.2683	16.1194
WDR44	Q5JSH3	WD repeat-containing protein 44	25	25	25	42.3	42.3	42.3	101.37	0	323.31	377	16.8444	17.1155	17.1306	17.5105	17.34	17.3281	17.2837	17.376	17.3	17.2876	17.3193	17.1773
MRPL46	Q9H2W6	39S ribosomal protein L46, mitochondrial	9	9	9	42.3	42.3	42.3	31.705	0	196.8	312	17.5581	17.5718	17.4796	17.8212	17.7698	17.7048	17.8213	17.9206	17.7397	17.9191	17.7485	17.6815
BAG5	Q9UL15	BAG family molecular chaperone regulator 5	11	11	11	42.3	42.3	42.3	51.199	0	176.68	494	17.4813	17.6227	17.6936	17.2866	17.2047	17.3255	17.3276	17.1848	17.1559	17.3992	17.3283	17.2351
MRPL52	Q86TS9	39S ribosomal protein L52, mitochondrial	3	3	3	42.3	42.3	42.3	13.664	0	55.616	124	17.6434	17.2728	16.2753	17.2895	17.1226	17.3483	17.2185	16.9216	17.0849	17.2359	17.4535	17.2336
CAD	P27708	CAD protein;Glutamine-dependent carbamoyl-phosphate synthase;Aspartate carbamoyltransferase;Dihydroorotase	51	51	51	42.2	42.2	42.2	242.98	0	323.31	1336	17.9146	17.9826	18.1534	18.1634	18.1593	18.1023	18.1246	18.0628	18.0844	18.0917	17.9855	17.9798
PPT1	P50897	Palmitoyl-protein thioesterase 1	10	10	10	42.2	42.2	42.2	34.193	0	323.31	563	20.0434	20.0617	20.0868	20.3299	20.3525	20.2314	20.3449	20.1712	20.1639	20.232	20.2865	20.0765
NUP93	Q8N1F7	Nuclear pore complex protein Nup93	21	21	21	42.2	42.2	42.2	93.487	0	323.31	482	19.4358	19.4898	19.2797	19.256	19.4567	19.4568	19.4213	19.4534	19.4457	19.3958	19.3117	19.4508
FARP1	Q9Y4F1	FERM, RhoGEF and pleckstrin domain-containing protein 1	28	28	28	42.2	42.2	42.2	118.63	0	323.31	646	18.3374	18.4459	18.6263	18.8554	18.811	18.7125	18.7296	18.7203	18.7965	18.6272	18.6441	18.4951
NELFB	Q8WX92-2	Negative elongation factor B	18	18	18	42.2	42.2	42.2	70.056	0	205.12	611	17.4305	17.4682	17.7348	17.6932	17.6293	17.642	17.5862	17.5391	17.5661	17.5974	17.5329	17.4926
GPKOW	Q92917	G patch domain and KOW motifs-containing protein	10	10	10	42.2	42.2	42.2	52.228	0	197.39	85	17.5888	17.7481	17.3432	16.7878	16.8355	17.4959	17.9683	17.98	17.4387	17.4934	18.0632	18.0582
NAA25	Q14CX7	N-alpha-acetyltransferase 25, NatB auxiliary subunit	28	28	28	42.2	42.2	42.2	112.29	0	168.57	857	18.244	18.2707	18.2316	18.3923	18.3869	18.2611	18.3108	18.2923	18.3343	18.3266	18.2912	18.1986
RAB11B	Q15907	Ras-related protein Rab-11B	9	2	2	42.2	13.3	13.3	24.488	0	159.16	51	17.6455	17.7752	17.9678	17.6432	18.5343	17.7251	16.6884	17.205	16.3056	17.0802	17.5372	17.6871
CDC23	Q9UJX2	Cell division cycle protein 23 homolog	16	16	15	42.2	42.2	42.2	68.833	0	88.522	249	17.5673	17.792	17.8823	18.2439	18.1547	18.1006	16.6933	17.9018	17.9112	17.9793	17.8304	17.8876
PRUNE	Q86TP1	Protein prune homolog	10	10	10	42.2	42.2	42.2	50.199	0	86.434	290	16.3388	16.3263	16.212	16.7612	16.6554	16.622	16.6938	16.6249	16.6876	16.5568	16.536	16.4969
C17orf75	Q9HAS0	Protein Njmu-R1	8	8	8	42.2	42.2	42.2	44.621	0	79.527	212	17.1444	16.9208	16.9376	17.2505	17.2787	17.2233	17.2795	17.2987	17.4253	17.188	17.0691	17.1597
LYPLAL1	Q5VWZ2	Lysophospholipase-like protein 1	6	6	6	42.2	42.2	42.2	26.316	0	58.522	183	17.1655	17.3864	17.1797	17.5818	17.3905	17.4553	17.3515	17.4228	17.4258	17.4699	17.2772	17.2891
SLC9A3R1	O14745	Na(+)/H(+) exchange regulatory cofactor NHE-RF1	12	12	11	42.2	42.2	41.1	38.868	0	37.72	213	16.8143	16.6355	16.3268	16.5314	16.3416	16.3916	16.66	16.7408	16.7554	16.5358	16.4103	16.4182
STAU2	Q9NUL3-3	Double-stranded RNA-binding protein Staufen homolog 2	12	12	3	42.2	42.2	13.8	52.737	0	24.805	178	17.7117	17.7108	17.8182	17.6081	17.6814	17.24	17.509	18.0555	17.8616	17.7903	17.7423	17.6065
API5	Q9BZZ5-2	Apoptosis inhibitor 5	16	16	16	42.1	42.1	42.1	56.769	0	323.31	600	19.4218	19.4298	19.58	19.6708	19.7009	19.6674	19.6688	19.6499	19.725	19.6951	19.5657	19.5868
TSNAX	Q99598	Translin-associated protein X	9	9	9	42.1	42.1	42.1	33.112	0	286.81	501	18.7839	18.538	17.9404	18.6545	18.6536	18.6575	18.6319	18.6715	18.3221	18.6581	18.7016	18.4035
TTC1	Q99614	Tetratricopeptide repeat protein 1	7	7	7	42.1	42.1	42.1	33.526	0	171.64	219	19.4215	19.5509	19.7801	19.4429	19.5115	19.4309	19.3416	19.3628	19.5153	19.4922	19.6596	19.2282
YARS2	Q9Y2Z4	Tyrosine--tRNA ligase, mitochondrial	11	11	11	42.1	42.1	42.1	53.198	0	145.67	522	17.7805	17.7461	17.6795	18.1894	18.0548	18.0775	17.9778	18.08	18.0172	17.9064	17.929	17.8476
NDUFV3	P56181-2	NADH dehydrogenase [ubiquinone] flavoprotein 3, mitochondrial	12	12	11	42.1	42.1	37.6	50.983	0	118.05	268	17.9637	18.2363	18.9206	18.6137	18.1097	18.2728	18.11	18.268	18.3305	18.3418	18.1293	18.0049
RRP1	P56182	Ribosomal RNA processing protein 1 homolog A	9	9	8	42.1	42.1	33.2	52.839	0	102.35	185	17.9471	17.7586	17.5136	17.9504	17.8308	17.6364	17.8596	17.7163	18.1284	17.8475	17.8228	17.786
RPS18	P62269	40S ribosomal protein S18	8	8	8	42.1	42.1	42.1	17.718	0	7.4457	115	22.6449	22.4128	21.8312	22.4132	22.8564	22.9681	22.1867	21.6808	21.805	22.7836	22.908	22.3817
SNX4	O95219	Sorting nexin-4	12	12	12	42	42	42	51.908	0	260.85	302	17.8934	17.8453	18.0867	18.0907	18.1334	18.0676	18.0704	18.0312	18.0863	17.977	17.9643	17.8548
FDFT1	P37268	Squalene synthase	13	13	13	42	42	42	48.115	0	74.623	316	18.213	18.1066	17.2666	18.4808	18.4543	18.4386	18.5611	18.3962	18.5591	18.4122	18.3435	18.3757
IMMT	Q16891-4	MICOS complex subunit MIC60	24	1	1	42	3.2	3.2	83.548	0	8.8784	43	15.7687	16.3338	13.427	16.846	16.6926	16.5346	16.6839	16.7387	16.635	16.464	16.2258	16.3633
STXBP1	P61764-2	Syntaxin-binding protein 1	19	1	1	42	2.5	2.5	68.735	0	7.0427	49	16.4094	16.44	16.5596	17.0478	16.9904	16.7998	16.8893	16.8854	16.9204	16.6102	16.6612	16.4824
CTNNBL1	Q8WYA6	Beta-catenin-like protein 1	16	16	16	41.9	41.9	41.9	65.173	0	323.31	464	17.6738	17.7377	18.0933	17.8424	17.7913	17.7697	17.8823	17.7943	17.7451	17.8908	17.9253	17.9126
DIS3	Q9Y2L1	Exosome complex exonuclease RRP44	27	27	27	41.9	41.9	41.9	109	0	323.31	894	18.749	18.7608	18.8361	18.8433	18.8614	18.9376	18.8561	18.8848	18.9806	18.84	18.8015	18.7456
GRB2	P62993	Growth factor receptor-bound protein 2	8	8	8	41.9	41.9	41.9	25.206	0	134.7	406	18.8319	18.6082	18.652	18.5864	18.5746	18.5764	18.6678	18.5261	18.5551	18.6859	18.6451	18.4108
HARS2	P49590	Probable histidine--tRNA ligase, mitochondrial	15	15	12	41.9	41.9	35.6	56.888	0	121.76	281	17.9698	17.8561	18.117	18.0652	18.1198	18.0892	18.1385	18.0072	18.011	17.9499	18.0207	18.0205
PTRH2	Q9Y3E5	Peptidyl-tRNA hydrolase 2, mitochondrial	5	5	5	41.9	41.9	41.9	19.193	0	107.15	272	19.7541	19.9971	19.8813	20.2247	20.1249	20.0971	20.1927	20.1408	20.1284	20.1176	20.0684	20.0348
YKT6	O15498	Synaptobrevin homolog YKT6	7	7	7	41.9	41.9	41.9	22.417	0	89.658	248	19.1728	18.7495	18.5619	18.8172	19.0471	19.02	18.8714	18.7844	18.9096	18.9593	18.9337	18.9787
OSBP	P22059	Oxysterol-binding protein 1	23	23	21	41.8	41.8	38.9	89.42	0	323.31	608	18.6188	18.7982	18.8324	19.0467	19.0186	18.9561	19.0271	19.0034	18.9268	18.9743	18.9339	18.7811
CLASP1	Q7Z460-3	CLIP-associating protein 1	41	41	2	41.8	41.8	3.9	164.56	0	323.31	890	18.9261	19.2118	19.1474	19.3874	19.3024	19.1375	19.2392	19.2131	19.2414	19.1593	19.1358	18.9563
NCAPG	Q9BPX3	Condensin complex subunit 3	29	29	29	41.8	41.8	41.8	114.33	0	323.31	886	17.0942	17.2614	17.1409	17.7308	17.5556	17.5067	17.4908	17.4026	17.5295	17.4969	17.4924	17.2129
PDS5B	Q9NTI5	Sister chromatid cohesion protein PDS5 homolog B	46	46	42	41.8	41.8	38.8	164.67	0	323.31	1537	18.9837	19.1029	19.1882	19.4278	19.3277	19.3268	19.2568	19.3167	19.3074	19.2285	19.2674	19.2283
MOGS	Q13724	Mannosyl-oligosaccharide glucosidase	21	21	21	41.8	41.8	41.8	91.916	0	155.81	719	17.488	17.712	17.7149	17.9135	17.7278	17.7321	17.8298	17.8816	17.8976	17.8978	17.7767	17.6639
ATL1	Q8WXF7	Atlastin-1	14	14	1	41.8	41.8	4.5	63.543	0	136.73	345	17.4129	17.5279	17.2211	17.6618	17.6485	17.5191	17.5746	17.476	17.4348	17.4663	17.383	17.3459
TRAF6	Q9Y4K3	TNF receptor-associated factor 6	14	14	14	41.8	41.8	41.8	59.573	0	77.309	289	16.7377	16.6375	16.332	17.3589	17.3382	17.1375	17.1548	17.2707	17.2905	17.149	17.1329	17.0014
MRPL1	Q9BYD6	39S ribosomal protein L1, mitochondrial	8	8	8	41.8	41.8	41.8	36.908	0	66.338	198	16.5291	16.9257	16.9768	16.3775	16.678	16.6956	16.628	16.5525	16.3922	16.7521	16.5923	16.8004
EIF4G2	P78344	Eukaryotic translation initiation factor 4 gamma 2	23	23	23	41.7	41.7	41.7	102.36	0	323.31	878	19.1304	19.1416	19.0811	19.085	19.0758	19.184	19.1372	19.0896	19.1032	19.147	19.1013	19.1162
SEC23A	Q15436	Protein transport protein Sec23A	20	18	18	41.7	40.4	40.4	86.16	0	323.31	642	19.1417	19.2752	19.332	19.6971	19.5822	19.4831	19.5051	19.5917	19.6187	19.4917	19.3982	19.4423
AGK	Q53H12	Acylglycerol kinase, mitochondrial	10	10	10	41.7	41.7	41.7	47.137	0	287.2	379	20.1381	20.1995	20.4559	20.487	20.4587	20.3353	20.2948	20.3704	20.3474	20.3184	20.33	20.245
FNTA	P49354	Protein farnesyltransferase/geranylgeranyltransferase type-1 subunit alpha	11	11	11	41.7	41.7	41.7	44.408	0	264.88	256	18.1137	18.3687	18.3679	18.1413	18.0266	17.9731	18.0864	18.0312	18.0748	18.2239	18.1445	18.0489
TSPYL5	Q86VY4	Testis-specific Y-encoded-like protein 5	9	9	9	41.7	41.7	41.7	45.143	0	225.52	204	17.8807	18.1466	18.1066	18.3698	18.4276	18.3111	18.3347	18.1552	18.2286	18.1918	18.2426	17.8994
TOMM34	Q15785	Mitochondrial import receptor subunit TOM34	8	8	8	41.7	41.7	41.7	34.559	0	196.69	266	18.4442	18.4705	18.4446	18.3324	18.4414	18.3735	18.5205	18.3275	18.3464	18.2754	18.2555	18.5499
CAMK2D	Q13557	Calcium/calmodulin-dependent protein kinase type II subunit delta	11	8	6	41.7	29.5	21.2	56.369	0	176.96	171	18.047	17.861	18.0696	17.8487	18.0032	17.9951	17.8473	17.7641	17.6844	18.039	18.0077	18.0102
FAM213A	Q9BRX8-2	Redox-regulatory protein FAM213A	7	7	7	41.7	41.7	41.7	24.462	0	127.74	265	19.1446	18.9711	18.4954	19.0304	19.0253	19.1546	19.0941	19.0475	19.0745	18.9915	18.9714	19.0722
NCAPH	Q15003	Condensin complex subunit 2	17	17	16	41.7	41.7	37.7	82.562	0	94.578	519	16.6514	17.0033	17.2946	17.1991	17.1451	17.0745	17.1787	17.0818	17.2391	16.9713	17.0357	17.029
PGP	A6NDG6	Phosphoglycolate phosphatase	8	8	8	41.7	41.7	41.7	34.006	0	45.702	310	17.4608	17.3837	17.7184	17.3172	17.2056	17.2676	17.3682	17.1438	17.2837	17.428	17.436	17.3259
MRPS36	P82909	28S ribosomal protein S36, mitochondrial	3	3	3	41.7	41.7	41.7	11.466	0	30.451	205	18.9045	18.9988	19.2302	19.2645	18.8777	18.989	18.901	18.8782	19.0433	19.0147	19.0133	18.9429
CDK2AP1	O14519	Cyclin-dependent kinase 2-associated protein 1	2	2	2	41.7	41.7	41.7	12.365	0	29.585	63	17.0063	17.5299	17.6121	17.4703	17.3108	17.0963	17.2796	17.0065	17.0671	17.0091	17.3132	16.9977
SH3GL1	Q99961	Endophilin-A2	10	10	10	41.6	41.6	41.6	41.489	0	323.31	204	19.0173	19.0094	18.0471	19.0414	19.1226	19.2465	19.0909	18.9815	18.9741	19.1269	19.056	19.049
FOXK1	P85037	Forkhead box protein K1	16	16	15	41.6	41.6	41.6	75.456	0	265.45	218	18.0177	17.8714	18.2896	18.1836	17.9128	17.9491	17.9195	17.9072	17.9505	17.9296	17.8909	17.7142
ZC3HAV1	Q7Z2W4	Zinc finger CCCH-type antiviral protein 1	22	22	21	41.6	41.6	40.7	101.43	0	221.04	283	18.7755	18.9737	19.3812	19.0107	19.1684	18.9653	19.191	19.0659	19.0711	19.0528	19.0819	18.9136
ZW10	O43264	Centromere/kinetochore protein zw10 homolog	20	20	20	41.6	41.6	41.6	88.828	0	174.54	496	17.2728	17.1932	17.2952	17.5528	17.5021	17.3504	17.5037	17.4326	17.6475	17.5669	17.347	17.3316
2020-09-08	Q92599	Septin-8	11	10	9	41.6	37.7	34.4	55.756	0	94.06	300	16.5583	16.912	16.9879	16.8912	16.8754	16.9016	16.948	16.7922	16.6266	16.9362	16.8326	16.6025
FKBP10	Q96AY3	Peptidyl-prolyl cis-trans isomerase FKBP10	15	15	15	41.6	41.6	41.6	64.244	0	68.894	421	18.2023	18.1851	18.3434	18.4666	18.2929	18.3308	18.3502	18.0752	18.2517	18.3737	18.2846	18.1422
GNA13	Q14344	Guanine nucleotide-binding protein subunit alpha-13	11	11	11	41.6	41.6	41.6	44.049	0	54.703	338	18.0915	18.4316	18.3027	18.4108	18.4254	18.2687	18.3168	18.4037	18.5138	18.4811	18.3945	18.3002
CEP41	Q9BYV8	Centrosomal protein of 41 kDa	9	9	9	41.6	41.6	41.6	41.368	0	14.205	181	17.4005	17.1673	17.5551	16.8437	17.1228	16.9433	17.0881	16.7667	16.8877	16.9981	17.0779	17.0494
PPIF	P30405	Peptidyl-prolyl cis-trans isomerase F, mitochondrial	4	4	4	41.5	41.5	41.5	22.04	0	131.3	128	18.9809	19.0282	18.2169	19.2701	19.219	19.1087	19.3627	19.2735	19.107	19.0548	19.2075	19.0188
ACTL6B	O94805	Actin-like protein 6B	9	8	8	41.5	38.7	38.7	46.877	0	129.33	381	18.013	17.9625	17.9487	18.0154	18.0951	18.1322	17.9938	17.8463	17.9813	18.0327	18.0749	17.8281
PROSC	O94903	Proline synthase co-transcribed bacterial homolog protein	9	9	9	41.5	41.5	41.5	30.344	0	127.39	444	18.7579	18.8183	18.8046	19.1953	19.074	18.751	18.8615	18.7305	18.8116	18.8042	18.8915	18.8003
PRKAR1A	P10644	cAMP-dependent protein kinase type I-alpha regulatory subunit;cAMP-dependent protein kinase type I-alpha regulatory subunit, N-terminally processed	15	15	15	41.5	41.5	41.5	42.981	0	116.77	315	20.0447	20.0105	20.1607	20.3025	20.266	20.1391	20.0402	20.022	20.2799	20.1939	20.108	20.0201
SRSF1	Q07955	Serine/arginine-rich splicing factor 1	13	13	12	41.5	41.5	38.7	27.744	0	42.087	390	20.2001	19.8903	20.3094	19.3576	19.6989	19.7017	19.7277	19.7128	19.6413	19.6209	19.9289	20.2445
ATP5J2	P56134	ATP synthase subunit f, mitochondrial	3	3	3	41.5	41.5	41.5	10.918	0	33.462	144	21.1881	21.1067	20.7309	21.2626	21.1528	21.168	21.3233	21.2998	21.2659	21.2512	21.1626	21.2158
ZNF326	Q5BKZ1-3	DBIRD complex subunit ZNF326	11	1	1	41.5	5.1	5.1	43.1	0	3.8833	54	15.3894	15.2506	16.9295	16.0921	15.6169	15.8018	16.1881	16.3248	15.9822	16.0866	15.9341	15.8935
RPL32	P62910	60S ribosomal protein L32	5	5	5	41.5	41.5	41.5	15.86	0.00028409	0.14204	45	14.2103	14.545	14.3193	15.103	14.0224	14.1923	14.877	14.1941	14.8601	14.7258	14.6773	14.3294
ANP32E	Q9BTT0	Acidic leucine-rich nuclear phosphoprotein 32 family member E	10	10	10	41.4	41.4	41.4	30.692	0	323.31	403	21.457	21.3799	21.4462	20.8586	20.8927	21.032	21.0317	20.8251	20.8386	21.0191	21.2189	20.9818
SART1	O43290	U4/U6.U5 tri-snRNP-associated protein 1	21	21	19	41.4	41.4	35.5	90.254	0	149.92	454	17.5995	17.5081	17.6602	17.5294	17.4794	17.3687	17.4269	17.4624	17.5452	17.3722	17.392	17.7089
PRPF3	O43395	U4/U6 small nuclear ribonucleoprotein Prp3	19	19	17	41.4	41.4	37.8	77.528	0	111.29	485	18.1873	18.5186	18.5657	18.627	18.5021	18.454	18.628	18.7002	18.6606	18.5366	18.5686	18.4354
PRKCI	P41743	Protein kinase C iota type	11	11	10	41.4	41.4	34.9	68.262	0	87.154	255	16.3768	17.0262	16.7717	17.2269	16.9749	16.8635	17.0989	17.0662	17.0689	16.8488	16.7782	16.6839
DARS2	Q6PI48	Aspartate--tRNA ligase, mitochondrial	16	16	16	41.4	41.4	41.4	73.562	0	45.34	392	17.6085	17.6365	17.6747	17.6184	17.5695	17.6078	17.7616	17.642	17.7039	17.6461	17.6826	17.5016
NDUFA12	Q9UI09	NADH dehydrogenase [ubiquinone] 1 alpha subcomplex subunit 12	5	5	5	41.4	41.4	41.4	17.114	0	7.0811	177	18.0162	17.734	16.5518	18.3272	18.1985	18.144	18.222	18.2898	17.7618	18.2276	18.0523	18.099
TOP2A	P11388	DNA topoisomerase 2-alpha	44	38	38	41.3	37.1	37.1	174.38	0	323.31	993	18.62	18.6196	18.4093	18.5945	18.6128	18.6297	18.5484	18.484	18.5922	18.6028	18.5954	18.6377
DOCK7	Q96N67-2	Dedicator of cytokinesis protein 7	53	53	48	41.3	41.3	38.9	241.41	0	323.31	1418	17.7087	17.7942	17.8114	17.9166	17.909	17.7881	17.9035	17.8754	17.7827	17.9017	17.8748	17.7704
SCFD1	Q8WVM8	Sec1 family domain-containing protein 1	16	16	15	41.3	41.3	38.5	72.379	0	178.44	404	16.7998	16.9088	16.8639	16.8571	16.709	16.752	16.6607	16.6622	16.8039	16.734	16.6922	16.6451
MPST	P25325-2	3-mercaptopyruvate sulfurtransferase	7	7	7	41.3	41.3	41.3	35.249	0	156.69	196	17.9058	18.2012	18.397	18.343	18.1759	18.1809	18.194	18.0125	18.0142	18.1392	18.1093	17.8984
RTCA	O00442	RNA 3-terminal phosphate cyclase	8	8	8	41.3	41.3	41.3	39.336	0	114.84	337	17.8271	17.6758	17.1067	17.807	17.7047	17.6787	17.8973	17.8809	17.7981	17.8601	17.7695	17.7485
PI4K2A	Q9BTU6	Phosphatidylinositol 4-kinase type 2-alpha	15	15	14	41.3	41.3	38.6	54.022	0	78.133	268	16.6477	16.5229	16.6945	16.5025	16.4834	16.5198	16.495	16.5043	16.5395	16.4346	16.3619	16.4729
CCDC25	Q86WR0	Coiled-coil domain-containing protein 25	7	7	7	41.3	41.3	41.3	24.479	0	73.963	121	15.4774	15.6701	14.5258	15.6617	15.708	15.8678	16.0601	15.7976	15.7974	15.8442	15.7391	15.6946
MYEF2	Q9P2K5-2	Myelin expression factor 2	19	1	1	41.3	3.6	3.6	61.929	0	22.741	42	18.615	13.6735	13.5238	18.0808	18.1116	18.397	18.5751	18.4311	18.398	18.6186	18.6696	18.1804
IARS	P41252	Isoleucine--tRNA ligase, cytoplasmic	44	44	44	41.2	41.2	41.2	144.5	0	323.31	1505	19.9952	19.9798	19.9171	20.1106	20.0379	20.0567	19.968	20.0625	20.0285	20.0375	19.9715	19.9007
AGPS	O00116	Alkyldihydroxyacetonephosphate synthase, peroxisomal	18	18	18	41.2	41.2	41.2	72.911	0	235.32	676	19.0393	19.2017	19.357	19.437	19.3034	19.2172	19.3506	19.3167	19.377	19.3069	19.3342	19.1532
CPT2	P23786	Carnitine O-palmitoyltransferase 2, mitochondrial	18	18	17	41.2	41.2	38.1	73.776	0	150.76	309	17.8021	17.8808	17.8796	17.6745	17.8212	17.8806	17.887	17.9223	17.8783	17.949	17.9501	17.7614
HGF	P14210	Hepatocyte growth factor;Hepatocyte growth factor alpha chain;Hepatocyte growth factor beta chain	21	21	1	41.2	41.2	2.7	83.133	0	75.087	341	18.9675	18.8556	18.8911	19.0331	18.4515	18.4057	18.7988	18.5947	18.8571	18.9629	18.2033	18.5035
RBM4B	Q9BQ04	RNA-binding protein 4B	10	4	4	41.2	23.4	23.4	40.149	0	61.397	103	16.5535	15.6554	15.3146	14.6982	15.3136	15.9633	15.5481	15.6227	15.8593	15.6387	15.6517	16.417
GCH1	P30793	GTP cyclohydrolase 1	6	6	6	41.2	41.2	41.2	27.903	0	51.739	76	17.6194	17.1747	16.7889	18.0527	18.2664	17.7532	17.9319	17.8476	17.9736	18.3004	17.9766	17.5876
SRSF9	Q13242	Serine/arginine-rich splicing factor 9	12	11	11	41.2	38	38	25.542	0	48.632	255	19.166	18.9458	18.9429	18.8799	18.9168	19.0272	18.7189	18.8484	18.8096	18.8803	18.9351	18.9117
SCRN2	Q96FV2	Secernin-2	8	8	8	41.2	41.2	41.2	46.596	0	43.621	133	16.4598	15.9762	14.2059	16.6033	16.5797	16.2967	16.336	16.1386	16.4091	16.5235	16.6441	15.5905
PIN4	Q9Y237	Peptidyl-prolyl cis-trans isomerase NIMA-interacting 4	4	4	4	41.2	41.2	41.2	13.81	0	29.427	166	20.5677	20.2566	17.9362	20.6455	20.569	20.6078	20.331	20.2994	20.5108	20.5291	20.5456	20.3868
ATL1	Q8WXF7-2	Atlastin-1	14	1	1	41.2	3.6	3.6	63.054	0	5.9086	63	15.4767	15.6997	15.5324	16.182	15.5708	15.7023	16.0046	15.9631	15.8065	15.9016	15.7989	15.577
PSIP1	O75475	PC4 and SFRS1-interacting protein	22	22	21	41.1	41.1	39.6	60.103	0	323.31	643	21.1504	20.9252	20.9066	20.7295	20.7	20.7614	20.6888	20.7094	20.6861	20.7172	20.8506	21.0499
COL6A3	P12111	Collagen alpha-3(VI) chain	76	76	76	41.1	41.1	41.1	343.67	0	323.31	1640	19.977	20.135	20.3357	20.4301	20.2806	20.3838	20.4538	20.3342	20.3151	20.6029	20.2242	20.0572
EIF2S3;EIF2S3L	P41091	Eukaryotic translation initiation factor 2 subunit 3;Putative eukaryotic translation initiation factor 2 subunit 3-like protein	11	11	11	41.1	41.1	41.1	51.109	0	277.42	702	19.9448	20.0657	19.8611	20.3056	20.1401	20.1094	19.9831	20.0786	20.1497	20.0572	20.0268	20.0061
CNP	P09543	2,3-cyclic-nucleotide 3-phosphodiesterase	13	13	13	41.1	41.1	41.1	47.578	0	242.12	406	18.3273	18.6177	18.8264	18.7088	18.6319	18.5897	18.7596	18.7153	18.6614	18.6887	18.5556	18.5594
PUS7	Q96PZ0	Pseudouridylate synthase 7 homolog	20	20	20	41.1	41.1	41.1	75.035	0	236.58	602	18.1742	18.2056	18.1281	18.3804	18.3439	18.3367	18.3452	18.2171	18.3221	18.241	18.1455	18.0405
EPS15	P42566	Epidermal growth factor receptor substrate 15	17	17	16	41.1	41.1	38.8	98.655	0	170.58	242	18.5982	18.6982	18.7914	18.7573	18.7413	18.674	18.784	18.7586	18.8406	18.7134	19.003	18.7336
SPTLC2	O15270	Serine palmitoyltransferase 2	12	12	12	41.1	41.1	41.1	62.924	0	75.614	295	16.9885	17.0832	17.1138	17.3994	17.3127	17.2991	17.2789	17.1658	17.1647	17.1995	17.1518	17.1204
ASF1B	Q9NVP2	Histone chaperone ASF1B	4	4	4	41.1	41.1	41.1	22.433	0	67.56	117	17.8448	17.8795	17.7352	17.3116	17.4153	17.6895	17.3597	17.2152	17.3846	17.3507	17.4273	17.4364
SPC25	Q9HBM1	Kinetochore protein Spc25	8	8	8	41.1	41.1	41.1	26.152	0	29.929	216	17.5936	17.281	16.2859	16.8587	17.0247	17.0199	16.9083	16.8461	16.8149	16.8345	16.8615	17.1632
SCG3	Q8WXD2	Secretogranin-3	11	11	11	41	41	41	53.005	0	323.31	472	19.2742	19.2466	19.5075	19.1143	18.9119	18.8929	18.9795	19.0354	19.0702	19.0005	19.1119	18.9592
RPS21	P63220	40S ribosomal protein S21	4	4	4	41	41	41	9.1113	0	288.3	213	21.0536	20.3933	18.7559	20.4098	20.1416	20.5958	20.2094	20.538	20.3389	20.733	20.7007	20.7315
NPLOC4	Q8TAT6	Nuclear protein localization protein 4 homolog	16	16	16	41	41	41	68.119	0	280.78	610	19.5966	19.5182	19.7049	19.7927	19.7583	19.7642	19.6814	19.6479	19.6555	19.7659	19.7211	19.7089
AP3D1	O14617	AP-3 complex subunit delta-1	33	33	5	41	41	5	130.16	0	252.54	1062	18.3487	18.495	18.4121	18.7173	18.5582	18.4712	18.6724	18.6583	18.686	18.5491	18.4651	18.3939
ACSL3	O95573	Long-chain-fatty-acid--CoA ligase 3	17	16	16	41	38.5	38.5	80.419	0	232.18	546	18.9417	18.883	18.8506	18.558	18.7762	18.8665	18.4921	18.5275	18.4666	18.7587	18.7359	18.7554
	Q9BX40-2		8	8	1	41	41	6.8	42.02	0	226.94	235	19.5785	19.7812	19.9122	19.984	19.7954	19.7435	19.6492	19.4343	19.5233	19.86	19.6677	19.4891
DNTTIP2	Q5QJE6	Deoxynucleotidyltransferase terminal-interacting protein 2	19	19	18	41	41	40.3	84.468	0	175.02	405	16.8823	16.9995	16.916	17.3298	17.2512	17.0501	16.9953	17.1586	17.1753	17.0815	17.035	17.0149
PPP6C	O00743	Serine/threonine-protein phosphatase 6 catalytic subunit;Serine/threonine-protein phosphatase 6 catalytic subunit, N-terminally processed	8	8	8	41	41	41	35.144	0	131.43	357	17.8827	17.5255	17.3535	17.615	17.6264	17.8348	17.466	17.7954	17.8772	17.7909	17.5965	17.782
POLR2B	P30876	DNA-directed RNA polymerase II subunit RPB2	33	33	32	41	41	39.4	133.9	0	129.52	967	17.1141	17.0651	16.9146	17.34	17.2682	17.27	17.3345	17.3951	17.3218	17.2717	17.2766	17.2363
TP53I3	Q53FA7	Quinone oxidoreductase PIG3	9	9	9	41	41	41	35.536	0	81.018	109	18.0622	17.5713	15.376	17.7968	17.3094	17.3329	17.2744	17.1822	16.9347	17.434	17.3897	17.2698
ABHD14B	Q96IU4	Alpha/beta hydrolase domain-containing protein 14B	5	5	5	41	41	41	22.345	0	40.3	204	16.4019	16.4937	16.6433	16.6488	16.5248	16.7221	16.6342	16.6623	16.5204	16.5873	16.6562	16.5929
ARMT1	Q9H993	Protein-glutamate O-methyltransferase	11	11	11	41	41	41	51.172	0	14.081	150	16.2046	16.3036	16.969	16.6033	16.7144	16.5253	16.3752	16.4495	16.6671	16.4226	16.2816	16.2421
USP11	P51784	Ubiquitin carboxyl-terminal hydrolase 11	23	23	22	40.9	40.9	40.9	109.82	0	323.31	696	16.6241	16.7068	16.6119	16.9071	16.8763	16.7521	16.7816	16.7235	16.7457	16.8276	16.7324	16.5434
KPNA1	P52294	Importin subunit alpha-5;Importin subunit alpha-5, N-terminally processed	12	8	8	40.9	33.3	33.3	60.221	0	298.72	299	18.0239	17.8851	17.2125	18.1295	18.1583	18.0101	18.207	18.1292	18.1205	18.1896	18.3341	18.345
RUFY3	Q7L099	Protein RUFY3	14	14	4	40.9	40.9	14.1	52.964	0	146.95	335	18.5857	18.1755	18.6431	18.4142	18.3569	18.4263	18.4945	18.5459	18.5255	18.5157	18.5129	18.3347
PDAP1	Q13442	28 kDa heat- and acid-stable phosphoprotein	10	10	9	40.9	40.9	40.3	20.63	0	127.62	86	15.0061	17.3787	15.8536	17.6957	14.4717	16.8885	17.647	18.7311	13.4969	17.3787	18.5562	18.3977
RAB33A	Q14088	Ras-related protein Rab-33A	6	6	6	40.9	40.9	40.9	26.592	0	111.57	168	16.9231	16.7146	16.6434	16.8658	16.8001	16.9182	16.8565	16.9185	16.773	16.9811	17.0634	17.0335
PSPH	P78330	Phosphoserine phosphatase	6	6	6	40.9	40.9	40.9	25.007	0	102.14	119	15.819	15.5884	15.7378	15.1398	15.3183	15.4531	15.2349	14.9243	15.0764	15.3585	15.0374	15.5146
FLOT2	Q14254	Flotillin-2	13	13	13	40.9	40.9	40.9	47.064	0	56.747	247	17.2029	17.2836	17.0997	17.5501	17.4223	17.3959	17.4486	17.5665	17.6146	17.3164	17.3619	17.3097
IFT27	Q9BW83	Intraflagellar transport protein 27 homolog	4	4	4	40.9	40.9	40.9	20.48	0	28.644	70	17.1521	16.9984	17.2114	16.6009	16.7573	16.6371	16.2306	16.1293	16.2549	16.6872	16.5967	16.8427
GTF2E2	P29084	Transcription initiation factor IIE subunit beta	7	7	6	40.9	40.9	32.3	33.043	0	16.384	171	17.25	17.1869	17.1709	17.3649	17.1295	17.1603	17.4315	17.2864	17.2991	17.2609	17.2405	17.113
SMARCA5	O60264	SWI/SNF-related matrix-associated actin-dependent regulator of chromatin subfamily A member 5	35	35	28	40.8	40.8	35.3	121.9	0	323.31	1287	19.9848	19.8918	19.7901	20.1046	20.1057	20.1192	20.0276	20.0514	20.032	20.1012	20	20.0196
MRPS27	Q92552	28S ribosomal protein S27, mitochondrial	13	13	13	40.8	40.8	40.8	47.611	0	214.18	474	18.0222	18.0288	18.1321	18.1675	18.2092	18.0837	18.2181	18.3507	18.25	18.2087	18.0836	18.158
STRN4	Q9NRL3	Striatin-4	12	12	12	40.8	40.8	40.8	80.595	0	200.16	214	19.5792	19.398	19.2774	19.3555	19.5876	19.4847	19.4729	19.375	19.1973	19.4459	19.3897	19.367
ATL2	Q8NHH9-4	Atlastin-2	13	1	1	40.8	3	3	65.004	0	173.79	95	18.0515	18.1901	18.2686	18.0663	17.8659	18.1046	18.0154	18.0823	17.9948	18.046	18.062	18.0142
PITPNB	P48739-2	Phosphatidylinositol transfer protein beta isoform	9	9	9	40.8	40.8	40.8	31.638	0	110.67	393	19.0856	18.9877	17.9203	19.0688	19.0228	19.0469	18.9763	19.051	18.9761	19.0088	18.9415	18.8456
SF3B6	Q9Y3B4	Splicing factor 3B subunit 6	4	4	4	40.8	40.8	40.8	14.585	0	27.409	123	19.4407	19.233	19.1459	18.4308	18.4441	18.8859	18.735	18.3605	18.2618	18.6886	18.9126	19.0639
NCL	P19338	Nucleolin	23	23	22	40.7	40.7	39.9	76.613	0	323.31	698	21.9858	22.1439	22.5957	21.665	21.6364	21.7145	21.7369	21.9531	21.7213	21.7458	21.9004	21.8298
MAP4	P27816	Microtubule-associated protein 4	33	33	30	40.7	40.7	35.2	121	0	323.31	504	19.2206	19.2098	19.6491	18.8956	18.8124	18.998	18.7135	19.0505	19.3334	18.959	19.1089	19.3071
GTPBP4	Q9BZE4	Nucleolar GTP-binding protein 1	20	20	20	40.7	40.7	40.7	73.964	0	323.31	773	18.0767	18.2768	17.5234	18.6764	18.4017	18.4618	18.5396	18.5319	18.4023	18.4662	18.4987	18.2247
NRP2	O60462-3	Neuropilin-2	20	20	20	40.7	40.7	40.7	104.25	0	233.02	399	12.4001	14.6532	14.6198	15.0984	14.9426	13.3041	14.93	14.7166	14.965	14.9036	14.455	12.6649
PGM2	Q96G03	Phosphoglucomutase-2	15	15	15	40.7	40.7	40.7	68.283	0	157.7	563	17.5984	17.9687	18.021	18.2599	18.1781	18.0352	18.1359	17.959	18.0155	18.0608	18.0886	17.9136
UTP15	Q8TED0	U3 small nucleolar RNA-associated protein 15 homolog	13	13	13	40.7	40.7	40.7	58.414	0	151.3	452	18.3277	18.3957	18.5683	18.5282	18.5114	18.5194	18.4884	18.5226	18.4907	18.5635	18.5388	18.3305
RPL23	P62829	60S ribosomal protein L23	6	6	6	40.7	40.7	40.7	14.865	0	119.32	586	22.6411	22.7272	22.2484	21.939	22.1766	22.2603	22.1302	22.34	22.2681	22.3001	22.3529	22.5016
NEDD8	Q15843	NEDD8	4	4	4	40.7	40.7	40.7	9.0714	0	102.87	171	18.7896	18.5609	18.8024	19.2762	19.0938	18.9184	19.254	19.0872	19.2623	18.9348	18.7461	18.7267
GOLPH3L	Q9H4A5	Golgi phosphoprotein 3-like	8	7	6	40.7	40.7	36.8	32.767	0	85.1	161	16.4358	16.4295	16.3908	17.1603	17.0598	16.9927	17.1258	16.8073	17.0187	16.8025	16.8083	16.7103
VPS29	Q9UBQ0	Vacuolar protein sorting-associated protein 29	6	6	6	40.7	40.7	40.7	20.505	0	54.226	466	18.8592	18.9117	18.8788	19.4565	19.4736	19.3355	19.3884	19.3293	19.4377	19.2041	19.3762	19.2057
GATSL2	A6NHX0	GATS-like protein 2	7	7	6	40.7	40.7	38	36.056	0	54.161	365	17.5767	17.7509	17.4871	17.9559	17.8091	17.6794	17.6328	17.6775	17.7174	17.6681	17.8369	17.6709
POGZ	Q7Z3K3	Pogo transposable element with ZNF domain	28	28	26	40.6	40.6	36.9	155.34	0	323.31	634	18.0537	18.0116	18.0285	18.0736	18.0548	18.0135	18.105	17.9763	18.227	17.9802	18.0623	18.1621
CSTF3	Q12996	Cleavage stimulation factor subunit 3	18	18	17	40.6	40.6	38.5	82.921	0	320.79	459	17.8667	18.0606	18.2151	18.0671	17.9213	18.1068	17.8839	17.9343	17.7713	17.9865	18.0147	17.9745
CUL4A	Q13619	Cullin-4A	24	18	18	40.6	34.7	34.7	87.679	0	156.76	657	17.4496	17.5729	17.717	18.0526	17.9687	17.836	17.7136	17.7138	17.8008	17.7723	17.772	17.6621
PAK1	Q13153	Serine/threonine-protein kinase PAK 1	13	11	9	40.6	34.3	32.1	60.646	0	115.74	140	16.4544	16.109	16.9448	16.4723	16.2918	16.452	16.473	16.4252	16.3368	16.5306	16.7678	16.7124
KLHL13	Q9P2N7	Kelch-like protein 13	16	16	12	40.6	40.6	35.6	73.867	0	103.98	176	16.3511	16.4497	15.3969	16.3866	16.3721	15.4546	16.4805	16.3843	16.326	16.2766	16.1448	16.2672
2020-09-15	O60613	15 kDa selenoprotein	4	4	4	40.6	40.6	40.6	18.092	0	97.414	143	18.0318	17.966	18.0636	17.5867	17.8155	17.668	17.6303	17.6877	17.7035	17.7901	17.6892	17.7737
ARPC1B	O15143	Actin-related protein 2/3 complex subunit 1B	11	10	10	40.6	34.4	34.4	40.949	0	84.172	311	18.8042	19.1154	19.0883	19.3603	19.2022	19.1118	19.2122	19.276	19.1962	19.1989	19.2271	19.0848
C11orf54	Q9H0W9	Ester hydrolase C11orf54	8	8	8	40.6	40.6	40.6	35.117	0	24.409	277	17.7617	17.2948	17.6338	17.8591	17.861	17.7299	17.8025	17.8394	17.8665	17.84	17.8338	17.6832
ASNSD1	L0R819		3	3	1	40.6	40.6	13.5	11.25	0	9.2566	58	17.221	17.5131	17.6214	18.067	17.6312	17.6139	17.3329	16.9995	17.9211	17.5037	17.5306	17.5256
NUDT4	Q9NZJ9	Diphosphoinositol polyphosphate phosphohydrolase 2	4	4	4	40.6	40.6	40.6	20.306	0.00028466	0.18533	41	16.7043	17.1511	16.4572	16.9848	17.1427	17.3038	16.8255	17.2397	17.1617	16.9302	17.0423	17.0355
SDAD1	Q9NVU7	Protein SDA1 homolog	19	19	18	40.5	40.5	40.5	79.87	0	303.94	357	16.3832	16.851	16.5845	17.2813	17.2608	17.2617	17.0012	16.9886	17.179	17.0121	16.9392	16.7252
SSRP1	Q08945	FACT complex subunit SSRP1	20	20	20	40.5	40.5	40.5	81.074	0	241.75	628	19.7305	19.7532	19.96	19.8178	19.8496	19.8797	19.7302	19.8747	19.8777	19.6967	19.6585	19.8289
GDAP1	Q8TB36	Ganglioside-induced differentiation-associated protein 1	11	11	11	40.5	40.5	40.5	41.345	0	188.27	528	18.1393	18.2928	18.3112	18.5908	18.6373	18.4933	18.6341	18.5686	18.636	18.4542	18.3922	18.4677
FBXL18	Q96ME1-4	F-box/LRR-repeat protein 18	18	18	18	40.5	40.5	40.5	78.919	0	99.755	367	16.6751	16.6167	17.1598	17.0382	16.9127	17.044	17.0907	17.1123	17.1003	16.9137	16.8813	16.9284
ALDH9A1	P49189	4-trimethylaminobutyraldehyde dehydrogenase	15	15	15	40.5	40.5	40.5	53.801	0	74.069	318	18.0242	17.9646	17.7814	18.2887	18.2717	18.0565	18.0754	18.1403	18.3293	17.9732	18.0986	18.1505
UBXN2B	Q14CS0	UBX domain-containing protein 2B	7	7	7	40.5	40.5	40.5	37.076	0	19.494	78	14.4284	13.5965	12.8979	14.4605	14.0536	14.1539	14.2947	14.5609	14.2604	14.2253	13.8698	13.732
MRPS23	Q9Y3D9	28S ribosomal protein S23, mitochondrial	7	7	7	40.5	40.5	40.5	21.77	0	5.4507	151	17.3102	17.6516	18.0071	17.871	17.5845	17.3922	17.4965	17.1658	17.2907	17.4926	17.5892	17.2069
CKMT1A	P12532-2	Creatine kinase U-type, mitochondrial	9	9	9	40.4	40.4	40.4	50.42	0	323.31	706	19.9203	19.7785	19.7515	19.436	19.6939	19.5547	19.5234	19.4954	19.5439	19.6266	19.7152	19.765
LRRC59	Q96AG4	Leucine-rich repeat-containing protein 59	11	11	11	40.4	40.4	40.4	34.93	0	323.31	648	20.842	20.5654	20.6594	20.1983	20.3186	20.387	20.4102	20.3269	20.3147	20.4196	20.4509	20.4212
MMS19	Q96T76	MMS19 nucleotide excision repair protein homolog	23	23	23	40.4	40.4	40.4	113.29	0	323.31	996	17.4842	17.6326	17.8204	17.7586	17.6811	17.599	17.7108	17.672	17.7233	17.6765	17.6853	17.5716
PTGR1	Q14914	Prostaglandin reductase 1	8	8	8	40.4	40.4	40.4	35.869	0	283.46	273	12.7522	10.7223	13.8	8.53142	8.87326	11.0766	12.2061	11.2234	8.6343	12.815	11.3121	11.3271
CUL3	Q13618	Cullin-3	23	23	23	40.4	40.4	40.4	88.929	0	180.5	676	18.7859	18.6746	18.705	18.5563	18.6687	18.7475	18.5912	18.6244	18.4939	18.6079	18.601	18.6193
RTN1	Q16799-3	Reticulon-1	8	8	2	40.4	40.4	9.1	23.575	0	111.16	308	20.2589	20.1427	20.0198	19.8497	19.8998	20.0362	20.0054	19.8687	19.8824	20.0425	20.1578	20.0454
FBXO22	Q8NEZ5	F-box only protein 22	10	10	10	40.4	40.4	40.4	44.508	0	67.336	316	15.7806	16.3	16.23	16.6513	16.543	16.5637	16.4357	16.5119	16.5112	16.457	16.3716	16.406
GNL1	P36915	Guanine nucleotide-binding protein-like 1	15	15	13	40.4	40.4	30.5	68.66	0	64.978	511	17.29	17.4593	17.6088	17.5564	17.4032	17.4506	17.5305	17.3789	17.4308	17.531	17.4794	17.3195
NT5DC1	Q5TFE4	5-nucleotidase domain-containing protein 1	10	10	10	40.4	40.4	40.4	51.844	0	47.283	273	15.6057	15.8312	16.1083	15.7532	15.6013	15.5307	15.64	15.5896	15.716	15.592	15.7074	15.5839
UNC119	Q13432	Protein unc-119 homolog A	4	4	4	40.4	40.4	40.4	26.962	0	30.9	48	14.1377	14.1683	14.903	14.0299	14.2089	14.0193	14.3461	14.1509	14.254	14.3809	13.9124	13.9161
MAP2K4	P45985	Dual specificity mitogen-activated protein kinase kinase 4	9	9	8	40.4	40.4	30.6	44.287	0	18.047	197	16.5495	16.6226	16.9403	16.8312	16.7575	16.7573	16.6925	16.7783	16.6516	16.6701	16.6741	16.5521
LYRM7	Q5U5X0	Complex III assembly factor LYRM7	3	3	3	40.4	40.4	40.4	11.955	0	0.65168	25	15.4886	15.2836	15.9586	14.6578	14.9651	14.94	14.5519	14.454	14.5512	14.8568	15.195	15.0095
MSH2	P43246	DNA mismatch repair protein Msh2	22	22	22	40.3	40.3	40.3	104.74	0	323.31	939	18.9215	18.9762	19.0978	19.0431	18.9832	19.0285	18.9035	18.9491	18.9852	19.0321	18.9907	18.9855
DYNC1I2	Q13409-2	Cytoplasmic dynein 1 intermediate chain 2	14	14	3	40.3	40.3	8.2	70.644	0	323.31	415	19.6304	19.4657	20.0115	20.0837	20.0759	20.0682	19.9669	19.8524	20.0102	19.773	19.888	19.8399
TRIM2	Q9C040	Tripartite motif-containing protein 2	17	17	17	40.3	40.3	40.3	81.529	0	292.62	377	17.719	17.8234	17.8531	17.8151	17.6804	17.6541	17.7492	17.7782	17.6885	17.7706	17.7243	17.6359
PDS5A	Q29RF7	Sister chromatid cohesion protein PDS5 homolog A	37	35	35	40.3	38.4	38.4	150.83	0	267.33	1188	18.1767	18.2649	18.2806	18.5945	18.5275	18.5011	18.4636	18.5127	18.5692	18.4112	18.3525	18.3959
TBL1XR1	Q9BZK7	F-box-like/WD repeat-containing protein TBL1XR1	12	12	8	40.3	40.3	29	55.594	0	240.53	298	17.6376	17.726	17.5582	17.7623	17.7612	17.4135	17.71	17.7144	17.9295	17.6023	17.5727	17.7707
CCM2	Q9BSQ5	Cerebral cavernous malformations 2 protein	11	11	11	40.3	40.3	40.3	48.836	0	144.65	264	17.0106	17.0831	17.0556	17.1768	16.9068	16.9854	16.9801	16.893	17.0271	17.1252	16.9716	16.8848
SDF4	Q9BRK5	45 kDa calcium-binding protein	8	8	8	40.3	40.3	40.3	41.806	0	110.44	193	16.9771	17.0142	17.1722	17.4724	17.2604	17.2363	17.2111	17.1674	17.1416	17.1428	17.0702	16.8938
MLF2	Q15773	Myeloid leukemia factor 2	7	7	7	40.3	40.3	40.3	28.147	0	71.224	190	16.7452	17.3152	16.1319	17.2405	16.8279	17.0514	17.1834	16.9431	17.1859	17.0868	16.8869	16.5874
NUDT16L1	Q9BRJ7	Protein syndesmos	6	6	5	40.3	40.3	35.1	23.338	0	10.343	215	17.5135	17.7773	17.6749	17.7614	17.6537	17.3768	17.5592	17.5863	17.4309	17.4862	17.7377	17.381
SMARCC1	Q92922	SWI/SNF complex subunit SMARCC1	31	23	22	40.2	34.1	34	122.87	0	323.31	608	17.9686	18.1178	18.2814	18.2079	18.1619	18.0774	18.1269	18.1724	18.0685	18.1353	18.1109	17.9311
TBX2	Q13207	T-box transcription factor TBX2	18	18	17	40.2	40.2	38.6	75.065	0	307.91	327	18.0495	18.033	17.1222	18.466	18.3477	18.0001	17.9069	18.0525	17.9214	18.1488	18.1978	18.3609
DDX20	Q9UHI6	Probable ATP-dependent RNA helicase DDX20	22	22	22	40.2	40.2	40.2	92.239	0	228.62	621	17.9742	18.2367	18.1413	18.6553	18.5416	18.5769	18.4296	18.4479	18.5313	18.449	18.286	18.2626
CCDC43	Q96MW1	Coiled-coil domain-containing protein 43	7	7	7	40.2	40.2	40.2	25.248	0	226.01	118	15.6675	15.7543	17.2433	13.7631	15.1709	15.2279	15.3987	14.1749	14.2481	15.0653	15.835	15.8157
PSPC1	Q8WXF1	Paraspeckle component 1	16	16	15	40.2	40.2	37.1	58.743	0	220.4	463	19.4512	19.2764	19.1842	18.9931	19.2485	19.2337	19.2097	19.1307	19.0876	19.0947	19.3407	19.2155
ATXN7L3B	Q96GX2	Putative ataxin-7-like protein 3B	3	3	3	40.2	40.2	40.2	10.771	0	90.901	9	14.6497	15.021	16.1913	14.0904	14.3647	14.4002	13.789	13.6968	14.3414	14.4038	12.8453	12.3945
ASF1A	Q9Y294	Histone chaperone ASF1A	6	6	5	40.2	40.2	40.2	22.968	0	68.184	104	18.1616	18.1885	17.9596	17.727	17.7778	17.9487	18.3164	18.2254	18.1079	18.2082	18.382	18.3872
	Q9GZY8-2		9	9	1	40.2	40.2	4.5	32.973	0	66.65	198	16.9844	17.349	17.4894	17.0781	17.0151	16.9298	16.9511	16.9389	16.8025	16.9124	16.9679	16.8939
HSD17B7	P56937	3-keto-steroid reductase	9	9	9	40.2	40.2	40.2	38.206	0	49.526	244	17.4676	16.4775	17.8729	17.3841	17.4893	17.6675	17.5145	17.4872	17.4912	17.2753	17.3641	17.4475
USO1	O60763	General vesicular transport factor p115	23	23	23	40.1	40.1	40.1	107.89	0	323.31	787	17.6263	17.5746	17.6285	18.0667	17.8378	17.8709	18.0276	17.9255	17.9342	17.9021	17.9238	17.7622
IGSF3	O75054-2	Immunoglobulin superfamily member 3	28	28	27	40.1	40.1	37.6	137.51	0	323.31	630	18.14	18.1589	18.0558	18.3199	18.3558	18.2563	18.3936	18.3615	18.3895	18.2964	18.2155	18.1182
CUL2	Q13617	Cullin-2	19	19	19	40.1	40.1	40.1	86.982	0	323.31	929	17.8106	17.6853	16.5487	18.1207	18.108	18.1007	18.1789	18.1334	18.2148	18.0573	18.0399	18.0313
TLK2	Q86UE8-2	Serine/threonine-protein kinase tousled-like 2	21	21	15	40.1	40.1	31.9	85.443	0	323.31	277	17.0308	17.0319	17.2522	17.2802	17.2447	17.1923	17.2773	17.3846	17.3581	17.05	17.1895	17.1887
ARMCX3	Q9UH62	Armadillo repeat-containing X-linked protein 3	9	9	9	40.1	40.1	40.1	42.5	0	200.11	242	17.2144	17.0053	17.3404	16.3965	16.5165	16.7785	16.9231	16.794	16.8959	16.8135	16.8359	16.9089
TAF7	Q15545	Transcription initiation factor TFIID subunit 7	11	11	10	40.1	40.1	35	40.259	0	173.39	197	15.0531	15.2366	15.5024	15.3456	15.2374	15.1442	15.2883	14.9941	15.1321	15.1671	15.3154	14.8315
TLDC1	Q6P9B6	TLD domain-containing protein 1	10	10	10	40.1	40.1	40.1	50.993	0	126.09	405	17.207	17.3153	17.2303	17.8304	17.5752	17.538	17.608	17.5644	17.6671	17.5748	17.5495	17.3951
RQCD1	Q92600	Cell differentiation protein RCD1 homolog	8	8	8	40.1	40.1	40.1	33.631	0	70.888	303	17.9676	17.9437	18.3746	18.2869	18.3916	18.2083	18.2889	18.2337	18.2815	17.9164	18.1785	18.3354
EARS2	Q5JPH6-2	Probable glutamate--tRNA ligase, mitochondrial	12	12	12	40.1	40.1	40.1	59.988	0	66.007	222	17.2776	17.1627	17.2852	17.303	17.3367	17.2597	17.3359	17.3725	17.3905	17.2633	17.1078	17.2726
UQCC1	Q9NVA1	Ubiquinol-cytochrome-c reductase complex assembly factor 1	7	7	7	40.1	40.1	40.1	34.6	0	54.009	292	17.5856	17.5215	17.6753	17.7254	17.8801	17.8528	17.7539	17.7662	17.7361	17.7334	17.7227	17.6272
ITPK1	Q13572	Inositol-tetrakisphosphate 1-kinase	8	8	8	40.1	40.1	40.1	45.621	0	32.066	107	14.2076	14.8302	14.5854	15.3424	15.524	15.134	15.4621	15.3526	14.919	15.0644	14.9894	15.0789
PPM1A	P35813	Protein phosphatase 1A	11	11	9	40.1	40.1	34.3	42.447	0	31.446	385	18.5503	18.7495	18.9858	18.9576	18.7646	18.8589	18.8581	18.7224	18.8649	18.7855	18.8095	18.5209
UBL4A	P11441	Ubiquitin-like protein 4A	5	5	5	40.1	40.1	40.1	17.776	0	3.4222	118	17.4934	18.0297	18.0341	17.7249	17.7434	17.7723	17.76	17.729	17.761	17.5543	17.673	17.6644
PMPCA	Q10713	Mitochondrial-processing peptidase subunit alpha	15	15	15	40	40	40	58.252	0	252.71	440	18.0218	18.115	18.2123	18.2401	18.1161	18.1181	18.1709	18.2258	18.2063	18.1772	18.0561	17.9826
HSPA4L	O95757	Heat shock 70 kDa protein 4L	20	18	18	40	36.5	36.5	94.511	0	218.99	337	18.244	18.2275	18.5024	17.9206	17.993	17.7782	18.0604	17.9416	17.8858	17.8881	18.0494	18.0266
RPL21	P46778	60S ribosomal protein L21	6	6	6	40	40	40	18.565	0	159.5	197	21.7364	21.4778	20.87	21.454	21.4386	21.5804	21.3082	21.6325	21.3086	21.4953	21.4094	21.4503
SWAP70	Q9UH65	Switch-associated protein 70	15	15	15	40	40	40	68.997	0	157.81	472	15.6464	15.9855	16.4761	16.5586	16.2473	16.2421	16.2805	16.4476	16.4549	16.3327	16.1226	16.1285
FAM114A1	Q8IWE2	Protein NOXP20	11	11	10	40	40	32	60.741	0	128.87	209	17.9302	17.8574	17.9179	18.2005	17.9166	17.2588	17.996	17.8126	17.8271	17.7509	17.9298	17.7926
ALDH3A2	P51648	Fatty aldehyde dehydrogenase	15	15	14	40	40	37.5	54.847	0	98.297	529	17.9143	17.8565	17.9609	17.9445	17.8503	18.0089	17.8864	18.1769	18.1658	17.9971	17.9032	18.0947
DNPEP	Q9ULA0	Aspartyl aminopeptidase	11	11	11	40	40	40	52.428	0	95.756	322	17.5452	17.6776	17.5665	17.6803	17.6285	17.7171	17.7066	17.7999	17.7439	17.7453	17.644	17.547
CUL4B	Q13620-1	Cullin-4B	27	27	20	39.9	39.9	32.5	102.3	0	323.31	791	18.6187	18.7904	18.8593	18.934	18.8929	18.8213	18.8406	18.8878	18.865	18.8392	18.853	18.6875
TUBGCP3	Q96CW5	Gamma-tubulin complex component 3	24	24	24	39.9	39.9	39.9	103.57	0	277.12	764	16.82	16.894	16.9396	17.2272	17.0356	17.0923	17.0947	17.0267	17.0565	17.0328	16.9919	16.921
CAB39	Q9Y376	Calcium-binding protein 39	12	12	12	39.9	39.9	39.9	39.869	0	165.09	435	18.5716	18.4973	18.2501	18.1641	18.284	18.3339	18.2597	18.1207	18.0932	18.3195	18.3762	18.3571
VPS16	Q9H269	Vacuolar protein sorting-associated protein 16 homolog	20	20	20	39.9	39.9	39.9	94.693	0	148.5	532	16.6551	16.8915	17.108	17.2051	17.0237	17.1156	17.0632	17.0459	17.0862	17.13	16.9894	16.811
CFAP20	Q9Y6A4	Cilia- and flagella-associated protein 20	7	7	7	39.9	39.9	39.9	22.774	0	68.983	200	17.0195	16.9458	17.1758	17.2109	17.3488	17.3526	17.5858	17.5008	17.5714	17.4326	17.3827	17.382
GTF3C5	Q9Y5Q8	General transcription factor 3C polypeptide 5	14	14	14	39.9	39.9	39.9	59.57	0	41.939	472	16.8231	16.694	16.9888	17.0016	17.034	17.1243	16.8493	16.868	17.0331	16.9356	16.8488	16.8857
NTMT1	Q9BV86	N-terminal Xaa-Pro-Lys N-methyltransferase 1;N-terminal Xaa-Pro-Lys N-methyltransferase 1, N-terminally processed	7	7	7	39.9	39.9	39.9	25.387	0	35.898	131	17.7619	17.7438	17.3992	17.5168	17.4525	17.4425	17.3711	17.5266	17.6373	17.4818	17.3855	17.5166
ADRBK1	P25098	Beta-adrenergic receptor kinase 1	16	10	10	39.9	28.4	28.4	79.573	0	26.72	213	15.3859	15.2787	15.7109	16.0133	15.9974	15.7481	15.7116	15.7148	15.7953	15.8565	15.6843	15.7791
RNF2	Q99496	E3 ubiquitin-protein ligase RING2	10	7	6	39.9	30.7	30.1	37.655	0	18.181	111	16.1937	16.5268	16.1538	16.4181	16.3465	16.3939	16.161	16.2885	15.833	15.6156	15.9603	16.597
RANBP2	P49792	E3 SUMO-protein ligase RanBP2	77	77	50	39.8	39.8	26.6	358.2	0	323.31	1711	18.3893	18.42	18.4554	18.6186	18.6032	18.554	18.5221	18.5852	18.6167	18.5038	18.4991	18.5268
TJP2	Q9UDY2-3	Tight junction protein ZO-2	30	30	29	39.8	39.8	38.2	131.37	0	323.31	201	16.9184	17.0165	17.3585	17.2538	17.1401	16.9657	17.1197	17.1961	17.1265	17.2123	16.92	17.05
KLF12	Q9Y4X4	Krueppel-like factor 12	8	8	6	39.8	39.8	24.9	44.239	0	321.67	22	15.0518	14.9473	15.3091	12.8588	14.3084	13.7634	14.874	12.7373	13.2842	15.1183	14.8937	12.398
DHRS7	Q9Y394	Dehydrogenase/reductase SDR family member 7	10	10	10	39.8	39.8	39.8	38.298	0	270.42	445	20.3381	20.3151	19.8959	20.5791	20.5535	20.6304	20.6424	20.6606	20.6712	20.54	20.4416	20.4715
GPD2	P43304	Glycerol-3-phosphate dehydrogenase, mitochondrial	15	15	15	39.8	39.8	39.8	80.852	0	240.93	456	18.5336	18.5168	18.0791	18.7787	18.6632	18.7359	18.716	18.8708	18.6864	18.7064	18.6836	18.584
FKBP5	Q13451	Peptidyl-prolyl cis-trans isomerase FKBP5;Peptidyl-prolyl cis-trans isomerase FKBP5, N-terminally processed	13	13	13	39.8	39.8	39.8	51.212	0	216.52	416	18.7679	19.0176	19.0397	19.2313	19.1308	19.181	19.0449	18.9294	19.0316	19.0715	19.0476	18.9249
RALA	P11233	Ras-related protein Ral-A	7	7	3	39.8	39.8	14.1	23.567	0	166.53	196	18.9984	18.8853	19.1322	17.8572	18.1808	18.5088	17.8923	18.2027	18.1628	18.3064	18.314	18.5495
GAMT	Q14353	Guanidinoacetate N-methyltransferase	6	6	6	39.8	39.8	39.8	26.318	0	156.04	293	18.665	18.5612	17.4756	18.575	18.6232	18.5601	18.5753	18.5296	18.3467	18.4379	18.611	18.6031
GINS3	Q9BRX5	DNA replication complex GINS protein PSF3	6	6	6	39.8	39.8	39.8	24.534	0	81.237	209	17.2215	16.8163	15.9996	16.5042	16.5194	16.6118	16.501	16.1857	16.4497	16.6269	16.694	16.3365
RNASEH2A	O75792	Ribonuclease H2 subunit A	9	9	8	39.8	39.8	39.1	33.395	0	75.621	182	17.1976	17.4524	16.4549	17.0882	17.1186	17.6264	17.2186	17.1001	17.1182	17.2142	17.4217	17.2467
SPAG9	O60271-9	C-Jun-amino-terminal kinase-interacting protein 4	29	2	1	39.8	3.7	2.1	128.61	0	45.322	31	13.1741	13.641	12.9174	12.9958	14.2956	13.4798	14.3056	14.6341	14.1812	13.2985	12.6927	12.7038
CAMK2B	Q13554-3	Calcium/calmodulin-dependent protein kinase type II subunit beta	10	5	3	39.8	18.5	11.5	56.379	0	10.058	48	13.4284	14.2901	13.8079	15.1522	13.993	14.8959	14.6542	13.9812	15.2161	14.9366	14.6017	13.7002
SKIV2L2	P42285	Superkiller viralicidic activity 2-like 2	27	27	27	39.7	39.7	39.7	117.8	0	323.31	1300	20.2157	20.2766	20.4075	20.4112	20.3406	20.3499	20.377	20.3409	20.3752	20.3827	20.2974	20.2214
SLC27A6	Q9Y2P4	Long-chain fatty acid transport protein 6	16	16	16	39.7	39.7	39.7	70.111	0	115.29	180	16.8103	16.7783	16.2308	16.5724	16.5912	16.5048	16.4599	16.4549	16.6623	16.9921	16.8912	16.5244
SCARB2	Q14108	Lysosome membrane protein 2	11	11	11	39.7	39.7	39.7	54.29	0	104.52	352	18.8539	18.7438	18.7936	19.2243	19.0223	18.8737	19.1183	18.9162	18.9667	18.9262	19.0036	18.644
SUGT1	Q9Y2Z0	Suppressor of G2 allele of SKP1 homolog	11	11	1	39.7	39.7	2.5	41.024	0	102.54	300	18.3385	18.0709	18.528	17.825	18.0124	17.9182	17.7155	17.7311	17.731	17.8554	18.0022	18.0884
TMEM206	Q9H813	Transmembrane protein 206	7	7	7	39.7	39.7	39.7	40.043	0	88.573	53	14.5774	14.5649	15.5146	15.0966	14.9788	14.9519	15.4819	15.3582	15.4205	15.0649	14.8962	14.7594
ADSS	P30520	Adenylosuccinate synthetase isozyme 2	13	13	12	39.7	39.7	35.1	50.097	0	62.163	558	18.3459	18.4371	18.232	18.6643	18.7027	18.4691	18.6424	18.5414	18.5286	18.5188	18.5242	18.3631
RPS13	P62277	40S ribosomal protein S13	7	7	7	39.7	39.7	39.7	17.222	0	24.15	297	21.5947	21.4149	21.3509	21.2746	21.4884	21.5122	21.1882	21.4738	21.7218	21.4031	21.2294	21.6432
MT-ATP8	P03928	ATP synthase protein 8	3	3	3	39.7	39.7	39.7	7.9916	0	0.77633	66	15.7225	15.6112	16.8473	16.0975	15.8851	15.8431	16.0278	16.465	15.2471	14.7186	16.1467	15.4037
KIF1A	Q12756	Kinesin-like protein KIF1A	43	43	2	39.6	39.6	2.1	191.06	0	323.31	1225	18.2252	18.2716	18.2477	18.2226	18.2061	18.2498	18.1302	18.206	18.2047	18.2266	18.1901	18.1578
EXOC4	Q96A65	Exocyst complex component 4	24	24	24	39.6	39.6	39.6	110.5	0	323.31	929	17.1515	17.3849	17.2283	17.7655	17.6655	17.5375	17.6427	17.5805	17.6404	17.5673	17.4765	17.3639
TRA2B	P62995	Transformer-2 protein homolog beta	11	11	10	39.6	39.6	36.1	33.665	0	76.279	207	20.5289	20.3373	20.308	19.5579	19.8867	20.2793	19.9852	20.0548	20.0451	20.0735	20.1202	20.3248
EEFSEC	P57772	Selenocysteine-specific elongation factor	13	13	13	39.6	39.6	39.6	65.304	0	67.801	451	17.3839	17.3564	17.1241	17.6988	17.5763	17.7693	17.6563	17.6043	17.4756	17.4904	17.5817	17.4581
CUTC	Q9NTM9	Copper homeostasis protein cutC homolog	6	6	6	39.6	39.6	39.6	29.341	0	62.292	122	16.0635	15.3165	15.5267	14.896	15.5151	15.561	15.5948	15.6091	15.2939	15.5398	15.4239	15.5777
FAR1	Q8WVX9	Fatty acyl-CoA reductase 1	10	10	10	39.6	39.6	39.6	59.356	0	51.308	169	17.1751	16.9666	16.9224	17.4359	17.303	17.3359	17.3221	17.2578	17.4565	17.1534	17.1135	17.2295
RAC1	P63000	Ras-related C3 botulinum toxin substrate 1	6	6	2	39.6	39.6	14.6	21.45	0	43.907	265	22.294	22.4696	22.2898	22.2669	22.4107	22.5014	22.342	22.4371	22.2734	22.4291	22.3798	22.2763
GADD45GIP1	Q8TAE8	Growth arrest and DNA damage-inducible proteins-interacting protein 1	7	7	7	39.6	39.6	39.6	25.384	0	16.536	267	17.9178	18.0111	18.4938	17.9774	17.8821	17.8795	17.9753	17.9798	17.9207	18.0556	18.0031	17.9233
EFHD2	Q96C19	EF-hand domain-containing protein D2	9	9	9	39.6	39.6	39.6	26.697	0	8.6874	76	16.504	16.2558	16.7667	15.9915	16.0367	15.9339	15.6656	15.2408	15.3567	15.9936	16.3492	16.2908
DCTN4	Q9UJW0	Dynactin subunit 4	9	9	9	39.6	39.6	39.6	52.337	0	8.5415	265	17.7079	17.7393	17.8917	18.4591	18.3552	18.1778	18.3157	18.1277	17.9101	18.3179	18.1218	18.0334
CPLX2	Q6PUV4	Complexin-2	2	2	2	39.6	39.6	39.6	15.394	0	3.5885	15	11.8791	14.1354	14.2486	14.6722	13.6527	14.1448	14.4624	14.7291	12.6972	13.6081	13.6457	14.0859
TIAL1	Q01085-2	Nucleolysin TIAR	10	10	2	39.5	39.5	7.1	43.448	0	323.31	639	19.5799	19.7331	19.7528	20.0463	20.0216	19.9109	20.0234	19.9145	19.9195	19.8863	19.9016	19.6882
CEBPZ	Q03701	CCAAT/enhancer-binding protein zeta	29	29	29	39.5	39.5	39.5	120.97	0	323.31	709	17.6102	17.7062	17.7144	17.8204	17.606	17.7463	17.7579	17.7486	17.6879	17.6856	17.7422	17.6965
ATP6V1C1	P21283	V-type proton ATPase subunit C 1	11	11	11	39.5	39.5	39.5	43.941	0	80.278	345	17.097	17.2395	17.152	17.306	17.3574	17.3457	17.3114	17.4303	17.5476	17.3274	17.223	17.3069
TMEM126A	Q9H061	Transmembrane protein 126A	4	4	1	39.5	39.5	10.3	21.527	0	45.4	182	17.7307	17.9855	17.6291	17.5358	17.6718	17.7245	17.7626	17.8163	17.7564	17.8221	17.6361	17.6749
SART3	Q15020	Squamous cell carcinoma antigen recognized by T-cells 3	27	27	27	39.4	39.4	39.4	109.93	0	323.31	600	19.2498	18.9452	19.1382	19.0674	19.065	19.1863	18.8515	18.9942	19.0152	18.9643	18.9667	19.1363
SUPT6H	Q7KZ85	Transcription elongation factor SPT6	42	42	31	39.4	39.4	30	199.07	0	323.31	1000	18.008	17.8934	17.9678	18.1241	18.1123	18.0994	17.9804	18.0485	17.9928	18.0198	18.0284	17.9666
SMC3	Q9UQE7	Structural maintenance of chromosomes protein 3	38	38	38	39.4	39.4	39.4	141.54	0	323.31	1278	18.5132	18.5332	18.3657	18.8027	18.8062	18.7888	18.744	18.7782	18.823	18.787	18.6876	18.6563
FOXC1	Q12948	Forkhead box protein C1	9	9	8	39.4	39.4	35.3	56.788	0	304.48	109	17.6344	17.7261	17.5764	18.3373	18.2299	18.1115	17.9073	17.7358	18.1525	17.4733	17.5986	17.2092
KLC1	Q07866-4	Kinesin light chain 1	20	20	2	39.4	39.4	2	71.995	0	292.78	600	19.8298	19.6837	19.8916	19.9368	19.8522	19.9305	19.9455	19.817	19.9421	19.8291	19.7898	19.7137
VPS4B	O75351	Vacuolar protein sorting-associated protein 4B	9	9	8	39.4	39.4	35.8	49.301	0	253.9	497	18.0579	18.1199	18.0891	18.2951	18.1183	18.2297	17.905	17.8978	17.8605	18.1584	18.0118	17.9019
CYP51A1	Q16850	Lanosterol 14-alpha demethylase	12	12	12	39.4	39.4	39.4	56.805	0	179.46	619	17.8731	18.0639	18.0112	18.0741	17.9528	18.0535	18.055	17.9977	18.1404	18.0605	18.0624	17.9583
RAB3GAP1	Q15042	Rab3 GTPase-activating protein catalytic subunit	27	27	26	39.4	39.4	36.3	110.52	0	160.89	919	17.6424	17.7316	17.6975	18.0553	18.0244	17.805	17.9104	17.9035	17.967	17.9334	17.8237	17.7033
DPF2	Q92785	Zinc finger protein ubi-d4	11	11	10	39.4	39.4	39.4	44.155	0	155.63	134	16.4873	15.8686	15.4153	16.6513	16.5851	16.4913	16.8306	16.8255	16.7156	16.7519	15.9311	16.8315
ANP32B	Q92688	Acidic leucine-rich nuclear phosphoprotein 32 family member B	8	6	6	39.4	34.3	34.3	28.787	0	151.3	598	19.6979	18.9921	19.368	18.8964	19.2198	19.1924	19.0579	19.4776	19.7328	18.8837	19.0907	19.7376
FHL2	Q14192	Four and a half LIM domains protein 2	6	6	6	39.4	39.4	39.4	32.193	0	28.31	98	18.5512	18.2375	18.6533	17.4003	17.7926	17.7849	18.0727	17.856	17.7431	17.9769	18.1848	18.2865
SRP72	O76094	Signal recognition particle subunit SRP72	18	18	18	39.3	39.3	39.3	74.605	0	323.31	659	19.34	19.3072	19.4717	19.1253	19.1204	19.2008	19.1492	19.2917	19.3558	19.2306	19.1098	19.1465
HLTF	Q14527	Helicase-like transcription factor	24	24	24	39.3	39.3	39.3	113.93	0	323.31	640	15.2741	15.0674	14.3435	15.2884	15.4541	15.361	15.4286	15.235	15.0379	15.2405	15.2282	15.217
SNX1	Q13596	Sorting nexin-1	14	12	12	39.3	35.2	35.2	59.069	0	240.63	314	17.8828	18.3163	18.4947	18.5787	18.5225	18.4483	18.4598	18.325	18.3359	18.5136	18.4415	18.2528
CCDC47	Q96A33	Coiled-coil domain-containing protein 47	13	13	13	39.3	39.3	39.3	55.873	0	239.2	814	19.8466	19.5612	19.2181	19.7326	19.7052	19.3688	19.5167	19.5299	19.5133	19.5409	19.7435	19.707
TEX10	Q9NXF1	Testis-expressed sequence 10 protein	22	22	22	39.3	39.3	39.3	105.67	0	215.05	883	18.6387	18.9257	18.7948	19.0423	18.807	18.8247	18.9366	19.0398	19.0988	18.8844	18.8238	18.7025
P4HA1	P13674	Prolyl 4-hydroxylase subunit alpha-1	15	15	15	39.3	39.3	39.3	61.049	0	194.57	277	17.9012	18.0598	18.0953	18.14	17.8959	17.8748	17.7623	17.6947	17.7108	17.8984	17.898	17.7064
MRRF	Q96E11	Ribosome-recycling factor, mitochondrial	6	6	6	39.3	39.3	39.3	29.277	0	72.686	188	18.9321	18.5933	18.2941	18.573	18.8154	18.5697	18.7756	18.6983	18.6378	18.7349	18.8652	18.6276
AKR7A2	O43488	Aflatoxin B1 aldehyde reductase member 2	7	7	7	39.3	39.3	39.3	39.589	0	44.524	183	16.9186	16.6776	16.603	16.7348	16.5404	17.2864	16.7189	16.8813	16.9524	17.0017	16.8225	16.9104
CKAP5	Q14008	Cytoskeleton-associated protein 5	53	53	53	39.2	39.2	39.2	225.49	0	323.31	2085	19.5561	19.4797	19.3099	19.8198	19.7596	19.7435	19.7477	19.7507	19.7699	19.7237	19.646	19.6161
SMARCC2	Q8TAQ2	SWI/SNF complex subunit SMARCC2	37	37	29	39.2	39.2	33.7	132.88	0	323.31	1241	19.6743	19.5721	19.614	19.7629	19.7288	19.7185	19.5932	19.5703	19.665	19.6869	19.7236	19.5052
IARS2	Q9NSE4	Isoleucine--tRNA ligase, mitochondrial	27	27	27	39.2	39.2	39.2	113.79	0	323.31	1098	18.8117	18.8569	18.9487	18.9187	18.96	18.9733	19.0242	19.0444	18.9542	19.0237	18.9644	18.7654
DAXX	Q9UER7	Death domain-associated protein 6	17	17	17	39.2	39.2	39.2	81.372	0	323.31	249	17.5409	17.7188	17.6487	18.0768	17.9685	17.8219	17.9582	17.7057	17.8926	18.0357	17.955	17.6172
IFIT5	Q13325	Interferon-induced protein with tetratricopeptide repeats 5	10	10	10	39.2	39.2	39.2	55.846	0	300.03	628	17.9884	18.1057	18.018	18.1916	18.1506	18.1531	18.1859	18.0531	18.0255	18.1449	18.1386	18.1039
EXOC7	Q9UPT5	Exocyst complex component 7	18	18	18	39.2	39.2	39.2	83.381	0	198.95	498	15.8843	15.8728	16.1587	16.1964	16.2378	16.1765	16.2638	16.3151	16.2225	16.0187	15.9638	16.0335
AK1	P00568	Adenylate kinase isoenzyme 1	6	6	6	39.2	39.2	39.2	21.635	0	171.5	366	19.2978	19.3067	19.1691	19.2486	19.2599	19.2693	19.1814	19.2351	19.1817	19.2547	19.3416	19.2662
CAMKK2	Q96RR4-3	Calcium/calmodulin-dependent protein kinase kinase 2	14	14	14	39.2	39.2	39.2	59.601	0	96.413	170	17.2648	17.2957	17.3176	17.1471	17.2203	17.1947	17.1567	17.1746	17.209	17.2561	17.2138	17.1527
NIFK	Q9BYG3	MKI67 FHA domain-interacting nucleolar phosphoprotein	9	9	8	39.2	39.2	35.8	34.222	0	52.128	105	17.1486	17.1775	17.5507	17.4201	17.3841	17.1838	17.3131	17.1704	17.4032	17.1069	17.3853	16.9553
UBE2L6	O14933	Ubiquitin/ISG15-conjugating enzyme E2 L6	4	4	4	39.2	39.2	39.2	17.769	0	39.213	154	15.7581	15.9207	15.5757	16.0079	15.666	15.7122	15.4936	15.277	15.406	15.5163	15.5864	15.6895
NLE1	Q9NVX2	Notchless protein homolog 1	10	10	10	39.2	39.2	39.2	53.32	0	36.985	223	17.2136	17.1989	17.0882	16.9214	17.0899	16.8917	16.9762	16.8059	17.0381	16.9007	17.1228	17.0912
FAM118A	Q9NWS6	Protein FAM118A	10	10	9	39.2	39.2	36.4	40.269	0	32.77	130	10.6067	12.6672	14.4814	12.9321	12.6747	12.8733	12.5763	13.0477	11.0152	12.7936	13.6287	13.8467
TIAL1	Q01085	Nucleolysin TIAR	9	1	1	39.2	5.3	5.3	41.59	0	30.29	102	17.4607	17.3921	15.8139	17.8548	17.8666	17.6655	17.919	17.8568	17.871	17.8061	17.8992	17.7543
TIMM22	Q9Y584	Mitochondrial import inner membrane translocase subunit Tim22	3	3	3	39.2	39.2	39.2	20.031	0	26.702	61	17.1928	17.1181	17.3536	15.7723	16.109	16.4523	16.5151	16.3254	16.4029	16.8363	15.7132	16.7345
POLR3H	Q9Y535	DNA-directed RNA polymerase III subunit RPC8	5	5	5	39.2	39.2	39.2	22.918	0	22.044	98	15.3613	14.6387	14.5522	15.2682	15.2015	15.2005	15.3124	15.2719	15.8418	15.0238	14.8316	15.3366
MRPL15	Q9P015	39S ribosomal protein L15, mitochondrial	10	10	10	39.2	39.2	39.2	33.419	0	0.63736	71	17.2485	16.7801	17.594	16.3469	16.7411	17.1241	16.2287	16.8746	17.6832	15.6948	17.0198	17.0391
HARS	P12081	Histidine--tRNA ligase, cytoplasmic	14	11	11	39.1	32.8	32.8	57.41	0	297.46	547	19.7294	19.6127	19.5007	19.4568	19.6891	19.4546	19.6574	19.5668	19.5947	19.6031	19.6005	19.7381
DDX50	Q9BQ39	ATP-dependent RNA helicase DDX50	17	16	15	39.1	37	34.6	82.564	0	184.82	464	17.0917	17.4638	17.4521	17.5734	17.3798	17.3982	17.4625	17.431	17.3185	17.4875	17.3261	17.1353
PPP2R5C	Q13362	Serine/threonine-protein phosphatase 2A 56 kDa regulatory subunit gamma isoform	13	9	7	39.1	22.9	19.7	61.06	0	152.13	516	17.7599	17.7227	16.2814	17.737	17.6897	17.8072	17.7614	17.6106	17.6659	17.9144	17.7774	17.7827
DDX24	Q9GZR7	ATP-dependent RNA helicase DDX24	20	20	20	39.1	39.1	39.1	96.331	0	138.35	546	18.5577	18.7115	18.9437	18.9963	18.7795	18.8813	18.8669	19.0722	19.1004	18.7679	18.8299	18.7934
PTPN1	P18031	Tyrosine-protein phosphatase non-receptor type 1	13	13	13	39.1	39.1	39.1	49.966	0	112.57	319	18.9099	19.0254	19.1125	19.2363	19.1682	19.133	19.1117	19.2217	19.3961	19.2724	19.1336	19.1084
DNAJB1	P25685	DnaJ homolog subfamily B member 1	10	10	9	39.1	39.1	39.1	38.044	0	112.1	242	19.2787	19.2518	19.4723	19.0231	18.9269	19.0615	19.3534	19.2497	19.3247	19.1756	19.0425	19.0624
ARMC6	Q6NXE6	Armadillo repeat-containing protein 6	10	10	10	39.1	39.1	39.1	54.141	0	109.05	229	16.668	16.6061	16.7564	16.594	16.6664	16.6579	16.7211	16.796	16.897	16.7224	16.5079	16.6893
ADPRHL2	Q9NX46	Poly(ADP-ribose) glycohydrolase ARH3	7	7	7	39.1	39.1	39.1	38.946	0	71.695	135	16.6634	16.1427	16.2977	16.2205	16.4138	16.7458	16.7207	16.6317	16.6612	16.4942	16.3161	16.5856
	P0DPB6		3	3	3	39.1	39.1	39.1	15.237	0	17.731	220	16.6908	16.6072	16.8764	17.1683	16.9434	16.891	16.8832	16.8619	16.9425	16.9372	16.9904	16.9117
ACTBL2	Q562R1	Beta-actin-like protein 2	13	3	2	39.1	18.6	10.9	42.003	0	6.9362	76	17.5165	17.8143	17.2836	17.8693	18.0137	17.8157	18.0804	17.8362	17.906	18.5431	18.0778	17.6319
HEATR1	Q9H583	HEAT repeat-containing protein 1;HEAT repeat-containing protein 1, N-terminally processed	51	51	50	39	39	38.2	242.37	0	323.31	1882	17.4549	17.597	17.5592	17.7941	17.6881	17.6379	17.7207	17.7914	17.7204	17.6656	17.705	17.5513
UBQLN1	Q9UMX0	Ubiquilin-1	13	13	7	39	39	25.6	62.518	0	323.31	499	19.1046	18.7072	18.9124	18.467	18.4352	18.5842	18.4645	18.4257	18.5414	18.5973	18.7096	18.6393
OPA1	O60313-2	Dynamin-like 120 kDa protein, mitochondrial;Dynamin-like 120 kDa protein, form S1	27	27	27	39	39	39	115.88	0	295.09	994	17.6369	17.683	17.5207	17.7162	17.6477	17.7241	17.6554	17.6409	17.5767	17.7364	17.696	17.5349
PPM1G	O15355	Protein phosphatase 1G	11	11	11	39	39	39	59.271	0	289.62	343	19.4227	19.4785	18.8832	19.6535	19.7712	19.6176	19.6021	19.5748	19.6183	19.5504	19.5941	19.6004
RHOBTB3	O94955	Rho-related BTB domain-containing protein 3	14	14	14	39	39	39	69.413	0	125.67	325	16.3508	16.5315	16.2718	16.789	16.579	16.5789	16.9062	16.6324	17.092	16.8693	16.5753	16.4151
PRMT3	O60678	Protein arginine N-methyltransferase 3	14	14	14	39	39	39	59.902	0	110.66	375	17.7585	17.9943	17.7837	18.215	18.1497	18.0804	18.0485	18.1181	18.0955	18.124	18.0375	17.9744
CMTR1	Q8N1G2	Cap-specific mRNA (nucleoside-2-O-)-methyltransferase 1	20	20	20	39	39	39	95.32	0	88.758	537	17.3271	17.3524	17.3719	17.7379	17.5973	17.5673	17.6311	17.5866	17.6956	17.5724	17.5141	17.3441
AGPAT5	Q9NUQ2	1-acyl-sn-glycerol-3-phosphate acyltransferase epsilon	9	9	9	39	39	39	42.072	0	78.538	303	18.4931	18.4725	18.0656	19.1421	19.0003	18.731	18.9853	19.1657	19.0016	18.7261	18.6581	18.5845
ARHGAP17	Q68EM7	Rho GTPase-activating protein 17	17	17	17	38.9	38.9	38.9	95.436	0	323.31	489	18.1523	18.2913	18.3482	18.3207	18.2711	18.3038	18.3289	18.1406	18.0195	18.28	18.2847	18.1295
ATXN2L	Q8WWM7	Ataxin-2-like protein	26	26	24	38.9	38.9	36	113.37	0	323.31	467	19.3621	19.4643	19.4983	19.6635	19.6426	19.5253	19.4688	19.4629	19.4792	19.4315	19.4811	19.4502
NAA15	Q9BXJ9	N-alpha-acetyltransferase 15, NatA auxiliary subunit	22	22	19	38.9	38.9	35.2	101.27	0	323.31	830	18.7045	18.6188	18.4777	19.0958	19.0663	19.0587	18.951	18.8713	18.9979	18.9686	18.8772	18.8415
EPB41L3	Q9Y2J2	Band 4.1-like protein 3;Band 4.1-like protein 3, N-terminally processed	29	29	1	38.9	38.9	1.4	120.68	0	323.31	498	17.4125	17.5348	17.6184	17.9178	17.7133	17.8631	17.7262	17.7615	17.9098	17.6858	17.6861	17.5803
CAMKV	Q8NCB2	CaM kinase-like vesicle-associated protein	10	10	2	38.9	38.9	9.6	54.353	0	148.12	154	17.027	17.2465	17.4318	17.7502	17.8241	17.5679	17.4559	17.6443	17.6138	17.4365	17.3197	17.1206
PSMD8	P48556	26S proteasome non-ATPase regulatory subunit 8	7	7	7	38.9	38.9	38.9	39.611	0	147.82	206	18.0687	17.7367	17.5834	18.1844	18.2834	18.3321	18.4189	18.3885	18.2455	18.3232	18.2279	18.25
LRRC40	Q9H9A6	Leucine-rich repeat-containing protein 40	15	15	15	38.9	38.9	38.9	68.249	0	144.91	356	17.7465	17.8854	18.0148	17.7482	17.6769	17.9179	18.1227	17.9773	17.7476	17.9283	17.937	17.5701
	Q13555-6		12	12	1	38.9	38.9	3.6	65.227	0	49.908	134	18.0826	18.086	18.3701	17.6531	17.8201	17.8889	17.6161	17.7961	17.2952	17.8681	17.9008	17.8182
ATXN7L3	Q14CW9	Ataxin-7-like protein 3	8	8	7	38.9	38.9	36.3	38.651	0	33.83	65	14.4712	15.0009	15.4855	16.1512	15.6668	15.4797	15.653	15.7521	15.3959	14.2786	15.6574	15.4944
C12orf43	Q96C57	Uncharacterized protein C12orf43	5	5	5	38.9	38.9	38.9	28.17	0	31.038	85	15.5893	15.6747	15.9662	15.061	15.7947	15.6286	15.9027	16.0251	16.3658	15.4858	15.5498	16.3854
NCALD	P61601	Neurocalcin-delta	5	5	4	38.9	38.9	34.7	22.245	0	22.318	150	17.9262	17.9399	17.4454	17.3678	17.5161	17.4949	17.6762	17.5479	17.6108	17.664	17.8548	17.5969
PACSIN3	Q9UKS6	Protein kinase C and casein kinase substrate in neurons protein 3	10	10	10	38.9	38.9	38.9	48.486	0	20.051	69	14.9933	14.9188	14.5137	14.7415	14.2663	15.018	14.8205	14.6129	14.8792	14.9922	14.4108	14.9869
UROS	P10746	Uroporphyrinogen-III synthase	5	5	4	38.9	38.9	30.9	28.627	0.00014316	0.35968	19	18.2757	17.7843	13.7904	18.2961	17.6868	18.0543	17.9738	17.953	18.2193	17.5745	17.7142	17.8835
TPP2	P29144	Tripeptidyl-peptidase 2	30	30	30	38.8	38.8	38.8	138.35	0	323.31	1022	18.9287	19.2437	19.1428	19.3382	19.3522	19.3281	19.391	19.3312	19.3966	19.3358	19.1868	19.0874
HUWE1	Q7Z6Z7	E3 ubiquitin-protein ligase HUWE1	95	95	94	38.8	38.8	38.1	481.89	0	323.31	2894	18.7225	18.728	18.7179	18.9845	18.9329	18.8871	18.9591	18.9981	18.9687	18.8803	18.8742	18.8081
SUGP2	Q8IX01	SURP and G-patch domain-containing protein 2	27	27	26	38.8	38.8	36.6	120.21	0	323.31	727	18.9569	19.054	19.0322	18.9786	18.9348	19.0076	18.8992	18.9136	18.9515	18.9901	19.0263	19.0518
ARHGEF2	Q92974	Rho guanine nucleotide exchange factor 2	20	20	20	38.8	38.8	38.8	111.54	0	323.31	730	18.1783	18.2387	18.2406	18.2571	18.2774	18.3522	18.2245	18.3248	18.2045	18.2758	18.2709	18.2114
SMU1	Q2TAY7	WD40 repeat-containing protein SMU1;WD40 repeat-containing protein SMU1, N-terminally processed	11	11	11	38.8	38.8	38.8	57.543	0	303.64	529	19.0334	19.2227	19.2436	19.4273	19.4122	19.3998	19.4207	19.3518	19.3675	19.4393	19.4107	19.175
STRN	O43815	Striatin	18	18	16	38.8	38.8	38.1	86.131	0	243.94	289	15.1971	15.4301	15.1914	15.159	15.0201	15.2576	14.8003	15.1347	15.1787	15.0509	14.9745	15.0356
WDR36	Q8NI36	WD repeat-containing protein 36	24	24	24	38.8	38.8	38.8	105.32	0	237.54	667	17.4944	17.5445	17.6266	17.8593	17.8183	17.8532	17.8737	17.9228	17.91	17.6871	17.711	17.7337
GPN1	Q9HCN4	GPN-loop GTPase 1	7	7	7	38.8	38.8	38.8	41.74	0	219.41	134	15.2639	15.99	15.3515	16.045	15.6138	15.8546	16.0244	15.7264	15.537	15.6611	15.6523	15.7092
DNAJB11	Q9UBS4	DnaJ homolog subfamily B member 11	8	8	8	38.8	38.8	38.8	40.513	0	153.99	293	18.72	19.0785	19.2004	19.264	18.9293	19.0204	18.9887	18.9434	18.9398	19.1526	19.025	18.8639
DNAJC9	Q8WXX5	DnaJ homolog subfamily C member 9	8	8	8	38.8	38.8	38.8	29.909	0	142.95	263	18.008	18.0367	18.4662	17.1087	17.4091	17.4278	17.4273	17.4192	17.1503	17.3596	17.5987	17.6386
WASL	O00401	Neural Wiskott-Aldrich syndrome protein	9	9	9	38.8	38.8	38.8	54.826	0	97.837	91	16.5149	16.4818	16.3826	17.014	16.8646	16.5041	16.8331	16.6733	16.9047	16.5609	16.7348	16.1905
DHCR24	Q15392	Delta(24)-sterol reductase	13	13	13	38.8	38.8	38.8	60.101	0	91.318	407	18.7729	18.8291	18.9249	19.3724	19.2161	19.1954	19.2762	19.2439	19.2353	19.1793	19.1219	18.9049
FAM91A1	Q658Y4	Protein FAM91A1	19	19	19	38.8	38.8	38.8	93.908	0	79.674	436	20.1286	20.2447	20.4144	20.4227	20.4021	20.4049	20.4382	20.4027	20.3771	20.4354	20.367	20.3413
TMEM263	Q8WUH6	Transmembrane protein 263	3	3	3	38.8	38.8	38.8	11.748	0	62.375	30	15.0822	15.9858	15.9418	14.7026	14.4083	15.3666	15.3382	14.9946	14.3614	15.257	15.556	15.3014
RHOB	P62745	Rho-related GTP-binding protein RhoB	5	3	3	38.8	25.5	25.5	22.123	0	34.614	108	16.8876	16.8876	17.27	15.4489	15.4078	16.2134	16.4804	16.02	15.7531	16.4478	16.4485	16.3399
RMI2	Q96E14	RecQ-mediated genome instability protein 2	3	3	3	38.8	38.8	38.8	15.865	0	27.446	74	14.0236	13.0207	14.2845	14.2888	14.07	13.8736	14.0626	13.9202	14.5013	13.5238	13.426	13.4421
BCLAF1	Q9NYF8-3	Bcl-2-associated transcription factor 1	39	1	1	38.8	1.8	1.8	100.23	0	0.65113	37	15.7977	16.101	16.287	16.2766	16.2399	16.07	16.282	13.4672	16.3547	13.768	16.2994	16.0417
PDCD6IP	Q8WUM4	Programmed cell death 6-interacting protein	21	21	21	38.7	38.7	38.7	96.022	0	323.31	569	18.8259	18.9946	19.0201	19.1885	18.9499	19.1525	19.0737	19.1603	19.1427	19.0289	19.0164	18.9952
BCLAF1	Q9NYF8	Bcl-2-associated transcription factor 1	40	40	2	38.7	38.7	3.8	106.12	0	323.31	560	19.2368	19.4009	19.6566	19.8105	19.7912	19.6038	19.6127	19.7207	19.6702	19.6064	19.6899	19.2584
GCSH	P23434	Glycine cleavage system H protein, mitochondrial	3	3	3	38.7	38.7	38.7	18.884	0	259.22	99	20.697	19.9323	19.1306	19.7497	20.1254	19.8779	19.4674	19.6945	19.2374	19.8977	20.1376	19.7468
UBE3A	Q05086	Ubiquitin-protein ligase E3A	25	25	25	38.7	38.7	38.7	100.69	0	250.48	768	17.4017	17.5534	17.6372	17.6942	17.7064	17.6501	17.7016	17.634	17.6112	17.6535	17.568	17.4668
HMGB1	P09429	High mobility group protein B1	18	18	15	38.6	38.6	30.7	24.893	0	323.31	1201	23.3823	22.9148	23.0235	23.1356	23.1269	23.0353	22.9353	23.0373	23.3412	22.9153	23.0837	23.5655
SMAD4	Q13485	Mothers against decapentaplegic homolog 4	14	14	14	38.6	38.6	38.6	60.438	0	323.31	594	18.9704	19.045	18.9688	19.3161	19.1942	19.1765	19.2496	19.0887	19.0982	19.0921	19.2312	19.0242
COPS7B	Q9H9Q2	COP9 signalosome complex subunit 7b	9	9	9	38.6	38.6	38.6	29.622	0	271.66	388	20.9018	20.8441	21.0121	20.7571	20.6364	20.6225	20.7201	20.4462	20.4449	20.6686	20.6133	20.508
CTSD	P07339	Cathepsin D;Cathepsin D light chain;Cathepsin D heavy chain	11	11	11	38.6	38.6	38.6	44.552	0	224.14	614	20.2652	20.074	20.0304	19.9054	19.9395	19.9912	19.996	19.9451	20.1539	20.0069	20.0255	20.1041
RDX	P35241	Radixin	22	13	13	38.6	24.7	24.7	68.563	0	187.37	620	18.5193	18.6989	18.6541	18.2619	18.2024	18.3985	18.3107	18.3852	18.2939	18.4956	18.4547	18.5408
FAM120A	Q9NZB2	Constitutive coactivator of PPAR-gamma-like protein 1	22	22	22	38.6	38.6	38.6	121.89	0	171.28	490	17.3589	17.4435	17.634	18.0443	17.7702	17.9131	17.8718	17.9613	17.8058	17.8052	17.7104	17.6335
LRWD1	Q9UFC0	Leucine-rich repeat and WD repeat-containing protein 1	16	16	16	38.6	38.6	38.6	70.86	0	123.29	340	16.8888	17.1158	17.0583	17.1207	16.9987	17.0289	17.0674	17.1803	17.041	17.1113	17.0923	16.9405
PSAT1	Q9Y617	Phosphoserine aminotransferase	10	10	10	38.6	38.6	38.6	40.422	0	112.24	357	18.7539	18.3949	18.6384	18.6646	18.511	18.6487	18.515	18.6133	18.5655	18.4621	18.3659	18.4417
CLPP	Q16740	ATP-dependent Clp protease proteolytic subunit, mitochondrial	6	6	6	38.6	38.6	38.6	30.18	0	90.896	139	17.4894	17.0976	18.1111	16.5465	16.9215	16.9809	17.765	17.2867	16.6821	17.1318	17.0566	17.1335
HMBOX1	Q6NT76-5	Homeobox-containing protein 1	10	10	10	38.6	38.6	38.6	49.866	0	88.207	183	17.4483	17.0764	17.061	17.4149	17.4282	17.2798	17.0589	17.2173	17.1951	17.2588	17.2396	17.2159
MZT2B;MZT2A	Q6NZ67	Mitotic-spindle organizing protein 2B;Mitotic-spindle organizing protein 2A	3	3	3	38.6	38.6	38.6	16.225	0	29.049	50	16.278	16.5979	15.0253	14.9631	13.8863	14.8339	15.3358	14.2171	12.1825	15.4698	15.8643	13.9547
PCYT2	Q99447	Ethanolamine-phosphate cytidylyltransferase	8	8	8	38.6	38.6	38.6	43.835	0	27.473	190	16.806	17.0643	17.1863	17.4489	17.3494	17.3269	17.3385	17.2489	17.4624	17.2948	17.1887	17.2205
SFXN4	Q6P4A7	Sideroflexin-4	8	8	8	38.6	38.6	38.6	37.998	0	13.327	82	16.1901	16.2393	16.5839	16.3455	16.1792	16.4051	16.3822	16.4854	16.1198	16.4272	16.2076	16.1777
SPAG9	O60271	C-Jun-amino-terminal kinase-interacting protein 4	33	33	1	38.5	38.5	1.3	146.2	0	323.31	702	17.5391	17.3631	17.5235	17.8547	17.8265	17.8129	17.8962	17.8758	17.8755	17.7014	17.7116	17.7594
OXCT1	P55809	Succinyl-CoA:3-ketoacid coenzyme A transferase 1, mitochondrial	11	11	11	38.5	38.5	38.5	56.157	0	323.31	565	19.5337	19.5347	19.7833	18.2483	18.7045	19.0342	18.9007	18.8406	18.502	19.0676	18.9682	19.093
KTN1	Q86UP2	Kinectin	43	43	43	38.5	38.5	38.5	156.27	0	323.31	1456	18.4729	18.418	18.4673	18.564	18.4247	18.3548	18.3822	18.4471	18.4804	18.4761	18.4156	18.3371
ZNF326	Q5BKZ1	DBIRD complex subunit ZNF326	16	16	6	38.5	38.5	14.9	65.653	0	304.63	648	18.7432	18.7688	18.9771	19.2821	19.2666	19.1915	19.1585	19.1487	19.1512	19.0386	19.0709	19.0112
UHRF1	Q96T88	E3 ubiquitin-protein ligase UHRF1	19	19	19	38.5	38.5	38.5	89.813	0	245.45	398	18.4241	18.4207	18.2514	18.2199	18.175	18.1451	18.1461	17.8738	17.9529	18.0996	18.222	18.1211
BPHL	Q86WA6	Valacyclovir hydrolase	6	6	6	38.5	38.5	38.5	32.542	0	99.155	263	18.1373	18.1216	18.0192	17.8994	17.8308	18.0694	17.8231	17.8621	17.6529	17.9711	18.0512	17.8041
DSN1	Q9H410	Kinetochore-associated protein DSN1 homolog	9	9	8	38.5	38.5	35.7	40.067	0	44.429	220	16.4027	16.6628	16.4299	16.9199	16.8031	16.6708	16.8546	16.8584	16.7691	16.7875	16.7199	16.699
SDHC	Q99643	Succinate dehydrogenase cytochrome b560 subunit, mitochondrial	5	5	5	38.5	38.5	38.5	18.61	0	26.462	211	17.0884	17.2306	15.6396	18.0441	17.8665	17.9413	17.8153	17.8101	17.8256	17.6558	17.7668	17.5232
VPS28	Q9UK41	Vacuolar protein sorting-associated protein 28 homolog	5	5	5	38.5	38.5	38.5	25.425	0	23.671	124	18.4339	18.2642	19.2453	18.6055	18.6083	18.4757	18.2167	18.3298	18.4571	18.2344	18.5509	18.5526
IPO4	Q8TEX9	Importin-4	23	23	23	38.4	38.4	38.4	118.71	0	268.45	856	17.3201	17.4195	17.6259	17.5906	17.4499	17.3848	17.4895	17.3361	17.4852	17.3812	17.2898	17.4045
RAI14	Q9P0K7	Ankycorbin	23	23	23	38.4	38.4	38.4	110.04	0	228.43	500	17.1415	17.0567	16.9424	17.0972	17.0236	16.9281	17.017	16.9825	17.0068	17.043	16.9245	16.9627
HACD3	Q9P035	Very-long-chain (3R)-3-hydroxyacyl-CoA dehydratase 3	11	11	11	38.4	38.4	38.4	43.159	0	220.91	404	19.9188	19.9833	20.0821	20.2182	20.191	20.1807	20.134	20.3101	20.3146	20.1663	20.0572	20.1314
SPNS1	Q9H2V7	Protein spinster homolog 1	10	10	10	38.4	38.4	38.4	56.629	0	194.67	317	16.3709	16.6991	16.7004	17.1527	16.8869	16.8819	16.8753	16.9377	16.895	16.9509	16.8276	16.7056
FKBP3	Q00688	Peptidyl-prolyl cis-trans isomerase FKBP3	9	9	9	38.4	38.4	38.4	25.177	0	131.72	234	20.3845	20.3917	20.5592	20.5287	20.4776	20.3882	20.2968	20.1888	20.5011	20.3886	20.434	20.3498
CCNY	Q8ND76	Cyclin-Y	9	9	4	38.4	38.4	12	39.336	0	44.364	74	15.8514	15.9637	16.3293	15.645	15.8829	15.4723	15.7371	15.5796	15.6072	15.6941	15.984	15.8757
MRPS7	Q9Y2R9	28S ribosomal protein S7, mitochondrial	8	8	8	38.4	38.4	38.4	28.134	0	39.263	214	17.4262	17.6824	17.6695	17.8854	17.8771	17.8068	17.7055	17.6559	17.7622	17.7184	17.6886	17.6201
SRP9	P49458	Signal recognition particle 9 kDa protein	4	4	4	38.4	38.4	38.4	10.112	0	14.026	84	20.7676	20.1899	20.8624	20.7591	20.5454	20.2371	20.4365	20.2441	19.8768	20.0325	20.2169	20.2677
HDLBP	Q00341	Vigilin	32	32	32	38.3	38.3	38.3	141.45	0	323.31	1035	19.8266	19.9777	19.6707	19.9286	19.7032	19.8476	19.9039	19.859	19.8256	20.0022	19.8928	19.7478
RPRD2	Q5VT52	Regulation of nuclear pre-mRNA domain-containing protein 2	31	31	27	38.3	38.3	36.6	156.02	0	323.31	594	17.9619	18.0405	18.068	17.7888	17.8334	17.7332	17.8518	17.786	17.7884	17.8637	17.7767	17.7018
BCAT1	P54687	Branched-chain-amino-acid aminotransferase, cytosolic	12	12	12	38.3	38.3	38.3	42.966	0	252.13	397	19.1519	19.2168	19.077	19.3473	19.3741	19.3277	19.4927	19.393	19.3401	19.282	19.3921	19.2854
TRA2A	Q13595	Transformer-2 protein homolog alpha	10	9	9	38.3	34.8	34.8	32.688	0	109.3	111	19.5934	19.6139	20.0331	18.8686	19.1984	19.3417	19.178	19.1891	19.039	19.389	19.2833	19.2957
CSRP2	Q16527	Cysteine and glycine-rich protein 2	6	6	6	38.3	38.3	38.3	20.954	0	107.91	174	15.3906	15.1596	14.8839	15.5999	14.8905	15.1993	15.0797	15.0485	14.706	15.3242	15.6049	15.1831
TAF9	Q16594	Transcription initiation factor TFIID subunit 9	5	5	3	38.3	38.3	27.7	28.974	0	99.67	33	15.3985	14.9794	14.2153	15.8128	15.7489	15.739	15.4372	14.7992	15.1792	15.3869	15.4754	16.1817
TFDP1	Q14186	Transcription factor Dp-1	8	8	7	38.3	38.3	34.4	45.07	0	76.282	296	16.1718	16.1102	16.2558	16.3037	16.357	16.3338	16.3322	16.2768	16.3626	16.3975	16.2889	16.1464
HMGB2	P26583	High mobility group protein B2	12	9	9	38.3	30.1	30.1	24.033	0	67.157	441	20.6985	20.7641	20.9721	21.0292	21.0033	20.4649	20.8929	20.9065	20.9426	20.757	21.0793	21.4493
HLCS	P50747	Biotin--protein ligase;Biotin--[methylmalonyl-CoA-carboxytransferase] ligase;Biotin--[propionyl-CoA-carboxylase [ATP-hydrolyzing]] ligase;Biotin--[methylcrotonoyl-CoA-carboxylase] ligase;Biotin--[acetyl-CoA-carboxylase] ligase	15	15	14	38.3	38.3	37.9	80.759	0	48.218	220	16.7454	16.6888	16.5202	16.7479	16.8492	16.8687	16.8819	16.8159	16.8421	16.9369	16.6091	16.6015
ATP6V0D1	P61421	V-type proton ATPase subunit d 1	7	7	7	38.2	38.2	38.2	40.329	0	157.43	203	17.8659	17.7459	17.8834	17.2444	17.3087	17.486	17.4447	17.4026	17.2946	17.5945	17.7354	17.7821
LUM	P51884	Lumican	9	9	7	38.2	38.2	26.3	38.429	0	153.86	163	19.7287	19.6035	19.4539	19.2772	19.2647	19.4327	19.2466	19.0607	19.0499	19.3925	19.5432	19.6441
PMPCB	O75439	Mitochondrial-processing peptidase subunit beta	12	12	12	38.2	38.2	38.2	54.366	0	143.9	322	17.7377	17.8746	17.8909	17.651	17.6905	17.668	17.8277	17.6987	17.6537	17.8448	17.8487	17.6598
PDCD6	O75340	Programmed cell death protein 6	6	6	6	38.2	38.2	38.2	21.868	0	46.342	249	18.3419	18.2672	18.5849	18.122	18.2623	18.146	18.2121	18.2683	18.4282	18.1446	18.1434	18.1741
CSNK1A1	P48729-3	Casein kinase I isoform alpha	9	9	9	38.2	38.2	38.2	37.567	0	45.356	197	17.6155	17.7677	17.5782	18.046	17.9786	18.0605	17.9683	17.9435	17.9959	18.0564	17.8908	17.8105
IMPAD1	Q9NX62	Inositol monophosphatase 3	7	7	7	38.2	38.2	38.2	38.681	0	24.786	150	17.244	17.2431	17.0507	16.8452	16.9391	16.9634	16.8368	16.9339	16.8966	16.8992	16.7483	16.9852
CDK17	Q00537-2	Cyclin-dependent kinase 17	14	14	10	38.2	38.2	28.7	59.53	0	8.9813	122	15.1218	15.716	15.6889	15.9567	15.66	15.5767	15.6713	15.6683	15.8301	16.0214	15.6563	15.7964
TIMP1	P01033	Metalloproteinase inhibitor 1	4	4	3	38.2	38.2	29	23.171	0	4.4053	33	15.494	15.5363	15.2546	15.4155	15.6951	15.2479	15.4185	15.4366	14.9188	15.2074	15.4565	15.4062
TCF3	P15923	Transcription factor E2-alpha	13	11	2	38.1	36.1	5.7	67.6	0	309.33	139	17.1628	17.1561	17.1071	17.19	17.151	17.1529	17.0202	16.8619	17.0745	17.0481	17.16	16.9856
RUNDC3A	Q59EK9	RUN domain-containing protein 3A	9	9	9	38.1	38.1	38.1	49.746	0	275.06	101	17.41	17.3321	17.3161	17.6965	17.7515	17.6722	17.5918	17.6528	17.6607	17.7401	17.5881	17.4709
PDXK	O00764	Pyridoxal kinase	9	9	9	38.1	38.1	38.1	35.102	0	135.84	298	18.1597	18.2539	18.6851	18.3293	18.3707	18.3471	18.5886	18.5215	18.4571	18.4287	18.1508	18.4437
UQCR10	Q9UDW1	Cytochrome b-c1 complex subunit 9	2	2	2	38.1	38.1	38.1	7.3084	0	112.68	96	18.8911	18.8639	18.8022	18.9314	18.9018	19.0334	18.7175	18.6865	18.6816	18.731	18.9147	18.6643
UBQLN4	Q9NRR5	Ubiquilin-4	13	9	8	38.1	30.3	26.5	63.852	0	86.822	84	17.9421	15.866	17.0393	17.8888	18.0434	18.0419	18.0631	18.0464	18.2491	18.0176	18.0985	17.7362
PITPNA	Q00169	Phosphatidylinositol transfer protein alpha isoform	8	8	8	38.1	38.1	38.1	31.806	0	70.554	281	19.7737	19.8416	19.4183	19.8082	19.9132	19.9178	19.7801	19.7476	19.7365	19.8442	19.8362	19.7338
IMPDH1	P20839	Inosine-5-monophosphate dehydrogenase 1	11	11	11	38.1	38.1	38.1	55.405	0	54.189	213	16.9688	17.1015	16.9463	17.2612	17.4209	17.4073	17.3939	17.3798	17.3898	17.4066	17.2516	17.2107
UNC45A	Q9H3U1	Protein unc-45 homolog A	19	19	19	38	38	38	103.08	0	323.31	622	17.3968	17.5027	17.6605	17.71	17.5735	17.5525	17.673	17.4655	17.4656	17.5712	17.6256	17.4464
RSL1D1	O76021	Ribosomal L1 domain-containing protein 1	13	13	12	38	38	33.5	54.972	0	280.99	488	19.1346	19.0398	19.2001	19.3358	19.2078	19.2052	19.1908	19.3828	19.5703	19.0823	19.096	19.1223
DNMT3A	Q9Y6K1	DNA (cytosine-5)-methyltransferase 3A	22	22	20	38	38	36.4	101.86	0	257.36	627	17.4331	17.4393	17.2312	17.6051	17.6538	17.5733	17.6057	17.6624	17.8175	17.6622	17.7046	17.6563
CMBL	Q96DG6	Carboxymethylenebutenolidase homolog	7	7	7	38	38	38	28.048	0	82.407	267	17.4636	17.4195	17.8108	17.2255	17.1219	17.4359	17.4144	17.1595	17.3016	17.3465	17.2844	17.3016
HEBP2	Q9Y5Z4	Heme-binding protein 2	4	4	4	38	38	38	22.875	0	73.738	120	18.6907	18.1287	18.0067	17.9377	18.3619	18.2125	18.0457	18.6164	18.5018	18.009	18.3191	19.1088
NUP37	Q8NFH4	Nucleoporin Nup37	6	6	6	38	38	38	36.707	0	55.452	156	16.6804	16.6804	16.626	17.0497	17.0602	16.7964	16.9214	16.9732	17.0573	16.8525	16.7941	16.7669
CHD3	Q12873	Chromodomain-helicase-DNA-binding protein 3	50	40	31	37.9	31.8	26.6	226.59	0	323.31	1056	16.9223	16.9947	16.9823	17.3678	17.1939	17.2409	17.221	17.2958	17.3111	17.2038	17.2444	17.0877
SRPR	P08240	Signal recognition particle receptor subunit alpha	14	14	13	37.9	37.9	37.9	69.81	0	279.39	289	18.4712	18.378	17.9922	18.2588	18.1617	18.2062	18.2672	18.2239	18.3714	18.2444	18.0519	18.1744
EZR	P15311	Ezrin	21	14	14	37.9	26.6	26.6	69.412	0	238.26	566	19.5564	19.5661	19.7984	19.7399	19.78	19.7514	19.73	19.8325	19.8547	19.7399	19.7521	19.7054
MRPL28	Q13084	39S ribosomal protein L28, mitochondrial	6	6	6	37.9	37.9	37.9	30.156	0	204.42	287	18.4417	18.4297	18.7278	18.1681	18.1709	18.2859	18.0391	18.1463	18.1282	18.2397	18.0884	18.2111
CADM1	Q9BY67-5	Cell adhesion molecule 1	11	11	11	37.9	37.9	37.9	45.623	0	197.99	209	18.7456	18.7327	18.4035	17.905	18.4473	18.1941	18.5082	18.4853	17.9599	18.2704	18.5965	18.3768
SURF2	Q15527	Surfeit locus protein 2	6	6	6	37.9	37.9	37.9	29.647	0	138.54	57	14.9106	15.4006	15.1633	14.8885	15.1542	15.2565	15.3611	15.2783	15.4007	15.4998	15.5109	15.2488
VPS45	Q9NRW7	Vacuolar protein sorting-associated protein 45	13	13	12	37.9	37.9	35.1	65.076	0	106.97	338	17.1601	17.2581	17.3535	17.4172	17.3212	17.3184	17.4569	17.4287	17.3931	17.4569	17.3437	17.2486
PDLIM7	Q9NR12	PDZ and LIM domain protein 7	9	9	9	37.9	37.9	37.9	49.844	0	84.82	263	18.2684	18.3458	18.0038	18.6474	18.6141	18.564	18.6128	18.6776	18.43	18.5656	18.571	18.4266
HN1L	Q9H910	Hematological and neurological expressed 1-like protein	4	4	1	37.9	37.9	14.2	20.063	0	73.317	28	18.5835	17.5516	16.0615	16.6983	17.0748	17.8082	17.1621	16.6605	16.81	17.0578	17.289	17.7667
RRM2B	Q7LG56	Ribonucleoside-diphosphate reductase subunit M2 B	8	7	7	37.9	33.6	33.6	40.736	0	57.498	216	17.0481	16.7032	15.4983	16.5467	16.7708	16.8194	16.9555	16.8143	16.5941	17.0295	16.9566	16.9766
RPF2	Q9H7B2	Ribosome production factor 2 homolog	9	9	9	37.9	37.9	37.9	35.582	0	41.987	309	16.7812	16.7958	16.7424	17.0627	16.7734	16.8494	16.9174	17.1124	17.1124	17.0465	16.8796	16.8718
LSM12	Q3MHD2	Protein LSM12 homolog	4	4	4	37.9	37.9	37.9	21.701	0	30.5	130	17.9786	17.2107	16.9252	18.0174	17.6388	17.4939	18.1489	17.783	17.3067	17.6831	17.3992	17.3521
SLC3A2	P08195	4F2 cell-surface antigen heavy chain	17	17	17	37.8	37.8	37.8	67.993	0	323.31	578	18.9062	18.9412	19.12	18.7319	18.7429	18.7329	18.6709	18.6134	18.7269	18.7912	18.7631	18.7076
BOP1	Q14137	Ribosome biogenesis protein BOP1	16	16	16	37.8	37.8	37.8	83.629	0	323.31	395	18.3599	18.5585	18.5494	18.8046	18.7031	18.667	18.6814	18.6318	18.6328	18.5312	18.503	18.3909
IPO9	Q96P70	Importin-9	23	23	22	37.8	37.8	37.8	115.96	0	323.31	1091	20.0035	20.1708	20.243	20.0599	19.9933	20.0319	20.0534	20.0273	19.9974	20.1024	20.0953	20.0209
LIMCH1	Q9UPQ0	LIM and calponin homology domains-containing protein 1	30	30	28	37.8	37.8	34.8	121.87	0	323.31	457	15.8112	15.9012	16.2589	16.4953	16.2656	15.9922	16.3058	16.1934	16.1674	16.2156	16.1499	16.0422
CUL5	Q93034	Cullin-5	20	20	20	37.8	37.8	37.8	90.954	0	297.17	731	17.7599	17.8235	17.7943	17.9696	17.9336	17.8352	17.9258	17.9192	17.8554	17.9012	17.9007	17.789
CHMP3	Q9Y3E7	Charged multivesicular body protein 3	4	4	4	37.8	37.8	37.8	25.073	0	206.58	65	16.4234	15.2898	14.5242	13.9336	15.8097	15.2251	15.9545	15.8894	15.4868	15.9214	16.2267	15.9314
MAU2	Q9Y6X3	MAU2 chromatid cohesion factor homolog	13	13	13	37.8	37.8	37.8	69.081	0	145.57	409	15.9947	16.5729	16.564	16.8251	16.6745	16.7223	16.657	16.5136	16.7108	16.7469	16.7013	16.5532
GLTP	Q9NZD2	Glycolipid transfer protein	4	4	4	37.8	37.8	37.8	23.85	0	8.5575	93	17.6421	17.4482	17.7892	17.7874	17.7219	17.5816	17.7856	17.7686	17.5164	17.2559	17.6824	17.4723
IL1RN	P18510-4	Interleukin-1 receptor antagonist protein	3	3	3	37.8	37.8	37.8	16.142	0.00056354	-0.090936	4	14.6519	13.5335	14.3721	13.514	13.2713	13.3734	12.9619	13.2659	13.6443	13.6389	13.6245	12.5086
TCF25	Q9BQ70	Transcription factor 25	12	12	12	37.7	37.7	37.7	76.666	0	222.34	376	17.0836	16.8691	17.1667	17.3265	17.3649	17.08	17.2963	17.1529	17.3177	17.1513	17.2486	17.021
WDR75	Q8IWA0	WD repeat-containing protein 75	17	17	17	37.7	37.7	37.7	94.498	0	169.43	450	17.3713	17.3682	17.4999	17.4576	17.3268	17.3632	17.2767	17.6131	17.4243	17.298	17.3366	17.4468
UBE2M	P61081	NEDD8-conjugating enzyme Ubc12	3	3	3	37.7	37.7	37.7	20.9	0	144.36	105	17.2535	16.6318	17.01	17.2925	17.7813	17.7168	17.7644	17.4771	17.2653	17.4922	17.2789	17.3892
UFSP2	Q9NUQ7	Ufm1-specific protease 2	9	9	9	37.7	37.7	37.7	53.261	0	100.81	264	16.7749	17.0179	17.2928	17.1914	17.0592	17.0616	16.9499	17.0511	17.1747	17.0804	16.9439	16.9315
CLPB	Q9H078-2	Caseinolytic peptidase B protein homolog	16	16	16	37.7	37.7	37.7	75.448	0	94.475	566	17.3386	17.7077	17.6012	17.938	17.9808	17.8769	17.8148	17.6943	17.7597	17.8248	17.7166	17.5312
DHX36	Q9H2U1	ATP-dependent RNA helicase DHX36	26	26	26	37.7	37.7	37.7	114.76	0	80.58	599	16.5988	16.7699	16.7039	16.5322	16.7032	16.5695	16.6102	16.4774	16.5997	16.465	16.5824	16.616
MRPS31	Q92665	28S ribosomal protein S31, mitochondrial	12	12	12	37.7	37.7	37.7	45.318	0	77.914	419	17.6252	17.8213	17.9161	17.8263	17.7294	17.721	17.8613	17.7715	17.6122	17.8271	17.8577	17.4987
TATDN1	Q6P1N9	Putative deoxyribonuclease TATDN1	7	7	7	37.7	37.7	37.7	33.601	0	63.481	160	16.7201	16.3632	15.2489	16.9555	16.9365	16.749	16.7773	16.713	16.8202	16.7944	16.7751	16.8492
GOPC	Q9HD26	Golgi-associated PDZ and coiled-coil motif-containing protein	10	10	9	37.7	37.7	31.2	50.519	0	43.645	292	17.2234	17.2955	17.3868	17.5487	17.4688	17.4686	17.477	17.5176	17.4228	17.446	17.4415	17.3648
SKP2	Q13309	S-phase kinase-associated protein 2	8	8	8	37.7	37.7	37.7	47.76	0	26.262	119	15.419	14.8375	13.796	15.0709	15.2525	15.4698	15.3518	15.1468	15.3782	15.2831	15.3883	15.5234
KLF16	Q9BXK1	Krueppel-like factor 16	3	3	2	37.7	37.7	21.8	25.43	0	25.958	30	12.5412	13.3955	12.6926	13.4991	13.9981	13.6517	13.2248	13.2699	13.5828	12.8122	13.1833	13.5442
RBM10	P98175-2	RNA-binding protein 10	23	23	23	37.6	37.6	37.6	103.43	0	323.31	463	18.2757	17.9359	18.0767	18.2709	18.2224	18.2276	18.062	18.291	18.2667	18.0438	18.2216	18.2597
DHTKD1	Q96HY7	Probable 2-oxoglutarate dehydrogenase E1 component DHKTD1, mitochondrial	18	18	18	37.6	37.6	37.6	103.08	0	323.31	608	17.2122	17.1	16.3691	17.8269	17.704	17.6978	17.6831	17.7706	17.7655	17.6199	17.6383	17.504
CSDE1	O75534	Cold shock domain-containing protein E1	21	21	21	37.6	37.6	37.6	88.884	0	240.69	515	17.5864	17.7579	17.6292	17.9649	18.0086	17.8583	17.8311	17.86	17.9305	17.8909	17.7711	17.7802
ANXA4	P09525	Annexin A4	10	10	10	37.6	37.6	37.6	35.882	0	202.52	397	17.3964	17.2441	17.2242	17.2617	17.3386	17.3244	17.1675	17.2416	17.205	17.4291	17.3907	17.4542
NELFCD	Q8IXH7	Negative elongation factor C/D	13	13	13	37.6	37.6	37.6	66.246	0	168.72	601	17.0176	17.0781	17.1763	17.5365	17.5161	17.4151	17.3813	17.3632	17.4852	17.2891	17.309	17.2016
SPTLC1	O15269	Serine palmitoyltransferase 1	9	9	9	37.6	37.6	37.6	52.743	0	154.38	352	17.611	17.6891	17.4871	17.8889	17.8003	17.9078	17.7904	17.8891	17.8703	17.7674	17.5548	17.5519
MUT	P22033	Methylmalonyl-CoA mutase, mitochondrial	14	14	14	37.6	37.6	37.6	83.134	0	142.2	415	17.6468	17.5778	17.5738	17.8497	17.8352	17.7669	17.7183	17.8397	17.7558	17.7529	17.7199	17.7842
HAX1	O00165	HCLS1-associated protein X-1	6	6	6	37.6	37.6	37.6	31.62	0	111.61	240	16.9714	17.3742	17.3129	17.3403	17.3397	17.2442	17.3705	17.2021	17.1113	17.238	17.1777	17.0277
VPS36	Q86VN1	Vacuolar protein-sorting-associated protein 36	9	9	9	37.6	37.6	37.6	43.816	0	96.352	275	17.3519	17.5244	17.6484	17.8289	17.8664	17.7937	17.7316	17.9848	17.8203	17.7094	17.6647	17.6125
PURA	Q00577	Transcriptional activator protein Pur-alpha	6	6	6	37.6	37.6	37.6	34.91	0	76.984	129	18.9278	19.0012	19.1883	18.6412	18.351	18.5839	18.7859	18.6198	18.3878	18.8217	18.8015	18.7227
RAB4A	P20338	Ras-related protein Rab-4A	7	7	6	37.6	37.6	31.2	24.389	0	73.564	225	18.3953	18.1949	17.8075	17.7469	17.9108	17.825	17.8825	17.9122	17.8761	17.9556	17.9711	17.9855
SKA3	Q8IX90	Spindle and kinetochore-associated protein 3	10	10	7	37.6	37.6	27.9	46.359	0	70.09	62	13.9037	15.4598	12.549	14.9726	15.4825	14.7112	13.3618	14.7489	12.874	15.2032	13.1308	15.3082
ARPIN	Q7Z6K5	Arpin	5	5	5	37.6	37.6	37.6	24.943	0	31.095	63	17.4226	17.315	17.5609	17.5563	17.3781	17.3708	17.4116	17.3298	17.5063	17.363	17.4498	17.3288
PON2	Q15165	Serum paraoxonase/arylesterase 2	7	7	7	37.6	37.6	37.6	39.38	0	22.551	93	15.6078	15.572	16.0313	16.2089	16.0976	15.9106	16.0523	15.8886	15.8242	15.8673	15.8577	15.4483
GLG1	Q92896	Golgi apparatus protein 1	29	29	29	37.5	37.5	37.5	134.55	0	323.31	924	18.9625	18.9517	18.5443	19.0852	19.038	18.8986	19.0129	18.929	18.9741	18.8858	18.9839	18.9822
ACADM	P11310	Medium-chain specific acyl-CoA dehydrogenase, mitochondrial	10	10	10	37.5	37.5	37.5	46.588	0	278.47	433	21.7884	21.689	22.2109	21.7768	21.7845	21.8791	21.7887	21.8283	21.7683	21.86	21.7099	21.7636
AIFM1	O95831	Apoptosis-inducing factor 1, mitochondrial	15	15	15	37.5	37.5	37.5	66.9	0	255.51	476	18.0345	17.9626	18.284	18.1898	18.2661	18.2619	18.2384	18.215	18.1619	17.9704	18.0837	17.9756
EMC3	Q9P0I2	ER membrane protein complex subunit 3	7	7	7	37.5	37.5	37.5	29.952	0	185.72	177	16.5367	15.6304	15.3047	14.5591	15.5057	15.9775	15.6324	15.7926	15.5998	15.6804	15.4779	16.0934
MTR	Q99707	Methionine synthase	27	27	27	37.5	37.5	37.5	140.53	0	124	585	17.4185	17.4076	17.3846	17.7835	17.8713	17.7779	17.7378	17.6723	17.7369	17.7631	17.6647	17.5868
CD276	Q5ZPR3	CD276 antigen	6	6	6	37.5	37.5	37.5	57.235	0	66.939	178	18.2857	18.1358	19.2252	18.4008	18.1107	18.0547	18.2492	18.3563	18.3	18.1841	18.2477	17.9683
PSMG1	O95456	Proteasome assembly chaperone 1	7	7	7	37.5	37.5	37.5	32.854	0	49.313	280	18.2154	18.1269	18.1969	18.2954	18.3146	18.2665	18.2623	18.2199	18.3794	18.2002	18.3046	18.1995
SYNPO	Q8N3V7	Synaptopodin	18	18	5	37.5	37.5	12.8	99.462	0	49.034	93	15.2808	15.314	15.0704	15.5214	15.3863	15.4436	16.1444	16.3	16.2185	15.7921	15.2649	15.4147
STX1B	P61266	Syntaxin-1B	7	7	7	37.5	37.5	37.5	33.244	0	36.393	83	15.0676	14.6951	15.2108	15.8198	15.0435	15.002	15.0663	14.8759	14.8786	15.1543	15.1427	14.3202
[truncated: 4,386 more rows]

## Sheet: Global_proteomics_STA-NB-10
Gene names	UniProt ID	Protein names	Peptides	Razor + unique peptides	Unique peptides	Sequence coverage [%]	Unique + razor sequence coverage [%]	Unique sequence coverage [%]	Mol. weight [kDa]	Q-value	Score	MS/MS count	LFQ intensity STA-NB-10_0min_A	LFQ intensity STA-NB-10_0min_B	LFQ intensity STA-NB-10_0min_C	LFQ intensity STA-NB-10_15min_A	LFQ intensity STA-NB-10_15min_B	LFQ intensity STA-NB-10_15min_C	LFQ intensity STA-NB-10_30min_A	LFQ intensity STA-NB-10_30min_B	LFQ intensity STA-NB-10_30min_C	LFQ intensity STA-NB-10_60min_A	LFQ intensity STA-NB-10_60min_B	LFQ intensity STA-NB-10_60min_C
RPLP2	P05387	60S acidic ribosomal protein P2	11	11	9	97.4	97.4	97.4	11.665	0	323.31	375	20.6117	20.4255	20.406	19.9746	20.0348	20.4994	20.1015	20.3643	20.5971	20.2119	20.2799	20.4624
ACTB	P60709	Actin, cytoplasmic 1;Actin, cytoplasmic 1, N-terminally processed	41	41	2	96.3	96.3	4.8	41.736	0	323.31	4487	24.6272	24.5581	24.6928	24.6888	24.4968	24.6966	24.6593	24.6606	24.652	24.7176	24.7006	24.6698
ACTG1	P63261	Actin, cytoplasmic 2;Actin, cytoplasmic 2, N-terminally processed	40	2	2	96.3	4.8	4.8	41.792	0	323.31	400	21.1302	21.0062	21.0111	21.48	21.054	21.5251	21.1735	21.5697	21.4502	21.7899	21.7191	21.505
HBA1	P69905	Hemoglobin subunit alpha	10	10	7	95.8	95.8	78.2	15.257	0	66.317	245	18.944	18.2128	18.21	18.6413	18.6453	18.9545	20.3345	18.9295	19.6698	18.9223	19.3631	19.3667
TMEM14C	Q9P0S9	Transmembrane protein 14C	5	5	5	94.6	94.6	94.6	11.564	0	213.76	326	21.0151	20.7424	20.9269	20.9635	20.8477	21.0553	20.7477	20.923	21.0606	21.124	21.0352	20.7603
MLLT11	Q13015	Protein AF1q	5	5	5	91.1	91.1	91.1	10.061	0	85.222	191	18.3972	17.6935	17.2446	17.161	16.9737	17.0127	17.6798	17.3492	17.6472	17.4469	17.3535	18.1105
NME1	P15531	Nucleoside diphosphate kinase A	19	3	3	90.8	25	25	17.149	0	205.94	186	20.9918	20.6242	20.7948	20.2616	20.6448	21.1791	21.0927	20.4253	20.2716	20.7033	20.86	21.2346
RPLP1	P05386	60S acidic ribosomal protein P1	6	4	4	90.4	75.4	75.4	11.514	0	165.82	237	20.4269	20.2049	19.8175	19.7325	19.8378	19.872	20.107	19.9985	20.3715	19.64	20.0174	20.1064
LGALS1	P09382	Galectin-1	14	14	14	88.9	88.9	88.9	14.716	0	323.31	530	21.4324	21.4668	21.5924	21.6674	21.5782	21.137	21.4252	21.4474	21.2838	21.2646	21.403	21.2821
PFN1	P07737	Profilin-1	12	12	8	88.6	88.6	50	15.054	0	323.31	849	20.7477	20.6351	20.6991	20.6373	20.5668	20.628	20.9266	20.5688	20.4845	20.6715	20.7907	21.2283
ARL6	Q9H0F7	ADP-ribosylation factor-like protein 6	20	20	2	87.1	87.1	10.8	21.097	0	323.31	561	13.9361	15.0027	13.4288	13.8524	13.1359	14.1616	11.6712	14.2676	13.9314	13.7361	13.9067	14.674
FAU	P35544	Ubiquitin-like protein FUBI	2	2	2	86.5	86.5	86.5	7.7598	0	12.234	14	14.3701	13.5448	13.1356	13.0709	12.9145	16.642	14.0806	14.1569	15.1217	14.623	14.4679	14.172
CRABP1	P29762	Cellular retinoic acid-binding protein 1	18	18	17	86.1	86.1	86.1	15.565	0	186.19	844	17.2369	17.6322	17.3313	17.1949	17.536	17.5366	17.1319	17.1822	17.2356	17.0937	16.9971	17.3685
GDI1	P31150	Rab GDP dissociation inhibitor alpha	35	24	24	85.5	66.9	66.9	50.582	0	323.31	1253	20.3097	20.3332	20.2255	20.3736	20.3787	20.1609	20.3561	20.2668	20.3124	20.3758	20.2625	20.3826
YWHAE	P62258	14-3-3 protein epsilon	22	22	20	85.5	85.5	82.4	29.174	0	323.31	1808	23.6129	23.47	23.3857	23.289	23.5287	23.444	23.273	23.4212	23.4166	23.3885	23.4271	23.286
UCHL1	P09936	Ubiquitin carboxyl-terminal hydrolase isozyme L1	18	18	18	84.3	84.3	84.3	24.824	0	323.31	1224	23.3248	23.1991	23.3877	23.0924	23.1801	23.1278	23.1585	23.2277	23.3042	23.0652	23.1069	23.1678
GDI2	P50395	Rab GDP dissociation inhibitor beta	41	41	30	84	84	65.4	50.663	0	323.31	1952	22.7058	22.7542	22.6714	22.7847	22.7578	22.7287	22.7282	22.7775	22.7447	22.7496	22.7294	22.8319
PCBP1	Q15365	Poly(rC)-binding protein 1	16	16	13	84	84	71.3	37.497	0	323.31	809	21.8326	21.8526	21.7194	21.8318	21.813	21.7681	21.955	21.807	21.905	21.8171	21.7956	21.7808
TUBA1A;TUBA3E	Q71U36	Tubulin alpha-1A chain;Tubulin alpha-3E chain	44	44	3	84	84	6.2	50.135	0	323.31	4849	23.8426	23.9143	23.9282	23.8532	23.8368	23.9354	23.8864	23.9026	23.8128	23.8675	23.9188	23.9436
TUBA1C	Q9BQE3	Tubulin alpha-1C chain	42	7	4	84	21.4	15.1	49.895	0	261.71	186	21.1401	20.9574	21.3837	20.6188	21.2035	20.7939	21.285	21.2347	20.6856	20.8823	20.7857	20.5704
PPIA	P62937-2	Peptidyl-prolyl cis-trans isomerase A;Peptidyl-prolyl cis-trans isomerase A, N-terminally processed	10	2	2	83.8	8.6	8.6	11.418	0.00055999	-0.2531	64	16.2572	16.5096	16.3515	16.3885	16.5535	16.4068	16.1707	16.2875	16.5018	16.2556	16.2236	16.1158
HN1	Q9UK76	Hematological and neurological expressed 1 protein;Hematological and neurological expressed 1 protein, N-terminally processed	9	9	8	83.8	83.8	56.5	16.014	0	228.88	150	20.2017	20.1793	20.0128	20.0299	19.7852	19.9438	20.2963	20.3598	20.4806	19.8638	20.1099	20.1893
LDHA	P00338	L-lactate dehydrogenase A chain	27	27	2	83.7	83.7	6.3	36.688	0	323.31	3073	22.6626	22.5919	22.6191	22.6041	22.6517	22.6394	22.6729	22.6942	22.6786	22.5896	22.58	22.5599
NUTF2	P61970	Nuclear transport factor 2	5	5	5	82.7	82.7	82.7	14.478	0	141.03	331	21.6164	21.3756	21.2807	21.2884	21.2961	21.1508	21.165	21.0895	21.3386	21.1486	21.0147	21.1981
COPS8	Q99627	COP9 signalosome complex subunit 8	9	9	9	82.3	82.3	82.3	23.225	0	152.29	223	17.8015	17.6345	17.8007	17.572	17.9301	17.7469	18.7037	17.7551	17.9152	17.789	18.067	18.1205
GAPDH	P04406	Glyceraldehyde-3-phosphate dehydrogenase	26	26	2	82.1	82.1	10.7	36.053	0	323.31	6893	24.9484	24.9292	25.0466	25.0129	24.8468	25.02	24.9676	24.9859	24.8977	24.9843	24.9548	24.9203
LSM2	Q9Y333	U6 snRNA-associated Sm-like protein LSm2	6	6	6	82.1	82.1	82.1	10.834	0	136.34	319	20.0426	20.096	20.0996	20.1306	20.1403	20.1935	20.1602	20.1723	20.2595	20.1669	20.0584	20.0479
NME2	P22392-2	Nucleoside diphosphate kinase B	24	24	2	82	82	7.1	30.137	0	323.31	1700	23.4839	23.607	23.5758	23.5547	23.4707	23.5962	23.6583	23.6082	23.5698	23.5937	23.6192	23.5778
LDHA	P00338-3	L-lactate dehydrogenase A chain	26	1	1	81.4	5.5	5.5	39.837	0	5.153	12	15.1923	14.6954	15.4154	13.9711	13.6278	14.8947	14.9855	13.267	15.1662	15.6157	15.4954	15.7782
PAFAH1B3	Q15102	Platelet-activating factor acetylhydrolase IB subunit gamma	12	12	12	81.4	81.4	81.4	25.734	0	323.31	609	20.9478	20.8704	20.987	20.732	20.704	20.7035	20.7209	20.681	21.0297	20.8135	20.5959	20.4916
ATP5B	P06576	ATP synthase subunit beta, mitochondrial	32	32	32	81.1	81.1	81.1	56.559	0	323.31	2092	22.6847	22.6553	22.6673	22.5992	22.4978	22.6135	22.8769	22.6922	22.6947	22.6678	22.701	22.8537
ENO2	P09104	Gamma-enolase	25	22	21	81.1	72.6	67.5	47.268	0	323.31	1040	20.0683	19.9923	20.0057	19.9845	19.9278	19.9624	20.375	20.1531	20.2763	19.9425	19.9955	20.1024
ISOC1	Q96CN7	Isochorismatase domain-containing protein 1	16	16	16	80.9	80.9	80.9	32.236	0	323.31	1438	19.2476	19.055	19.2103	19.2946	19.0538	19.1475	19.2124	19.2175	19.2215	19.2831	19.2466	19.1417
GNB2L1	P63244	Guanine nucleotide-binding protein subunit beta-2-like 1;Guanine nucleotide-binding protein subunit beta-2-like 1, N-terminally processed	15	15	15	80.8	80.8	80.8	35.076	0	264.2	804	20.3683	20.4248	20.3542	20.3196	20.5347	20.157	20.438	20.1667	20.2571	20.3811	20.4493	20.6343
MYL12A	P19105	Myosin regulatory light chain 12A	13	1	1	80.7	17.5	17.5	19.794	0	85.313	38	16.5536	16.0244	16.6547	16.7398	16.1555	16.1207	16.9717	16.5677	16.643	16.7817	16.9038	16.4549
	P0DP25		9	9	9	80.5	80.5	80.5	16.837	0	89.988	193	18.5588	18.2764	17.857	17.4872	17.4333	17.4304	17.647	17.4191	17.6935	17.3236	17.1462	17.3475
DDX6	P26196	Probable ATP-dependent RNA helicase DDX6	29	29	29	80.5	80.5	80.5	54.416	0	323.31	1413	19.6683	19.6462	19.7189	19.6742	19.7028	19.7625	19.5857	19.6219	19.6925	19.655	19.6323	19.5362
MYL12B;MYL9	O14950	Myosin regulatory light chain 12B;Myosin regulatory light polypeptide 9	13	13	1	80.2	80.2	17.4	19.779	0	323.31	510	21.8029	21.819	21.8657	21.8842	21.8854	21.6834	21.8778	21.9474	22.0323	21.8723	21.839	21.8215
FSCN1	Q16658	Fascin	39	39	39	80.1	80.1	80.1	54.529	0	323.31	2688	21.3157	21.3035	21.3276	21.3568	21.3166	21.3311	21.2911	21.3994	21.2359	21.2088	21.2784	21.2964
ILF2	Q12905	Interleukin enhancer-binding factor 2	24	24	24	79.7	79.7	79.7	43.062	0	323.31	1243	20.6109	20.408	20.6417	20.5915	20.5506	20.6594	20.6504	20.6102	20.5434	20.759	20.7128	20.6805
FKBP1A	P62942	Peptidyl-prolyl cis-trans isomerase FKBP1A	9	9	9	79.6	79.6	79.6	11.951	0	106.44	415	20.1048	20.1831	20.0679	20.0418	20.7873	20.1944	19.9941	20.378	20.3383	19.6325	19.7825	19.9086
TXN	P10599	Thioredoxin	8	8	8	79	79	79	11.737	0	40.657	537	22.6422	22.6753	22.7228	22.4736	22.5308	22.4933	22.6175	22.5708	22.6088	22.4999	22.602	22.8254
EIF5A;EIF5AL1	P63241	Eukaryotic translation initiation factor 5A-1;Eukaryotic translation initiation factor 5A-1-like	16	16	16	78.6	78.6	78.6	16.832	0	323.31	1710	22.3104	22.4792	22.4361	22.0824	22.1733	22.3518	22.3897	22.2955	22.4501	22.1721	22.3184	22.5347
HSPE1	P61604	10 kDa heat shock protein, mitochondrial	11	11	10	78.4	78.4	71.6	10.932	0	78.701	718	23.3111	23.8989	23.7806	22.89	22.7091	24.1298	23.1013	23.1969	23.1505	23.2199	22.9692	23.0651
PPP1R14B	Q96C90	Protein phosphatase 1 regulatory subunit 14B	8	8	6	78.2	78.2	63.3	15.911	0	237.88	339	18.0527	18.1013	17.5938	17.6914	17.7478	17.7044	17.6147	18.0055	17.9745	17.9376	17.7706	17.9123
DYNLRB1	Q9NP97	Dynein light chain roadblock-type 1	6	6	6	78.1	78.1	78.1	10.921	0	45.947	150	19.1802	19.3582	19.3061	18.7747	18.8292	18.8828	19.0885	19.2404	19.2226	18.8327	19.0237	19.3058
ACTN4	O43707	Alpha-actinin-4	55	55	37	78	78	64.3	104.85	0	323.31	2110	21.7536	21.7431	21.8571	21.759	21.8096	21.6063	21.6886	21.7441	21.6977	21.6994	21.6799	21.5611
RCN2	Q14257	Reticulocalbin-2	18	18	18	77.9	77.9	77.9	36.876	0	323.31	678	20.1908	20.1331	20.0374	19.8363	19.864	19.933	20.4119	20.2319	20.4628	19.96	20.2348	20.1245
PARK7	Q99497	Protein deglycase DJ-1	14	14	14	77.8	77.8	77.8	19.891	0	323.31	647	21.1248	21.1022	21.0995	20.9906	21.1663	21.1654	21.0142	21.0191	21.2169	21.1082	20.8435	20.9509
USMG5	Q96IX5	Up-regulated during skeletal muscle growth protein 5	4	4	4	77.6	77.6	77.6	6.4575	0	136.11	152	18.3052	18.3371	18.6725	17.94	18.1774	18.4081	18.542	18.1514	18.0182	18.0477	18.2579	18.2647
HSPD1	P10809	60 kDa heat shock protein, mitochondrial	44	44	44	77.5	77.5	77.5	61.054	0	323.31	4970	24.0113	24.0102	24.1166	23.9264	23.9455	23.9507	24.0155	24.0425	24.1819	24.0435	24.0556	24.1531
TUBB2A	Q13885	Tubulin beta-2A chain	33	2	2	77.5	11.5	11.5	49.906	0.00069832	-0.3381	45	15.1265	15.1775	15.0632	15.4341	15.5446	13.8307	15.3814	14.7926	14.7974	15.458	15.6239	15.8322
TUBB2B	Q9BVA1	Tubulin beta-2B chain	33	8	1	77.5	26.1	2.7	49.953	0	323.31	426	22.0573	21.9449	22.0965	22.0683	22.0757	21.9584	22.0569	22.0657	22.1692	22.0393	21.997	22.1434
ENO1	P06733	Alpha-enolase	31	31	7	77.4	77.4	15.9	47.168	0	323.31	3691	21.8082	21.8708	21.7347	21.7122	21.6651	21.6722	21.9449	21.8021	21.7856	21.7452	21.8566	21.9403
VCP	P55072	Transitional endoplasmic reticulum ATPase	57	57	57	77.4	77.4	77.4	89.321	0	323.31	2248	21.1536	21.1356	21.1461	21.1495	21.0759	21.0579	21.2393	21.1097	20.9538	21.0633	21.1267	21.2587
GRWD1	Q9BQ67	Glutamate-rich WD repeat-containing protein 1	18	18	18	77.4	77.4	77.4	49.419	0	148.6	470	18.1762	18.3686	18.5108	18.1237	18.4611	18.3082	18.0604	18.2062	18.2948	18.1189	17.9808	18.0636
EIF1B	O60739	Eukaryotic translation initiation factor 1b	7	2	2	77	40.7	40.7	12.823	0	56.474	118	17.9206	18.0623	17.9112	17.8363	18.0786	17.7188	17.7448	17.8108	17.9044	17.873	17.5385	17.7231
PCNA	P12004	Proliferating cell nuclear antigen	14	14	14	77	77	77	28.768	0	323.31	526	20.9225	21.127	20.976	20.9949	20.7127	20.7182	21.1738	20.9209	21.1602	21.149	21.0869	21.3995
EIF1	P41567	Eukaryotic translation initiation factor 1	8	8	3	77	77	40.7	12.732	0	323.31	379	20.9877	21.1882	21.0817	20.9887	21.0668	21.0054	21.0647	21.1097	21.3695	21.0423	21.0425	20.9834
TAGLN2	P37802	Transgelin-2	13	13	12	76.9	76.9	69.8	22.391	0	323.31	725	19.3593	19.5599	19.4486	19.2931	19.3478	19.0394	19.5126	19.3786	19.3632	19.1787	19.3928	19.4041
VDAC1	P21796	Voltage-dependent anion-selective channel protein 1	18	18	17	76.3	76.3	71	30.772	0	323.31	880	20.8625	20.5626	20.7228	20.7809	20.6634	20.4332	21.0018	20.6507	20.6973	20.8165	20.8835	21.0851
ARF1	P84077	ADP-ribosylation factor 1	12	12	4	76.2	76.2	21.5	20.697	0	323.31	574	22.0775	21.8264	21.9383	22.0372	21.9035	21.9215	22.0258	22.0421	22.0443	21.9999	22.0177	22.0727
ALDOA	P04075	Fructose-bisphosphate aldolase A	24	24	21	76.1	76.1	68.4	39.42	0	323.31	2244	21.6374	21.7773	21.8894	21.8083	21.8897	21.9087	21.7723	21.7585	21.7963	21.7492	21.7411	21.6575
ACTN1	P12814	Alpha-actinin-1	51	34	30	76.1	56.7	51.6	103.06	0	323.31	1763	20.8579	20.8632	21.0193	20.9217	20.8967	20.7162	20.9029	20.8787	20.8313	20.9383	20.9075	20.7476
ARF4	P18085	ADP-ribosylation factor 4	11	7	6	76.1	47.2	41.7	20.511	0	142.7	312	18.5533	18.3044	18.3962	18.2589	18.3899	18.7183	18.3006	18.2388	18.3441	18.6784	18.3833	18.2704
PGAM1	P18669	Phosphoglycerate mutase 1	20	20	15	76	76	62.2	28.804	0	323.31	1469	20.9292	20.8984	20.9071	20.867	20.847	20.9893	20.9563	20.9835	20.9836	20.8896	20.9338	20.8317
PCBD1	P61457	Pterin-4-alpha-carbinolamine dehydratase	5	5	5	76	76	76	11.999	0	66.574	122	19.7447	19.4692	19.4165	19.6299	19.4765	19.4948	19.3471	19.6278	19.8151	19.6207	19.6563	19.3028
NDUFA11	Q86Y39	NADH dehydrogenase [ubiquinone] 1 alpha subcomplex subunit 11	6	6	6	75.9	75.9	75.9	14.852	0	89.06	241	20.1055	20.0815	20.1876	20.0675	20.2209	20.1513	20.0689	20.1219	20.1187	20.1495	20.1162	19.9963
UBA1	P22314	Ubiquitin-like modifier-activating enzyme 1	51	51	51	75.8	75.8	75.8	117.85	0	323.31	2857	21.5793	21.4057	21.4156	21.5306	21.4685	21.4327	21.5897	21.4915	21.5152	21.5193	21.5119	21.5673
TUBB4B	P68371	Tubulin beta-4B chain	35	35	1	75.7	75.7	2.7	49.83	0	323.31	3768	24.8611	25.0209	24.991	24.9502	24.924	25.0403	24.8935	25.0092	24.8993	24.9518	24.9487	24.9399
MAPRE1	Q15691	Microtubule-associated protein RP/EB family member 1	14	14	14	75.7	75.7	75.7	29.999	0	197.45	667	20.3523	20.1365	20.2271	20.2131	20.1515	20.0922	20.3504	20.1608	20.3372	20.3115	20.2831	20.473
RBP1	P09455	Retinol-binding protein 1	10	10	10	75.6	75.6	75.6	15.85	0	323.31	468	17.6499	17.7875	17.8182	17.4868	17.5714	17.6481	17.6125	17.5938	17.5757	17.4718	17.4576	17.3158
MYL6	P60660	Myosin light polypeptide 6	7	5	1	75.5	59.6	17.9	16.93	0	3.1183	70	21.4544	21.0401	20.8168	20.7701	20.6694	20.5013	20.6034	20.7972	20.97	20.6195	20.4697	20.358
PEBP1	P30086	Phosphatidylethanolamine-binding protein 1;Hippocampal cholinergic neurostimulating peptide	12	12	12	75.4	75.4	75.4	21.057	0	323.31	871	22.1368	21.9689	22.1607	21.8935	21.8998	21.9961	22.0408	21.8173	22.2126	21.8767	21.9435	22.0396
MTPN	P58546	Myotrophin	6	6	6	75.4	75.4	75.4	12.895	0	97.342	135	19.0172	18.1215	17.9742	17.6919	17.3159	17.3232	17.5165	17.269	17.6455	17.6565	17.0924	17.7895
EEF1G	P26641	Elongation factor 1-gamma	25	25	25	75.3	75.3	75.3	50.118	0	323.31	1450	22.6361	22.4102	22.4967	22.5587	22.4697	22.5334	22.6531	22.569	22.4661	22.6266	22.6988	22.7946
ATIC	P31939	Bifunctional purine biosynthesis protein PURH;Phosphoribosylaminoimidazolecarboxamide formyltransferase;IMP cyclohydrolase	33	33	33	75.3	75.3	75.3	64.615	0	323.31	1438	20.2395	20.1206	20.1833	20.0774	20.2085	20.297	20.1881	20.1724	20.2326	20.1647	20.194	20.356
PPIA	P62937	Peptidyl-prolyl cis-trans isomerase A;Peptidyl-prolyl cis-trans isomerase A, N-terminally processed	14	14	5	75.2	75.2	18.8	18.012	0	323.31	1762	24.7332	24.914	24.7021	24.7138	24.72	24.9106	24.9475	24.8271	24.9098	24.6989	24.8177	25.0077
TUBB4A	P04350	Tubulin beta-4A chain	33	7	5	75	15.5	11.3	49.585	0	66.653	268	19.7379	19.8732	19.8997	19.6343	19.6861	19.9737	19.6085	19.6947	19.6962	19.5806	19.5485	19.5894
PFN2	P35080-2	Profilin-2	7	7	7	75	75	75	15.088	0	211.86	228	19.7435	19.3385	19.5546	19.4461	19.4992	19.3339	19.9286	19.676	19.6357	19.5915	19.753	19.9597
VIM	P08670	Vimentin	46	44	38	74.9	72.3	66.3	53.651	0	323.31	1553	21.6916	22.5007	22.429	21.8307	21.8246	22.3801	21.6672	21.8654	21.6449	21.7155	21.7354	21.6423
PCMT1	P22061	Protein-L-isoaspartate(D-aspartate) O-methyltransferase	12	12	12	74.9	74.9	74.9	24.636	0	182.58	469	20.9994	21.2242	21.2833	20.942	20.9269	21.2858	21.0522	20.9725	21.2123	20.9704	20.9628	20.9136
IPO5	O00410	Importin-5	52	52	51	74.7	74.7	73.7	123.63	0	323.31	2416	20.2106	20.3133	20.1608	20.2347	20.272	20.2667	20.2216	20.1747	20.2156	20.2614	20.2045	20.2496
NPM3	O75607	Nucleoplasmin-3	7	7	7	74.7	74.7	74.7	19.343	0	323.31	281	19.0089	19.4088	19.2476	19.3085	19.3967	19.299	19.0067	19.2358	19.3647	19.2274	19.3039	19.1338
CFL1	P23528	Cofilin-1	17	17	13	74.7	74.7	56	18.502	0	323.31	1566	22.7618	22.9485	22.7118	22.7436	22.7405	22.6292	22.7767	22.7186	22.7133	22.6849	22.7094	22.842
PAFAH1B2	P68402	Platelet-activating factor acetylhydrolase IB subunit beta	9	9	9	74.7	74.7	74.7	25.569	0	323.31	616	20.8118	20.677	20.7394	20.6895	20.8081	20.6068	20.5796	20.6958	20.7777	20.7192	20.6664	20.6934
HSD17B10	Q99714	3-hydroxyacyl-CoA dehydrogenase type-2	11	11	11	74.7	74.7	74.7	26.923	0	323.31	717	20.7931	20.2815	20.5558	20.2673	20.3891	20.2721	20.8114	20.6621	20.8424	20.7673	20.9353	21.1793
TKT	P29401	Transketolase	29	29	29	74.5	74.5	74.5	67.877	0	323.31	3018	21.8977	22.0138	21.9997	21.98	22.0543	21.9948	21.9125	21.9715	21.8654	21.9607	21.933	21.9541
ARHGDIA	P52565	Rho GDP-dissociation inhibitor 1	13	13	12	74.5	74.5	69.1	23.207	0	323.31	1303	20.2177	20.0626	20.3352	19.9062	20.0856	20.1033	20.1463	19.8827	19.8884	19.9616	20.0184	20.0803
GLO1	Q04760	Lactoylglutathione lyase	11	11	11	74.5	74.5	74.5	20.777	0	163.66	465	20.3079	20.4755	20.4474	20.235	20.1776	20.2624	20.2971	20.1768	20.3105	20.2817	20.3203	20.3591
APRT	P07741	Adenine phosphoribosyltransferase	9	9	9	74.4	74.4	74.4	19.608	0	195.92	327	20.5652	20.6523	20.4571	20.6351	20.6219	20.6581	20.5169	20.5877	20.6732	20.6145	20.545	20.5444
HSPBP1	Q9NZL4	Hsp70-binding protein 1	18	18	18	74.4	74.4	74.4	39.302	0	323.31	614	19.0161	18.9068	18.834	18.8328	18.8927	18.8132	18.9227	18.9192	19.1058	18.9531	19.0049	19.1596
BANF1	O75531	Barrier-to-autointegration factor;Barrier-to-autointegration factor, N-terminally processed	5	5	5	74.2	74.2	74.2	10.058	0	10.8	97	18.2168	17.4886	17.504	16.7944	16.7441	16.9428	16.6843	17.0714	17.1219	16.9509	16.7833	17.1984
PPP1CA	P62136	Serine/threonine-protein phosphatase PP1-alpha catalytic subunit	19	5	5	74.2	29.4	29.4	37.512	0	68.644	26	13.52	15.6277	17.9825	15.5634	15.27	15.951	14.0492	17.8952	14.8444	18.7166	16.8679	15.533
HSPA8	P11142	Heat shock cognate 71 kDa protein	42	42	32	74.1	74.1	64.9	70.897	0	323.31	3976	22.6696	22.8241	22.7638	22.6708	22.7158	22.8361	22.6532	22.6737	22.7383	22.6553	22.6352	22.8368
PPP2CA;PPP2CB	P67775	Serine/threonine-protein phosphatase 2A catalytic subunit alpha isoform;Serine/threonine-protein phosphatase 2A catalytic subunit beta isoform	14	14	13	74.1	74.1	69.3	35.594	0	323.31	785	20.7466	20.9158	20.9155	20.7087	20.9922	20.7382	20.6875	20.6468	20.7554	20.8608	20.6647	20.7003
CARHSP1	Q9Y2V2	Calcium-regulated heat stable protein 1	9	9	8	74.1	74.1	73.5	15.892	0	118.38	138	19.7261	19.8215	19.7699	19.5641	19.6603	19.6948	19.7	19.8926	20.1954	19.8351	19.7757	19.8055
PKM	P14618	Pyruvate kinase PKM	41	41	6	74	74	10	57.936	0	323.31	2979	22.849	22.8617	22.8994	22.8848	22.8622	22.8932	22.8185	22.8866	22.8042	22.8356	22.7574	22.846
[truncated: 6,024 more rows]
