# Supplementary material for: Schwann cell plasticity regulates neuroblastic tumor cell differentiation via epidermal growth factor-like protein 8
Source: Nat Commun. 2021 Mar 12;12:1624. doi: 10.1038/s41467-021-21859-0 (PMC7954855; doi:10.1038/s41467-021-21859-0)
Supplement: Supplementary file 7 — Supplementary Data 3 [file 41467_2021_21859_MOESM7_ESM.xlsx]

## Sheet: Phosphoproteomics_STA-NB-6
Gene names	UniProt ID	Protein names	Modified Amino Acid	Position of modification in protein	Localization probability	Sequence window	Phospho (STY) Probabilities	PEP	Score	Score for localization	Mass error [ppm]	Intensity STA-NB-6_0min_A	Intensity STA-NB-6_0min_B	Intensity STA-NB-6_0min_C	Intensity STA-NB-6_15min_A	Intensity STA-NB-6_15min_B	Intensity STA-NB-6_15min_C	Intensity STA-NB-6_30min_A	Intensity STA-NB-6_30min_B	Intensity STA-NB-6_30min_C	Intensity STA-NB-6_60min_A	Intensity STA-NB-6_60min_B	Intensity STA-NB-6_60min_C
TOP2B	Q02880-2	DNA topoisomerase 2-beta	S	1370	1	LRRAAAERPKYTFDFSEEEDDDADDDDDDNN	YTFDFS(1)EEEDDDADDDDDDNNDLEELK	0	605.77	540.19	-0.60024	20.8996	21.2606	20.6146	20.1443	20.5989	20.4205	20.7431	20.7253	20.8541	20.9226	21.1089	21.217
MAP1B	P46821	Microtubule-associated protein 1B;MAP1B heavy chain;MAP1 light chain LC1	S	1154	0.999999	PRDVMSDETNNEETESPSQEFVNITKYESSL	DVMSDETNNEETES(1)PSQEFVNITK	0	593.67	445.09	4.2398	22.0432	22.6589	22.1096	21.6936	22.086	21.9893	21.8003	21.7643	22.6148	22.3849	22.5467	22.8263
MAP1B	P46821	Microtubule-associated protein 1B;MAP1B heavy chain;MAP1 light chain LC1	S	1154	0.999999	PRDVMSDETNNEETESPSQEFVNITKYESSL	DVMSDETNNEETES(1)PSQEFVNITK	0	593.67	445.09	4.2398	14.5149	14.024	15.5338	18.0341	18.2387	18.273	17.7134	17.9445	18.0633	17.7108	17.2341	17.578
NOC2L	Q9Y3T9	Nucleolar complex protein 2 homolog	S	26	1	LAELTVDEFLASGFDSESESESENSPQAETR	LAELTVDEFLASGFDS(1)ES(1)ES(1)ESENS(1)PQAETR	0	573.49	573.49	0.14128	19.5329	19.4292	18.9454	14.8516	18.8327	18.9161	15.1814	18.9184	19.0581	18.9093	19.1766	19.2827
NOC2L	Q9Y3T9	Nucleolar complex protein 2 homolog	S	28	1	ELTVDEFLASGFDSESESESENSPQAETREA	LAELTVDEFLASGFDS(1)ES(1)ES(1)ESENS(1)PQAETR	0	573.49	573.49	0.14128	19.5329	19.4292	18.9454	15.3064	18.8327	18.9161	14.217	18.9184	19.0581	18.9093	19.1766	19.2827
NOC2L	Q9Y3T9	Nucleolar complex protein 2 homolog	S	26	1	LAELTVDEFLASGFDSESESESENSPQAETR	LAELTVDEFLASGFDS(1)ES(1)ES(1)ESENS(1)PQAETR	0	573.49	573.49	0.14128	16.8068	16.9565	17.1563	16.6887	17.8453	17.4403	17.5148	16.6444	16.6227	17.5793	16.8406	15.4208
NOC2L	Q9Y3T9	Nucleolar complex protein 2 homolog	S	28	1	ELTVDEFLASGFDSESESESENSPQAETREA	LAELTVDEFLASGFDS(1)ES(1)ES(1)ESENS(1)PQAETR	0	573.49	573.49	0.14128	16.8068	16.9565	17.1563	16.6887	17.8453	17.4403	17.5148	16.6444	16.6227	17.5793	16.8406	15.4208
NOC2L	Q9Y3T9	Nucleolar complex protein 2 homolog	S	30	0.999869	TVDEFLASGFDSESESESENSPQAETREARE	LAELTVDEFLASGFDS(1)ES(1)ES(1)ESENS(1)PQAETR	0	573.49	573.49	0.14128	20.9936	21.5987	21.1511	21.2126	20.9858	20.7317	20.9652	20.9851	20.5268	21.0491	20.8738	20.3908
WAC	Q9BTA9	WW domain-containing adapter protein with coiled-coil	S	436	0.999983	SQAAQLSTQAQPSNQSPMSLTSDASSPRSYV	FLTAGPSAFNITSLISQAAQLSTQAQPSNQS(1)PMSLTS(0.006)DAS(0.074)S(0.92)PR	0	557.03	512.93	0.87001	18.9553	19.5412	19.6017	19.3458	19.3115	19.0184	19.35	19.3477	19.1147	19.2723	19.3507	19.3845
WAC	Q9BTA9	WW domain-containing adapter protein with coiled-coil	S	446	0.995105	QPSNQSPMSLTSDASSPRSYVSPRISTPQTN	FLTAGPSAFNITSLISQAAQLSTQAQPSNQS(0.999)PMS(0.001)LTS(0.001)DAS(0.004)S(0.995)PR	0	556.91	517.5	1.2864	16.1841	13.4692	20.1618	14.5289	15.9463	20.2967	20.3307	20.3544	20.4441	19.9647	16.0791	20.1169
WAC	Q9BTA9	WW domain-containing adapter protein with coiled-coil	S	446	0.995105	QPSNQSPMSLTSDASSPRSYVSPRISTPQTN	FLTAGPSAFNITSLISQAAQLSTQAQPSNQS(0.999)PMS(0.001)LTS(0.001)DAS(0.004)S(0.995)PR	0	556.91	517.5	1.2864	19.599	19.5092	19.5789	19.1913	18.9919	14.6252	19.2419	13.8089	18.6991	12.4609	14.0494	13.61
EIF3B	P55884	Eukaryotic translation initiation factor 3 subunit B	S	154	1	EPRALENGDADEPSFSDPEDFVDDVSEEELL	ALENGDADEPS(1)FS(1)DPEDFVDDVS(1)EEELLGDVLK	0	547.37	358.98	2.0993	19.4563	19.1071	19.5997	19.6833	19.3333	19.237	20.8721	19.6477	19.6706	19.8434	19.4071	19.4678
EIF3B	P55884	Eukaryotic translation initiation factor 3 subunit B	S	152	1	EAEPRALENGDADEPSFSDPEDFVDDVSEEE	ALENGDADEPS(1)FS(1)DPEDFVDDVS(1)EEELLGDVLK	0	547.37	358.98	2.0993	20.492	20.8022	20.5302	20.2414	20.5289	20.4575	20.0386	20.4513	20.2464	20.6751	20.5352	20.4212
EIF3B	P55884	Eukaryotic translation initiation factor 3 subunit B	S	154	1	EPRALENGDADEPSFSDPEDFVDDVSEEELL	ALENGDADEPS(1)FS(1)DPEDFVDDVS(1)EEELLGDVLK	0	547.37	358.98	2.0993	20.492	20.8022	20.5302	20.2414	20.5289	20.4575	20.0386	20.4513	20.2464	20.6751	20.5352	20.4212
EIF3B	P55884	Eukaryotic translation initiation factor 3 subunit B	S	152	1	EAEPRALENGDADEPSFSDPEDFVDDVSEEE	ALENGDADEPS(1)FS(1)DPEDFVDDVS(1)EEELLGDVLK	0	547.37	358.98	2.0993	22.6496	23.3456	22.4089	22.5435	22.3213	22.0702	22.41	22.1669	21.9053	22.2856	22.0965	21.8681
EIF3B	P55884	Eukaryotic translation initiation factor 3 subunit B	S	154	1	EPRALENGDADEPSFSDPEDFVDDVSEEELL	ALENGDADEPS(1)FS(1)DPEDFVDDVS(1)EEELLGDVLK	0	547.37	358.98	2.0993	22.6496	23.3456	22.4089	22.5435	22.3213	22.0702	22.41	22.1669	21.9053	22.2856	22.0965	21.8681
MYBBP1A	Q9BQG0	Myb-binding protein 1A	S	775	1	LMTVLQAGKALGGEDSENEEELGDEAMMALD	ALGGEDS(1)ENEEELGDEAMMALDQSLASLFAEQK	0	530.27	224.74	-1.1078	18.6955	18.5837	18.4167	18.9315	18.3064	18.1551	18.6621	18.8461	19.0528	19.1991	18.7449	18.8573
MARCKSL1	P49006	MARCKS-related protein	S	116	0.974869	SGLSFKRNRKEGGGDSSASSPTEEEQEQGEI	EGGGDS(0.975)S(0.025)AS(0.002)S(0.998)PTEEEQEQGEIGACSDEGTAQEGK	0	506.63	506.63	-1.4223	20.2654	20.3008	14.8951	19.4997	20.4898	20.4276	13.4404	14.6057	20.2673	20.2007	18.6183	14.9347
MARCKSL1	P49006	MARCKS-related protein	S	120	0.998298	FKRNRKEGGGDSSASSPTEEEQEQGEIGACS	EGGGDS(0.975)S(0.025)AS(0.002)S(0.998)PTEEEQEQGEIGACSDEGTAQEGK	0	506.63	506.63	-1.4223	20.2654	20.3008	15.4589	19.4997	20.4898	20.4276	20.3428	15.859	20.2673	20.2007	20.3994	20.6799
MICAL1	Q8TDZ2	Protein-methionine sulfoxide oxidase MICAL1	S	875	0.999966	QALVAMEKEEKESPFSSEEEEEDVPLDSDVE	EEKES(1)PFS(1)S(1)EEEEEDVPLDSDVEQALQTFAK	0	500.03	60.636	0.10103	18.177	18.1873	17.8885	18.044	17.8936	17.5521	18.0104	17.5454	17.4169	17.5272	17.4287	17.2954
MICAL1	Q8TDZ2	Protein-methionine sulfoxide oxidase MICAL1	S	876	0.999966	ALVAMEKEEKESPFSSEEEEEDVPLDSDVEQ	EEKES(1)PFS(1)S(1)EEEEEDVPLDSDVEQALQTFAK	0	500.03	60.636	0.10103	18.177	18.1873	17.8885	18.044	17.8936	17.5521	18.0104	17.5454	17.4169	17.5272	17.4287	17.2954
MICAL1	Q8TDZ2	Protein-methionine sulfoxide oxidase MICAL1	S	875	0.999966	QALVAMEKEEKESPFSSEEEEEDVPLDSDVE	EEKES(1)PFS(1)S(1)EEEEEDVPLDSDVEQALQTFAK	0	500.03	60.636	0.10103	13.5365	15.1327	13.9596	14.6092	14.1704	13.6416	13.959	13.5894	12.8748	14.0702	15.0392	15.1063
MICAL1	Q8TDZ2	Protein-methionine sulfoxide oxidase MICAL1	S	876	0.999966	ALVAMEKEEKESPFSSEEEEEDVPLDSDVEQ	EEKES(1)PFS(1)S(1)EEEEEDVPLDSDVEQALQTFAK	0	500.03	60.636	0.10103	14.181	13.7984	15.1953	14.6092	14.1704	13.6416	13.959	13.5894	12.8748	13.6485	14.159	15.0143
MARCKS	P29966	Myristoylated alanine-rich C-kinase substrate	S	118	0.999795	VEKEAPAEGEAAEPGSPTAAEGEAASAASST	EAPAEGEAAEPGS(1)PTAAEGEAASAASSTSSPK	0	495.18	419.42	0.71675	22.4314	22.6209	22.5663	22.9212	22.8218	22.6616	22.8213	22.898	22.7826	23.1832	23.3442	23.2798
MARCKS	P29966	Myristoylated alanine-rich C-kinase substrate	S	118	0.999795	VEKEAPAEGEAAEPGSPTAAEGEAASAASST	EAPAEGEAAEPGS(1)PTAAEGEAASAASSTSSPK	0	495.18	419.42	0.71675	14.5741	18.4731	19.1197	13.9085	19.1091	18.7726	18.463	18.6257	14.3074	18.5477	18.8378	18.4156
ABCF1	Q8NE71	ATP-binding cassette sub-family F member 1	S	228	1	PPKQGKEKAKKAEQGSEEEGEGEEEEEEGGE	KAEQGS(1)EEEGEGEEEEEEGGES(1)KADDPYAHLSK	0	493.25	208.06	2.6893	16.451	16.6555	16.6345	17.4716	17.428	17.7721	17.2343	17.5478	17.6376	17.2313	17.2347	16.9842
ABCF1	Q8NE71	ATP-binding cassette sub-family F member 1	S	228	1	PPKQGKEKAKKAEQGSEEEGEGEEEEEEGGE	KAEQGS(1)EEEGEGEEEEEEGGES(1)KADDPYAHLSK	0	493.25	208.06	2.6893	16.1291	16.3805	16.5432	16.9325	17.1025	17.0771	16.8589	17.014	17.0354	16.5707	16.6843	15.2274
RPLP0;RPLP0P6	P05388	60S acidic ribosomal protein P0;60S acidic ribosomal protein P0-like	S	307	1	AAAPAKVEAKEESEESDEDMGFGLFD_____	VEAKEES(1)EES(1)DEDMGFGLFD	0	488.32	61.968	2.8725	15.2761	15.6758	14.9469	15.6134	15.7082	15.1135	15.6428	15.4833	16.3088	16.3421	15.8667	16.1516
RPLP0;RPLP0P6	P05388	60S acidic ribosomal protein P0;60S acidic ribosomal protein P0-like	S	304	1	PAAAAAPAKVEAKEESEESDEDMGFGLFD__	VEAKEES(1)EES(1)DEDMGFGLFD	0	488.32	61.968	2.8725	19.9945	21.2324	19.8252	20.3516	20.1906	19.6846	20.2088	19.6675	19.7056	20.606	19.9005	19.6685
RPLP0;RPLP0P6	P05388	60S acidic ribosomal protein P0;60S acidic ribosomal protein P0-like	S	307	1	AAAPAKVEAKEESEESDEDMGFGLFD_____	VEAKEES(1)EES(1)DEDMGFGLFD	0	488.32	61.968	2.8725	19.9945	21.2324	19.8252	20.3516	20.1906	19.6846	20.2088	19.6675	19.7056	20.606	19.9005	19.6685
SCG2	P13521	Secretogranin-2;Secretoneurin;Manserin	S	532	1	EIINSNQVKRVPGQGSSEDDLQEEEQIEQAI	RVPGQGS(1)S(1)EDDLQEEEQIEQAIK	0	486.87	160.42	-1.8074	21.6312	21.545	21.5362	21.4871	21.6636	21.4176	21.4842	21.4393	21.3511	21.4109	21.4651	21.4294
SCG2	P13521	Secretogranin-2;Secretoneurin;Manserin	S	532	1	EIINSNQVKRVPGQGSSEDDLQEEEQIEQAI	RVPGQGS(1)S(1)EDDLQEEEQIEQAIK	0	486.87	160.42	-1.8074	16.7875	16.6569	17.124	16.6475	16.6744	17.1302	16.6266	16.7102	16.8628	16.2497	16.6233	16.5752
NOTCH2	Q04721	Neurogenic locus notch homolog protein 2;Notch 2 extracellular truncation;Notch 2 intracellular domain	S	1845	0.999977	TPLMLASLRGGSSDLSDEDEDAEDSSANIIT	GGS(0.5)S(0.5)DLS(1)DEDEDAEDSSANIITDLVYQGASLQAQTDR	0	484.62	422.02	1.6113	15.5118	17.8454	17.968	14.9562	17.4153	16.4239	16.9939	17.2648	18.0728	14.7929	17.9487	18.1607
NOTCH2	Q04721	Neurogenic locus notch homolog protein 2;Notch 2 extracellular truncation;Notch 2 intracellular domain	S	1842	0.998302	DGCTPLMLASLRGGSSDLSDEDEDAEDSSAN	GGS(0.998)S(0.998)DLS(0.997)DEDEDAEDS(0.004)S(0.003)ANIITDLVYQGASLQAQTDR	0	484.62	65.553	1.5585	19.4383	19.8138	19.7662	19.2994	19.554	19.3854	19.3759	19.0738	19.5274	19.7435	19.5233	19.3894
NOTCH2	Q04721	Neurogenic locus notch homolog protein 2;Notch 2 extracellular truncation;Notch 2 intracellular domain	S	1845	0.999977	TPLMLASLRGGSSDLSDEDEDAEDSSANIIT	GGS(0.5)S(0.5)DLS(1)DEDEDAEDSSANIITDLVYQGASLQAQTDR	0	484.62	422.02	1.6113	19.4383	19.8138	19.7662	19.2994	19.554	19.3854	19.3759	19.0738	19.5274	19.7435	19.5233	19.3894
EIF3D	O15371	Eukaryotic translation initiation factor 3 subunit D	S	528	0.999962	NKQVIRVYSLPDGTFSSDEDEEEEEEEEEEE	VYSLPDGTFS(1)S(1)DEDEEEEEEEEEEEEEEET	0	482.7	409.69	-0.98977	18.4022	19.0832	19.0256	19.5722	18.6124	19.1009	19.4696	18.8614	19.183	19.4112	19.5896	19.1015
EIF3D	O15371	Eukaryotic translation initiation factor 3 subunit D	S	529	0.999986	KQVIRVYSLPDGTFSSDEDEEEEEEEEEEEE	VYSLPDGTFS(1)S(1)DEDEEEEEEEEEEEEEEET	0	482.7	409.69	-0.98977	18.4022	19.0832	19.0256	19.5722	18.6124	19.1009	19.4696	18.8614	19.183	19.4112	19.5896	19.1015
CD2BP2	O95400	CD2 antigen cytoplasmic tail-binding protein 2	S	139	1	DWVKIRERPPGQRQASDSEEEDSLGQTSMSA	QAS(1)DS(1)EEEDSLGQTSMSAQALLEGLLELLLPR	0	480.48	413.09	-0.73476	21.0556	21.1184	21.1894	20.9034	19.8195	20.1275	20.7036	20.2971	20.1905	20.2644	20.0874	19.6322
CD2BP2	O95400	CD2 antigen cytoplasmic tail-binding protein 2	S	141	1	VKIRERPPGQRQASDSEEEDSLGQTSMSAQA	QAS(1)DS(1)EEEDSLGQTSMSAQALLEGLLELLLPR	0	480.48	480.48	-0.12549	21.0556	21.1184	21.1894	20.9034	19.8195	20.1275	20.7036	20.2971	20.1905	20.2644	20.0874	19.6322
RIC8A	Q9NPQ8	Synembryn-A	S	523	1	TSLQDAMCETMEQQLSSDPDSDPD_______	GHLTSLQDAMCETMEQQLS(1)S(1)DPDS(1)DPD	0	473.15	391.77	0.34725	18.9945	19.8317	19.6039	19.8834	20.047	19.5473	20.0495	19.6691	19.5545	19.979	19.4918	19.4213
RIC8A	Q9NPQ8	Synembryn-A	S	524	1	SLQDAMCETMEQQLSSDPDSDPD________	GHLTSLQDAMCETMEQQLS(1)S(1)DPDS(1)DPD	0	473.15	391.77	0.34725	18.9945	19.8317	19.6039	19.8834	20.047	19.5473	20.0495	19.6691	19.5545	19.979	19.4918	19.4213
RIC8A	Q9NPQ8	Synembryn-A	S	528	1	AMCETMEQQLSSDPDSDPD____________	GHLTSLQDAMCETMEQQLS(1)S(1)DPDS(1)DPD	0	473.15	312.49	-1.2232	18.9945	19.8317	19.6039	19.8834	20.047	19.5473	20.0495	19.6691	19.5545	19.979	19.4918	19.4213
HNRNPC	P07910-2	Heterogeneous nuclear ribonucleoproteins C1/C2	S	247	1	DETNVKMESEGGADDSAEEGDLLDDDDNEDR	MES(1)EGGADDS(1)AEEGDLLDDDDNEDRGDDQLELIKDDEK	0	472.99	78.984	0.35347	19.0487	19.3091	19.3996	19.58	19.8892	19.6391	18.9949	19.626	19.7265	19.473	19.6166	19.4131
MAP1B	P46821	Microtubule-associated protein 1B;MAP1B heavy chain;MAP1 light chain LC1	S	1653	1	HRSEQSSMSIEFGQESPEQSLAMDFSRQSPD	SEQSSMSIEFGQES(1)PEQSLAMDFSR	0	467.31	467.31	-0.96898	18.9635	19.6172	19.1281	19.7198	19.8174	19.5422	19.7113	19.8424	19.5225	20.0449	19.7291	19.3086
TRIM28	Q13263	Transcription intermediary factor 1-beta	S	19	0.999998	SAAAASAAAASAASGSPGPGEGSAGGEKRST	AASAAAASAAAASAASGS(1)PGPGEGSAGGEK	0	467.31	466.17	-0.46907	25.2251	25.0997	25.4701	24.9022	24.8431	24.9499	24.869	24.8599	24.6724	24.8944	24.8935	24.8431
MAP1B	P46821	Microtubule-associated protein 1B;MAP1B heavy chain;MAP1 light chain LC1	S	1653	1	HRSEQSSMSIEFGQESPEQSLAMDFSRQSPD	SEQSSMSIEFGQES(1)PEQSLAMDFSR	0	467.31	467.31	-0.96898	12.9132	13.9456	14.3581	14.0171	13.216	13.7741	15.3572	14.8404	13.442	13.1833	13.051	14.8311
TRIM28	Q13263	Transcription intermediary factor 1-beta	S	19	0.999998	SAAAASAAAASAASGSPGPGEGSAGGEKRST	AASAAAASAAAASAASGS(1)PGPGEGSAGGEK	0	467.31	466.17	-0.46907	19.4928	19.3772	20.3101	20.8683	19.8466	20.4005	19.816	19.8969	20.0791	19.9857	20.2954	19.8274
TNKS1BP1	Q9C0C2	182 kDa tankyrase-1-binding protein	S	494	1	TFPTRPSGLGVWRLDSPPPSPITEASEAAEA	LDS(1)PPPS(1)PITEASEAAEAAEAGNLAVSSR	0	465.69	353.48	0.069886	21.2817	21.4221	21.0595	21.185	20.783	20.1365	20.9792	20.6014	19.6348	21.3502	20.9736	20.0678
TNKS1BP1	Q9C0C2	182 kDa tankyrase-1-binding protein	S	498	0.999978	RPSGLGVWRLDSPPPSPITEASEAAEAAEAG	LDS(1)PPPS(1)PITEASEAAEAAEAGNLAVSSR	0	465.69	353.48	0.069886	21.2817	21.4221	21.0595	21.185	20.783	20.1365	20.9792	20.6014	19.6348	21.3502	20.9736	20.0678
NUCKS1	Q9H1E3	Nuclear ubiquitous casein and cyclin-dependent kinase substrate 1	S	19	1	PVRNRKVVDYSQFQESDDADEDYGRDSGPPT	VVDYSQFQES(1)DDADEDYGR	0	460.6	338.75	-1.8947	23.0435	22.7565	23.3124	22.8818	22.9848	23.198	22.6314	23.1841	23.3821	23.0351	23.388	23.4998
NUCKS1	Q9H1E3	Nuclear ubiquitous casein and cyclin-dependent kinase substrate 1	S	19	1	PVRNRKVVDYSQFQESDDADEDYGRDSGPPT	VVDYSQFQES(1)DDADEDYGR	0	460.6	338.75	-1.8947	14.8932	14.459	15.7541	15.9661	16.1695	16.2491	16.0329	15.9116	15.9481	15.5821	14.8297	14.9449
VCAN	P13611	Versican core protein	S	2116	0.999815	QEVNPVRQEIESETTSEEQIQEEKSFESPQN	QEIESET(0.003)T(0.997)S(1)EEQIQEEK	0	456.65	119.79	4.6157	22.3044	22.4312	22.2858	20.7151	14.7435	21.2331	21.7162	21.9528	22.371	21.2965	21.8594	21.751
VCAN	P13611	Versican core protein	S	2116	0.999815	QEVNPVRQEIESETTSEEQIQEEKSFESPQN	QEIESET(0.003)T(0.997)S(1)EEQIQEEK	0	456.65	119.79	4.6157	14.6056	15.3212	17.3761	12.8207	17.2496	15.2906	16.9974	17.0654	14.1779	16.9253	17.2603	16.6492
VCAN	P13611	Versican core protein	T	2115	0.997033	RQEVNPVRQEIESETTSEEQIQEEKSFESPQ	QEIESET(0.003)T(0.997)S(1)EEQIQEEK	0	456.65	119.79	4.6157	14.6056	15.3212	17.3761	12.688	14.9279	12.9432	16.9974	17.0654	15.8254	16.9253	17.2603	16.6492
HNRNPA2B1	P22626	Heterogeneous nuclear ribonucleoproteins A2/B1	S	259	1	YNGYGGGPGGGNFGGSPGYGGGRGGYGGGGP	GFGDGYNGYGGGPGGGNFGGS(1)PGYGGGR	0	456.36	309.75	-0.41353	17.9543	18.0975	18.3026	18.4272	18.7023	18.7232	18.6447	18.4535	18.386	18.474	18.4356	18.4616
PRPF4B	Q13523	Serine/threonine-protein kinase PRP4 homolog	S	518	1	KFKGSLSEGMKVEQESSSDDNLEDFDVEEED	VEQES(1)S(1)S(1)DDNLEDFDVEEEDEEALIEQR	0	456.18	413.12	-0.70765	21.3234	21.2771	21.1741	21.2667	21.1465	21.0984	21.2665	21.212	12.8132	21.1146	21.1057	15.039
PRPF4B	Q13523	Serine/threonine-protein kinase PRP4 homolog	S	519	1	FKGSLSEGMKVEQESSSDDNLEDFDVEEEDE	VEQES(1)S(1)S(1)DDNLEDFDVEEEDEEALIEQR	0	456.18	413.12	-0.70765	21.3234	21.2771	21.1741	21.2667	21.1465	21.0984	21.2665	21.212	15.2844	21.1146	21.1057	15.6213
PRPF4B	Q13523	Serine/threonine-protein kinase PRP4 homolog	S	520	1	KGSLSEGMKVEQESSSDDNLEDFDVEEEDEE	VEQES(1)S(1)S(1)DDNLEDFDVEEEDEEALIEQR	0	456.18	413.12	-0.70765	21.3234	21.2771	21.1741	21.2667	21.1465	21.0984	21.2665	21.212	16.2702	21.1146	21.1057	14.9341
MDC1	Q14676	Mediator of DNA damage checkpoint protein 1	T	404	1	VPLEKSQASMVINSDTDDEEEVSAALTLAHL	SQASMVINS(1)DT(1)DDEEEVSAALTLAHLK	0	455.68	432.8	2.7218	14.5289	14.9243	14.829	16.7363	14.5071	13.9248	14.7901	14.842	13.969	15.4591	14.5077	14.2167
MDC1	Q14676	Mediator of DNA damage checkpoint protein 1	S	402	1	QAVPLEKSQASMVINSDTDDEEEVSAALTLA	SQASMVINS(1)DT(1)DDEEEVSAALTLAHLK	0	455.68	432.8	2.7218	20.3621	20.7877	20.6671	20.7316	20.6892	20.5769	20.7235	20.7533	20.3146	20.8392	20.6919	20.3252
MDC1	Q14676	Mediator of DNA damage checkpoint protein 1	T	404	1	VPLEKSQASMVINSDTDDEEEVSAALTLAHL	SQASMVINS(1)DT(1)DDEEEVSAALTLAHLK	0	455.68	432.8	2.7218	20.3621	20.7877	20.6671	20.7316	20.6892	20.5769	20.7235	20.7533	20.3146	20.8392	20.6919	20.3252
MDC1	Q14676	Mediator of DNA damage checkpoint protein 1	S	402	1	QAVPLEKSQASMVINSDTDDEEEVSAALTLA	SQASMVINS(1)DT(1)DDEEEVSAALTLAHLK	0	455.68	432.8	2.7218	17.0378	16.9641	17.3635	17.4392	17.305	17.1778	12.6342	17.0757	17.3347	17.4041	17.491	17.3868
MDC1	Q14676	Mediator of DNA damage checkpoint protein 1	T	404	1	VPLEKSQASMVINSDTDDEEEVSAALTLAHL	SQASMVINS(1)DT(1)DDEEEVSAALTLAHLK	0	455.68	432.8	2.7218	17.0378	16.9641	17.3635	17.4392	17.305	17.1778	12.6342	17.0757	17.3347	17.4041	17.491	17.3868
BAZ1B	Q9UIG0	Tyrosine-protein kinase BAZ1B	S	705	0.999976	ELVRLCLRRSDVQEESEGSDTDDNKDSAAFE	RSDVQEES(1)EGS(1)DTDDNKDSAAFEDNEVQDEFLEK	0	452.9	452.9	0.046573	20.681	20.7068	20.7349	21.0786	21.4058	21.3571	21.3875	20.9729	20.8164	20.913	20.5227	20.4775
BAZ1B	Q9UIG0	Tyrosine-protein kinase BAZ1B	S	708	0.999695	RLCLRRSDVQEESEGSDTDDNKDSAAFEDNE	RSDVQEES(1)EGS(1)DTDDNKDSAAFEDNEVQDEFLEK	0	452.9	452.9	0.046573	20.681	20.7068	20.7349	21.0786	21.4058	21.3571	21.3875	20.9729	20.8164	20.913	20.5227	20.4775
MAP2	P11137	Microtubule-associated protein 2	S	1798	0.999134	PGRSSVASPRRLSNVSSSGSINLLESPQLAT	RLS(1)NVS(0.999)S(0.982)S(0.025)GS(0.994)INLLESPQLATLAEDVTAALAK	0	448.48	444.56	1.5844	18.5668	17.9665	18.1904	18.4095	17.795	17.4842	18.0066	18.0044	17.8138	14.2748	18.0056	18.1461
MAP2	P11137	Microtubule-associated protein 2	S	1802	0.99935	SVASPRRLSNVSSSGSINLLESPQLATLAED	LS(0.095)NVS(0.727)S(0.589)S(0.589)GS(0.999)INLLESPQLATLAEDVTAALAK	0	448.48	212.49	-0.8679	15.6331	15.4637	15.6028	15.0219	12.5578	13.6471	13.6609	13.7014	13.9141	13.8753	14.5571	13.9028
MAP2	P11137	Microtubule-associated protein 2	S	1798	0.999134	PGRSSVASPRRLSNVSSSGSINLLESPQLAT	RLS(1)NVS(0.999)S(0.982)S(0.025)GS(0.994)INLLESPQLATLAEDVTAALAK	0	448.48	444.56	1.5844	17.9793	18.2846	18.2389	18.0119	17.615	17.3818	17.7844	17.2788	17.0131	17.6369	17.2069	17.2559
MAP2	P11137	Microtubule-associated protein 2	S	1799	0.990568	GRSSVASPRRLSNVSSSGSINLLESPQLATL	RLS(0.036)NVS(0.991)S(0.991)S(0.991)GS(0.992)INLLESPQLATLAEDVTAALAK	0	448.48	269.93	-4.2759	22.0663	21.9638	22.2726	22.2249	21.8125	21.7119	22.0412	21.4601	21.3908	13.3664	21.6694	21.4158
MAP2	P11137	Microtubule-associated protein 2	S	1802	0.99935	SVASPRRLSNVSSSGSINLLESPQLATLAED	LS(0.095)NVS(0.727)S(0.589)S(0.589)GS(0.999)INLLESPQLATLAEDVTAALAK	0	448.48	212.49	-0.8679	17.9793	18.2846	18.2389	18.0119	17.615	17.3818	17.7844	17.2788	17.0131	17.6369	17.2069	17.2559
PSIP1	O75475	PC4 and SFRS1-interacting protein	S	177	0.999993	AGVVTTATASVNLKVSPKRGRPAATEVKIPK	QVETEEAGVVTTATASVNLKVS(1)PK	1.27495e-249	445.09	252.77	0.61273	16.4737	12.1158	13.0119	14.935	14.3249	14.8292	12.7701	12.6887	13.899	15.1838	13.3139	15.3809
MAP2	P11137	Microtubule-associated protein 2	S	1795	1	TQSPGRSSVASPRRLSNVSSSGSINLLESPQ	RLS(1)NVS(0.999)S(0.982)S(0.025)GS(0.994)INLLESPQLATLAEDVTAALAK	0	444.56	444.56	1.5844	15.1361	14.4464	14.4244	17.2639	13.3113	13.4314	15.0261	14.3393	13.3822	14.2642	14.6834	14.7918
MAP2	P11137	Microtubule-associated protein 2	S	1795	1	TQSPGRSSVASPRRLSNVSSSGSINLLESPQ	RLS(1)NVS(0.999)S(0.982)S(0.025)GS(0.994)INLLESPQLATLAEDVTAALAK	0	444.56	444.56	1.5844	18.5668	17.9665	18.1904	18.4095	17.795	17.4842	18.0066	18.0044	17.8138	17.9915	18.0056	18.1461
MAP2	P11137	Microtubule-associated protein 2	S	1795	1	TQSPGRSSVASPRRLSNVSSSGSINLLESPQ	RLS(1)NVS(0.999)S(0.982)S(0.025)GS(0.994)INLLESPQLATLAEDVTAALAK	0	444.56	444.56	1.5844	22.0663	21.9638	22.2726	22.2249	21.8125	21.7119	22.0412	21.4601	21.3908	12.8238	21.6694	21.4158
SMARCA5	O60264	SWI/SNF-related matrix-associated actin-dependent regulator of chromatin subfamily A member 5	S	66	1	AGPADAEMEEIFDDASPGKQKEIQEPDPTYE	GGPEGVAAQAVASAASAGPADAEMEEIFDDAS(1)PGK	0	443.49	238.19	1.8087	15.4104	15.2618	16.1145	16.8258	16.9167	16.7903	16.9761	16.4163	16.5875	16.2957	15.7434	15.8786
EIF3B	P55884	Eukaryotic translation initiation factor 3 subunit B	S	164	1	DEPSFSDPEDFVDDVSEEELLGDVLKDRPQE	ALENGDADEPS(1)FS(1)DPEDFVDDVS(1)EEELLGDVLK	0	443.37	358.98	2.0993	19.2553	19.1825	19.3924	18.8553	18.9889	19.0838	18.6993	18.6101	19.206	19.0311	19.1975	19.5238
EIF3B	P55884	Eukaryotic translation initiation factor 3 subunit B	S	164	1	DEPSFSDPEDFVDDVSEEELLGDVLKDRPQE	ALENGDADEPS(1)FS(1)DPEDFVDDVS(1)EEELLGDVLK	0	443.37	358.98	2.0993	22.6496	23.3456	22.4089	22.5435	22.3213	22.0702	22.41	22.1669	21.9053	22.2856	22.0965	21.8681
TOP2B	Q02880-2	DNA topoisomerase 2-beta	S	1608	1	PRTGRARKEVKYFAESDEEEDDVDFAMFN__	YFAES(1)DEEEDDVDFAMFN	0	442.93	371.23	0.38917	19.32	19.5139	19.3749	19.4286	19.182	19.0887	19.4953	19.693	19.6739	19.7747	19.623	19.5886
EDC4	Q6P2E9	Enhancer of mRNA-decapping protein 4	S	879	1	HLLQQRDSQDASAEQSDHDDEVASLASASGG	DSQDASAEQS(1)DHDDEVASLASASGGFGTK	0	442.82	364.3	1.3111	18.7497	19.7285	19.9386	18.9195	19.7106	19.8416	20.1957	20.7731	20.8536	19.9628	20.8563	21.0396
EDC4	Q6P2E9	Enhancer of mRNA-decapping protein 4	S	879	1	HLLQQRDSQDASAEQSDHDDEVASLASASGG	DSQDASAEQS(1)DHDDEVASLASASGGFGTK	0	442.82	364.3	1.3111	16.9547	17.0658	16.9225	16.7113	16.9152	16.5135	16.7807	16.678	16.3357	17.0161	16.8169	16.5496
TRIM33	Q9UPN9	E3 ubiquitin-protein ligase TRIM33	S	1105	1	PEFEQEEDDGEVTEDSDEDFIQPRRKRLKSD	TFAPLPEFEQEEDDGEVT(1)EDS(1)DEDFIQPR	0	442.24	371.36	2.4514	20.9623	17.6088	14.8683	20.438	14.7193	15.4927	15.9075	20.8022	20.3719	20.2783	20.8878	20.7617
TRIM33	Q9UPN9	E3 ubiquitin-protein ligase TRIM33	T	1102	1	APLPEFEQEEDDGEVTEDSDEDFIQPRRKRL	TFAPLPEFEQEEDDGEVT(1)EDS(1)DEDFIQPR	0	442.24	371.36	2.4514	20.9623	17.6088	14.1051	20.438	15.1226	15.2313	13.9801	20.8022	20.3719	20.2783	20.8878	20.7617
RAD9A	Q99638	Cell cycle checkpoint control protein RAD9A	S	387	1	PVRSPQGPSPVLAEDSEGEG___________	SLFFGSILAPVRS(1)PQGPS(1)PVLAEDS(1)EGEG	9.40082e-302	439.22	222.12	-0.17899	14.112	16.5746	15.4813	13.542	15.8259	15.3889	15.3165	13.7149	16.8015	16.6119	16.3976	16.291
RAD9A	Q99638	Cell cycle checkpoint control protein RAD9A	S	375	1	KFRSLFFGSILAPVRSPQGPSPVLAEDSEGE	SLFFGSILAPVRS(1)PQGPS(1)PVLAEDS(1)EGEG	9.40082e-302	439.22	334.79	-0.83889	19.1974	19.2446	19.3086	19.4906	19.1219	19.1246	19.3409	19.1374	19.0304	19.2308	19.0026	18.9195
RAD9A	Q99638	Cell cycle checkpoint control protein RAD9A	S	387	1	PVRSPQGPSPVLAEDSEGEG___________	SLFFGSILAPVRS(1)PQGPS(1)PVLAEDS(1)EGEG	9.40082e-302	439.22	222.12	-0.17899	19.1974	19.2446	19.3086	19.4906	19.1219	19.1246	19.3409	19.1374	19.0304	19.2308	19.0026	18.9195
RAD9A	Q99638	Cell cycle checkpoint control protein RAD9A	S	375	1	KFRSLFFGSILAPVRSPQGPSPVLAEDSEGE	SLFFGSILAPVRS(1)PQGPS(1)PVLAEDS(1)EGEG	9.40082e-302	439.22	334.79	-0.83889	18.2891	18.8676	17.8542	17.5097	17.1474	16.7505	17.7963	17.1304	17.0982	17.7813	17.289	16.7017
RAD9A	Q99638	Cell cycle checkpoint control protein RAD9A	S	387	1	PVRSPQGPSPVLAEDSEGEG___________	SLFFGSILAPVRS(1)PQGPS(1)PVLAEDS(1)EGEG	9.40082e-302	439.22	222.12	-0.17899	18.2891	18.8676	17.8542	17.5097	17.1474	16.7505	17.7963	17.1304	17.0982	17.7813	17.289	16.7017
CPSF2	Q9P2I0	Cleavage and polyadenylation specificity factor subunit 2	S	419	1	EAAKKLEQSKEADIDSSDESDIEEDIDQPSA	EADIDS(1)S(1)DES(1)DIEEDIDQPSAHK	0	439.21	344.82	-0.82789	20.4172	20.6031	20.6787	21.1834	21.1425	21.1929	21.3919	21.2226	20.9223	21.0129	20.4771	20.4628
CPSF2	Q9P2I0	Cleavage and polyadenylation specificity factor subunit 2	S	420	1	AAKKLEQSKEADIDSSDESDIEEDIDQPSAH	EADIDS(1)S(1)DES(1)DIEEDIDQPSAHK	0	439.21	344.82	-0.82789	20.4172	20.6031	20.6787	21.1834	21.1425	21.1929	21.3919	21.2226	20.9223	21.0129	20.4771	20.4628
CPSF2	Q9P2I0	Cleavage and polyadenylation specificity factor subunit 2	S	423	1	KLEQSKEADIDSSDESDIEEDIDQPSAHKTK	EADIDS(1)S(1)DES(1)DIEEDIDQPSAHK	0	439.21	344.82	-0.82789	20.4172	20.6031	20.6787	21.1834	21.1425	21.1929	21.3919	21.2226	20.9223	21.0129	20.4771	20.4628
C19orf24	Q9BVV8	Uncharacterized membrane protein C19orf24	S	117	1	RYGLLANTEDPTEMASLDSDEETVFESRNLR	YGLLANTEDPTEMAS(1)LDS(1)DEETVFESR	0	437.26	382.05	0.035238	19.304	20.3961	20.169	20.1122	19.7655	19.8986	20.1015	19.9236	20.1053	20.5272	20.5202	20.4146
C19orf24	Q9BVV8	Uncharacterized membrane protein C19orf24	S	120	1	LLANTEDPTEMASLDSDEETVFESRNLR___	YGLLANTEDPTEMAS(1)LDS(1)DEETVFESR	0	437.26	382.05	0.035238	19.304	20.3961	20.169	20.1122	19.7655	19.8986	20.1015	19.9236	20.1053	20.5272	20.5202	20.4146
MAPT	P10636-6	Microtubule-associated protein tau	S	355	0.966919	VVSGDTSPRHLSNVSSTGSIDMVDSPQLATL	HLS(0.05)NVS(0.963)S(0.967)T(0.027)GS(0.993)IDMVDSPQLATLADEVSASLAK	0	433.95	383.34	0.63243	14.9124	14.0348	16.1373	13.2367	13.7415	18.2415	18.1364	14.8545	14.5159	18.2909	18.2972	18.224
MAPT	P10636-6	Microtubule-associated protein tau	S	358	0.999979	GDTSPRHLSNVSSTGSIDMVDSPQLATLADE	HLS(1)NVS(0.994)S(0.953)T(0.053)GS(1)IDMVDSPQLATLADEVSASLAK	0	433.95	391.85	0.91034	18.0362	14.0868	18.5556	18.3055	18.2931	18.2415	18.1364	18.3403	18.2892	18.2909	14.5099	13.2948
MAPT	P10636-6	Microtubule-associated protein tau	S	351	1	YKSPVVSGDTSPRHLSNVSSTGSIDMVDSPQ	HLS(1)NVS(1)S(0.952)T(0.049)GS(0.999)IDMVDSPQLATLADEVSASLAK	0	433.95	366.97	0.48893	21.1712	21.6634	21.5288	21.5743	21.3167	20.9562	21.3929	21.2299	21.1779	21.3299	21.1733	21.1351
MAPT	P10636-6	Microtubule-associated protein tau	S	354	0.999852	PVVSGDTSPRHLSNVSSTGSIDMVDSPQLAT	HLS(1)NVS(1)S(0.952)T(0.049)GS(0.999)IDMVDSPQLATLADEVSASLAK	0	433.95	366.97	0.48893	21.1712	21.6634	21.5288	21.5743	21.3167	20.9562	21.3929	21.2299	21.1779	21.3299	21.1796	21.1351
MAPT	P10636-6	Microtubule-associated protein tau	S	355	0.966919	VVSGDTSPRHLSNVSSTGSIDMVDSPQLATL	HLS(0.05)NVS(0.963)S(0.967)T(0.027)GS(0.993)IDMVDSPQLATLADEVSASLAK	0	433.95	383.34	0.63243	20.2295	20.2473	20.3793	20.0257	19.8319	19.8019	20.1529	19.8529	19.5155	19.5761	19.576	19.3364
MAPT	P10636-6	Microtubule-associated protein tau	S	358	0.999979	GDTSPRHLSNVSSTGSIDMVDSPQLATLADE	HLS(1)NVS(0.994)S(0.953)T(0.053)GS(1)IDMVDSPQLATLADEVSASLAK	0	433.95	391.85	0.91034	18.9051	19.5221	19.4783	19.2669	19.1767	19.5388	19.4032	19.2866	19.1685	19.2449	19.305	19.1444
PTGES3	Q15185	Prostaglandin E synthase 3	S	113	1	WLSVDFNNWKDWEDDSDEDMSNFDRFSEDSQ;WLSVDFNNWKDWEDDSDEDMSNFDRFSEMMN	DWEDDS(1)DEDMS(1)NFDR	0	433.53	51.785	-0.25207	21.3307	21.5478	21.5642	21.5361	21.8731	21.4715	21.4759	21.8871	21.9069	21.9413	22.0563	22.0186
PTGES3	Q15185	Prostaglandin E synthase 3	S	113	1	WLSVDFNNWKDWEDDSDEDMSNFDRFSEDSQ;WLSVDFNNWKDWEDDSDEDMSNFDRFSEMMN	DWEDDS(1)DEDMS(1)NFDR	0	433.53	51.785	-0.25207	15.385	15.4163	15.6004	15.8178	16.3548	15.8865	15.5719	15.9673	15.7187	16.0882	16.1592	15.9938
XPC	Q01831	DNA repair protein complementing XP-C cells	S	883	0.999999	KSEAAAPHTDAGGGLSSDEEEGTSSQAEAAR	SEAAAPHTDAGGGLS(1)S(1)DEEEGTSSQAEAAR	0	433.39	326.85	3.3431	21.8545	21.9086	21.736	21.7364	21.5942	21.5657	21.5099	21.5992	21.6569	21.8697	21.8398	21.7442
XPC	Q01831	DNA repair protein complementing XP-C cells	S	884	1	SEAAAPHTDAGGGLSSDEEEGTSSQAEAARI	SEAAAPHTDAGGGLS(1)S(1)DEEEGTSSQAEAAR	0	433.39	378.4	2.4699	21.8545	21.9086	21.736	21.7364	21.5942	21.5657	21.5099	21.5992	21.6569	21.8697	21.8398	21.7442
NCL	P19338	Nucleolin	S	28	1	DPKKMAPPPKEVEEDSEDEEMSEDEEDDSSG	MAPPPKEVEEDS(1)EDEEMS(1)EDEEDDS(1)S(1)GEEVVIPQKK	0	432.29	147.84	-0.14997	22.2221	24.0324	22.7284	22.492	23.2772	23.3527	22.7676	23.4305	23.1009	23.3581	23.5606	23.4811
NCL	P19338	Nucleolin	S	34	1	PPPKEVEEDSEDEEMSEDEEDDSSGEEVVIP	MAPPPKEVEEDS(1)EDEEMS(1)EDEEDDS(1)S(1)GEEVVIPQKK	0	432.29	147.84	-0.14997	22.2221	24.0324	22.7284	22.492	23.2772	23.3527	22.7676	23.4305	23.1009	23.3581	23.5606	23.4811
NCL	P19338	Nucleolin	S	41	1	EDSEDEEMSEDEEDDSSGEEVVIPQKKGKKA	MAPPPKEVEEDS(1)EDEEMS(1)EDEEDDS(1)S(1)GEEVVIPQKK	0	432.29	147.84	-0.14997	22.2221	24.0324	22.7284	22.492	23.2772	23.3527	22.7676	23.4305	23.1009	23.3581	23.5606	23.4811
NCL	P19338	Nucleolin	S	42	1	DSEDEEMSEDEEDDSSGEEVVIPQKKGKKAA	MAPPPKEVEEDS(1)EDEEMS(1)EDEEDDS(1)S(1)GEEVVIPQKK	0	432.29	147.84	-0.14997	22.2221	24.0324	22.7284	22.492	23.2772	23.3527	22.7676	23.4305	23.1009	23.3581	23.5606	23.4811
TJP2	Q9UDY2-3	Tight junction protein ZO-2	T	902	1	DYLSCDSRLISDFEDTDGEGGAYTDNELDEP	LIS(1)DFEDT(1)DGEGGAY(0.006)T(0.994)DNELDEPAEEPLVSSITR	0	430.97	430.97	2.954	17.2708	18.0114	14.6075	18.1239	12.8855	17.0187	15.6982	16.7505	15.8283	16.095	17.0582	17.9579
TJP2	Q9UDY2-3	Tight junction protein ZO-2	T	910	0.994161	LISDFEDTDGEGGAYTDNELDEPAEEPLVSS	LIS(1)DFEDT(1)DGEGGAY(0.006)T(0.994)DNELDEPAEEPLVSSITR	0	430.97	430.97	2.954	11.5261	15.0386	13.1728	14.4505	14.3392	13.0646	14.3685	15.3326	15.8283	16.095	17.0582	16.9675
TJP2	Q9UDY2-3	Tight junction protein ZO-2	S	897	1	TAMGADYLSCDSRLISDFEDTDGEGGAYTDN	LIS(1)DFEDT(1)DGEGGAY(0.006)T(0.994)DNELDEPAEEPLVSSITR	0	430.97	430.97	2.954	21.7065	20.4711	22.2171	22.3785	21.6848	21.656	21.6488	21.6005	21.403	22.1572	21.8514	21.8353
TJP2	Q9UDY2-3	Tight junction protein ZO-2	T	902	1	DYLSCDSRLISDFEDTDGEGGAYTDNELDEP	LIS(1)DFEDT(1)DGEGGAY(0.006)T(0.994)DNELDEPAEEPLVSSITR	0	430.97	430.97	2.954	21.7065	20.4711	22.2171	22.3785	21.6848	21.656	21.6488	21.6005	21.403	22.1572	21.8514	21.8353
TJP2	Q9UDY2-3	Tight junction protein ZO-2	T	910	0.994161	LISDFEDTDGEGGAYTDNELDEPAEEPLVSS	LIS(1)DFEDT(1)DGEGGAY(0.006)T(0.994)DNELDEPAEEPLVSSITR	0	430.97	430.97	2.954	21.7065	20.4711	22.2171	22.3785	21.6848	21.656	21.6488	21.6005	21.403	22.1572	21.8514	21.8353
ZRANB2	O95218-2	Zinc finger Ran-binding domain-containing protein 2	S	120	1	GFNERENVEYIEREESDGEYDEFGRKKKKYR	ENVEYIEREES(1)DGEYDEFGR	0	429.13	399.11	-2.2493	20.9205	20.7714	21.1733	20.6044	20.5432	20.7388	20.4753	20.732	20.7772	20.9636	21.0492	20.7627
OSTF1	Q92882	Osteoclast-stimulating factor 1	S	213	1	VRTLSNAEDYLDDEDSD______________	T(0.5)LS(0.5)NAEDYLDDEDS(1)D	0	427.07	199.99	1.0455	17.2737	17.1057	17.153	17.3266	17.3246	17.3278	17.3333	17.3419	16.9276	17.0233	16.5919	16.5358
OSTF1	Q92882	Osteoclast-stimulating factor 1	S	213	1	VRTLSNAEDYLDDEDSD______________	T(0.5)LS(0.5)NAEDYLDDEDS(1)D	0	427.07	199.99	1.0455	17.0333	16.7775	18.0796	18.1734	18.1102	18.2366	18.2542	18.2193	17.952	18.0906	18.0001	17.7891
NACA	E9PAV3	Nascent polypeptide-associated complex subunit alpha, muscle-specific form;Nascent polypeptide-associated complex subunit alpha	S	2029	1	SNIQENTQTPTVQEESEEEEVDETGVEVKDI	VQGEAVSNIQENTQTPTVQEES(1)EEEEVDETGVEVK	0	422.36	422.36	-3.9784	19.0296	19.0777	14.0562	19.4228	19.6378	20.1813	19.5253	18.4502	19.3568	18.0041	19.0557	18.8937
NACA	E9PAV3	Nascent polypeptide-associated complex subunit alpha, muscle-specific form;Nascent polypeptide-associated complex subunit alpha	S	2029	1	SNIQENTQTPTVQEESEEEEVDETGVEVKDI	VQGEAVSNIQENTQTPTVQEES(1)EEEEVDETGVEVK	0	422.36	422.36	-3.9784	14.5912	14.0472	15.4456	18.0921	18.3047	18.3339	14.9932	17.529	17.8013	17.6657	14.9512	13.8788
RPLP1	P05386	60S acidic ribosomal protein P1	S	101	1	AAPAEEKKVEAKKEESEESDDDMGFGLFD__	KEES(1)EES(1)DDDMGFGLFD	0	421.49	247.27	1.9374	17.7392	13.9754	15.7479	17.8966	17.8337	17.5525	17.7675	13.1282	13.5706	16.0755	15.7121	14.6454
RPLP1	P05386	60S acidic ribosomal protein P1	S	104	1	AEEKKVEAKKEESEESDDDMGFGLFD_____	KEES(1)EES(1)DDDMGFGLFD	0	421.49	247.27	1.9374	20.6819	21.0843	20.6364	20.6996	20.5889	20.2755	20.4918	20.7565	20.8216	21.201	21.258	21.236
RPLP2;RPLP1	P05387	60S acidic ribosomal protein P2;60S acidic ribosomal protein P1	S	102	1	APAAAEEKKDEKKEESEESDDDMGFGLFD__	KEES(1)EES(1)DDDMGFGLFD	0	421.49	247.27	1.9374	17.7392	15.3438	12.3009	17.8966	17.8337	17.5525	17.7675	16.011	12.1361	15.4044	13.4364	13.2566
RPLP2;RPLP1	P05387	60S acidic ribosomal protein P2;60S acidic ribosomal protein P1	S	105	1	AAEEKKDEKKEESEESDDDMGFGLFD_____	KEES(1)EES(1)DDDMGFGLFD	0	421.49	247.27	1.9374	20.6819	21.0843	20.6364	20.6996	20.5889	20.2755	20.4918	20.7565	20.8216	21.201	21.258	21.236
RPLP1	P05386	60S acidic ribosomal protein P1	S	101	1	AAPAEEKKVEAKKEESEESDDDMGFGLFD__	KEES(1)EES(1)DDDMGFGLFD	0	421.49	247.27	1.9374	16.5042	18.4626	16.6395	17.1145	16.9263	16.732	17.3712	16.7703	16.5966	17.4774	16.5339	16.1512
RPLP1	P05386	60S acidic ribosomal protein P1	S	104	1	AEEKKVEAKKEESEESDDDMGFGLFD_____	KEES(1)EES(1)DDDMGFGLFD	0	421.49	247.27	1.9374	16.5042	18.4626	16.6395	17.1145	16.9263	16.732	17.3712	16.7703	16.5966	17.4774	16.5339	16.1512
RPLP2;RPLP1	P05387	60S acidic ribosomal protein P2;60S acidic ribosomal protein P1	S	102	1	APAAAEEKKDEKKEESEESDDDMGFGLFD__	KEES(1)EES(1)DDDMGFGLFD	0	421.49	247.27	1.9374	21.5016	21.6587	21.7551	21.366	21.2573	20.8555	21.7104	21.1726	21.1253	21.5955	21.8741	21.9711
RPLP2;RPLP1	P05387	60S acidic ribosomal protein P2;60S acidic ribosomal protein P1	S	105	1	AAEEKKDEKKEESEESDDDMGFGLFD_____	KEES(1)EES(1)DDDMGFGLFD	0	421.49	247.27	1.9374	21.5016	21.6587	21.7551	21.366	21.2573	20.8555	21.7104	21.1726	21.1253	21.5955	21.8741	21.9711
THOC5	Q13769	THO complex subunit 5 homolog	S	312	1	AKALFKPPEDSQDDESDSDAEEEQTTKRRRP	ALFKPPEDSQDDES(1)DS(1)DAEEEQTTK	0	421.39	412.02	-1.3332	20.6672	20.882	20.8492	20.4567	20.9897	21.0628	20.4795	20.6088	21.2377	20.8364	20.9625	21.1138
THOC5	Q13769	THO complex subunit 5 homolog	S	314	1	ALFKPPEDSQDDESDSDAEEEQTTKRRRPTL	ALFKPPEDSQDDES(1)DS(1)DAEEEQTTK	0	421.39	399.09	-2.0533	20.6672	20.882	20.8492	20.4567	20.9897	21.0628	20.4795	20.6088	21.2377	20.8364	20.9625	21.1138
THOC5	Q13769	THO complex subunit 5 homolog	S	312	1	AKALFKPPEDSQDDESDSDAEEEQTTKRRRP	ALFKPPEDSQDDES(1)DS(1)DAEEEQTTK	0	421.39	412.02	-1.3332	18.6988	18.7299	18.8716	18.8189	18.956	14.8886	19.0245	18.8162	14.6501	18.8744	13.1714	18.5757
THOC5	Q13769	THO complex subunit 5 homolog	S	314	1	ALFKPPEDSQDDESDSDAEEEQTTKRRRPTL	ALFKPPEDSQDDES(1)DS(1)DAEEEQTTK	0	421.39	399.09	-2.0533	18.6988	18.7299	18.8716	18.8189	18.956	15.1392	19.0245	18.8162	14.5499	18.8744	14.1284	18.5757
MCM6	Q14566	DNA replication licensing factor MCM6	S	762	1	ELVNWYLKEIESEIDSEEELINKKRIIEKVI	EIESEIDS(1)EEELINK	0	421.32	343.16	0.70177	16.6464	16.3635	17.0678	16.9959	16.67	16.5847	16.4098	17.084	17.2093	17.1007	16.9713	16.6484
KIF21A	Q7Z4S6	Kinesin-like protein KIF21A	S	1662	0.999982	TVRIWKARNLQDGQISDTGDLGEDIASN___	NLQDGQIS(1)DTGDLGEDIAS(1)N	0	420.35	268.3	1.0403	20.9458	21.1953	21.4725	21.2338	21.5632	20.9552	16.6481	21.3345	20.7012	21.6296	21.51	21.414
TOR1AIP1	Q5JTV8	Torsin-1A-interacting protein 1	S	156	1	QPSPVMTRRGLRDSHSSEEDEASSQTDLSQT	GLRDS(1)HS(1)S(1)EEDEASSQTDLSQTISK	6.23856e-250	420.35	324.75	1.7059	20.9763	21.1866	21.0998	21.2224	21.3753	21.4193	21.6022	21.498	21.5005	21.0126	20.9012	20.8372
TOR1AIP1	Q5JTV8	Torsin-1A-interacting protein 1	S	157	1	PSPVMTRRGLRDSHSSEEDEASSQTDLSQTI	GLRDS(1)HS(1)S(1)EEDEASSQTDLSQTISK	6.23856e-250	420.35	364.37	6.3241	20.9763	21.1866	21.0998	21.2224	21.3753	21.4193	21.6022	21.498	21.5005	21.0126	20.9012	20.8372
KIF21A	Q7Z4S6	Kinesin-like protein KIF21A	S	1662	0.999982	TVRIWKARNLQDGQISDTGDLGEDIASN___	NLQDGQIS(1)DTGDLGEDIAS(1)N	0	420.35	268.3	1.0403	19.6677	19.0809	19.826	19.8895	19.7481	19.7073	19.9624	19.7889	19.6332	19.7871	19.6434	19.6015
TOR1AIP1	Q5JTV8	Torsin-1A-interacting protein 1	S	156	1	QPSPVMTRRGLRDSHSSEEDEASSQTDLSQT	GLRDS(1)HS(1)S(1)EEDEASSQTDLSQTISK	6.23856e-250	420.35	324.75	1.7059	20.8564	20.7895	20.9389	21.0521	20.9985	20.7743	20.8295	20.8625	20.6776	20.8253	20.5426	20.468
TOR1AIP1	Q5JTV8	Torsin-1A-interacting protein 1	S	157	1	PSPVMTRRGLRDSHSSEEDEASSQTDLSQTI	GLRDS(1)HS(1)S(1)EEDEASSQTDLSQTISK	6.23856e-250	420.35	364.37	6.3241	20.8564	20.7895	20.9389	21.0521	20.9985	20.7743	20.8295	20.8625	20.6776	20.8253	20.5426	20.468
FUBP1	Q96AE4	Far upstream element-binding protein 1	S	630	0.999773	WAEYYRQQAAYYAQTSPQGMPQHPPAPQGQ_	QQAAYYAQTS(1)PQGMPQHPPAPQGQ	1.92969e-276	417.2	300.91	5.4026	21.1811	21.2056	21.5416	21.6444	21.2279	21.1313	21.0746	21.266	21.3121	21.51	21.4057	21.428
USP10	Q14694	Ubiquitin carboxyl-terminal hydrolase 10	S	576	1	NHSVNEEEQEEQGEGSEDEWEQVGPRNKTSV	NHSVNEEEQEEQGEGS(1)EDEWEQVGPR	0	416.93	342.12	-1.1467	19.7706	20.4003	19.4641	19.1191	19.5072	20.156	20.2393	19.6634	20.4383	20.6161	20.7463	20.8261
TRIM28	Q13263	Transcription intermediary factor 1-beta	S	50	0.99918	APSAAASASASAAASSPAGGGAEALELLEHC	STAPSAAASASASAAAS(0.001)S(0.999)PAGGGAEALELLEHCGVCR	0	415.4	240.97	2.178	18.3821	19.1426	19.3614	18.5224	19.0969	19.3901	19.3437	20.1132	19.6359	19.4921	20.0014	20.1971
EIF5	P55010	Eukaryotic translation initiation factor 5	S	389	1	KAEPFIKWLKEAEEESSGGEEEDEDENIEVV	EAEEES(1)S(1)GGEEEDEDENIEVVYSK	0	413.85	282.42	-0.065524	19.0077	19.2261	18.8859	19.2984	19.7084	19.7043	20.149	19.5197	19.4069	19.3789	19.1025	19.1108
EIF5	P55010	Eukaryotic translation initiation factor 5	S	390	1	AEPFIKWLKEAEEESSGGEEEDEDENIEVVY	EAEEES(1)S(1)GGEEEDEDENIEVVYSK	0	413.85	282.42	-0.065524	19.0077	19.2261	18.8859	19.2984	19.7084	19.7043	20.149	19.5197	19.4069	19.3789	19.1025	19.1108
NPM1	P06748	Nucleophosmin	S	125	1	HISGQHLVAVEEDAESEDEEEEDVKLLSISG	CGSGPVHISGQHLVAVEEDAES(1)EDEEEEDVK	0	413.44	388.68	0.083546	23.7342	23.7804	23.4727	23.856	24.2899	23.9554	23.7694	23.7313	24.4473	24.0474	23.8993	23.8132
MYH10	P35580-2	Myosin-10	S	1972	1	SGRRQLHLEGASLELSDDDTESKTSDVNETQ	QLHLEGASLELS(1)DDDTESK	2.18137e-282	409.69	409.69	-1.3151	21.0461	21.0604	20.7422	20.9812	20.5858	20.5595	20.7089	20.6873	20.5292	20.706	20.3581	20.1624
MYH10	P35580-2	Myosin-10	S	1972	1	SGRRQLHLEGASLELSDDDTESKTSDVNETQ	QLHLEGASLELS(1)DDDTESK	2.18137e-282	409.69	409.69	-1.3151	16.4439	17.0423	16.1092	16.8286	17.0072	17.221	17.9751	16.9622	16.5902	16.7936	16.5122	16.0032
C17orf62	Q9BQA9	Uncharacterized protein C17orf62	S	175	1	FLELHCLESPTELSQSSDSEAGDPASQS___	LITSFLELHCLESPTELS(1)QS(1)S(1)DS(1)EAGDPASQS	0	408.62	358.71	-0.51659	17.2162	12.9028	13.8714	13.3198	15.7326	14.1732	14.6264	16.2948	16.5301	16.6362	15.8285	16.1755
C17orf62	Q9BQA9	Uncharacterized protein C17orf62	S	176	1	LELHCLESPTELSQSSDSEAGDPASQS____	LITSFLELHCLESPTELS(1)QS(1)S(1)DS(1)EAGDPASQS	0	408.62	358.71	-0.51659	17.2162	14.4329	15.6911	14.8424	17.2962	14.8089	13.5014	16.2948	16.5301	16.6362	15.8285	16.1755
C17orf62	Q9BQA9	Uncharacterized protein C17orf62	S	178	1	LHCLESPTELSQSSDSEAGDPASQS______	LITSFLELHCLESPTELS(1)QS(1)S(1)DS(1)EAGDPASQS	0	408.62	408.62	0.33875	17.2162	14.2591	13.9123	14.6416	14.6135	12.6524	15.3342	16.2948	16.5301	16.6362	15.8285	16.1755
VGF	O15240	Neurosecretory protein VGF;Neuroendocrine regulatory peptide-1;Neuroendocrine regulatory peptide-2;Antimicrobial peptide VGF[554-577]	S	420	1	FAEEEDGEAGAEDKRSQEETPGHRRKEAEGT	QNALLFAEEEDGEAGAEDKRS(1)QEET(1)PGHR	0	408.01	160.57	0.50071	23.7196	23.8157	23.2216	23.5964	23.3975	23.6205	23.7432	23.314	23.7674	23.5254	22.8381	23.5567
VGF	O15240	Neurosecretory protein VGF;Neuroendocrine regulatory peptide-1;Neuroendocrine regulatory peptide-2;Antimicrobial peptide VGF[554-577]	S	420	1	FAEEEDGEAGAEDKRSQEETPGHRRKEAEGT	QNALLFAEEEDGEAGAEDKRS(1)QEET(1)PGHR	0	408.01	160.57	0.50071	13.3743	14.6845	14.1436	16.0878	14.6938	15.571	15.0083	14.6166	15.3946	14.9934	15.4855	12.4552
THUMPD1	Q9NXG2	THUMP domain-containing protein 1	S	86	1	DMYGPEKFTDKDQQPSGSEGEDDDAEAALKK	FT(1)DKDQQPS(1)GS(1)EGEDDDAEAALKK	9.22232e-249	408.01	46.126	3.3948	20.8473	21.2548	20.2201	20.1715	21.0621	21.0303	21.5047	20.7466	20.9911	21.2474	21.5132	21.5778
THUMPD1	Q9NXG2	THUMP domain-containing protein 1	S	88	1	YGPEKFTDKDQQPSGSEGEDDDAEAALKKEV	FT(1)DKDQQPS(1)GS(1)EGEDDDAEAALKK	9.22232e-249	408.01	46.126	3.3948	20.8473	21.2548	20.2201	20.1715	21.0621	21.0303	21.5047	20.7466	20.9911	21.2474	21.5132	21.5778
SMAP	O00193	Small acidic protein	S	17	1	SAARESHPHGVKRSASPDDDLGSSNWEAADL	S(1)AS(1)PDDDLGSSNWEAADLGNEER	1.01515e-296	407.98	110.93	0.60576	23.0226	22.9713	22.9376	22.6752	23.0522	22.8819	22.741	23.3564	23.3846	23.3261	23.3709	23.5449
SMAP	O00193	Small acidic protein	S	17	1	SAARESHPHGVKRSASPDDDLGSSNWEAADL	S(1)AS(1)PDDDLGSSNWEAADLGNEER	1.01515e-296	407.98	110.93	0.60576	14.0314	18.8874	17.8728	15.4467	18.3675	18.3915	18.1608	18.5837	18.6521	18.6427	19.2316	19.059
ANKHD1	Q8IWZ3	Ankyrin repeat and KH domain-containing protein 1	S	95	0.999999	AAAVLRTGGGGGASGSDEDEVSEVESFILDQ	TGGGGGAS(1)GS(1)DEDEVSEVESFILDQEDLDNPVLK	0	406.67	370.96	0.49737	17.4389	17.6291	17.1957	14.8445	14.1163	17.6472	17.847	15.5573	17.6206	17.3276	17.2314	13.6702
FAM134C	Q86VR2	Protein FAM134C	S	436	0.954983	APAQRATRGFLRSPSSDLDTDAEGDDFELLD	S(0.002)PS(0.043)S(0.955)DLDT(1)DAEGDDFELLDQSELSQLDPASSR	0	406.67	393.33	0.82812	19.3373	19.7664	16.3737	18.3639	18.2971	19.093	18.872	18.6817	18.7505	18.4363	18.243	16.293
ANKHD1	Q8IWZ3	Ankyrin repeat and KH domain-containing protein 1	S	93	0.999758	KLAAAVLRTGGGGGASGSDEDEVSEVESFIL	TGGGGGAS(1)GS(1)DEDEVSEVESFILDQEDLDNPVLK	0	406.67	370.96	0.49737	18.1949	18.6674	18.0295	17.8639	17.8758	17.8714	17.7638	17.784	17.0241	17.8057	17.6381	16.9023
ANKHD1	Q8IWZ3	Ankyrin repeat and KH domain-containing protein 1	S	95	0.999999	AAAVLRTGGGGGASGSDEDEVSEVESFILDQ	TGGGGGAS(1)GS(1)DEDEVSEVESFILDQEDLDNPVLK	0	406.67	370.96	0.49737	18.1949	18.6674	18.0295	17.8639	17.8758	17.8714	17.7638	17.784	17.0241	17.8057	17.6381	16.9023
FAM134C	Q86VR2	Protein FAM134C	T	440	0.999994	RATRGFLRSPSSDLDTDAEGDDFELLDQSEL	S(0.02)PS(0.129)S(0.852)DLDT(1)DAEGDDFELLDQSELSQLDPASSR	0	406.67	333.26	1.3878	19.3373	19.7664	18.7065	18.3639	18.2971	19.093	18.872	18.6817	18.7505	18.4363	18.243	18.1304
FAM134C	Q86VR2	Protein FAM134C	S	436	0.954983	APAQRATRGFLRSPSSDLDTDAEGDDFELLD	S(0.002)PS(0.043)S(0.955)DLDT(1)DAEGDDFELLDQSELSQLDPASSR	0	406.67	393.33	0.82812	17.986	18.3507	15.1022	17.8586	17.4747	17.9452	18.4098	17.7132	18.4771	17.8808	17.602	18.6373
ANKHD1	Q8IWZ3	Ankyrin repeat and KH domain-containing protein 1	S	93	0.999758	KLAAAVLRTGGGGGASGSDEDEVSEVESFIL	TGGGGGAS(1)GS(1)DEDEVSEVESFILDQEDLDNPVLK	0	406.67	370.96	0.49737	17.9582	19.2037	18.0418	17.9955	17.9404	18.4937	18.0231	17.7766	17.3715	19.1033	18.6454	17.242
ANKHD1	Q8IWZ3	Ankyrin repeat and KH domain-containing protein 1	S	95	0.999999	AAAVLRTGGGGGASGSDEDEVSEVESFILDQ	TGGGGGAS(1)GS(1)DEDEVSEVESFILDQEDLDNPVLK	0	406.67	370.96	0.49737	19.0224	19.2037	18.9605	18.9775	18.941	18.4937	19.2776	17.7766	18.4319	19.1033	18.6454	18.4042
FAM134C	Q86VR2	Protein FAM134C	T	440	0.999994	RATRGFLRSPSSDLDTDAEGDDFELLDQSEL	S(0.02)PS(0.129)S(0.852)DLDT(1)DAEGDDFELLDQSELSQLDPASSR	0	406.67	333.26	1.3878	17.986	18.3507	16.625	17.8586	17.4747	17.9452	18.4098	17.7132	18.4771	17.8808	17.602	18.6373
NFIB	O00712	Nuclear factor 1 B-type	S	295	0.99047	NMEPSPTGDFYPSPSSPAAGSRTWHERDQDM	TISIDENMEPS(0.896)PT(0.104)GDFY(0.001)PS(0.942)PS(0.066)S(0.99)PAAGSR	1.82289e-191	406.51	189.73	0.24187	18.0662	14.6492	18.2647	18.0229	17.9667	17.2123	14.809	17.9179	17.9436	13.8913	18.5017	14.0623
NFIB	O00712	Nuclear factor 1 B-type	S	295	0.99047	NMEPSPTGDFYPSPSSPAAGSRTWHERDQDM	TISIDENMEPS(0.896)PT(0.104)GDFY(0.001)PS(0.942)PS(0.066)S(0.99)PAAGSR	1.82289e-191	406.51	189.73	0.24187	16.5597	14.2947	19.8829	19.8013	20.0799	20.0612	19.905	20.33	20.3813	20.2149	20.2763	20.4002
NFIB	O00712	Nuclear factor 1 B-type	S	284	0.999899	SKRPKTISIDENMEPSPTGDFYPSPSSPAAG	TISIDENMEPS(1)PTGDFYPS(0.957)PS(0.069)S(0.975)PAAGSR	1.82289e-191	406.51	406.51	-1.1213	18.7651	19.0085	19.4726	19.5899	19.9298	19.6765	19.798	19.9587	19.8633	19.7744	19.8011	19.5453
NFIB	O00712	Nuclear factor 1 B-type	S	292	0.994375	IDENMEPSPTGDFYPSPSSPAAGSRTWHERD	TISIDENMEPS(0.897)PT(0.103)GDFYPS(0.994)PS(0.357)S(0.648)PAAGSR	1.82289e-191	406.51	216.42	-0.014925	18.7651	19.0085	19.4726	19.5899	19.9298	19.6765	19.798	19.9587	19.8633	19.7744	19.8011	19.5453
NFIB	O00712	Nuclear factor 1 B-type	S	295	0.99047	NMEPSPTGDFYPSPSSPAAGSRTWHERDQDM	TISIDENMEPS(0.896)PT(0.104)GDFY(0.001)PS(0.942)PS(0.066)S(0.99)PAAGSR	1.82289e-191	406.51	189.73	0.24187	19.1336	19.2429	19.2057	19.0635	19.1284	19.0632	19.1924	18.924	18.8077	18.764	18.6437	18.5595
RPL22L1	Q6P5R6	60S ribosomal protein L22-like 1	S	118	1	TYELRYFQISQDEDESESED___________	YFQISQDEDES(1)ES(1)ED	0	403.99	332.29	0.7406	19.5675	20.0737	19.0644	17.5953	19.1643	19.0297	20.2764	20.7213	18.5496	20.4138	18.9293	19.121
RPL22L1	Q6P5R6	60S ribosomal protein L22-like 1	S	118	1	TYELRYFQISQDEDESESED___________	YFQISQDEDES(1)ES(1)ED	0	403.99	332.29	0.7406	19.7462	20.0398	19.7759	19.4972	19.6637	18.8864	19.7012	18.549	18.9444	19.5622	19.3654	19.3402
TLK2	Q86UE8-2	Serine/threonine-protein kinase tousled-like 2	S	749	0.994496	GAAIASTSGASNNSSSN______________	SVSTSSPAGAAIASTSGASNNSS(0.005)S(0.994)N	0	403.54	313.91	1.2575	20.4698	20.047	20.5586	14.8737	21.0671	20.9599	20.9169	14.9574	15.6712	14.7326	20.596	20.5769
CCDC94	Q9BW85	Coiled-coil domain-containing protein 94	S	316	1	TPGASSLSQLGAYLDSDDSNGSN________	EANPTPLTPGASSLSQLGAYLDS(1)DDS(1)NGS(1)N	2.22846e-242	402.08	402.08	-0.6148	18.1074	17.8382	18.2375	18.308	18.1856	17.9747	18.5145	18.0907	17.9037	18.1429	17.9082	17.7961
CCDC94	Q9BW85	Coiled-coil domain-containing protein 94	S	319	1	ASSLSQLGAYLDSDDSNGSN___________	EANPTPLTPGASSLSQLGAYLDS(1)DDS(1)NGS(1)N	2.22846e-242	402.08	402.08	-0.6148	18.1074	17.8382	18.2375	18.308	18.1856	17.9747	18.5145	18.0907	17.9037	18.1429	17.9082	17.7961
CCDC94	Q9BW85	Coiled-coil domain-containing protein 94	S	322	1	LSQLGAYLDSDDSNGSN______________	EANPTPLTPGASSLSQLGAYLDS(1)DDS(1)NGS(1)N	2.22846e-242	402.08	402.08	-0.6148	18.1074	17.8382	18.2375	18.308	18.1856	17.9747	18.5145	18.0907	17.9037	18.1429	17.9082	17.7961
SAP30BP	Q9UHR5	SAP30-binding protein	S	18	1	GKKNVLSSLAVYAEDSEPESDGEAGIEAVGS	NVLSSLAVYAEDS(1)EPES(1)DGEAGIEAVGSAAEEK	0	401.23	379.77	1.5415	21.5476	21.9452	21.2305	21.3112	21.2046	20.9859	21.3715	21.1182	21.0432	21.4633	21.4823	21.3855
SAP30BP	Q9UHR5	SAP30-binding protein	S	22	1	VLSSLAVYAEDSEPESDGEAGIEAVGSAAEE	NVLSSLAVYAEDS(1)EPES(1)DGEAGIEAVGSAAEEK	0	401.23	379.77	1.5415	21.5476	21.9452	21.2305	21.3112	21.2046	20.9859	21.3715	21.1182	21.0432	21.4633	21.4823	21.3855
SAP30BP	Q9UHR5	SAP30-binding protein	S	18	1	GKKNVLSSLAVYAEDSEPESDGEAGIEAVGS	NVLSSLAVYAEDS(1)EPES(1)DGEAGIEAVGSAAEEK	0	401.23	379.77	1.5415	17.9275	18.53	17.5753	17.1494	16.7678	16.5903	16.9002	16.6731	15.5086	17.5111	17.5004	16.5397
SAP30BP	Q9UHR5	SAP30-binding protein	S	22	1	VLSSLAVYAEDSEPESDGEAGIEAVGSAAEE	NVLSSLAVYAEDS(1)EPES(1)DGEAGIEAVGSAAEEK	0	401.23	379.77	1.5415	17.9275	18.53	17.5753	17.1494	16.7678	16.5903	16.9002	16.6731	15.5086	17.5111	17.5004	16.5397
AKAP12	Q02952	A-kinase anchor protein 12	S	598	0.996922	LAEVQQDGEAEEGATSDGEKKREGVTPWASF	GLAEVQQDGEAEEGAT(0.003)S(0.997)DGEKKR	0	400.57	214.41	4.9729	17.7104	18.7094	18.697	17.8982	17.5774	19.5207	18.2503	16.8157	19.1876	17.5652	17.8924	19.6053
PBRM1	Q86U86	Protein polybromo-1	S	371	1	EEDAALAAARYEEGESEAESITSFMDVSNPF	YEEGES(1)EAES(1)ITSFMDVSNPFYQLYDTVR	0	400.1	329.16	1.4893	17.849	18.4047	18.1932	18.3413	18.1327	18.1075	18.3417	18.6565	18.5207	18.7716	18.68	18.6282
PBRM1	Q86U86	Protein polybromo-1	S	375	0.999998	ALAAARYEEGESEAESITSFMDVSNPFYQLY	YEEGES(1)EAES(1)ITSFMDVSNPFYQLYDTVR	0	400.1	322.18	0.7527	17.849	18.4047	18.1932	18.3413	18.1327	18.1075	18.3417	18.6565	18.5207	18.7716	18.68	18.6282
PBRM1	Q86U86	Protein polybromo-1	S	371	1	EEDAALAAARYEEGESEAESITSFMDVSNPF	YEEGES(1)EAES(1)ITSFMDVSNPFYQLYDTVR	0	400.1	329.16	1.4893	17.4794	18.4443	18.5162	18.2911	18.4429	18.3903	17.9782	18.4692	18.3475	18.5085	18.5046	18.6091
PBRM1	Q86U86	Protein polybromo-1	S	375	0.999998	ALAAARYEEGESEAESITSFMDVSNPFYQLY	YEEGES(1)EAES(1)ITSFMDVSNPFYQLYDTVR	0	400.1	322.18	0.7527	17.4794	18.4443	18.5162	18.2911	18.4429	18.3903	17.9782	18.4692	18.3475	18.5085	18.5046	18.6091
HSP90AA1;HSP90AA2P	P07900	Heat shock protein HSP 90-alpha;Heat shock protein HSP 90-alpha A2	S	263	1	EEKESEDKPEIEDVGSDEEEEKKDGDKKKKK	PEIEDVGS(1)DEEEEKKDGDK	8.30697e-281	399.15	116.4	6.5848	23.6228	23.3449	23.2152	21.0467	23.1605	22.4527	21.2242	22.7655	22.8653	21.2205	22.8115	22.4639
RNF139	Q8WU17	E3 ubiquitin-protein ligase RNF139	T	663	1	VIQHTGAAAEEFNDDTD______________	NGVIQHTGAAAEEFNDDT(1)D	0	398.44	262.74	-1.3106	19.4929	19.4919	19.5625	19.361	16.3374	19.3492	13.9487	19.5538	19.1728	19.4342	19.293	19.308
EFTUD2	Q15029	116 kDa U5 small nuclear ribonucleoprotein component	S	19	1	DLYDEFGNYIGPELDSDEDDDELGRETKDLD	MDTDLYDEFGNYIGPELDS(1)DEDDDELGR	0	397.7	394.63	0.082409	17.4816	18.7279	18.4045	18.2616	18.1444	18.5507	17.8598	18.6886	19.4334	18.3947	18.9475	19.4574
PRR12	Q9ULL5	Proline-rich protein 12	S	1568	1	ETAAVCGETDEEAGESGGEGIFRERDEFVIR	KQETAAVCGET(1)DEEAGES(1)GGEGIFR	0	397.63	218.63	-4.6236	19.3667	20.24	20.0485	19.8933	19.6774	20.1313	20.2605	19.6298	20.0847	20.0227	19.337	20.037
PRR12	Q9ULL5	Proline-rich protein 12	T	1561	1	LHLAKKQETAAVCGETDEEAGESGGEGIFRE	KQETAAVCGET(1)DEEAGES(1)GGEGIFR	0	397.63	370.94	-1.8944	19.3667	20.24	20.0485	19.8933	19.6774	20.1313	20.2605	19.6298	20.0847	20.0227	19.337	20.037
PA2G4	Q9UQ80	Proliferation-associated protein 2G4	S	2	1	______________MSGEDEQQEQTIAEDLV	S(1)GEDEQQEQTIAEDLVVTK	0	396.49	369.57	1.7264	22.5981	23.6734	22.7279	22.3161	22.5724	22.6063	23.2148	22.9423	23.2111	23.1832	23.7508	23.7182
PA2G4	Q9UQ80	Proliferation-associated protein 2G4	S	2	1	______________MSGEDEQQEQTIAEDLV	S(1)GEDEQQEQTIAEDLVVTK	0	396.49	369.57	1.7264	17.6868	18.0338	18.1355	18.0558	14.9676	17.4154	15.2363	15.6809	14.1594	14.5966	13.8566	14.744
KIF21A	Q7Z4S6	Kinesin-like protein KIF21A	S	1304	1	RLTVSQGNTSVQQDKSDESDSSLSEVHRSSR	LTVSQGNTSVQQDKS(1)DES(0.994)DS(0.035)S(0.971)LSEVHR	0	396.26	353.73	6.0556	18.5301	18.9319	18.558	19.2274	19.1093	19.206	19.2686	19.4002	19.252	19.0753	18.9094	18.9652
KIF21A	Q7Z4S6	Kinesin-like protein KIF21A	S	1304	1	RLTVSQGNTSVQQDKSDESDSSLSEVHRSSR	LTVSQGNTSVQQDKS(1)DES(0.994)DS(0.035)S(0.971)LSEVHR	0	396.26	353.73	6.0556	22.6306	22.4336	22.1803	21.302	22.4767	21.987	22.2174	21.8717	19.9638	22.7732	22.9217	22.7038
KIF21A	Q7Z4S6	Kinesin-like protein KIF21A	S	1304	1	RLTVSQGNTSVQQDKSDESDSSLSEVHRSSR	LTVSQGNTSVQQDKS(1)DES(0.994)DS(0.035)S(0.971)LSEVHR	0	396.26	353.73	6.0556	22.2306	22.8362	21.8111	20.1776	21.3394	21.5139	21.2215	20.6395	21.7563	21.2816	22.186	22.8534
HUWE1	Q7Z6Z7	E3 ubiquitin-protein ligase HUWE1	S	1907	1	CIRIALPAPRGSGTASDDEFENLRIKGPNAV	GSGTAS(1)DDEFENLR	1.19087e-244	396.18	342.47	1.0605	19.69	19.7748	20.3937	20.3228	19.9428	19.9429	19.9366	19.9269	19.9491	20.3491	20.2506	20.1239
HUWE1	Q7Z6Z7	E3 ubiquitin-protein ligase HUWE1	S	1907	1	CIRIALPAPRGSGTASDDEFENLRIKGPNAV	GSGTAS(1)DDEFENLR	1.19087e-244	396.18	342.47	1.0605	14.9108	15.1114	15.5199	15.2892	15.2008	14.9012	14.9763	14.6807	14.7626	14.9525	15.0543	14.8539
DHX16	O60231	Putative pre-mRNA-splicing factor ATP-dependent RNA helicase DHX16	S	103	1	RALLEKNRSYRLLEDSEESSEETVSRAGSSL	LLEDS(1)EES(0.999)S(0.001)EETVSR	1.27696e-245	395.68	395.68	2.1383	14.7648	13.9059	14.3752	13.3352	15.0831	15.4297	14.3942	15.8959	15.8197	14.2263	15.6669	15.3309
DHX16	O60231	Putative pre-mRNA-splicing factor ATP-dependent RNA helicase DHX16	S	103	1	RALLEKNRSYRLLEDSEESSEETVSRAGSSL	LLEDS(1)EES(0.999)S(0.001)EETVSR	1.27696e-245	395.68	395.68	2.1383	22.1105	22.2247	22.1454	21.7157	22.0776	22.0137	22.1378	22.2221	21.7169	22.0809	21.7316	21.3815
DHX16	O60231	Putative pre-mRNA-splicing factor ATP-dependent RNA helicase DHX16	S	106	1	LEKNRSYRLLEDSEESSEETVSRAGSSLQKK	LLEDS(1)EES(1)S(1)EETVSR	1.27696e-245	395.68	186.67	0.46201	22.1105	22.2247	22.1454	21.7157	22.0776	22.0137	22.1378	22.2221	21.7169	22.0809	21.7316	21.3815
DHX16	O60231	Putative pre-mRNA-splicing factor ATP-dependent RNA helicase DHX16	S	103	1	RALLEKNRSYRLLEDSEESSEETVSRAGSSL	LLEDS(1)EES(0.999)S(0.001)EETVSR	1.27696e-245	395.68	395.68	2.1383	13.9473	19.6395	19.1505	19.3869	20.1202	20.1788	19.4484	19.6939	20.1456	19.786	19.8372	19.4494
DHX16	O60231	Putative pre-mRNA-splicing factor ATP-dependent RNA helicase DHX16	S	106	1	LEKNRSYRLLEDSEESSEETVSRAGSSLQKK	LLEDS(1)EES(1)S(1)EETVSR	1.27696e-245	395.68	186.67	0.46201	14.5934	19.6395	19.1505	19.3869	20.1202	20.1788	19.4484	19.6939	20.1456	19.786	19.8372	19.4494
EEF1B2	P24534	Elongation factor 1-beta	S	106	1	GATDSKDDDDIDLFGSDDEEESEEAKRLREE	YGPADVEDTTGSGATDSKDDDDIDLFGS(1)DDEEESEEAK	0	394.82	370.2	2.9819	19.7009	19.385	19.6531	19.3761	19.8193	19.337	19.5844	19.1981	18.9751	19.292	19.6754	19.5113
EEF1B2	P24534	Elongation factor 1-beta	S	106	1	GATDSKDDDDIDLFGSDDEEESEEAKRLREE	YGPADVEDTTGSGATDSKDDDDIDLFGS(1)DDEEESEEAK	0	394.82	370.2	2.9819	20.6938	20.1819	21.1798	21.3586	21.3586	21.3839	21.1253	15.3744	21.4942	21.1348	20.9385	20.7303
CEP170	Q5SW79	Centrosomal protein of 170 kDa	S	838	1	GGDKKESSKSLVRQGSFTIEKPSPNIPIELI	QGS(1)FTIEKPSPNIPIELIPHINK	4.26769e-215	394.71	339.1	1.0102	21.6306	21.016	21.6524	21.4419	21.5124	20.9579	21.5855	21.645	20.8781	21.1608	21.5189	21.3267
ESF1	Q9H501	ESF1 homolog	S	663	1	KQKALAEEASEEELPSDVDLNDPYFAEEVKQ	ALAEEAS(1)EEELPS(1)DVDLNDPYFAEEVK	0	393.54	342.12	1.3988	15.3335	15.4592	15.2762	15.4023	15.7477	15.4165	15.6846	16.042	16.0679	16.1164	15.8726	16.8944
ESF1	Q9H501	ESF1 homolog	S	657	1	KKRLKRKQKALAEEASEEELPSDVDLNDPYF	ALAEEAS(1)EEELPS(1)DVDLNDPYFAEEVK	0	393.54	304.79	0.75316	20.0211	20.3075	20.3144	20.0777	20.0802	20.0768	19.9168	20.2294	20.142	20.2181	20.2867	20.1623
ESF1	Q9H501	ESF1 homolog	S	663	1	KQKALAEEASEEELPSDVDLNDPYFAEEVKQ	ALAEEAS(1)EEELPS(1)DVDLNDPYFAEEVK	0	393.54	342.12	1.3988	20.0211	20.3075	20.3144	20.0777	20.0802	20.0768	19.9168	20.2294	20.142	20.2181	20.2867	20.1623
NOP56	O00567	Nucleolar protein 56	S	520	1	KPKKKKSFSKEELMSSDLEETAGSTSIPKRK	EELMS(1)S(1)DLEETAGSTSIPK	0	392.91	328.64	0.048101	20.0175	20.6062	20.6781	20.7689	20.719	20.4217	20.6636	21.02	20.8351	21.252	21.2467	21.2363
NOP56	O00567	Nucleolar protein 56	S	520	1	KPKKKKSFSKEELMSSDLEETAGSTSIPKRK	EELMS(1)S(1)DLEETAGSTSIPK	0	392.91	328.64	0.048101	17.2929	17.6993	17.2109	17.4278	17.4675	17.6377	17.8716	17.8579	17.9786	18.0914	17.5214	17.5744
DDX46	Q7L014	Probable ATP-dependent RNA helicase DDX46	S	804	1	NERKKLQKAALGLQDSDDEDAAVDIDEQIES	AALGLQDS(1)DDEDAAVDIDEQIESMFNSK	8.39749e-274	391.45	260.69	2.0331	21.3572	21.4266	21.4816	21.4614	21.0819	21.1415	21.3385	21.4333	21.3579	21.4664	21.3425	21.2786
MCM2	P49736	DNA replication licensing factor MCM2	S	13	0.999999	___MAESSESFTMASSPAQRRRGNDPLTSSP	AESSESFTMAS(1)S(1)PAQR	0	391.33	145.73	-1.368	17.6759	17.7542	18.6902	18.6799	18.5871	18.8147	18.162	18.8117	19.3637	18.8628	19.1224	19.3733
MCM2	P49736	DNA replication licensing factor MCM2	S	13	0.999999	___MAESSESFTMASSPAQRRRGNDPLTSSP	AESSESFTMAS(1)S(1)PAQR	0	391.33	145.73	-1.368	14.5286	15.3208	15.0592	14.8305	15.661	15.2163	15.1721	15.4907	15.8228	15.8429	15.6385	16.0412
MCM2	P49736	DNA replication licensing factor MCM2	S	13	0.999999	___MAESSESFTMASSPAQRRRGNDPLTSSP	AESSESFTMAS(1)S(1)PAQR	0	391.33	145.73	-1.368	14.6128	15.0666	15.1715	15.7384	15.9268	15.7137	15.6087	16.3951	16.3695	15.3096	15.7361	16.1954
SRRM2	Q9UQ35	Serine/arginine repetitive matrix protein 2	S	1320	1	WGGPHFSPEHKELSNSPLRENSFGSPLEFRN	ELS(1)NS(1)PLRENS(1)FGS(1)PLEFR	4.42296e-176	391.16	48.928	-5.0434	18.964	19.1423	18.9775	19.1849	18.909	18.6531	19.2258	19.3311	19.3141	19.8146	19.6924	19.6836
SRRM2	Q9UQ35	Serine/arginine repetitive matrix protein 2	S	1329	1	HKELSNSPLRENSFGSPLEFRNSGPLGTEMN	ELS(1)NS(1)PLRENS(1)FGS(1)PLEFR	4.42296e-176	391.16	48.928	-5.0434	14.4325	14.2492	14.6577	14.5473	14.5366	14.1812	12.7182	14.7452	14.0084	15.0697	14.7994	14.8994
SRRM2	Q9UQ35	Serine/arginine repetitive matrix protein 2	S	1318	1	SSWGGPHFSPEHKELSNSPLRENSFGSPLEF	ELS(1)NS(1)PLRENS(1)FGS(1)PLEFR	4.42296e-176	391.16	48.928	-5.0434	20.779	20.6591	20.8969	21.1757	21.181	21.0546	21.1356	20.909	20.8709	20.7859	20.7313	20.6059
SRRM2	Q9UQ35	Serine/arginine repetitive matrix protein 2	S	1320	1	WGGPHFSPEHKELSNSPLRENSFGSPLEFRN	ELS(1)NS(1)PLRENS(1)FGS(1)PLEFR	4.42296e-176	391.16	48.928	-5.0434	20.8809	21.2684	21.1538	21.2419	21.2111	21.1584	21.1356	21.1744	21.2435	21.3087	21.1782	21.0882
SRRM2	Q9UQ35	Serine/arginine repetitive matrix protein 2	S	1329	1	HKELSNSPLRENSFGSPLEFRNSGPLGTEMN	ELS(1)NS(1)PLRENS(1)FGS(1)PLEFR	4.42296e-176	391.16	48.928	-5.0434	20.8809	21.2684	21.1538	21.2419	21.2111	21.1584	20.9579	21.1744	21.2435	21.3087	21.1782	21.0882
SRRM2	Q9UQ35	Serine/arginine repetitive matrix protein 2	S	1318	1	SSWGGPHFSPEHKELSNSPLRENSFGSPLEF	ELS(1)NS(1)PLRENS(1)FGS(1)PLEFR	4.42296e-176	391.16	48.928	-5.0434	19.5324	19.4331	19.5804	20.1924	20.2788	20.2123	19.8266	20.0288	19.9116	19.3098	19.3143	19.1829
SRRM2	Q9UQ35	Serine/arginine repetitive matrix protein 2	S	1320	1	WGGPHFSPEHKELSNSPLRENSFGSPLEFRN	ELS(1)NS(1)PLRENS(1)FGS(1)PLEFR	4.42296e-176	391.16	48.928	-5.0434	20.2084	20.1397	20.201	20.8002	20.8382	20.7495	20.5626	20.5414	20.4464	20.02	19.8632	19.728
SRRM2	Q9UQ35	Serine/arginine repetitive matrix protein 2	S	1329	1	HKELSNSPLRENSFGSPLEFRNSGPLGTEMN	ELS(1)NS(1)PLRENS(1)FGS(1)PLEFR	4.42296e-176	391.16	48.928	-5.0434	20.2084	20.1397	20.201	20.5277	20.5593	20.4792	20.5626	20.2778	20.1976	20.02	19.8632	19.728
PCM1	Q15154-5	Pericentriolar material 1 protein	S	1494	1	RETHKISEQNDADNASVLSVSSNFEPFATDD	ISEQNDADNAS(1)VLS(1)VS(0.006)S(0.994)NFEPFATDDLGNTVIHLDQALAR	0	390.48	347.34	-0.70772	14.3844	15.8099	16.4339	16.257	14.8061	16.3373	17.6175	16.5151	15.6933	13.8967	14.7843	13.8581
PCM1	Q15154-5	Pericentriolar material 1 protein	S	1497	1	HKISEQNDADNASVLSVSSNFEPFATDDLGN	ISEQNDADNAS(1)VLS(1)VS(0.006)S(0.994)NFEPFATDDLGNTVIHLDQALAR	0	390.48	347.34	-0.70772	17.4169	17.8636	18.1082	18.5996	18.5329	18.7582	17.6175	18.2833	18.0114	15.2145	17.2217	16.7453
PCM1	Q15154-5	Pericentriolar material 1 protein	S	1500	0.999998	SEQNDADNASVLSVSSNFEPFATDDLGNTVI	ISEQNDADNAS(1)VLS(1)VS(1)S(1)NFEPFATDDLGNTVIHLDQALAR	0	390.48	106.08	-2.1347	17.4169	17.8636	18.1082	18.5996	18.5329	18.7582	18.6911	16.0889	14.3183	14.6084	17.2217	16.7453
PCM1	Q15154-5	Pericentriolar material 1 protein	S	1494	1	RETHKISEQNDADNASVLSVSSNFEPFATDD	ISEQNDADNAS(1)VLS(1)VS(0.006)S(0.994)NFEPFATDDLGNTVIHLDQALAR	0	390.48	347.34	-0.70772	18.8472	19.0059	18.9573	19.2728	19.3625	19.3589	19.5023	18.9576	18.7371	18.8218	18.4287	18.2441
PCM1	Q15154-5	Pericentriolar material 1 protein	S	1497	1	HKISEQNDADNASVLSVSSNFEPFATDDLGN	ISEQNDADNAS(1)VLS(1)VS(0.006)S(0.994)NFEPFATDDLGNTVIHLDQALAR	0	390.48	347.34	-0.70772	18.8472	19.0059	18.9573	19.2728	19.3625	19.3589	19.5023	18.9576	18.7371	18.8218	18.4287	18.2441
PCM1	Q15154-5	Pericentriolar material 1 protein	S	1500	0.999998	SEQNDADNASVLSVSSNFEPFATDDLGNTVI	ISEQNDADNAS(1)VLS(1)VS(1)S(1)NFEPFATDDLGNTVIHLDQALAR	0	390.48	106.08	-2.1347	18.8472	19.0059	18.9573	19.2728	19.3625	19.3589	19.5023	18.9576	18.7371	18.8218	18.4287	18.2441
BCLAF1	Q9NYF8	Bcl-2-associated transcription factor 1	S	397	1	DYFSDKESGKQKFNDSEGDDTEETEDYRQFR	FNDS(1)EGDDTEETEDYR	3.66739e-276	390.1	355.04	5.1835	18.0293	16.7305	17.628	16.7425	18.3176	18.4204	16.6464	17.7485	18.2162	16.6082	17.6778	16.7515
BCLAF1	Q9NYF8	Bcl-2-associated transcription factor 1	S	397	1	DYFSDKESGKQKFNDSEGDDTEETEDYRQFR	FNDS(1)EGDDTEETEDYR	3.66739e-276	390.1	355.04	5.1835	17.2793	17.3295	15.2005	12.7467	16.996	14.0498	17.3255	17.8202	14.8033	15.1845	16.6839	15.5657
MCRS1	Q96EZ8	Microspherule protein 1	S	282	1	QTVQPLPKGDQVLNFSDAEDLIDDSKLKDMR	GDQVLNFS(1)DAEDLIDDSK	0	389.69	356.25	1.0392	18.9857	18.1478	19.1708	18.9827	19.1067	19.173	18.9899	19.413	19.4181	19.0621	19.2319	19.1675
TRIM24	O15164	Transcription intermediary factor 1-alpha	S	1025	1	FPKPEFRNESEDNKFSDDSDDDFVQPRKKRL	NES(1)EDNKFS(1)DDS(1)DDDFVQPR	1.62493e-231	389.43	63.89	0.68859	20.1375	20.3447	20.5261	20.5981	20.6161	20.9669	21.0029	21.0881	20.695	20.4383	20.2291	20.2583
TRIM24	O15164	Transcription intermediary factor 1-alpha	S	1028	1	PEFRNESEDNKFSDDSDDDFVQPRKKRLKSI	NES(1)EDNKFS(1)DDS(1)DDDFVQPR	1.62493e-231	389.43	63.89	0.68859	20.1375	20.3447	20.5261	20.5981	20.6161	20.9669	21.0029	21.0881	20.695	20.4383	20.2291	20.2583
TRIM24	O15164	Transcription intermediary factor 1-alpha	S	1025	1	FPKPEFRNESEDNKFSDDSDDDFVQPRKKRL	NES(1)EDNKFS(1)DDS(1)DDDFVQPR	1.62493e-231	389.43	63.89	0.68859	17.2743	17.0198	17.5677	17.9932	18.1747	18.4444	18.5684	17.9834	17.9771	17.5624	13.611	14.4186
TRIM24	O15164	Transcription intermediary factor 1-alpha	S	1028	1	PEFRNESEDNKFSDDSDDDFVQPRKKRLKSI	NES(1)EDNKFS(1)DDS(1)DDDFVQPR	1.62493e-231	389.43	63.89	0.68859	17.2743	17.0198	17.5677	17.9932	18.1747	18.4444	18.5684	17.9834	17.9771	17.5624	13.3348	14.2886
OSTF1	Q92882	Osteoclast-stimulating factor 1	S	202	0.999247	SLLKKKQGTDAVRTLSNAEDYLDDEDSD___	T(0.001)LS(0.999)NAEDYLDDEDS(1)D	0	389.33	191.32	0.96662	17.0333	16.7775	18.0796	18.1734	18.1102	18.2366	18.2542	18.2193	17.952	18.0906	18.0001	17.7891
KIF21A	Q7Z4S6	Kinesin-like protein KIF21A	S	1307	0.999887	VSQGNTSVQQDKSDESDSSLSEVHRSSRRGI	LTVSQGNTSVQQDKS(1)DES(1)DS(0.175)S(0.825)LSEVHR	4.59782e-288	389.09	311.79	7.6886	16.7307	15.9783	16.9476	17.6127	17.2489	17.2502	17.5954	14.4836	17.1948	17.3874	16.9747	13.5523
KIF21A	Q7Z4S6	Kinesin-like protein KIF21A	S	1307	0.999887	VSQGNTSVQQDKSDESDSSLSEVHRSSRRGI	LTVSQGNTSVQQDKS(1)DES(1)DS(0.175)S(0.825)LSEVHR	4.59782e-288	389.09	311.79	7.6886	22.6306	22.4336	22.1803	21.302	22.4767	21.987	22.2174	21.8717	19.9638	22.7732	22.9217	22.7038
KIF21A	Q7Z4S6	Kinesin-like protein KIF21A	S	1307	0.999887	VSQGNTSVQQDKSDESDSSLSEVHRSSRRGI	LTVSQGNTSVQQDKS(1)DES(1)DS(0.175)S(0.825)LSEVHR	4.59782e-288	389.09	311.79	7.6886	22.2306	22.8362	21.8111	20.1776	21.3394	21.5139	21.2215	20.6395	21.7563	21.2816	22.186	22.8534
PPAN	Q9NQ55	Suppressor of SWI4 1 homolog	S	238	1	RLQDISELLATGAGLSESEAEPDGDHNITEL	LQDISELLATGAGLS(1)ES(1)EAEPDGDHNITELPQAVAGR	2.15289e-297	388.5	388.5	1.5476	20.5315	20.0634	19.9383	20.2316	19.351	19.3286	19.5439	19.6358	19.2825	20.1087	19.7699	19.6978
PPAN	Q9NQ55	Suppressor of SWI4 1 homolog	S	240	1	QDISELLATGAGLSESEAEPDGDHNITELPQ	LQDISELLATGAGLS(1)ES(1)EAEPDGDHNITELPQAVAGR	2.15289e-297	388.5	363.34	0.7647	20.5315	20.0634	19.9383	20.2316	19.351	19.3286	19.5439	19.6358	19.2825	20.1087	19.7699	19.6978
TRIM28	Q13263	Transcription intermediary factor 1-beta	S	49	0.951694	TAPSAAASASASAAASSPAGGGAEALELLEH	RSTAPSAAASASASAAAS(0.952)S(0.048)PAGGGAEALELLEHCGVCR	6.95188e-267	386.48	176.24	-2.5792	18.3821	16.4649	18.57	14.156	14.4033	16.441	13.6621	14.3864	18.4526	14.6282	17.8847	16.8549
CCAR2	Q8N163	Cell cycle and apoptosis regulator protein 2	S	675	1	EEEFAGAKLEDSEVRSVASNQSEMEFSSLQD	S(1)VAS(1)NQS(1)EMEFSSLQDMPK	0	386.45	210.02	-0.39149	15.859	17.1334	17.0638	17.7347	17.7734	17.5047	18.1084	18.3632	18.119	18.6243	18.2562	17.8501
CCAR2	Q8N163	Cell cycle and apoptosis regulator protein 2	S	678	1	FAGAKLEDSEVRSVASNQSEMEFSSLQDMPK	S(1)VAS(1)NQS(1)EMEFSSLQDMPK	0	386.45	210.02	-0.39149	15.859	17.1334	17.0638	17.7347	17.7734	17.5047	18.1084	18.3632	18.119	18.6243	18.2562	17.8501
CCAR2	Q8N163	Cell cycle and apoptosis regulator protein 2	S	681	1	AKLEDSEVRSVASNQSEMEFSSLQDMPKELD	LEDSEVRS(1)VAS(1)NQS(1)EMEFSSLQDMPK	0	386.45	386.45	1.5426	19.4708	19.8553	19.6219	19.8351	19.9313	19.7636	20.0605	20.0651	20.1165	20.1618	20.1948	20.1381
CCAR2	Q8N163	Cell cycle and apoptosis regulator protein 2	S	675	1	EEEFAGAKLEDSEVRSVASNQSEMEFSSLQD	S(1)VAS(1)NQS(1)EMEFSSLQDMPK	0	386.45	210.02	-0.39149	21.8485	22.4021	22.3381	22.4868	22.593	22.4896	22.535	22.6549	22.6676	22.7795	22.5497	22.5437
CCAR2	Q8N163	Cell cycle and apoptosis regulator protein 2	S	678	1	FAGAKLEDSEVRSVASNQSEMEFSSLQDMPK	S(1)VAS(1)NQS(1)EMEFSSLQDMPK	0	386.45	210.02	-0.39149	21.8485	22.4021	22.3381	22.4868	22.593	22.4896	22.535	22.6549	22.6676	22.7795	22.5497	22.5437
CCAR2	Q8N163	Cell cycle and apoptosis regulator protein 2	S	681	1	AKLEDSEVRSVASNQSEMEFSSLQDMPKELD	LEDSEVRS(1)VAS(1)NQS(1)EMEFSSLQDMPK	0	386.45	386.45	1.5426	21.8485	22.4021	22.3381	22.4868	22.593	22.4896	22.535	22.6549	22.6676	22.7795	22.5497	22.5437
ZRANB2	O95218-2	Zinc finger Ran-binding domain-containing protein 2	S	153	1	AVGPASILKEVEDKESEGEEEDEDEDLSKYK	EVEDKES(1)EGEEEDEDEDLSK	7.5383e-206	385.8	242.21	2.374	20.6547	20.2445	19.4461	20.1154	19.9422	19.8431	13.6548	20.116	19.8181	19.6604	19.9103	20.0607
SMC4	Q9NTJ3	Structural maintenance of chromosomes protein 4	S	41	0.999989	ASSDAEPEPPSGRTESPATAAETASEELDNR	TES(1)PATAAETASEELDNR	6.89271e-282	385.05	263.49	-2.9998	20.8176	20.55	21.0527	21.3729	21.0219	20.8187	20.4203	20.6886	21.1243	21.2271	21.3031	20.95
PCM1	Q15154-5	Pericentriolar material 1 protein	S	1757	1	QTQTSEVYDGPKNVRSDISDQEEDEESEGCP	NVRS(1)DIS(1)DQEEDEES(1)EGCPVSINLSK	0	384.44	254.72	-0.1835	19.0389	19.1392	19.0916	19.1752	19.3434	19.6266	19.4302	19.5211	19.5809	19.3922	19.342	19.3022
PCM1	Q15154-5	Pericentriolar material 1 protein	S	1760	1	TSEVYDGPKNVRSDISDQEEDEESEGCPVSI	NVRS(1)DIS(1)DQEEDEES(1)EGCPVSINLSK	0	384.44	254.72	-0.1835	19.0389	19.1392	19.0916	19.1752	19.3434	19.6266	19.4302	19.5211	19.5809	19.3922	19.342	19.3022
PCM1	Q15154-5	Pericentriolar material 1 protein	S	1757	1	QTQTSEVYDGPKNVRSDISDQEEDEESEGCP	NVRS(1)DIS(1)DQEEDEES(1)EGCPVSINLSK	0	384.44	254.72	-0.1835	20.5842	20.799	20.6514	13.5917	21.0437	21.0186	14.5709	21.0327	20.9557	16.2232	20.85	20.6389
PCM1	Q15154-5	Pericentriolar material 1 protein	S	1760	1	TSEVYDGPKNVRSDISDQEEDEESEGCPVSI	NVRS(1)DIS(1)DQEEDEES(1)EGCPVSINLSK	0	384.44	254.72	-0.1835	20.5842	20.799	20.6514	15.3807	21.0437	21.0186	13.9546	21.0327	20.9557	15.8206	20.85	20.6389
CHERP	Q8IWX8	Calcium homeostasis endoplasmic reticulum protein	S	815	1	SRSKSYSPGRRRRSRSRSPTPPSSAGLGSNS	S(1)RS(1)PT(1)PPSSAGLGSNSAPPIPDSR	3.38923e-158	382.41	322.44	-0.5329	21.5009	21.6243	21.8176	21.5121	21.564	21.7333	21.594	21.6978	21.3473	21.48	21.5645	21.5343
CHERP	Q8IWX8	Calcium homeostasis endoplasmic reticulum protein	S	817	1	SKSYSPGRRRRSRSRSPTPPSSAGLGSNSAP	S(1)RS(1)PT(1)PPSSAGLGSNSAPPIPDSR	3.38923e-158	382.41	322.44	-0.5329	21.5009	21.6243	21.8176	21.5121	21.564	21.7333	21.594	21.6978	21.3473	21.48	21.5645	21.5343
CHERP	Q8IWX8	Calcium homeostasis endoplasmic reticulum protein	T	819	0.999996	SYSPGRRRRSRSRSPTPPSSAGLGSNSAPPI	S(1)RS(1)PT(1)PPSSAGLGSNSAPPIPDSR	3.38923e-158	382.41	339.91	0.32615	21.5009	21.6243	21.8176	21.5121	21.564	21.7333	21.594	21.6978	21.3473	21.48	21.5645	21.5343
ATG4B	Q9Y4P1	Cysteine protease ATG4B	S	383	1	SLDSSDVERLERFFDSEDEDFEILSL_____	FFDS(1)EDEDFEILS(1)L	0	381.34	162.16	1.2696	15.7946	15.5089	15.473	15.7179	14.8324	15.3214	15.8381	16.2728	16.5287	16.3244	15.9811	16.3794
ATG4B	Q9Y4P1	Cysteine protease ATG4B	S	383	1	SLDSSDVERLERFFDSEDEDFEILSL_____	FFDS(1)EDEDFEILS(1)L	0	381.34	162.16	1.2696	16.9679	16.798	17.431	17.1564	17.0306	16.2143	17.1307	16.489	16.3888	17.0515	16.4425	16.3197
VPS13C	Q709C8	Vacuolar protein sorting-associated protein 13C	S	872	1	TKGLLGTSLLLDTVESESDDEYFDAEDGEPQ	GLLGTSLLLDTVES(1)ES(1)DDEYFDAEDGEPQTCK	0	380.81	340.1	-1.0828	19.4821	20.0426	19.5068	19.3362	19.2723	19.1655	19.3321	19.4901	19.5044	19.8258	19.8708	19.7991
VPS13C	Q709C8	Vacuolar protein sorting-associated protein 13C	S	874	1	GLLGTSLLLDTVESESDDEYFDAEDGEPQTC	GLLGTSLLLDTVES(1)ES(1)DDEYFDAEDGEPQTCK	0	380.81	314.38	0.5396	19.4821	20.0426	19.5068	19.3362	19.2723	19.1655	19.3321	19.4901	19.5044	19.8258	19.8708	19.7991
RSF1	Q96T23	Remodeling and spacing factor 1	S	1345	1	LPSEQESTKKPYRIESDEEEDFENVGKVGSP	IES(1)DEEEDFENVGK	1.99971e-244	380.08	366.96	-1.7261	19.1675	19.3951	19.6554	19.8372	19.6614	19.4693	19.6223	19.789	19.5957	19.5726	19.7719	19.5823
ATG4B	Q9Y4P1	Cysteine protease ATG4B	S	392	1	LERFFDSEDEDFEILSL______________	FFDS(1)EDEDFEILS(1)L	0	380.08	162.16	1.2696	16.9679	16.798	17.431	17.1564	17.0306	16.2143	17.1307	16.489	16.3888	17.0515	16.4425	16.3197
LMNB1	P20700	Lamin-B1	T	575	1	AAGVVVEEELFHQQGTPRASNRSCAIM____	TTIPEEEEEEEEAAGVVVEEELFHQQGT(1)PR	9.69806e-272	379.81	224.41	3.0849	21.1153	21.1451	21.196	21.0433	20.9677	20.6544	21.0917	20.9799	21.1422	21.1542	20.9307	21.1517
HIRIP3	Q9BW71	HIRA-interacting protein 3	S	227	1	EGNKGTKSLKESEQESEEEILAQKKEQREEE	SLKES(1)EQES(1)EEEILAQKK	1.17341e-244	379.33	257.77	3.8386	13.2489	17.6726	17.5376	17.1779	17.834	17.3364	16.5566	17.9259	17.4144	16.7145	17.7508	17.5737
HIRIP3	Q9BW71	HIRA-interacting protein 3	S	227	1	EGNKGTKSLKESEQESEEEILAQKKEQREEE	SLKES(1)EQES(1)EEEILAQKK	1.17341e-244	379.33	257.77	3.8386	19.581	19.5481	19.8868	20.0583	20.5538	20.6384	20.548	20.4922	20.2158	19.481	19.8052	19.6723
RPL22L1	Q6P5R6	60S ribosomal protein L22-like 1	S	120	1	ELRYFQISQDEDESESED_____________	YFQISQDEDES(1)ES(1)ED	1.60008e-245	379.11	260.18	0.41022	19.7462	20.0398	19.7759	19.4972	19.6637	18.8864	19.7012	18.549	18.9444	19.5622	19.3654	19.3402
BZW2	Q9Y6E2	Basic leucine zipper and W2 domain-containing protein 2	S	412	1	QMKKFVEWLQNAEEESESEGEEN________	KFVEWLQNAEEES(1)ES(1)EGEEN	4.235e-226	378.45	146.4	0.51753	19.5028	20.3544	19.7686	19.9	19.859	19.4023	19.8165	19.6618	18.1861	20.7275	20.2268	19.5902
BZW2	Q9Y6E2	Basic leucine zipper and W2 domain-containing protein 2	S	414	1	KKFVEWLQNAEEESESEGEEN__________	KFVEWLQNAEEES(1)ES(1)EGEEN	4.235e-226	378.45	146.4	0.51753	19.5028	20.3544	19.7686	19.9	19.859	19.4023	19.8165	19.6618	18.1861	20.7275	20.2268	19.5902
DBN1	Q16643	Drebrin	S	339	0.998755	SHRRMAPTPIPTRSPSDSSTASTPVAEQIER	MAPTPIPT(0.009)RS(0.992)PS(0.999)DS(0.721)S(0.279)T(0.003)AS(0.902)T(0.096)PVAEQIER	3.00874e-253	377.21	216	0.034031	18.9437	19.6586	18.729	15.8355	19.3326	18.556	19.3555	19.4606	19.0756	19.7158	19.7577	19.8556
DBN1	Q16643	Drebrin	S	339	0.998755	SHRRMAPTPIPTRSPSDSSTASTPVAEQIER	MAPTPIPT(0.009)RS(0.992)PS(0.999)DS(0.721)S(0.279)T(0.003)AS(0.902)T(0.096)PVAEQIER	3.00874e-253	377.21	216	0.034031	18.9901	18.0626	19.0064	19.1662	19.6806	19.4684	19.3913	19.1805	19.8269	18.85	16.117	18.9622
CPD	O75976	Carboxypeptidase D	T	1368	1	TGSKKSLLSHEFQDETDTEEETLYSSKH___	SLLSHEFQDET(1)DT(1)EEETLYSSK	8.12524e-295	374.81	324.39	1.1486	15.9736	15.7818	15.6237	13.8577	15.2663	14.8218	15.9047	16.182	15.4109	15.8257	15.9516	16.4021
CPD	O75976	Carboxypeptidase D	T	1368	1	TGSKKSLLSHEFQDETDTEEETLYSSKH___	SLLSHEFQDET(1)DT(1)EEETLYSSK	8.12524e-295	374.81	324.39	1.1486	19.2487	19.3298	19.3959	19.297	19.5931	19.4956	19.5214	19.5124	19.4147	19.4908	19.3713	19.3439
CPD	O75976	Carboxypeptidase D	T	1370	1	SKKSLLSHEFQDETDTEEETLYSSKH_____	SLLSHEFQDET(1)DT(1)EEETLYSSK	8.12524e-295	374.81	331.03	-1.0175	19.2487	19.3298	19.3959	19.297	19.5931	19.4956	19.5214	19.5124	19.4147	19.4908	19.3713	19.3439
NOLC1	Q14978-3	Nucleolar and coiled-body phosphoprotein 1	S	699	1	RGGSISVQVNSIKFDSE______________	GGSISVQVNSIKFDS(1)E	7.15477e-275	374.58	374.58	5.3632	21.8537	21.4645	22.0819	22.0664	21.602	21.9296	21.8823	21.9783	22.1061	21.95	21.6968	21.5935
NOLC1	Q14978-3	Nucleolar and coiled-body phosphoprotein 1	S	699	1	RGGSISVQVNSIKFDSE______________	GGSISVQVNSIKFDS(1)E	7.15477e-275	374.58	374.58	5.3632	15.9757	15.4396	16.3591	16.7128	15.6797	16.1659	15.6132	15.0329	15.2066	15.4988	15.5357	15.1292
FOXK2	Q01167	Forkhead box protein K2	S	30	1	PAGGGAGGGGAGGGGSPPGGWAVARLEGREF	AAAAAALSGAGT(1)PPAGGGAGGGGAGGGGS(1)PPGGWAVAR	2.94675e-210	374.46	309.12	2.6717	16.9055	17.0955	17.4489	17.8037	17.7588	17.4292	17.9224	18.5131	18.5615	18.2336	12.3519	18.0505
FOXK2	Q01167	Forkhead box protein K2	S	30	1	PAGGGAGGGGAGGGGSPPGGWAVARLEGREF	AAAAAALSGAGT(1)PPAGGGAGGGGAGGGGS(1)PPGGWAVAR	2.94675e-210	374.46	309.12	2.6717	16.3957	17.1177	17.0541	17.3366	17.4959	17.5546	17.1923	18.0067	18.3406	17.8559	18.0763	18.389
FOXK2	Q01167	Forkhead box protein K2	T	13	1	___MAAAAAALSGAGTPPAGGGAGGGGAGGG	AAAAAALSGAGT(1)PPAGGGAGGGGAGGGGS(1)PPGGWAVAR	1.3419e-184	374.46	319.27	2.0115	16.3957	17.1177	17.0541	17.3366	17.4959	17.5546	17.1923	18.0067	18.3406	17.8559	18.0763	18.389
EIF4EBP2	Q13542	Eukaryotic translation initiation factor 4E-binding protein 2	T	37	0.999687	VAISDAAQLPHDYCTTPGGTLFSTTPGGTRI	TVAISDAAQLPHDYCTT(1)PGGTLFS(0.003)T(0.013)T(0.985)PGGTR	1.53291e-302	373.46	330.41	-0.11888	21.7304	21.626	21.218	20.9225	21.2573	20.6354	21.3102	20.6505	21.2091	21.68	21.9023	21.8119
EIF4EBP2	Q13542	Eukaryotic translation initiation factor 4E-binding protein 2	T	46	0.996312	PHDYCTTPGGTLFSTTPGGTRIIYDRKFLLD	TVAISDAAQLPHDYCT(0.008)T(0.992)PGGTLFS(0.001)T(0.003)T(0.996)PGGTR	1.53291e-302	373.46	274.2	0.6207	21.7304	21.626	21.218	20.9225	21.2573	20.6354	21.3102	20.6505	21.2091	21.68	21.9023	21.8119
PRRC2C	Q9Y520	Protein PRRC2C	S	878	1	IRESSEAQVQKFLSRSVEDVRPHHTDANNQS	S(1)VEDVRPHHTDANNQSACFEAPDQK	2.02164e-179	373.32	193.47	6.6188	21.9844	22.3781	22.4012	22.9171	22.5021	22.5445	22.5133	22.6554	22.4297	22.7702	22.6427	22.6178
EIF4EBP1	Q13541	Eukaryotic translation initiation factor 4E-binding protein 1	T	37	0.99971	VLGDGVQLPPGDYSTTPGGTLFSTTPGGTRI	VVLGDGVQLPPGDYSTT(1)PGGTLFS(0.175)T(0.302)T(0.522)PGGTR	1.09376e-270	372.58	352.31	0.92143	24.5195	24.3019	24.2059	23.9939	24.2983	24.3174	24.1111	24.1544	24.3861	24.4019	24.7125	24.6233
EIF4EBP1	Q13541	Eukaryotic translation initiation factor 4E-binding protein 1	T	46	0.99837	PGDYSTTPGGTLFSTTPGGTRIIYDRKFLME	RVVLGDGVQLPPGDYST(0.003)T(0.997)PGGTLFS(0.001)T(0.001)T(0.998)PGGTR	1.09376e-270	372.58	311.73	-0.91524	24.5195	24.3019	24.2059	23.9939	24.2983	24.3174	24.1111	24.1544	24.3861	24.4019	24.7125	24.6233
ROCK1	Q13464	Rho-associated protein kinase 1	S	1102	0.999513	IEQLRAKLLDLSDSTSVASFPSADETDGNLP	LLDLSDSTS(1)VAS(1)FPSADETDGNLPESR	2.86429e-261	372.33	289.24	-0.26788	17.8867	18.6918	17.7981	19.7389	19.7646	19.5439	19.6144	19.5753	19.554	19.2655	19.0931	19.0158
ROCK1	Q13464	Rho-associated protein kinase 1	S	1105	1	LRAKLLDLSDSTSVASFPSADETDGNLPESR	LLDLSDS(0.023)T(0.008)S(0.969)VAS(1)FPSADETDGNLPESR	2.86429e-261	372.33	372.33	-0.99123	19.5948	20.1487	19.5278	20.5516	20.5574	20.6461	20.4467	20.6221	20.6231	20.5522	20.5784	20.6092
HDGFRP3	Q9Y3E1	Hepatoma-derived growth factor-related protein 3	S	121	0.999909	SSSETEGEGGNTADASSEEEGDRVEEDGKGK	FTGYQAIQQQS(0.032)S(0.451)S(0.451)ET(0.066)EGEGGNTADAS(1)S(1)EEEGDRVEEDGKGK	0	368.81	213.26	-2.954	20.0422	22.1277	19.0582	20.6931	17.3808	20.8913	21.376	18.798	21.4161	21.0044	21.2205	22.0192
HDGFRP3	Q9Y3E1	Hepatoma-derived growth factor-related protein 3	S	122	0.999964	SSETEGEGGNTADASSEEEGDRVEEDGKGKR	FTGYQAIQQQS(0.032)S(0.451)S(0.451)ET(0.066)EGEGGNTADAS(1)S(1)EEEGDRVEEDGKGK	0	368.81	213.26	-2.954	20.0422	22.1277	19.0582	20.6931	17.3808	20.8913	21.376	18.798	21.4161	21.0044	21.2205	22.0192
HDGFRP3	Q9Y3E1	Hepatoma-derived growth factor-related protein 3	S	121	0.999909	SSSETEGEGGNTADASSEEEGDRVEEDGKGK	FTGYQAIQQQS(0.032)S(0.451)S(0.451)ET(0.066)EGEGGNTADAS(1)S(1)EEEGDRVEEDGKGK	0	368.81	213.26	-2.954	20.1193	14.4638	20.8228	15.1423	20.9588	21.2906	20.5599	20.8223	21.3687	20.8707	21.2137	21.1755
HDGFRP3	Q9Y3E1	Hepatoma-derived growth factor-related protein 3	S	122	0.999964	SSETEGEGGNTADASSEEEGDRVEEDGKGKR	FTGYQAIQQQS(0.032)S(0.451)S(0.451)ET(0.066)EGEGGNTADAS(1)S(1)EEEGDRVEEDGKGK	0	368.81	213.26	-2.954	20.1193	13.3374	20.8228	13.9871	20.9588	21.2906	20.5599	20.8223	21.3687	20.8707	21.2137	21.1755
MAP1B	P46821	Microtubule-associated protein 1B;MAP1B heavy chain;MAP1 light chain LC1	S	1252	0.999854	LDIKDSISAVSSEKVSPSKSPSLSPSPPSPL	VS(1)PS(0.002)KS(0.718)PS(0.28)LS(0.999)PS(0.001)PPS(1)PLEK	0	368.21	147.3	-3.444	18.077	17.5617	17.7737	13.8529	18.0763	17.1559	15.7291	17.7062	16.6548	16.7282	14.6327	18.0907
MAP1B	P46821	Microtubule-associated protein 1B;MAP1B heavy chain;MAP1 light chain LC1	S	1265	1	KVSPSKSPSLSPSPPSPLEKTPLGERSVNFS	S(0.995)PS(0.005)LS(0.884)PS(0.116)PPS(1)PLEK	0	368.21	162.78	-3.5924	19.4025	18.5734	20.1356	20.0427	19.9582	19.7259	19.9528	20.1298	20.0164	19.9542	20.143	20.2542
MAP1B	P46821	Microtubule-associated protein 1B;MAP1B heavy chain;MAP1 light chain LC1	S	1252	0.999854	LDIKDSISAVSSEKVSPSKSPSLSPSPPSPL	VS(1)PS(0.002)KS(0.718)PS(0.28)LS(0.999)PS(0.001)PPS(1)PLEK	0	368.21	147.3	-3.444	20.0259	19.7421	15.6357	19.4336	17.1195	14.4779	20.0653	20.1628	19.3436	16.1476	13.5201	19.835
MAP1B	P46821	Microtubule-associated protein 1B;MAP1B heavy chain;MAP1 light chain LC1	S	1256	0.999819	DSISAVSSEKVSPSKSPSLSPSPPSPLEKTP	S(1)PSLS(0.999)PS(0.001)PPS(1)PLEK	0	368.21	186.56	2.3458	23.0819	23.409	23.5403	23.7298	23.6769	23.5608	23.628	23.7355	23.523	23.5169	23.5424	23.4519
MAP1B	P46821	Microtubule-associated protein 1B;MAP1B heavy chain;MAP1 light chain LC1	S	1260	0.999963	AVSSEKVSPSKSPSLSPSPPSPLEKTPLGER	VS(0.997)PS(0.004)KS(0.727)PS(0.272)LS(1)PSPPS(1)PLEK	0	368.21	188.07	-0.51889	19.3187	19.8278	19.5803	19.9388	19.6159	19.6683	19.8231	20.0399	19.441	19.6744	19.528	15.7492
MAP1B	P46821	Microtubule-associated protein 1B;MAP1B heavy chain;MAP1 light chain LC1	S	1265	1	KVSPSKSPSLSPSPPSPLEKTPLGERSVNFS	S(0.995)PS(0.005)LS(0.884)PS(0.116)PPS(1)PLEK	0	368.21	162.78	-3.5924	19.3187	19.8278	19.5803	19.9388	19.6159	19.6683	19.8231	20.0399	19.441	19.6744	19.528	19.3138
MAP1B	P46821	Microtubule-associated protein 1B;MAP1B heavy chain;MAP1 light chain LC1	S	1252	0.999854	LDIKDSISAVSSEKVSPSKSPSLSPSPPSPL	VS(1)PS(0.002)KS(0.718)PS(0.28)LS(0.999)PS(0.001)PPS(1)PLEK	0	368.21	147.3	-3.444	23.9403	24.3331	18.4333	23.4945	23.7417	23.2839	23.7193	23.7842	23.0397	24.1533	24.0591	23.4501
MAP1B	P46821	Microtubule-associated protein 1B;MAP1B heavy chain;MAP1 light chain LC1	S	1256	0.999819	DSISAVSSEKVSPSKSPSLSPSPPSPLEKTP	S(1)PSLS(0.999)PS(0.001)PPS(1)PLEK	0	368.21	186.56	2.3458	24.2429	24.456	24.5518	24.6613	24.7478	24.904	25.0394	24.6972	24.6601	24.3536	24.5073	24.1806
MAP1B	P46821	Microtubule-associated protein 1B;MAP1B heavy chain;MAP1 light chain LC1	S	1260	0.999963	AVSSEKVSPSKSPSLSPSPPSPLEKTPLGER	VS(0.997)PS(0.004)KS(0.727)PS(0.272)LS(1)PSPPS(1)PLEK	0	368.21	188.07	-0.51889	22.2286	22.5337	22.5742	22.7344	22.3313	22.4171	22.5003	22.0634	22.1359	22.3538	22.6675	22.5172
MAP1B	P46821	Microtubule-associated protein 1B;MAP1B heavy chain;MAP1 light chain LC1	S	1265	1	KVSPSKSPSLSPSPPSPLEKTPLGERSVNFS	S(0.995)PS(0.005)LS(0.884)PS(0.116)PPS(1)PLEK	0	368.21	162.78	-3.5924	23.9403	24.3331	18.4333	23.4945	23.7417	23.2839	23.7193	23.7842	23.0397	24.1581	24.1013	23.4501
TCOF1	Q13428-4	Treacle protein	S	868	1	AVATAAQAQTGPEEDSGSSEEESDSEEEAET	AVATAAQAQTGPEEDS(1)GS(1)S(1)EEES(1)DS(1)EEEAETLAQVKPSGK	8.73904e-238	367.91	367.91	1.2681	20.6958	20.0431	21.7444	21.9471	21.5282	21.7763	22.1637	21.6643	21.2837	21.4759	21.2083	21.0905
TCOF1	Q13428-4	Treacle protein	S	870	1	ATAAQAQTGPEEDSGSSEEESDSEEEAETLA	AVATAAQAQTGPEEDS(1)GS(1)S(1)EEES(1)DS(1)EEEAETLAQVKPSGK	8.73904e-238	367.91	367.91	1.2681	20.6958	20.0431	21.7444	21.9471	21.5282	21.7763	22.1637	21.6643	21.2837	21.4759	21.2083	21.0905
TCOF1	Q13428-4	Treacle protein	S	871	1	TAAQAQTGPEEDSGSSEEESDSEEEAETLAQ	AVATAAQAQTGPEEDS(1)GS(1)S(1)EEES(1)DS(1)EEEAETLAQVKPSGK	8.73904e-238	367.91	367.91	1.2681	20.6958	20.0431	21.7444	21.9471	21.5282	21.7763	22.1637	21.6643	21.2837	21.4759	21.2083	21.0905
TCOF1	Q13428-4	Treacle protein	S	875	1	AQTGPEEDSGSSEEESDSEEEAETLAQVKPS	AVATAAQAQTGPEEDS(1)GS(1)S(1)EEES(1)DS(1)EEEAETLAQVKPSGK	8.73904e-238	367.91	367.91	1.2681	20.6958	20.0431	21.7444	21.9471	21.5282	21.7763	22.1637	21.6643	21.2837	21.4759	21.2083	21.0905
TCOF1	Q13428-4	Treacle protein	S	877	0.999999	TGPEEDSGSSEEESDSEEEAETLAQVKPSGK	AVATAAQAQTGPEEDS(1)GS(1)S(1)EEES(1)DS(1)EEEAETLAQVKPSGK	8.73904e-238	367.91	367.91	1.2681	20.6958	20.0431	21.7444	21.9471	21.5282	21.7763	22.1637	21.6643	21.2837	21.4759	21.2083	21.0905
MAP1B	P46821	Microtubule-associated protein 1B;MAP1B heavy chain;MAP1 light chain LC1	S	1819	0.993091	TSAVKEKTATCHSSSSPPIDAASAEPYGFRA	TATCHS(0.028)S(0.24)S(0.738)S(0.993)PPIDAASAEPYGFR	2.65223e-131	366.97	274.58	5.0307	20.6096	20.5955	20.4242	20.7205	15.5433	20.1911	20.5403	20.9373	20.959	21.2978	21.3306	21.4648
MAP1B	P46821	Microtubule-associated protein 1B;MAP1B heavy chain;MAP1 light chain LC1	S	1819	0.993091	TSAVKEKTATCHSSSSPPIDAASAEPYGFRA	TATCHS(0.028)S(0.24)S(0.738)S(0.993)PPIDAASAEPYGFR	2.65223e-131	366.97	274.58	5.0307	18.0568	18.4299	18.3894	17.9562	17.8448	18.1913	17.4174	17.4292	17.7587	17.695	17.7693	17.5208
PBX2	P40425	Pre-B-cell leukemia transcription factor 2	S	151	0.999988	SAAAAAAAAASGGGVSPDNSIEHSDYRSKLA	GGGSAAAAAAAAASGGGVS(1)PDNSIEHSDYR	1.00093e-303	366.55	315.72	-1.7762	18.1766	18.1473	18.4966	18.5851	17.5677	17.5922	17.4876	18.1122	17.0497	17.5653	17.3711	17.032
G3BP1	Q13283	Ras GTPase-activating protein-binding protein 1	S	231	0.955842	EPVLEETAPEDAQKSSSPAPADIAQTVQEDL	S(0.011)S(0.956)S(0.033)PAPADIAQTVQEDLR	3.11473e-225	364.58	344.48	2.5212	24.0433	23.9092	24.0167	23.7994	23.7958	23.7067	23.6967	23.8602	24.0511	23.9965	24.1347	24.1242
G3BP1	Q13283	Ras GTPase-activating protein-binding protein 1	S	231	0.955842	EPVLEETAPEDAQKSSSPAPADIAQTVQEDL	S(0.011)S(0.956)S(0.033)PAPADIAQTVQEDLR	3.11473e-225	364.58	344.48	2.5212	18.3279	18.7396	19.5656	19.4845	18.1256	18.3013	18.402	17.4804	18.0588	18.664	18.849	17.6073
TOR1AIP1	Q5JTV8	Torsin-1A-interacting protein 1	S	154	1	PLQPSPVMTRRGLRDSHSSEEDEASSQTDLS	GLRDS(1)HS(1)S(1)EEDEASSQTDLSQTISK	6.23856e-250	364.37	324.75	1.7059	20.8564	20.7895	20.9389	21.0521	20.9985	20.7743	20.8295	20.8625	20.6776	20.8253	20.5426	20.468
KIF21A	Q7Z4S6	Kinesin-like protein KIF21A	S	1310	0.991468	GNTSVQQDKSDESDSSLSEVHRSSRRGIINP	LTVSQGNTSVQQDKS(1)DES(0.952)DS(0.054)S(0.991)LS(0.003)EVHR	2.24123e-261	364.35	269.38	3.8523	14.6202	22.812	21.8111	20.1776	21.3394	21.5139	14.2952	16.5787	21.6061	21.2816	22.186	22.8534
PCNP	Q8WW12	PEST proteolytic signal-containing nuclear protein	S	119	1	PKTLSVAAAFNEDEDSEPEEMPPEAKMRMKN	TLSVAAAFNEDEDS(1)EPEEMPPEAK	0	363.93	341.09	1.0036	22.1538	22.3525	22.1336	22.1672	22.2539	21.9701	22.0591	22.0949	22.3976	22.4978	22.5726	22.5159
PAXBP1	Q9Y5B6	PAX3- and PAX7-binding protein 1	S	557	1	AREQTGKMADHLEGLSSDDEETSTDITNFNL	MADHLEGLS(1)S(1)DDEETSTDITNFNLEK	1.13796e-212	363.93	304.71	2.6268	19.3364	19.2914	19.246	19.354	19.3777	19.5803	19.4399	19.3415	19.3769	19.0872	19.0636	19.2751
PAXBP1	Q9Y5B6	PAX3- and PAX7-binding protein 1	S	558	1	REQTGKMADHLEGLSSDDEETSTDITNFNLE	MADHLEGLS(1)S(1)DDEETSTDITNFNLEK	1.13796e-212	363.93	363.93	0.47307	19.3364	19.2914	19.246	19.354	19.3777	19.5803	19.4399	19.3415	19.3769	19.0872	19.0636	19.2751
KIF21A	Q7Z4S6	Kinesin-like protein KIF21A	S	1673	1	DGQISDTGDLGEDIASN______________	NLQDGQIS(0.999)DT(0.001)GDLGEDIAS(1)N	4.79353e-259	363.83	315.58	0.55818	20.8838	20.8805	20.8493	19.7193	20.9605	20.8265	20.4035	20.92	21.1374	20.8985	21.1601	21.0697
KIF21A	Q7Z4S6	Kinesin-like protein KIF21A	S	1673	1	DGQISDTGDLGEDIASN______________	NLQDGQIS(0.999)DT(0.001)GDLGEDIAS(1)N	4.79353e-259	363.83	315.58	0.55818	19.6677	19.0809	19.826	19.8895	19.7481	19.7073	19.9624	19.7889	19.6332	19.7871	19.6434	19.6015
DDX55	Q8NHQ9	ATP-dependent RNA helicase DDX55	S	594	1	LTTGKRTIKTVDLGISDLEDDC_________	TVDLGIS(1)DLEDDC	1.01626e-189	363.55	338.34	0.38156	17.1243	17.0953	17.1501	17.6813	17.6543	17.3889	17.6115	17.6877	17.6723	17.7986	17.4309	17.4764
TPI1	P60174	Triosephosphate isomerase	S	58	1	KFFVGGNWKMNGRKQSLGELIGTLNAAKVPA	QS(1)LGELIGTLNAAK	2.91047e-217	363.51	210.62	0.089002	19.5756	19.9251	19.6671	20.0495	20.3778	20.4156	20.8339	20.3479	20.2825	20.3776	19.9431	20.0528
SCAF4	O95104	Splicing factor, arginine/serine-rich 15	S	154	1	SNAAPVAENVTNNEGSPPPPVKVSSEPPTQA	IEIIQPLLDMAAGTSNAAPVAENVTNNEGS(1)PPPPVK	0	363.34	324.38	-0.53098	21.4499	21.1365	21.0196	20.9582	20.2729	20.916	19.7175	21.3378	20.3593	21.8767	21.3074	21.1317
BOD1L1	Q8NFC6	Biorientation of chromosomes in cell division protein 1-like 1	S	484	1	AYVHKPYLYSKYYSDSDDELTVEQRRQSIAK	YYS(1)DS(1)DDELTVEQR	4.48645e-278	362.79	334.74	4.778	15.3715	14.9415	15.421	15.6031	14.5528	15.2516	15.326	15.9922	15.4462	15.1417	15.3365	15.1304
BOD1L1	Q8NFC6	Biorientation of chromosomes in cell division protein 1-like 1	S	482	1	RHAYVHKPYLYSKYYSDSDDELTVEQRRQSI	YYS(1)DS(1)DDELTVEQR	4.48645e-278	362.79	334.74	-3.8543	19.5529	20.0799	19.7637	19.0302	19.9854	19.8836	19.5087	19.8297	19.6112	19.8586	19.9806	19.5118
BOD1L1	Q8NFC6	Biorientation of chromosomes in cell division protein 1-like 1	S	484	1	AYVHKPYLYSKYYSDSDDELTVEQRRQSIAK	YYS(1)DS(1)DDELTVEQR	4.48645e-278	362.79	334.74	4.778	19.5529	20.0799	19.7637	19.0302	19.9854	19.8836	19.5087	19.8297	19.6112	19.8586	19.9806	19.5118
NES	P48681	Nestin	S	352	0.999455	RTPEGRRLGSLLPVLSPTSLPSPLPATLETP	LGSLLPVLS(0.999)PT(0.785)S(0.216)LPS(0.997)PLPAT(0.003)LETPVPAFLK	2.91215e-272	362.64	177.29	0.29156	15.5979	15.8665	16.1019	16.4715	15.345	14.6749	16.5071	15.9449	15.9391	16.5409	16.923	14.3854
NES	P48681	Nestin	S	352	0.999455	RTPEGRRLGSLLPVLSPTSLPSPLPATLETP	LGSLLPVLS(0.999)PT(0.785)S(0.216)LPS(0.997)PLPAT(0.003)LETPVPAFLK	2.91215e-272	362.64	177.29	0.29156	19.9164	20.1023	20.1241	20.0819	19.5045	19.4741	19.6966	19.7446	19.7614	20.0113	19.9589	20.1441
NES	P48681	Nestin	S	358	1	RLGSLLPVLSPTSLPSPLPATLETPVPAFLK	LGSLLPVLS(0.998)PT(0.002)SLPS(1)PLPATLETPVPAFLK	2.91215e-272	362.64	317.72	1.2283	19.9164	20.1023	20.1241	20.0819	19.5045	19.4741	19.6966	19.7446	19.7614	20.0113	19.9589	20.1441
NES	P48681	Nestin	S	352	0.999455	RTPEGRRLGSLLPVLSPTSLPSPLPATLETP	LGSLLPVLS(0.999)PT(0.785)S(0.216)LPS(0.997)PLPAT(0.003)LETPVPAFLK	2.91215e-272	362.64	177.29	0.29156	19.4267	20.3259	19.8469	19.456	18.9261	19.1619	19.4332	18.6473	18.7867	19.384	18.6248	18.8717
NES	P48681	Nestin	S	358	1	RLGSLLPVLSPTSLPSPLPATLETPVPAFLK	LGSLLPVLS(0.998)PT(0.002)SLPS(1)PLPATLETPVPAFLK	2.91215e-272	362.64	317.72	1.2283	19.4267	20.3259	19.8469	19.456	18.9261	19.1619	19.4332	18.6473	18.7867	19.384	18.6248	18.8717
AEBP2	Q6ZN18	Zinc finger protein AEBP2	S	18	0.999999	AAITDMADLEELSRLSPLPPGSPGSAARGRA	AAAITDMADLEELS(1)RLS(1)PLPPGS(0.985)PGS(0.015)AAR	4.88158e-274	362.54	164.27	-0.29096	20.4454	20.8633	20.2847	20.799	20.8256	20.6345	20.972	21.016	21.0737	21.0585	20.8033	20.7299
AEBP2	Q6ZN18	Zinc finger protein AEBP2	S	24	0.99999	ADLEELSRLSPLPPGSPGSAARGRAEPPEEE	AAAITDMADLEELS(0.006)RLS(0.994)PLPPGS(1)PGS(1)AAR	4.88158e-274	362.54	104.52	-0.17271	20.4454	20.8633	20.2847	20.799	20.8256	20.6345	20.972	21.016	21.0737	21.0585	20.8033	20.7299
AEBP2	Q6ZN18	Zinc finger protein AEBP2	S	18	0.999999	AAITDMADLEELSRLSPLPPGSPGSAARGRA	AAAITDMADLEELS(1)RLS(1)PLPPGS(0.985)PGS(0.015)AAR	4.88158e-274	362.54	164.27	-0.29096	14.8635	17.4049	17.0949	14.4747	16.5825	17.1461	15.7744	15.561	15.8393	16.5943	16.1526	15.0618
AEBP2	Q6ZN18	Zinc finger protein AEBP2	S	24	0.99999	ADLEELSRLSPLPPGSPGSAARGRAEPPEEE	AAAITDMADLEELS(0.006)RLS(0.994)PLPPGS(1)PGS(1)AAR	4.88158e-274	362.54	104.52	-0.17271	14.8635	17.4049	17.0949	12.9402	16.5825	17.1461	15.7744	15.561	15.8393	16.5943	16.1526	15.0618
SCG2	P13521	Secretogranin-2;Secretoneurin;Manserin	S	533	1	IINSNQVKRVPGQGSSEDDLQEEEQIEQAIK	RVPGQGS(1)S(1)EDDLQEEEQIEQAIK	7.26889e-216	359.47	160.42	-1.8074	15.0989	14.9593	15.42	15.4832	14.0306	14.0006	14.302	16.3794	15.5159	15.2892	15.2344	15.2068
SCG2	P13521	Secretogranin-2;Secretoneurin;Manserin	S	533	1	IINSNQVKRVPGQGSSEDDLQEEEQIEQAIK	RVPGQGS(1)S(1)EDDLQEEEQIEQAIK	7.26889e-216	359.47	160.42	-1.8074	16.7875	16.6569	17.124	16.6475	16.6744	17.1302	16.6266	16.7102	16.8628	16.2497	16.6233	16.5752
EIF5B	O60841	Eukaryotic translation initiation factor 5B	S	214	1	GQKKNQKNKPGPNIESGNEDDDASFKIKTVA	NKPGPNIES(1)GNEDDDASFK	1.20724e-153	359.19	359.19	7.5503	22.6587	22.7248	22.8375	22.7833	23.2254	23.2447	23.1123	23.1356	23.0007	22.7553	22.5243	22.442
YWHAQ	P27348	14-3-3 protein theta	S	232	0.999998	IMQLLRDNLTLWTSDSAGEECDAAEGAEN__	DNLTLWTSDS(1)AGEECDAAEGAEN	0	359.02	261.8	0.073169	19.7193	20.4505	18.6389	16.8644	18.0862	13.2392	19.5145	17.4215	18.4195	18.9641	18.4021	19.8574
NAP1L1	P55209	Nucleosome assembly protein 1-like 1	S	10	1	______MADIDNKEQSELDQDLDDVEEVEEE	ADIDNKEQS(1)ELDQDLDDVEEVEEEETGEETK	1.19557e-213	357.53	210.49	0.6643	18.8885	19.0978	16.8821	17.7199	16.9601	17.9222	15.8006	17.2129	17.1163	17.4215	17.7471	17.6675
CTR9	Q6PD62	RNA polymerase-associated protein CTR9 homolog	T	925	1	RSKKGGEFDEFVNDDTDDDLPISKKKKRRKG	KGGEFDEFVNDDT(1)DDDLPISK	1.10976e-182	357.24	346.7	-0.20411	20.5114	20.3413	20.2266	20.0836	20.0717	19.9103	20.1274	20.1057	20.1165	20.0697	20.0417	19.9882
RTN4	Q9NQC3	Reticulon-4	S	860	0.999526	LFISKEAQIRETETFSDSSPIEIIDEFPTLI	ETETFS(1)DS(0.004)S(0.996)PIEIIDEFPTLISSK	0	356.56	356.56	1.0164	21.3207	21.5867	21.1189	21.1658	20.9893	20.8844	21.1601	21.0397	20.952	21.0719	21.0219	20.8743
RTN4	Q9NQC3	Reticulon-4	S	863	0.997712	SKEAQIRETETFSDSSPIEIIDEFPTLISSK	ETET(0.002)FS(0.998)DS(0.002)S(0.998)PIEIIDEFPTLISSK	0	356.56	257.77	1.1003	21.3207	21.5867	21.1189	21.1658	20.9893	20.8844	21.1601	21.0397	20.952	21.0719	21.0219	20.8743
DBN1	Q16643	Drebrin	S	337	0.999789	LDSHRRMAPTPIPTRSPSDSSTASTPVAEQI	S(1)PS(0.998)DS(0.002)STASTPVAEQIER	1.02143e-252	356.53	93.495	-1.0606	21.3525	14.4185	21.7294	15.0563	14.3678	13.792	21.2076	21.086	21.3063	15.8567	14.7107	21.5984
DBN1	Q16643	Drebrin	S	337	0.999789	LDSHRRMAPTPIPTRSPSDSSTASTPVAEQI	S(1)PS(0.998)DS(0.002)STASTPVAEQIER	1.02143e-252	356.53	93.495	-1.0606	18.9437	19.6586	18.729	14.3637	19.3326	18.556	19.3555	19.4606	19.0756	19.7158	19.7577	19.8556
DBN1	Q16643	Drebrin	S	337	0.999789	LDSHRRMAPTPIPTRSPSDSSTASTPVAEQI	S(1)PS(0.998)DS(0.002)STASTPVAEQIER	1.02143e-252	356.53	93.495	-1.0606	18.9901	18.0626	19.0064	19.1662	19.6806	19.4684	19.3913	19.1805	19.8269	18.85	15.7421	18.9622
TOP2B	Q02880-2	DNA topoisomerase 2-beta	S	1461	1	PSYSQKSEDDSAKFDSNEEDSASVFSPSFGL	FDS(1)NEEDSASVFSPSFGLK	2.16925e-289	356.49	201.25	2.2207	19.7742	19.795	16.8521	19.8258	19.7386	19.7196	20.0552	20.1148	20.1355	20.2126	20.191	20.0503
TOP2B	Q02880-2	DNA topoisomerase 2-beta	S	1461	1	PSYSQKSEDDSAKFDSNEEDSASVFSPSFGL	FDS(1)NEEDSASVFSPSFGLK	2.16925e-289	356.49	201.25	2.2207	18.341	18.029	18.0399	18.2819	18.5887	18.5106	17.9791	18.4842	18.2098	18.1657	17.6481	17.4466
MDC1	Q14676	Mediator of DNA damage checkpoint protein 1	S	453	0.999996	RVVLLQRSQTTTERDSDTDVEEEELPVENRE	SQTTTERDS(1)DT(1)DVEEEELPVENR	8.11001e-215	356.49	322.2	-1.6795	20.772	21.0778	20.9163	21.0642	20.7287	21.008	20.9855	21.036	21.1882	20.7834	20.8105	20.8215
MDC1	Q14676	Mediator of DNA damage checkpoint protein 1	T	455	1	VLLQRSQTTTERDSDTDVEEEELPVENREAV	SQTTTERDS(1)DT(1)DVEEEELPVENR	8.11001e-215	356.49	322.2	-1.6795	20.772	21.0778	20.9163	21.0642	20.7287	21.008	20.9855	21.036	21.1882	20.7834	20.8105	20.8215
SF3B2	Q13435	Splicing factor 3B subunit 2	S	309	1	EEMETDARSSLGQSASETEEDTVSVSKKEKN	SSLGQS(1)AS(1)ET(1)EEDTVSVSK	1.89063e-283	355.49	161.99	-0.23364	20.5978	20.3947	20.5156	15.4081	20.5472	20.4438	20.4069	20.7098	20.5295	20.6945	20.7434	20.6283
SF3B2	Q13435	Splicing factor 3B subunit 2	S	309	1	EEMETDARSSLGQSASETEEDTVSVSKKEKN	SSLGQS(1)AS(1)ET(1)EEDTVSVSK	1.89063e-283	355.49	161.99	-0.23364	21.4387	21.6135	21.6471	21.5316	21.6124	21.696	22.009	21.6499	21.5572	21.4328	21.7081	21.7099
SF3B2	Q13435	Splicing factor 3B subunit 2	S	309	1	EEMETDARSSLGQSASETEEDTVSVSKKEKN	SSLGQS(1)AS(1)ET(1)EEDTVSVSK	1.89063e-283	355.49	161.99	-0.23364	19.9742	20.7247	19.3286	19.5097	20.6868	20.0224	20.2552	19.4074	19.6292	20.2081	20.1766	19.9838
MAP1B	P46821	Microtubule-associated protein 1B;MAP1B heavy chain;MAP1 light chain LC1	S	1438	1	RGAESPFEEKSGKQGSPDQVSPVSEMTSTSL	QGS(1)PDQVS(1)PVSEMTSTSLYQDK	3.06459e-266	355	236.37	-0.84078	21.4498	22.0366	22.0463	22.2189	22.0994	22.0524	21.6961	22.2503	22.1431	22.3042	22.1504	22.0484
MAP1B	P46821	Microtubule-associated protein 1B;MAP1B heavy chain;MAP1 light chain LC1	S	1443	1	PFEEKSGKQGSPDQVSPVSEMTSTSLYQDKQ	QGS(1)PDQVS(1)PVSEMTSTSLYQDK	3.06459e-266	355	322.33	5.7207	20.2714	20.4462	20.4362	20.6091	20.4961	20.5638	20.4181	20.6785	20.8525	20.6091	20.5925	20.6039
MAP1B	P46821	Microtubule-associated protein 1B;MAP1B heavy chain;MAP1 light chain LC1	S	1438	1	RGAESPFEEKSGKQGSPDQVSPVSEMTSTSL	QGS(1)PDQVS(1)PVSEMTSTSLYQDK	3.06459e-266	355	236.37	-0.84078	23.4666	23.8036	23.6674	23.7904	23.9556	23.8748	23.9286	24.0385	23.9758	24.096	24.0889	24.0567
MAP1B	P46821	Microtubule-associated protein 1B;MAP1B heavy chain;MAP1 light chain LC1	S	1443	1	PFEEKSGKQGSPDQVSPVSEMTSTSLYQDKQ	QGS(1)PDQVS(1)PVSEMTSTSLYQDK	3.06459e-266	355	322.33	5.7207	23.4666	23.8036	23.6674	23.7904	23.9556	23.8748	23.9286	24.0385	23.9758	24.096	24.0889	24.0567
MAP1B	P46821	Microtubule-associated protein 1B;MAP1B heavy chain;MAP1 light chain LC1	S	1438	1	RGAESPFEEKSGKQGSPDQVSPVSEMTSTSL	QGS(1)PDQVS(1)PVSEMTSTSLYQDK	3.06459e-266	355	236.37	-0.84078	14.7272	18.5306	18.008	15.3885	18.3876	18.367	17.9428	18.0779	18.1491	15.2975	18.7105	18.4574
MAP1B	P46821	Microtubule-associated protein 1B;MAP1B heavy chain;MAP1 light chain LC1	S	1443	1	PFEEKSGKQGSPDQVSPVSEMTSTSLYQDKQ	QGS(1)PDQVS(1)PVSEMTSTSLYQDK	3.06459e-266	355	322.33	5.7207	14.4601	18.5306	18.008	11.6663	18.3876	18.367	17.9428	18.0779	18.1491	14.3469	18.7105	18.4574
TMPO	P42167	Lamina-associated polypeptide 2, isoform alpha;Thymopoietin;Thymopentin;Lamina-associated polypeptide 2, isoforms beta/gamma;Thymopoietin;Thymopentin	S	67	1	PLPAGTNSKGPPDFSSDEEREPTPVLGSGAA	GPPDFS(1)S(1)DEEREPT(1)PVLGSGAAAAGR	1.60445e-170	353.32	236.89	-2.0871	20.122	19.8339	20.4468	15.4168	15.7024	20.0958	19.6609	20.144	14.5433	20.4947	12.9526	15.4499
TMPO	P42167	Lamina-associated polypeptide 2, isoform alpha;Thymopoietin;Thymopentin;Lamina-associated polypeptide 2, isoforms beta/gamma;Thymopoietin;Thymopentin	S	66	1	PPLPAGTNSKGPPDFSSDEEREPTPVLGSGA	GPPDFS(1)S(1)DEEREPT(1)PVLGSGAAAAGR	1.60445e-170	353.32	236.89	-2.0871	24.0796	24.4052	23.8801	23.7258	23.6404	23.4648	23.383	23.5369	23.5858	23.3214	23.518	23.5891
TMPO	P42167	Lamina-associated polypeptide 2, isoform alpha;Thymopoietin;Thymopentin;Lamina-associated polypeptide 2, isoforms beta/gamma;Thymopoietin;Thymopentin	S	67	1	PLPAGTNSKGPPDFSSDEEREPTPVLGSGAA	GPPDFS(1)S(1)DEEREPT(1)PVLGSGAAAAGR	1.60445e-170	353.32	236.89	-2.0871	24.0796	24.4052	23.8801	23.7258	23.6404	23.4648	23.383	23.5369	23.5858	23.3214	23.518	23.5891
TMPO	P42167	Lamina-associated polypeptide 2, isoform alpha;Thymopoietin;Thymopentin;Lamina-associated polypeptide 2, isoforms beta/gamma;Thymopoietin;Thymopentin	S	66	1	PPLPAGTNSKGPPDFSSDEEREPTPVLGSGA	GPPDFS(1)S(1)DEEREPT(1)PVLGSGAAAAGR	1.60445e-170	353.32	236.89	-2.0871	23.377	23.2146	23.3483	23.5101	23.0912	23.1227	12.7614	22.8922	23.1201	22.7009	23.0553	22.8925
TMPO	P42167	Lamina-associated polypeptide 2, isoform alpha;Thymopoietin;Thymopentin;Lamina-associated polypeptide 2, isoforms beta/gamma;Thymopoietin;Thymopentin	S	67	1	PLPAGTNSKGPPDFSSDEEREPTPVLGSGAA	GPPDFS(1)S(1)DEEREPT(1)PVLGSGAAAAGR	1.60445e-170	353.32	236.89	-2.0871	23.377	23.2146	23.3483	23.5101	23.0912	23.1227	15.5553	22.8922	23.1201	22.7009	23.0553	22.8925
MAP1B	P46821	Microtubule-associated protein 1B;MAP1B heavy chain;MAP1 light chain LC1	S	1400	1	PDSESPIEKVLSPLRSPPLIGSESAYESFLS	S(1)PPLIGSESAYESFLSADDK	0	353.25	197.85	0.83775	19.4017	19.2571	19.4222	19.4337	19.5967	19.31	19.2928	19.535	19.3716	19.362	19.3383	19.3771
MAP1B	P46821	Microtubule-associated protein 1B;MAP1B heavy chain;MAP1 light chain LC1	S	1400	1	PDSESPIEKVLSPLRSPPLIGSESAYESFLS	S(1)PPLIGSESAYESFLSADDK	0	353.25	197.85	0.83775	23.9467	24.148	24.0585	24.0723	24.2166	24.1651	24.0755	24.192	24.2026	24.1779	24.0975	24.1384
MAP1B	P46821	Microtubule-associated protein 1B;MAP1B heavy chain;MAP1 light chain LC1	S	1396	1	DEPVPDSESPIEKVLSPLRSPPLIGSESAYE	VLS(1)PLRS(1)PPLIGSESAYESFLSADDK	0	353.25	353.25	2.0627	23.9467	24.148	24.0585	24.0723	24.2166	24.1651	24.0755	24.192	24.2026	24.1779	24.0975	24.1384
MAP1B	P46821	Microtubule-associated protein 1B;MAP1B heavy chain;MAP1 light chain LC1	S	1400	1	PDSESPIEKVLSPLRSPPLIGSESAYESFLS	S(1)PPLIGSESAYESFLSADDK	0	353.25	197.85	0.83775	20.0213	20.5346	20.5707	20.3214	20.2931	20.4119	20.3395	19.5298	19.6694	19.7977	20.3408	19.5892
MAP1B	P46821	Microtubule-associated protein 1B;MAP1B heavy chain;MAP1 light chain LC1	S	1396	1	DEPVPDSESPIEKVLSPLRSPPLIGSESAYE	VLS(1)PLRS(1)PPLIGSESAYESFLSADDK	0	353.25	353.25	2.0627	20.0213	20.5346	20.5707	20.3214	20.2931	20.4119	20.3395	19.5298	19.6694	19.7977	20.3408	19.5892
ANK2	Q01484-7	Ankyrin-2	S	449	1	AFEKELTEELGELEASSDEEAMVTTRVVRRR	ELTEELGELEAS(1)S(1)DEEAMVTTR	1.64253e-148	352.11	352.11	0.67278	19.6751	20.0044	19.2001	19.4407	19.4898	19.4723	19.7253	19.3563	19.5977	19.9226	19.7689	19.6466
ANK2	Q01484-7	Ankyrin-2	S	450	1	FEKELTEELGELEASSDEEAMVTTRVVRRRV	ELTEELGELEAS(1)S(1)DEEAMVTTR	1.64253e-148	352.11	352.11	0.67278	19.6751	20.0044	19.2001	19.4407	19.4898	19.4723	19.7253	19.3563	19.5977	19.9226	19.7689	19.6466
CTNNA2	P26232-2	Catenin alpha-2	S	262	0.993169	VQEAIAGISNAAQATSPTDEAKGHTGIGELA	QVQEAIAGISNAAQAT(0.002)S(0.993)PT(0.005)DEAK	1.21605e-267	351.16	305.37	-3.7078	19.9618	19.9559	20.3023	20.2116	18.097	20.1693	20.0823	20.4207	20.2967	20.1287	20.3597	20.0725
DENR	O43583	Density-regulated protein	S	73	1	EKNFPNEFAKLTVENSPKQEAGISEGQGTAG	LTVENS(1)PKQEAGISEGQGTAGEEEEK	2.24068e-171	350.99	350.99	3.5617	18.7812	18.5336	17.4631	18.5402	18.8417	16.809	16.5439	16.5243	15.7811	18.81	18.6076	17.5121
DBN1	Q16643	Drebrin	T	346	0.999992	TPIPTRSPSDSSTASTPVAEQIERALDEVTS	SPSDS(0.001)S(0.647)T(0.352)AST(1)PVAEQIER	1.6937e-175	350.63	284.9	-0.40163	17.7599	17.3594	17.8009	17.5628	17.6745	17.4264	13.6574	18.0036	17.3261	17.8212	17.8408	17.6902
DBN1	Q16643	Drebrin	S	342	0.996961	RMAPTPIPTRSPSDSSTASTPVAEQIERALD	SPSDS(0.003)S(0.997)TAST(1)PVAEQIER	1.6937e-175	350.63	350.63	1.6234	20.8832	20.8319	21.0765	20.6513	18.3239	20.9039	20.3983	18.5342	15.3516	20.1269	20.5161	18.0738
DBN1	Q16643	Drebrin	T	346	0.999992	TPIPTRSPSDSSTASTPVAEQIERALDEVTS	SPSDS(0.001)S(0.647)T(0.352)AST(1)PVAEQIER	1.6937e-175	350.63	284.9	-0.40163	20.8832	20.8319	21.0765	20.6513	20.8854	20.9039	20.3983	20.582	15.0866	20.1269	20.5161	20.4148
DBN1	Q16643	Drebrin	S	342	0.996961	RMAPTPIPTRSPSDSSTASTPVAEQIERALD	SPSDS(0.003)S(0.997)TAST(1)PVAEQIER	1.6937e-175	350.63	350.63	1.6234	18.9901	18.0626	19.0064	19.1662	19.6806	12.7933	19.3913	14.5903	14.8894	14.6685	14.095	18.9622
DBN1	Q16643	Drebrin	T	346	0.999992	TPIPTRSPSDSSTASTPVAEQIERALDEVTS	SPSDS(0.001)S(0.647)T(0.352)AST(1)PVAEQIER	1.6937e-175	350.63	284.9	-0.40163	15.0721	14.3405	14.111	19.3207	19.5444	19.3161	19.5372	19.7788	14.3159	20.1807	19.6442	19.5772
SP3	Q02447	Transcription factor Sp3	S	73	1	PLALLAATCSKIGPPSPGDDEEEAAAAAGAP	IGPPS(1)PGDDEEEAAAAAGAPAAAGATGDLASAQLGGAPNR	6.19544e-138	350.09	298.47	-0.42269	21.5662	21.4717	21.6817	21.5713	21.6277	21.3496	21.3106	21.5703	21.5676	21.5187	21.5567	21.5162
MAP1B	P46821	Microtubule-associated protein 1B;MAP1B heavy chain;MAP1 light chain LC1	S	1779	1	SLTSEKVQSLEGEKLSPKSDISPLTPRESSP	VQS(1)LEGEKLS(1)PKS(1)DIS(1)PLT(1)PR	1.75216e-121	349.27	70.593	-0.0075724	19.6929	18.2655	19.9042	16.6486	19.5546	19.5525	15.2982	19.0882	19.7942	13.0209	19.9996	19.8202
MAP1B	P46821	Microtubule-associated protein 1B;MAP1B heavy chain;MAP1 light chain LC1	T	1788	1	LEGEKLSPKSDISPLTPRESSPLYSPTFSDS	VQS(1)LEGEKLS(1)PKS(1)DIS(1)PLT(1)PR	1.75216e-121	349.27	70.593	-0.0075724	16.3138	15.8645	16.5979	13.8705	16.5198	16.1687	13.1389	16.5699	16.8246	13.5409	17.4538	16.9323
MAP1B	P46821	Microtubule-associated protein 1B;MAP1B heavy chain;MAP1 light chain LC1	S	1779	1	SLTSEKVQSLEGEKLSPKSDISPLTPRESSP	VQS(1)LEGEKLS(1)PKS(1)DIS(1)PLT(1)PR	1.75216e-121	349.27	70.593	-0.0075724	19.5325	20.2641	19.9756	20.1376	19.9765	20.1363	20.7587	20.4203	20.3632	20.3655	19.756	19.865
MAP1B	P46821	Microtubule-associated protein 1B;MAP1B heavy chain;MAP1 light chain LC1	S	1782	1	SEKVQSLEGEKLSPKSDISPLTPRESSPLYS	VQS(1)LEGEKLS(1)PKS(1)DIS(1)PLT(1)PR	1.75216e-121	349.27	70.593	-0.0075724	19.5325	20.2641	19.9756	20.1376	19.9765	20.1363	20.7587	20.4203	20.3632	20.3655	19.756	19.865
MAP1B	P46821	Microtubule-associated protein 1B;MAP1B heavy chain;MAP1 light chain LC1	T	1788	1	LEGEKLSPKSDISPLTPRESSPLYSPTFSDS	VQS(1)LEGEKLS(1)PKS(1)DIS(1)PLT(1)PR	1.75216e-121	349.27	70.593	-0.0075724	19.0698	19.449	18.2508	14.7701	19.322	18.3276	18.7195	18.9377	18.3233	17.7427	18.7542	17.2273
MAP1B	P46821	Microtubule-associated protein 1B;MAP1B heavy chain;MAP1 light chain LC1	S	1779	1	SLTSEKVQSLEGEKLSPKSDISPLTPRESSP	VQS(1)LEGEKLS(1)PKS(1)DIS(1)PLT(1)PR	1.75216e-121	349.27	70.593	-0.0075724	23.7632	23.9914	23.8482	24.0349	23.8356	24.0172	23.5442	23.8067	23.9522	23.7773	23.5563	23.5649
MAP1B	P46821	Microtubule-associated protein 1B;MAP1B heavy chain;MAP1 light chain LC1	S	1782	1	SEKVQSLEGEKLSPKSDISPLTPRESSPLYS	VQS(1)LEGEKLS(1)PKS(1)DIS(1)PLT(1)PR	1.75216e-121	349.27	70.593	-0.0075724	23.7632	23.9927	23.8482	24.0349	23.8356	24.0172	23.5442	23.8067	23.9522	23.7807	23.5563	23.5649
MAP1B	P46821	Microtubule-associated protein 1B;MAP1B heavy chain;MAP1 light chain LC1	T	1788	1	LEGEKLSPKSDISPLTPRESSPLYSPTFSDS	VQS(1)LEGEKLS(1)PKS(1)DIS(1)PLT(1)PR	1.75216e-121	349.27	70.593	-0.0075724	23.5204	23.7471	23.6559	23.7797	23.5866	23.7588	23.3153	23.6086	23.7074	23.5244	23.3384	23.325
HMGA1	P17096	High mobility group protein HMG-I/HMG-Y	S	102	1	PKKLEKEEEEGISQESSEEEQ__________	LEKEEEEGIS(1)QES(1)S(1)EEEQ	1.19826e-153	348.9	58.794	-1.0802	21.1644	19.2659	21.4962	19.5658	21.6585	21.8601	18.8637	20.8159	21.8737	18.66	20.866	20.426
HMGA1	P17096	High mobility group protein HMG-I/HMG-Y	S	102	1	PKKLEKEEEEGISQESSEEEQ__________	LEKEEEEGIS(1)QES(1)S(1)EEEQ	1.19826e-153	348.9	58.794	-1.0802	21.0968	20.6551	20.7845	21.1301	22.1128	21.7809	21.5917	22.1388	21.5313	20.6458	21.2423	20.5094
HMGA1	P17096	High mobility group protein HMG-I/HMG-Y	S	102	1	PKKLEKEEEEGISQESSEEEQ__________	LEKEEEEGIS(1)QES(1)S(1)EEEQ	1.19826e-153	348.9	58.794	-1.0802	18.587	18.0854	18.5788	18.9713	19.8551	19.754	19.5947	20.0705	19.4444	15.4936	19.0069	18.2521
G3BP2	Q9UN86-2	Ras GTPase-activating protein-binding protein 2	S	141	1	VHNDMFRYEDEVFGDSEPELDEESEDEVEEE	YEDEVFGDS(1)EPELDEES(1)EDEVEEEQEER	6.71529e-274	348.82	348.82	-0.16142	18.8936	19.4521	18.0765	15.6115	17.5437	15.2635	17.1783	15.7885	17.3723	17.4695	18.1974	18.5398
G3BP2	Q9UN86-2	Ras GTPase-activating protein-binding protein 2	S	149	1	EDEVFGDSEPELDEESEDEVEEEQEERQPSP	YEDEVFGDS(1)EPELDEES(1)EDEVEEEQEER	6.71529e-274	348.82	236.01	-0.23558	18.8936	19.4521	18.0765	15.6115	17.5437	13.8367	17.1783	15.7885	17.3723	17.4695	18.1974	18.5398
KIF21A	Q7Z4S6	Kinesin-like protein KIF21A	S	853	0.998667	RPMSDKVAGKVTRKLSSSDAPAQDTGSSAAA	KLS(0.999)S(0.001)SDAPAQDTGSSAAAVETDASR	2.18508e-201	348.79	254.42	2.6946	22.4466	22.4478	22.5895	15.3089	22.3345	22.2061	22.1186	22.4388	14.3925	22.663	22.6439	22.6238
KIF21A	Q7Z4S6	Kinesin-like protein KIF21A	S	853	0.998667	RPMSDKVAGKVTRKLSSSDAPAQDTGSSAAA	KLS(0.999)S(0.001)SDAPAQDTGSSAAAVETDASR	2.18508e-201	348.79	254.42	2.6946	14.3112	14.0532	13.7039	13.9343	13.4802	14.2044	12.9571	15.0527	14.941	13.5101	13.4126	12.5539
SNX1	Q13596	Sorting nexin-1	S	32	1	PFPGLEPESEGAAGGSEPEAGDSDTEGEDIF	LPPPFPGLEPESEGAAGGS(1)EPEAGDS(0.791)DT(0.209)EGEDIFTGAAVVSK	5.81001e-184	348.76	348.76	2.6738	20.9336	21.1688	20.9349	21.6297	20.7964	20.3791	14.6277	20.2958	20.1306	20.966	20.7765	20.7838
SNX1	Q13596	Sorting nexin-1	S	39	1	ESEGAAGGSEPEAGDSDTEGEDIFTGAAVVS	LPPPFPGLEPESEGAAGGS(1)EPEAGDS(1)DT(1)EGEDIFTGAAVVSK	5.81001e-184	348.76	246.77	1.4702	20.9336	21.1688	20.9349	21.1935	20.7964	20.3791	13.2612	15.0031	20.1306	20.966	20.7765	20.7838
SNX1	Q13596	Sorting nexin-1	S	32	1	PFPGLEPESEGAAGGSEPEAGDSDTEGEDIF	LPPPFPGLEPESEGAAGGS(1)EPEAGDS(0.791)DT(0.209)EGEDIFTGAAVVSK	5.81001e-184	348.76	348.76	2.6738	19.5636	19.3778	19.8388	19.2372	19.5071	20.6545	19.5072	20.1568	20.7095	18.9874	19.0733	20.2446
SNX1	Q13596	Sorting nexin-1	S	39	1	ESEGAAGGSEPEAGDSDTEGEDIFTGAAVVS	LPPPFPGLEPESEGAAGGS(1)EPEAGDS(1)DT(1)EGEDIFTGAAVVSK	5.81001e-184	348.76	246.77	1.4702	19.5636	19.3778	19.8388	19.2372	19.5071	20.6545	19.5072	20.1568	20.7095	18.9874	19.0733	20.2446
CLASP2	O75122-3	CLIP-associating protein 2	S	638	0.999744	SVRSGRLGAGALNAGSYASLEDTSDKLDGTA	LGAGALNAGS(1)Y(0.001)AS(0.999)LEDT(0.001)SDKLDGTASEDGR	1.44984e-188	348.32	264.84	0.51585	19.7716	19.05	19.5279	19.3597	19.3312	19.3361	19.1185	19.0093	19.0505	19.154	18.9227	18.8466
CLASP2	O75122-3	CLIP-associating protein 2	S	641	0.999682	SGRLGAGALNAGSYASLEDTSDKLDGTASED	LGAGALNAGS(0.984)Y(0.016)AS(1)LEDTSDKLDGTASEDGR	1.44984e-188	348.32	348.32	1.3082	19.7716	19.05	19.5279	19.3597	19.3312	19.3361	19.1185	19.0093	19.0505	14.7577	18.9227	18.8466
SCG2	P13521	Secretogranin-2;Secretoneurin;Manserin	S	556	1	EQIEQAIKEHLNQGSSQETDKLAPVSKRFPV	EHLNQGS(1)S(1)QETDKLAPVSK	3.54526e-133	348.31	244.64	8.5126	21.3529	21.3958	21.3918	20.484	20.9421	20.671	20.2057	20.8361	20.763	20.4077	21.4793	20.7719
SCG2	P13521	Secretogranin-2;Secretoneurin;Manserin	S	556	1	EQIEQAIKEHLNQGSSQETDKLAPVSKRFPV	EHLNQGS(1)S(1)QETDKLAPVSK	3.54526e-133	348.31	244.64	8.5126	21.216	20.7353	21.5489	20.4925	21.3379	21.1139	21.0645	21.1991	21.0622	21.0168	21.2249	21.1752
GORASP2	Q9H8Y8	Golgi reassembly-stacking protein 2	S	451	1	SEKPVSAAVDANASESP______________	VGDS(0.021)T(0.979)PVSEKPVSAAVDANASES(1)P	6.68324e-223	348.03	273.67	3.1805	16.8939	17.1346	17.2289	17.866	18.5672	18.4002	18.5886	17.8883	18.2358	17.5728	17.2277	17.0112
GORASP2	Q9H8Y8	Golgi reassembly-stacking protein 2	S	451	1	SEKPVSAAVDANASESP______________	VGDS(0.021)T(0.979)PVSEKPVSAAVDANASES(1)P	6.68324e-223	348.03	273.67	3.1805	21.2244	21.438	21.1468	21.0439	21.3958	21.5027	21.2697	21.2744	21.3528	21.2377	21.1688	21.341
PHRF1	Q9P1Y6	PHD and RING finger domain-containing protein 1	S	915	1	SAMSKLRGAVAAEGASDTEREEPTESQGLAA	GAVAAEGAS(1)DT(1)EREEPTESQGLAAR	4.99266e-160	347.57	161.1	4.9825	18.5025	18.7075	15.1845	12.5127	17.7138	16.6388	13.3943	18.2413	16.687	18.5479	18.4442	17.6101
PHRF1	Q9P1Y6	PHD and RING finger domain-containing protein 1	S	915	1	SAMSKLRGAVAAEGASDTEREEPTESQGLAA	GAVAAEGAS(1)DT(1)EREEPTESQGLAAR	4.99266e-160	347.57	161.1	4.9825	13.0225	17.2022	17.2854	15.0706	18.9055	18.7417	14.5326	15.4533	16.9739	18.9993	19.0119	18.8925
ARMC10	Q8N2F6-2	Armadillo repeat-containing protein 10	S	45	1	GRRRGDRELGIRSSKSAEDLTDGSYDDVLNA	S(1)AEDLTDGSYDDVLNAEQLQK	0	347.53	316.49	1.4952	19.9582	19.9343	19.9282	19.8475	19.8849	19.6598	19.7433	19.7201	19.6264	19.8163	19.823	19.6747
PHF14	O94880	PHD finger protein 14	S	290	0.999978	VLSRNSADDEELTNDSLTLSQSKSNEDSLIL	NSADDEELT(1)NDS(1)LTLSQSK	0	347.44	347.44	-0.24678	17.7836	17.9517	17.8921	17.8465	17.6549	17.7464	18.1746	18.3085	18.2667	18.1416	18.1405	18.1177
PHF14	O94880	PHD finger protein 14	T	287	1	KSKVLSRNSADDEELTNDSLTLSQSKSNEDS	NSADDEELT(1)NDS(0.998)LT(0.002)LSQSK	0	347.44	319.9	0.29173	18.4847	14.3094	18.1432	18.2674	18.0493	18.1556	15.7217	14.052	16.4804	17.0931	17.006	17.1454
GORASP2	Q9H8Y8	Golgi reassembly-stacking protein 2	T	433	0.996973	TAKAPTTVEDRVGDSTPVSEKPVSAAVDANA	VGDS(0.003)T(0.997)PVSEKPVSAAVDANASESP	5.72681e-248	347.44	325.71	-2.1139	21.4075	21.3119	21.5153	13.3287	21.3895	21.0042	13.8041	21.8194	21.3251	21.7386	14.9896	14.8455
PHF14	O94880	PHD finger protein 14	S	290	0.999978	VLSRNSADDEELTNDSLTLSQSKSNEDSLIL	NSADDEELT(1)NDS(1)LTLSQSK	0	347.44	347.44	-0.24678	20.8392	20.699	20.9134	21.0463	21.2078	21.2472	21.0953	21.0077	21.1689	14.5187	20.8043	20.7749
PHF14	O94880	PHD finger protein 14	T	287	1	KSKVLSRNSADDEELTNDSLTLSQSKSNEDS	NSADDEELT(1)NDS(0.998)LT(0.002)LSQSK	0	347.44	319.9	0.29173	20.8392	20.699	20.9134	21.0463	21.2078	21.2472	21.0953	21.0077	21.1689	14.5696	20.8043	20.7749
GORASP2	Q9H8Y8	Golgi reassembly-stacking protein 2	T	433	0.996973	TAKAPTTVEDRVGDSTPVSEKPVSAAVDANA	VGDS(0.003)T(0.997)PVSEKPVSAAVDANASESP	5.72681e-248	347.44	325.71	-2.1139	21.2244	21.438	21.1468	21.0439	21.3958	21.5027	21.2697	21.2744	21.3528	21.2377	21.1688	21.341
MAP1B	P46821	Microtubule-associated protein 1B;MAP1B heavy chain;MAP1 light chain LC1	S	1501	0.999999	SQPALALDERKLGDVSPTQIDVSQFGSFKED	LGDVS(1)PTQIDVSQFGSFK	2.78838e-252	347.38	323.8	2.6546	22.2331	22.1432	22.2582	22.2795	22.1992	22.3737	22.4492	22.5269	22.6834	22.454	22.5252	22.5311
MAP1B	P46821	Microtubule-associated protein 1B;MAP1B heavy chain;MAP1 light chain LC1	S	1501	0.999999	SQPALALDERKLGDVSPTQIDVSQFGSFKED	LGDVS(1)PTQIDVSQFGSFK	2.78838e-252	347.38	323.8	2.6546	14.837	14.8114	15.6389	15.7287	14.9131	15.3781	14.4365	13.5183	14.0642	14.398	15.5256	14.8337
TP53BP1	Q12888	Tumor suppressor p53-binding protein 1	S	294	1	LSAQELMESGLQIQKSPEPEVLSTQEDLFDQ	S(1)PEPEVLSTQEDLFDQSNK	0	345.42	146.13	-1.0406	16.2617	16.6934	17.1722	17.5708	17.3666	17.4023	17.5844	17.7538	17.5039	17.5171	17.4714	17.3446
MAP2	P11137	Microtubule-associated protein 2	S	1800	0.990568	RSSVASPRRLSNVSSSGSINLLESPQLATLA	RLS(0.036)NVS(0.991)S(0.991)S(0.991)GS(0.992)INLLESPQLATLAEDVTAALAK	1.16965e-242	345.38	269.93	-4.2759	17.9793	17.1095	18.2389	18.0119	17.615	17.3818	17.7844	17.2788	17.0131	17.6369	13.6772	17.2559
TRIM28	Q13263	Transcription intermediary factor 1-beta	S	26	1	AAASAASGSPGPGEGSAGGEKRSTAPSAAAS	AASAAAASAAAASAASGS(1)PGPGEGS(1)AGGEK	4.07262e-142	344.93	180.42	-2.1367	19.4928	19.3772	20.3101	14.4566	19.8466	15.3238	19.816	19.8969	20.0791	19.9857	20.2954	19.8274
WDR44	Q5JSH3	WD repeat-containing protein 44	S	403	1	IMRRTKEYVSNDAAQSDDEEKLQSQPTDTDG	EYVSNDAAQS(1)DDEEKLQSQPTDTDGGR	1.63597e-288	344.58	323.31	1.8985	20.2874	20.936	19.2658	19.9145	20.195	14.0723	20.489	18.4432	18.8627	19.4029	19.1606	17.8482
TOP2B	Q02880-2	DNA topoisomerase 2-beta	S	1576	1	KTTSKKPKKTSFDQDSDVDIFPSDFPTEPPS	KTSFDQDS(1)DVDIFPSDFPTEPPSLPR	1.65249e-212	344.35	291.56	1.0553	21.7611	21.9573	21.7854	21.715	21.8179	21.6941	21.763	22.1264	22.0251	22.0692	22.1634	21.9018
TOP2B	Q02880-2	DNA topoisomerase 2-beta	S	1576	1	KTTSKKPKKTSFDQDSDVDIFPSDFPTEPPS	KTSFDQDS(1)DVDIFPSDFPTEPPSLPR	1.65249e-212	344.35	291.56	1.0553	17.2542	18.2496	17.318	14.7996	17.4278	17.3483	17.7972	17.1095	17.1976	17.307	17.1734	17.3215
SUPT6H	Q7KZ85	Transcription elongation factor SPT6	S	7	1	_________MSDFVESEAEESEEEYNDEGEV	S(1)DFVES(1)EAEES(1)EEEYNDEGEVVPR	7.88425e-224	343.57	234.61	-3.5069	19.5162	18.4762	20.1038	19.5756	18.8898	19.034	19.3604	20.3481	21.2598	21.1046	21.6224	21.5602
SUPT6H	Q7KZ85	Transcription elongation factor SPT6	S	12	1	____MSDFVESEAEESEEEYNDEGEVVPRVT	SDFVES(1)EAEES(1)EEEYNDEGEVVPR	7.88425e-224	343.57	343.57	0.62961	19.5162	18.4762	20.1038	19.5756	18.8898	19.034	19.3604	20.3481	21.2598	21.1046	21.6224	21.5602
SUPT6H	Q7KZ85	Transcription elongation factor SPT6	S	7	1	_________MSDFVESEAEESEEEYNDEGEV	S(1)DFVES(1)EAEES(1)EEEYNDEGEVVPR	7.88425e-224	343.57	234.61	-3.5069	15.6359	19.1841	20.9893	20.277	20.5703	20.1268	20.6895	20.5801	20.1916	20.9784	20.829	20.5806
SUPT6H	Q7KZ85	Transcription elongation factor SPT6	S	12	1	____MSDFVESEAEESEEEYNDEGEVVPRVT	SDFVES(1)EAEES(1)EEEYNDEGEVVPR	7.88425e-224	343.57	343.57	0.62961	15.3604	19.1841	20.9893	20.277	20.5703	20.1268	20.6895	20.5801	20.1916	20.9784	20.829	20.5806
WAPAL	Q7Z5K2	Wings apart-like protein homolog	S	459	1	GSSNYKIKYFGFDDLSESEDDEDDDCQVERK	YFGFDDLS(1)ES(1)EDDEDDDCQVER	3.6121e-239	343.21	343.21	-3.1676	13.8695	15.7583	15.8384	16.7669	16.8542	16.9178	16.9525	16.3185	15.8948	16.0706	15.4871	15.1919
WAPAL	Q7Z5K2	Wings apart-like protein homolog	S	461	1	SNYKIKYFGFDDLSESEDDEDDDCQVERKTS	YFGFDDLS(1)ES(1)EDDEDDDCQVER	3.6121e-239	343.21	343.21	-3.1676	14.9963	15.7583	15.8384	16.7669	16.8542	16.9178	16.9525	16.3185	15.8948	16.0706	15.4871	15.1919
TMEM119	Q4V9L6	Transmembrane protein 119	S	185	0.999351	RQLQADILAATQNLKSPTRAALGGGDGARMV	QLQADILAATQNLKS(0.999)PT(0.001)R	4.42654e-198	343.12	272.09	4.3685	18.731	18.3865	18.5592	18.4424	18.7018	19.123	18.6146	13.767	19.1344	18.8143	19.1758	19.4272
TMPO	P42167	Lamina-associated polypeptide 2, isoform alpha;Thymopoietin;Thymopentin;Lamina-associated polypeptide 2, isoforms beta/gamma;Thymopoietin;Thymopentin	S	156	0.983831	LYEKKLLKLREQGTESRSSTPLPTISSSAEN	EQGTES(0.984)RS(0.089)S(0.357)T(0.569)PLPTISSSAENTR	1.94817e-191	342.16	342.16	5.1293	22.425	22.5254	22.6759	22.8403	22.0842	22.2173	21.9168	22.1659	21.98	21.9776	21.8832	15.3931
TMPO	P42167	Lamina-associated polypeptide 2, isoform alpha;Thymopoietin;Thymopentin;Lamina-associated polypeptide 2, isoforms beta/gamma;Thymopoietin;Thymopentin	T	160	0.999905	KLLKLREQGTESRSSTPLPTISSSAENTRQN	LREQGT(0.016)ES(0.234)RS(0.763)S(0.987)T(1)PLPTISSSAENTR	1.94817e-191	342.16	153.64	-0.57194	21.8243	21.987	21.9886	22.2553	21.6882	21.8291	21.783	21.7292	21.7243	21.5679	21.3156	21.4995
TMPO	P42167	Lamina-associated polypeptide 2, isoform alpha;Thymopoietin;Thymopentin;Lamina-associated polypeptide 2, isoforms beta/gamma;Thymopoietin;Thymopentin	S	156	0.983831	LYEKKLLKLREQGTESRSSTPLPTISSSAEN	EQGTES(0.984)RS(0.089)S(0.357)T(0.569)PLPTISSSAENTR	1.94817e-191	342.16	342.16	5.1293	22.3158	22.2261	22.7297	22.2954	22.1983	22.2616	22.035	22.1426	22.2894	21.8873	21.8487	21.9476
TMPO	P42167	Lamina-associated polypeptide 2, isoform alpha;Thymopoietin;Thymopentin;Lamina-associated polypeptide 2, isoforms beta/gamma;Thymopoietin;Thymopentin	T	160	0.999905	KLLKLREQGTESRSSTPLPTISSSAENTRQN	LREQGT(0.016)ES(0.234)RS(0.763)S(0.987)T(1)PLPTISSSAENTR	1.94817e-191	342.16	153.64	-0.57194	19.6571	19.4141	20.1301	19.8877	19.8312	19.8481	19.7521	19.4629	19.2805	18.9982	19.3276	19.2997
SRP72	O76094	Signal recognition particle subunit SRP72	S	621	0.997195	TAGASSELDASKTVSSPPTSPRPGSAATVSA	TVS(0.003)S(0.997)PPT(0.029)S(0.971)PRPGSAATVSASTSNIIPPR	8.57405e-246	342.12	320.59	1.0069	22.2048	22.0434	21.6299	20.0534	21.667	20.0952	21.8901	20.9098	20.6646	21.3964	22.2501	22.0638
SRRM1	Q8IYB3	Serine/arginine repetitive matrix protein 1	S	874	1	QEEPVAAPEPKKETESEAEDNLDDLEKHLRE	KET(1)ES(1)EAEDNLDDLEK	8.21703e-192	341.59	86.371	-1.0898	20.6109	20.4366	20.8106	21.0387	21.1616	21.0085	21.2269	21.1336	21.0641	21.0789	20.8588	20.7479
SRRM1	Q8IYB3	Serine/arginine repetitive matrix protein 1	S	874	1	QEEPVAAPEPKKETESEAEDNLDDLEKHLRE	KET(1)ES(1)EAEDNLDDLEK	8.21703e-192	341.59	86.371	-1.0898	17.8618	17.8449	18.5527	19.0405	19.5211	20.16	20.1592	19.6205	19.3955	18.7232	18.3742	18.0988
HIRIP3	Q9BW71	HIRA-interacting protein 3	S	223	1	AKKVEGNKGTKSLKESEQESEEEILAQKKEQ	SLKES(1)EQES(1)EEEILAQKK	1.92793e-127	341.59	231.63	5.9058	19.581	19.5481	19.8868	20.0583	20.5538	20.6384	20.548	20.4922	20.2158	19.481	19.8052	19.6723
SF3A1	Q15459	Splicing factor 3A subunit 1	S	329	1	YEKFGESEEVEMEVESDEEDDKQEKAEEPPS	FGESEEVEMEVES(1)DEEDDKQEK	1.98625e-215	341.17	341.17	-1.3192	18.7388	18.9541	18.4624	18.8081	18.6093	17.5674	18.5747	18.6177	18.1823	18.7901	18.9411	18.8866
EML4	Q9HC35	Echinoderm microtubule-associated protein-like 4	T	897	0.999687	TKAPVSSTESVIQSNTPTPPPSQPLNETAEE	APVSSTESVIQSNT(1)PT(1)PPPSQPLNETAEEESR	0	341.17	286.25	-0.70172	17.5716	18.5631	14.4118	18.7019	19.7078	17.0208	22.7284	22.27	19.7874	21.1992	19.2271	17.83
EML4	Q9HC35	Echinoderm microtubule-associated protein-like 4	T	899	0.99999	APVSSTESVIQSNTPTPPPSQPLNETAEEES	APVSSTESVIQS(0.001)NT(0.999)PT(1)PPPSQPLNETAEEESR	0	341.17	341.17	5.6237	17.5716	18.5631	14.4118	18.7019	19.7078	17.0208	22.7284	22.27	19.7874	21.1992	19.2271	17.83
TMPO	P42167	Lamina-associated polypeptide 2, isoforms beta/gamma;Thymopoietin;Thymopentin	S	184	1	AENTRQNGSNDSDRYSDNEEDSKIELKLEKR	QNGSNDSDRYS(1)DNEEDSKIELK	8.28244e-148	341.09	324.65	3.4891	20.3079	20.0918	20.3322	19.8179	20.977	21.0413	19.6101	20.7907	20.7764	19.4486	20.1661	19.9027
TMPO	P42167	Lamina-associated polypeptide 2, isoforms beta/gamma;Thymopoietin;Thymopentin	S	184	1	AENTRQNGSNDSDRYSDNEEDSKIELKLEKR	QNGSNDSDRYS(1)DNEEDSKIELK	8.28244e-148	341.09	324.65	3.4891	21.6536	21.6329	20.6289	20.5249	19.9456	20.2733	19.7601	18.833	20.952	19.9535	20.1587	21.2448
PCBP1	Q15365	Poly(rC)-binding protein 1	S	173	1	CVKQICLVMLETLSQSPQGRVMTIPYQPMPA	QICLVMLETLSQS(1)PQGR	1.49509e-220	340.61	336.23	0.76009	20.4952	20.6332	20.6267	21.0147	20.9246	20.5927	20.9912	20.6651	20.7264	20.8733	20.7507	20.6691
	P29692-2		S	528	1	TPAEDDEDDDIDLFGSDNEEEDKEAAQLREE	KPAT(1)PAEDDEDDDIDLFGS(1)DNEEEDKEAAQLR	3.13855e-213	340.53	225.53	0.48412	21.2607	21.3337	21.2161	21.3193	21.4997	21.4825	21.5123	21.4421	21.3004	21.243	21.2185	21.0678
	P29692-2		S	528	1	TPAEDDEDDDIDLFGSDNEEEDKEAAQLREE	KPAT(1)PAEDDEDDDIDLFGS(1)DNEEEDKEAAQLR	3.13855e-213	340.53	225.53	0.48412	19.1861	19.1266	19.3826	19.8313	20.0107	19.9543	19.7577	19.7028	19.5287	19.3711	19.1202	19.1249
HIST1H1B	P16401	Histone H1.5	S	18	1	ETAPAETATPAPVEKSPAKKKATKKAAGAGA	SETAPAETAT(1)PAPVEKS(1)PAK	1.00052e-231	340.41	337.65	2.0128	25.2433	25.0203	25.0178	25.2424	24.9528	24.7427	25.1497	24.9498	25.1283	25.1718	25.2	25.2559
HIST1H1B	P16401	Histone H1.5	S	18	1	ETAPAETATPAPVEKSPAKKKATKKAAGAGA	SETAPAETAT(1)PAPVEKS(1)PAK	1.00052e-231	340.41	337.65	2.0128	24.6391	24.3761	24.5754	24.033	24.0519	24.0151	24.1349	24.1458	24.1151	24.0449	23.9481	23.8891
HIST1H1B	P16401	Histone H1.5	S	18	1	ETAPAETATPAPVEKSPAKKKATKKAAGAGA	SETAPAETAT(1)PAPVEKS(1)PAK	1.00052e-231	340.41	337.65	2.0128	19.4143	13.7853	14.3733	19.4143	19.2819	19.4898	19.0405	18.9654	20.1686	18.9047	19.1156	13.6285
MFAP1	P55081	Microfibrillar-associated protein 1	S	132	1	DSEVEGDAWRMEREDSSEEEEEEIDDEEIER	MEREDS(1)S(1)EEEEEEIDDEEIERR	5.80414e-207	340.36	44.667	-0.94415	20.5987	20.0061	21.1517	21.2111	21.3363	21.2712	21.4212	21.3573	21.3138	21.3786	21.2268	20.9659
MFAP1	P55081	Microfibrillar-associated protein 1	S	133	1	SEVEGDAWRMEREDSSEEEEEEIDDEEIERR	MEREDS(1)S(1)EEEEEEIDDEEIERR	5.80414e-207	340.36	44.667	-0.94415	20.5987	20.0061	21.1517	21.2111	21.3363	21.2712	21.4212	21.3573	21.3138	21.3786	21.2268	20.9659
PNN	Q9H307	Pinin	S	100	1	RLGGERRTRRESRQESDPEDDDVKKPALQSS	QES(1)DPEDDDVKKPALQSSVVATSK	2.63668e-202	339.98	188.96	1.4729	17.3679	17.486	17.6771	18.0109	18.3315	18.3796	18.3106	18.0966	18.0329	17.3923	17.1729	17.3225
SRP72	O76094	Signal recognition particle subunit SRP72	S	625	0.993547	SSELDASKTVSSPPTSPRPGSAATVSASTSN	TVS(0.007)S(0.993)PPT(0.007)S(0.994)PRPGSAATVSASTSNIIPPR	8.57405e-246	339.97	333.4	1.1058	22.2048	22.0434	21.6299	20.0534	21.667	20.0952	21.8901	20.9098	20.6646	21.3964	22.2501	19.9003
TMX1	Q9H3N1	Thioredoxin-related transmembrane protein 1	S	247	1	LKKVEEEQEADEEDVSEEEAESKEGTNKDFP	KVEEEQEADEEDVS(1)EEEAESK	3.31956e-183	339.67	339.67	3.254	20.4823	19.6885	20.1367	19.7808	20.0912	19.8727	18.9805	19.9095	20.31	19.4918	20.2741	19.7076
MAP1B	P46821	Microtubule-associated protein 1B;MAP1B heavy chain;MAP1 light chain LC1	S	937	0.999279	DIEKFEDEGAGFEESSETGDYEEKAETEEAE	QGVDDIEKFEDEGAGFEES(0.999)S(0.999)ET(0.001)GDYEEK	0	339.39	215.34	0.62249	20.1908	20.441	20.2836	20.0786	20.3378	20.1333	20.1202	20.1756	20.2713	20.3915	20.3688	12.9355
PRKCA	P17252	Protein kinase C alpha type	T	638	1	AENFDKFFTRGQPVLTPPDQLVIANIDQSDF	GQPVLT(1)PPDQLVIANIDQSDFEGFS(1)YVNPQFVHPILQSAV	0	339.39	311.56	0.30736	17.9007	18.987	18.6804	18.0872	14.588	14.9485	13.2134	18.6251	19.2354	20.0401	20.1385	20.4145
PRKCA	P17252	Protein kinase C alpha type	S	657	0.999999	QLVIANIDQSDFEGFSYVNPQFVHPILQSAV	GQPVLT(1)PPDQLVIANIDQSDFEGFS(1)YVNPQFVHPILQSAV	0	339.39	301.47	1.0308	19.1092	19.2655	19.1678	19.7576	19.7752	19.4489	18.9377	19.5202	19.3939	19.0625	19.3628	19.4097
MAP1B	P46821	Microtubule-associated protein 1B;MAP1B heavy chain;MAP1 light chain LC1	S	937	0.999279	DIEKFEDEGAGFEESSETGDYEEKAETEEAE	QGVDDIEKFEDEGAGFEES(0.999)S(0.999)ET(0.001)GDYEEK	0	339.39	215.34	0.62249	18.7132	18.6451	18.7354	18.8866	19.0906	16.3887	15.1177	16.5884	18.6857	18.8187	18.8096	18.6701
PRKCA	P17252	Protein kinase C alpha type	T	638	1	AENFDKFFTRGQPVLTPPDQLVIANIDQSDF	GQPVLT(1)PPDQLVIANIDQSDFEGFS(1)YVNPQFVHPILQSAV	0	339.39	311.56	0.30736	19.1092	19.2655	19.1678	19.7576	19.7752	19.4489	18.9377	19.5202	19.3939	19.0625	19.3628	19.4097
USP24	Q9UPU5	Ubiquitin carboxyl-terminal hydrolase 24	S	2561	0.999998	VSNETSTGKTFQRTISAQDTLAYATALLNEK	TIS(1)AQDTLAYATALLNEK	1.19718e-253	338.75	290.52	0.28477	16.9318	16.6709	16.5612	16.9451	16.8997	16.7863	17.1528	17.3036	17.4805	17.6259	17.7297	17.7815
ZC3H18	Q86VM9	Zinc finger CCCH domain-containing protein 18	T	796	0.999956	SAKPPAGGKSSQQPSTPQQAPPGQPQQGTFV	SSQQPST(1)PQQAPPGQPQQGTFVAHK	9.11779e-201	338.28	311.07	6.5295	20.9942	21.1196	21.3072	21.7488	20.9856	21.1424	21.3305	21.3706	20.9879	21.5466	21.1993	21.4282
MFAP1	P55081	Microfibrillar-associated protein 1	S	52	1	KRYVSGKRPDYAPMESSDEEDEEFQFIKKAK	RPDYAPMES(1)S(1)DEEDEEFQFIK	7.82296e-208	338.28	338.28	-0.89396	21.462	21.7703	21.5598	21.7667	21.7852	21.685	21.7574	21.7254	21.7689	21.7877	21.9356	21.6439
MFAP1	P55081	Microfibrillar-associated protein 1	S	53	1	RYVSGKRPDYAPMESSDEEDEEFQFIKKAKE	RPDYAPMES(1)S(1)DEEDEEFQFIK	7.82296e-208	338.28	338.28	-0.89396	21.462	21.7703	21.5598	21.7667	21.7852	21.685	21.7574	21.7254	21.7689	21.7877	21.9356	21.6439
TTLL12	Q14166	Tubulin--tyrosine ligase-like protein 12	S	16	0.98194	MEAERGPERRPAERSSPGQTPEEGAQALAEF	S(0.018)S(0.982)PGQTPEEGAQALAEFAALHGPALR	1.37028e-235	337.82	309.2	-0.49598	20.0368	20.2982	20.0072	19.936	19.8383	20.0124	20.1533	20.3039	20.5484	20.141	20.3632	20.403
GTPBP1	O00178	GTP-binding protein 1	S	44	1	ARAAAAAARLHGGFDSDCSEDGEALNGEPEL	LHGGFDS(1)DCS(1)EDGEALNGEPELDLTSK	1.27604e-212	337.71	285.42	0.7236	20.4433	20.5024	20.487	20.3832	20.4014	20.5921	20.4803	20.461	20.5454	20.2884	20.1357	15.2257
GTPBP1	O00178	GTP-binding protein 1	S	47	1	AAAAARLHGGFDSDCSEDGEALNGEPELDLT	LHGGFDS(1)DCS(1)EDGEALNGEPELDLTSK	1.27604e-212	337.71	285.42	0.7236	20.4433	20.5024	20.487	20.3832	20.4014	20.5921	20.4803	20.461	20.5454	20.2884	20.1357	15.2257
MYL12B;MYL9;MYL12A	O14950	Myosin regulatory light chain 12B;Myosin regulatory light polypeptide 9;Myosin regulatory light chain 12A	S	20	1	KAKTKTTKKRPQRATSNVFAMFDQSQIQEFK;KRTKTKTKKRPQRATSNVFAMFDQSQIQEFK	AT(1)S(1)NVFAMFDQSQIQEFK	1.18272e-199	337.65	186.21	-0.73091	18.764	19.1775	18.8243	19.0541	19.2624	19.1712	18.9112	19.5135	19.5521	19.3849	19.3178	19.5912
HIST1H1B	P16401	Histone H1.5	T	11	0.999999	_____MSETAPAETATPAPVEKSPAKKKATK	SETAPAETAT(1)PAPVEKS(1)PAK	2.06958e-231	337.65	312.87	1.95	15.1934	14.9686	16.4058	15.0374	16.4515	16.5811	16.0233	16.8473	17.0561	16.7077	13.5809	17.222
MYL12B;MYL9;MYL12A	O14950	Myosin regulatory light chain 12B;Myosin regulatory light polypeptide 9;Myosin regulatory light chain 12A	S	20	1	KAKTKTTKKRPQRATSNVFAMFDQSQIQEFK;KRTKTKTKKRPQRATSNVFAMFDQSQIQEFK	AT(1)S(1)NVFAMFDQSQIQEFK	1.18272e-199	337.65	186.21	-0.73091	18.1939	19.2095	17.6854	18.826	19.2313	19.2122	19.6518	19.1376	18.9586	18.2807	18.8513	19.0632
HIST1H1B	P16401	Histone H1.5	T	11	0.999999	_____MSETAPAETATPAPVEKSPAKKKATK	SETAPAETAT(1)PAPVEKS(1)PAK	2.06958e-231	337.65	312.87	1.95	24.6391	24.3761	24.5754	24.033	24.0519	24.0151	24.1349	24.1458	24.1151	24.0449	23.9481	23.8891
HIST1H1B	P16401	Histone H1.5	T	11	0.999999	_____MSETAPAETATPAPVEKSPAKKKATK	SETAPAETAT(1)PAPVEKS(1)PAK	2.06958e-231	337.65	312.87	1.95	19.4143	15.3673	14.7293	19.4143	19.2819	19.4898	19.0405	18.9654	20.1686	18.9047	19.1156	14.4242
RFC1	P35251	Replication factor C subunit 1	S	69	1	FKQKQPSKKKRIIYDSDSESEETLQVKNAKK	IIYDS(1)DS(1)ESEETLQVK	5.27833e-246	337.45	334.07	2.1329	14.5429	15.6728	13.5105	13.849	14.2928	14.8008	15.7088	15.8959	14.44	15.1601	13.3592	15.1055
RFC1	P35251	Replication factor C subunit 1	S	69	1	FKQKQPSKKKRIIYDSDSESEETLQVKNAKK	IIYDS(1)DS(1)ESEETLQVK	5.27833e-246	337.45	334.07	2.1329	21.9328	22.0144	21.7688	16.2996	21.6832	21.5388	21.8606	21.4637	21.1715	21.5854	21.4574	21.3337
RFC1	P35251	Replication factor C subunit 1	S	71	0.999999	QKQPSKKKRIIYDSDSESEETLQVKNAKKPP	IIYDS(1)DS(1)ESEETLQVK	5.27833e-246	337.45	330.74	0.40858	21.9328	22.0144	21.7688	14.8562	21.6832	21.5388	21.8606	21.4637	21.1715	21.5854	21.4574	21.3337
RFC1	P35251	Replication factor C subunit 1	S	69	1	FKQKQPSKKKRIIYDSDSESEETLQVKNAKK	IIYDS(1)DS(1)ESEETLQVK	5.27833e-246	337.45	334.07	2.1329	16.3909	16.9031	16.2182	17.1017	15.6379	14.9061	15.2912	17.002	12.1435	16.202	16.8432	16.5064
RFC1	P35251	Replication factor C subunit 1	S	71	0.999999	QKQPSKKKRIIYDSDSESEETLQVKNAKKPP	IIYDS(1)DS(1)ESEETLQVK	5.27833e-246	337.45	330.74	0.40858	16.3909	16.9031	16.2182	17.1017	15.3896	14.3578	15.2912	17.002	13.5207	16.202	16.8432	16.5064
COIL	P38432	Coilin	T	122	1	RKAKKRAFQLEEGEETEPDCKYSKKHWKSRE	RAFQLEEGEET(1)EPDCK	1.72927e-217	336.23	107.84	6.9502	19.3106	19.4223	19.6953	19.5666	19.3515	19.4612	19.1583	19.3744	19.7954	19.3755	19.368	19.6777
CSTF3	Q12996	Cleavage stimulation factor subunit 3	S	691	1	SNAVLTKAVKRPNEDSDEDEEKGAVVPPVHD	RPNEDS(1)DEDEEKGAVVPPVHDIYR	5.01299e-140	335.68	268.3	4.1415	19.801	19.3481	19.8322	19.7846	20.1338	20.1482	20.3728	20.4618	20.6934	20.4486	20.5715	20.6731
MDC1	Q14676	Mediator of DNA damage checkpoint protein 1	S	376	1	PGAPGLAHLQESQAGSDTDVEEGKAPQAVPL	GPGAPGLAHLQESQAGS(1)DT(1)DVEEGKAPQAVPLEK	1.36026e-237	335.68	315.87	-1.8996	17.597	18.4155	17.7095	18.8865	18.196	18.2096	18.9003	18.9137	18.4253	18.7132	18.1823	17.7106
MDC1	Q14676	Mediator of DNA damage checkpoint protein 1	S	376	1	PGAPGLAHLQESQAGSDTDVEEGKAPQAVPL	GPGAPGLAHLQESQAGS(1)DT(1)DVEEGKAPQAVPLEK	1.36026e-237	335.68	315.87	-1.8996	20.0263	20.308	20.3769	20.693	20.6376	20.8239	20.7844	20.7565	20.6506	20.4636	20.3204	20.1835
MDC1	Q14676	Mediator of DNA damage checkpoint protein 1	T	378	1	APGLAHLQESQAGSDTDVEEGKAPQAVPLEK	GPGAPGLAHLQESQAGS(1)DT(1)DVEEGKAPQAVPLEK	1.36026e-237	335.68	315.87	-1.8996	20.0263	20.308	20.3769	20.693	20.6376	20.8239	20.7844	20.7565	20.6506	20.4636	20.3204	20.1835
NEFM	P07197	Neurofilament medium polypeptide	S	559	1	KSDQAEEGGSEKEGSSEKEEGEQEEGETEAE	EGS(1)S(1)EKEEGEQEEGETEAEAEGEEAEAK	3.63811e-246	335.55	100.41	-0.1353	17.0421	16.7785	16.5652	17.2073	17.4422	17.0268	17.2809	16.7479	16.3584	16.4754	16.4229	15.9705
CHGA	P10645	Chromogranin-A;Vasostatin-1;Vasostatin-2;EA-92;ES-43;Pancreastatin;SS-18;WA-8;WE-14;LF-19;Catestatin;AL-11;GV-19;GR-44;ER-37;GE-25;Serpinin-RRG;Serpinin;p-Glu serpinin precursor	S	112	0.999245	HSGFEDELSEVLENQSSQAELKEAVEEPSSK	HSGFEDELSEVLENQS(0.999)S(0.001)QAELK	2.31418e-148	334.93	260.13	-1.0304	19.333	19.2126	19.2559	18.9291	19.034	18.7398	19.1064	18.7905	18.6619	19.1709	18.823	18.6563
RAD9A	Q99638	Cell cycle checkpoint control protein RAD9A	S	380	1	FFGSILAPVRSPQGPSPVLAEDSEGEG____	SLFFGSILAPVRS(1)PQGPS(1)PVLAEDS(1)EGEG	2.22067e-245	334.79	334.79	-0.83889	18.2891	18.8676	17.8542	17.5097	17.1474	16.7505	17.7963	17.1304	17.0982	17.7813	17.289	16.7017
TCF3	P15923	Transcription factor E2-alpha	S	139	0.997121	GFLSGELALNSPGPLSPSGMKGTSQYYPSYS	DAGVGGLTQAGFLSGELALNS(1)PGPLS(0.997)PS(0.003)GMK	3.00306e-241	334.41	143.99	0.049421	17.2722	16.8679	17.132	16.9532	16.6079	16.5566	16.7918	16.9035	16.8188	17.104	17.1991	17.1834
TCF3	P15923	Transcription factor E2-alpha	S	139	0.997121	GFLSGELALNSPGPLSPSGMKGTSQYYPSYS	DAGVGGLTQAGFLSGELALNS(1)PGPLS(0.997)PS(0.003)GMK	3.00306e-241	334.41	143.99	0.049421	16.7209	16.6774	15.9351	15.9237	15.5576	15.5851	14.8664	15.2264	15.7172	15.1411	14.4264	15.5344
DAXX	Q9UER7	Death domain-associated protein 6	S	737	1	TSVATQCDPEEIIVLSDSD____________	TSVATQCDPEEIIVLS(1)DS(1)D	7.89307e-226	334.3	234.3	-0.46309	16.0334	16.2701	15.9317	15.2352	14.636	13.8725	15.3881	15.1008	16.6319	14.4264	15.4526	15.2804
DAXX	Q9UER7	Death domain-associated protein 6	S	737	1	TSVATQCDPEEIIVLSDSD____________	TSVATQCDPEEIIVLS(1)DS(1)D	7.89307e-226	334.3	234.3	-0.46309	20.3489	20.3609	19.3232	19.3738	19.4891	18.664	19.1494	19.4494	17.6113	20.4139	20.3962	19.9718
DAXX	Q9UER7	Death domain-associated protein 6	S	739	1	VATQCDPEEIIVLSDSD______________	TSVATQCDPEEIIVLS(1)DS(1)D	7.89307e-226	334.3	234.3	-0.46309	20.3489	20.3609	19.3232	19.3738	19.4891	18.664	19.1494	19.4494	17.6113	20.4139	20.3962	19.9718
DNAJC5	Q9H3Z4	DnaJ homolog subfamily C member 5	S	10	0.999773	______MADQRQRSLSTSGESLYHVLGLDKN	SLS(1)TSGESLYHVLGLDK	1.22299e-220	334.07	314.35	0.48412	18.2857	17.9469	18.3413	18.8072	19.0651	18.712	19.1663	18.8336	18.7271	18.7496	18.5838	18.3872
DNAJC5	Q9H3Z4	DnaJ homolog subfamily C member 5	S	10	0.999773	______MADQRQRSLSTSGESLYHVLGLDKN	SLS(1)TSGESLYHVLGLDK	1.22299e-220	334.07	314.35	0.48412	17.4157	17.442	17.7108	17.3063	17.1979	13.2599	17.1534	17.3414	17.1232	17.1987	17.3122	15.5648
FXR2	P51116	Fragile X mental retardation syndrome-related protein 2	S	601	1	NRSRRRRNRGNRTDGSISGDRQPVTVADYIS	TDGS(1)IS(1)GDRQPVTVADYISR	6.50899e-160	333.3	289.01	-1.2086	17.7387	18.1572	17.9312	17.9497	17.739	17.8291	18.2593	18.4637	18.2712	18.4695	18.2851	18.3635
FXR2	P51116	Fragile X mental retardation syndrome-related protein 2	S	601	1	NRSRRRRNRGNRTDGSISGDRQPVTVADYIS	TDGS(1)IS(1)GDRQPVTVADYISR	6.50899e-160	333.3	289.01	-1.2086	21.7916	22.0554	21.8824	22.196	22.0427	22.3865	22.4117	22.2818	22.3773	22.126	21.9767	22.135
FXR2	P51116	Fragile X mental retardation syndrome-related protein 2	S	603	1	SRRRRNRGNRTDGSISGDRQPVTVADYISRA	TDGS(1)IS(1)GDRQPVTVADYISR	6.50899e-160	333.3	289.01	-1.2086	21.7916	22.0554	21.8824	22.196	22.0427	22.3865	22.4117	22.2818	22.3773	22.126	21.9767	22.135
LARP1	Q6PKG0	La-related protein 1	S	847	0.978787	VGWVMDSREHRPRTASISSSPSEGTPTVGSY	T(0.014)AS(0.979)IS(0.007)S(0.045)S(0.411)PS(0.544)EGTPTVGS(0.02)Y(0.108)GCT(0.855)PQS(0.016)LPK	3.27851e-172	332.17	195.48	0.28939	18.3075	18.5957	18.1629	18.0443	18.0407	17.3535	18.3662	18.2836	15.1087	17.8159	17.7981	17.7763
LARP1	Q6PKG0	La-related protein 1	S	847	0.978787	VGWVMDSREHRPRTASISSSPSEGTPTVGSY	T(0.014)AS(0.979)IS(0.007)S(0.045)S(0.411)PS(0.544)EGTPTVGS(0.02)Y(0.108)GCT(0.855)PQS(0.016)LPK	3.27851e-172	332.17	195.48	0.28939	18.2157	18.5183	17.4404	18.7993	18.5161	18.4816	17.5699	18.2268	17.2439	17.9735	18.6036	17.3418
LARP1	Q6PKG0	La-related protein 1	S	850	0.997359	VMDSREHRPRTASISSSPSEGTPTVGSYGCT	T(0.094)AS(0.804)IS(0.104)S(0.997)S(0.001)PSEGTPTVGSYGCTPQSLPK	3.27851e-172	332.17	332.17	-1.9475	16.5369	14.1422	14.2748	18.5974	18.3006	17.4427	17.5699	18.3947	17.2439	17.2932	14.7028	17.3418
C19orf43	Q9BQ61	Uncharacterized protein C19orf43	S	39	0.999621	GGSRWAESGSGTSPESGDEEVSGAGSSPVSG	WAESGSGTSPES(1)GDEEVSGAGS(0.052)S(0.929)PVS(0.019)GGVNLFANDGSFLELFK	2.52262e-238	332.14	266.36	-0.95467	13.668	14.2695	14.6627	15.7275	15.756	14.3981	16.2277	16.214	16.5421	15.3088	15.6812	15.8256
C19orf43	Q9BQ61	Uncharacterized protein C19orf43	S	39	0.999621	GGSRWAESGSGTSPESGDEEVSGAGSSPVSG	WAESGSGTSPES(1)GDEEVSGAGS(0.052)S(0.929)PVS(0.019)GGVNLFANDGSFLELFK	2.52262e-238	332.14	266.36	-0.95467	18.3865	19.3572	18.5522	17.3772	19.4902	19.1212	17.675	18.5034	17.982	19.872	19.4844	19.7357
C19orf43	Q9BQ61	Uncharacterized protein C19orf43	S	50	0.994002	TSPESGDEEVSGAGSSPVSGGVNLFANDGSF	WAESGSGT(0.012)S(0.07)PES(0.917)GDEEVSGAGS(0.006)S(0.994)PVSGGVNLFANDGSFLELFK	2.52262e-238	332.14	332.14	2.4768	12.0527	13.2445	15.2558	14.1863	16.6163	16.3639	16.9003	16.2166	14.8577	15.9159	15.7844	15.8258
C19orf43	Q9BQ61	Uncharacterized protein C19orf43	S	39	0.999621	GGSRWAESGSGTSPESGDEEVSGAGSSPVSG	WAESGSGTSPES(1)GDEEVSGAGS(0.052)S(0.929)PVS(0.019)GGVNLFANDGSFLELFK	2.52262e-238	332.14	266.36	-0.95467	19.7159	14.3867	20.3174	20.0072	20.6856	19.4485	20.2334	20.0002	19.8628	20.8919	20.6281	20.3616
SCAF1	Q9H7N4	Splicing factor, arginine/serine-rich 19	S	734	1	SPAPASSPKREVLYDSEGLSGEERGGKSSQK	EVLYDS(1)EGLS(1)GEER	5.45475e-143	331.58	301.27	-0.095039	19.0644	18.9667	20.0135	20.0044	20.0346	19.9947	19.6635	19.9915	19.7054	19.727	19.968	19.7699
SCAF1	Q9H7N4	Splicing factor, arginine/serine-rich 19	S	738	1	ASSPKREVLYDSEGLSGEERGGKSSQKDRRR	EVLYDS(1)EGLS(1)GEER	5.45475e-143	331.58	249.71	-0.016354	19.0644	18.9667	20.0135	20.0044	20.0346	19.9947	19.6635	19.9915	19.7054	19.727	19.968	19.7699
SF3B2	Q13435	Splicing factor 3B subunit 2	S	307	1	EEEEMETDARSSLGQSASETEEDTVSVSKKE	SSLGQS(1)AS(1)ETEEDTVSVSK	2.45547e-253	331.42	289.01	0.87157	18.2693	18.3991	18.1427	18.5675	18.3465	18.1354	16.1164	18.4664	18.0574	18.3792	18.2121	18.3875
SF3B2	Q13435	Splicing factor 3B subunit 2	S	307	1	EEEEMETDARSSLGQSASETEEDTVSVSKKE	SSLGQS(1)AS(1)ETEEDTVSVSK	2.45547e-253	331.42	289.01	0.87157	21.4387	21.6135	21.6471	21.5316	21.6124	21.696	22.009	21.6499	21.5572	21.4328	21.7081	21.7099
SF3B2	Q13435	Splicing factor 3B subunit 2	S	307	1	EEEEMETDARSSLGQSASETEEDTVSVSKKE	SSLGQS(1)AS(1)ETEEDTVSVSK	2.45547e-253	331.42	289.01	0.87157	19.9742	20.7247	19.3286	19.5097	20.6868	20.0224	20.2552	19.4074	19.6292	20.2081	20.1766	19.9838
GTF3C1	Q12789	General transcription factor 3C polypeptide 1	S	476	0.99999	MQEESLLPEGEDTFLSESDSEEERSSSKRRG	SELLTTVSLASMQEESLLPEGEDTFLS(1)ES(1)DS(1)EEER	2.36714e-210	331.13	283.59	-2.32	19.3293	18.5327	20.5345	20.041	20.0689	19.2672	19.2662	20.2186	20.0933	19.9805	20.6711	20.3554
GTF3C1	Q12789	General transcription factor 3C polypeptide 1	S	478	1	EESLLPEGEDTFLSESDSEEERSSSKRRGRG	SELLTTVSLASMQEESLLPEGEDTFLS(1)ES(1)DS(1)EEER	2.36714e-210	331.13	331.13	-2.557	19.3293	18.5327	20.5345	20.041	20.0689	19.2672	19.2662	20.2186	20.0933	19.9805	20.6711	20.3554
GTF3C1	Q12789	General transcription factor 3C polypeptide 1	S	480	1	SLLPEGEDTFLSESDSEEERSSSKRRGRGSQ	SELLTTVSLASMQEESLLPEGEDTFLS(1)ES(1)DS(1)EEER	2.36714e-210	331.13	331.13	-2.557	19.3293	18.5327	20.5345	20.041	20.0689	19.2672	19.2662	20.2186	20.0933	19.9805	20.6711	20.3554
DYNC1LI2	O43237	Cytoplasmic dynein 1 light intermediate chain 2	S	194	1	KDFQDYMEPEEGCQGSPQRRGPLTSGSDEEN	DFQDYMEPEEGCQGS(1)PQRR	4.50781e-200	329.85	233.55	5.3103	20.844	21.1546	20.9398	20.5057	20.8008	20.2431	20.997	21.2906	20.9423	21.3539	21.1099	21.4338
RRP8	O43159	Ribosomal RNA-processing protein 8	S	62	1	LEAASLSQHPPSLCISDSEEEEEERKKKCPK	ALEAASLSQHPPSLCIS(1)DS(1)EEEEEER	8.21938e-262	329.68	273.01	-0.50849	20.7583	21.0812	20.7018	20.7623	20.7249	20.5373	20.8354	20.6569	20.5537	20.6064	20.5753	20.4867
RRP8	O43159	Ribosomal RNA-processing protein 8	S	64	1	AASLSQHPPSLCISDSEEEEEERKKKCPKKA	ALEAASLSQHPPSLCIS(1)DS(1)EEEEEER	8.21938e-262	329.68	273.01	-0.50849	20.7583	21.0812	20.7018	20.7623	20.7249	20.5373	20.8354	20.6569	20.5537	20.6064	20.5753	20.4867
NEFM	P07197	Neurofilament medium polypeptide	S	558	1	AKSDQAEEGGSEKEGSSEKEEGEQEEGETEA	EGS(1)S(1)EKEEGEQEEGETEAEAEGEEAEAK	6.38717e-218	329.58	100.41	-0.1353	17.0421	15.0723	16.5652	13.8669	17.4422	17.0268	17.2809	16.7479	16.3584	16.4754	16.4229	15.9705
PRRC2A	P48634	Protein PRRC2A	S	342	1	AGAHEEVDYTEKLKFSDEEDGRDSDEEGAEG	LKFS(1)DEEDGRDS(1)DEEGAEGHR	7.22545e-105	328.93	149.73	7.1075	19.7202	17.0989	20.0152	14.3362	20.6064	20.8489	18.0711	19.1815	20.1502	17.4784	19.5776	19.4832
PRRC2A	P48634	Protein PRRC2A	S	350	1	YTEKLKFSDEEDGRDSDEEGAEGHRDSQSAS	LKFS(1)DEEDGRDS(1)DEEGAEGHR	7.22545e-105	328.93	149.73	7.1075	19.7202	17.0989	20.0152	15.8252	20.6064	20.8489	18.0711	19.1815	20.1502	17.4784	19.5776	19.4832
SAC3D1	A6NKF1	SAC3 domain-containing protein 1	S	402	1	VVMAEEEDEGTDRPGSPA_____________	TLEEVVMAEEEDEGTDRPGS(1)PA	1.8934e-168	328.83	300.91	-1.1855	19.8438	20.3648	19.8685	19.6628	19.5801	19.3207	19.6038	19.764	19.8445	20.3267	20.1868	20.0679
SMAP	O00193	Small acidic protein	S	15	1	_MSAARESHPHGVKRSASPDDDLGSSNWEAA	S(1)AS(1)PDDDLGSSNWEAADLGNEER	3.76637e-115	328.83	110.93	0.60576	14.8195	18.8874	17.8728	15.7974	18.3675	18.3915	18.1608	18.5837	18.6521	18.6427	19.2316	19.059
NOP56	O00567	Nucleolar protein 56	S	519	1	SKPKKKKSFSKEELMSSDLEETAGSTSIPKR	EELMS(1)S(1)DLEETAGSTSIPK	7.29489e-176	328.64	328.64	0.048101	14.0666	12.7065	14.0797	14.1156	13.5282	15.7289	15.7243	14.8477	14.326	14.3344	13.209	12.2468
NOP56	O00567	Nucleolar protein 56	S	519	1	SKPKKKKSFSKEELMSSDLEETAGSTSIPKR	EELMS(1)S(1)DLEETAGSTSIPK	7.29489e-176	328.64	328.64	0.048101	17.2929	17.6993	17.2109	17.4278	17.4675	17.6377	17.8716	17.8579	17.9786	18.0914	17.5214	17.5744
HNRNPK	P61978	Heterogeneous nuclear ribonucleoprotein K	S	116	0.998694	LKKIIPTLEEGLQLPSPTATSQLPLESDAVE	IIPTLEEGLQLPS(0.999)PT(0.001)ATSQLPLESDAVECLNYQHYK	6.54843e-238	328.44	328.44	1.1962	21.2496	21.0612	21.6333	21.8146	21.8371	21.7108	21.7564	21.7144	22.027	22.006	22.0391	22.0216
C2CD5	Q86YS7	C2 domain-containing protein 5	S	659	1	PIPEPRQRSRLLRSQSESSDEVTELDLSHGK	SQS(1)ES(0.629)S(0.371)DEVTELDLSHGK	2.49165e-153	328.24	246.75	3.7217	15.2925	15.0995	15.4678	15.9267	16.3022	16.0981	16.6243	16.6465	16.4477	15.4637	16.1827	15.9866
C2CD5	Q86YS7	C2 domain-containing protein 5	S	659	1	PIPEPRQRSRLLRSQSESSDEVTELDLSHGK	SQS(1)ES(0.629)S(0.371)DEVTELDLSHGK	2.49165e-153	328.24	246.75	3.7217	17.3598	17.6273	17.894	18.2426	18.4975	18.5975	18.9351	18.7268	18.4545	18.4963	17.9533	17.7977
C2CD5	Q86YS7	C2 domain-containing protein 5	S	659	1	PIPEPRQRSRLLRSQSESSDEVTELDLSHGK	SQS(1)ES(0.629)S(0.371)DEVTELDLSHGK	2.49165e-153	328.24	246.75	3.7217	16.6095	17.196	16.961	17.4912	17.3612	18.0212	17.8821	17.4644	17.5366	17.4817	17.1162	16.9119
SMARCAD1	Q9H4L7	SWI/SNF-related matrix-associated actin-dependent regulator of chromatin subfamily A containing DEAD/H box 1	S	211	0.999915	LMFGDAGGGPRKRKLSSSSEPYEEDEFNDDQ	KLS(1)S(0.982)S(0.03)S(0.988)EPYEEDEFNDDQSIKK	3.49044e-183	328.21	245.75	0.50113	19.3326	19.58	19.2007	19.4892	19.254	19.2282	19.298	19.4301	19.4888	19.3672	19.1485	18.9953
SMARCAD1	Q9H4L7	SWI/SNF-related matrix-associated actin-dependent regulator of chromatin subfamily A containing DEAD/H box 1	S	214	0.999143	GDAGGGPRKRKLSSSSEPYEEDEFNDDQSIK	LS(0.962)S(0.036)S(0.003)S(0.999)EPYEEDEFNDDQSIKK	3.49044e-183	328.21	79.895	-0.92625	16.1834	16.2667	16.6038	15.6911	15.3997	17.9168	15.6441	17.3506	17.8767	15.9344	12.9224	17.1335
SMARCAD1	Q9H4L7	SWI/SNF-related matrix-associated actin-dependent regulator of chromatin subfamily A containing DEAD/H box 1	S	211	0.999915	LMFGDAGGGPRKRKLSSSSEPYEEDEFNDDQ	KLS(1)S(0.982)S(0.03)S(0.988)EPYEEDEFNDDQSIKK	3.49044e-183	328.21	245.75	0.50113	16.5208	16.8459	17.1038	17.8921	18.0602	18.5381	18.6517	18.1928	17.7803	17.6376	17.3341	17.1607
SMARCAD1	Q9H4L7	SWI/SNF-related matrix-associated actin-dependent regulator of chromatin subfamily A containing DEAD/H box 1	S	212	0.997988	MFGDAGGGPRKRKLSSSSEPYEEDEFNDDQS	KLS(1)S(0.998)S(0.998)S(0.994)EPY(0.01)EEDEFNDDQSIK	1.1263e-141	328.21	97.796	-1.2282	16.5208	16.8459	17.1038	17.8921	18.0602	18.5381	18.6517	18.1928	17.7803	17.6376	17.3341	17.1607
SMARCAD1	Q9H4L7	SWI/SNF-related matrix-associated actin-dependent regulator of chromatin subfamily A containing DEAD/H box 1	S	214	0.999143	GDAGGGPRKRKLSSSSEPYEEDEFNDDQSIK	LS(0.962)S(0.036)S(0.003)S(0.999)EPYEEDEFNDDQSIKK	3.49044e-183	328.21	79.895	-0.92625	16.5208	16.8459	17.1038	17.8921	18.0602	18.5381	18.6517	18.1928	17.7803	17.6376	17.3341	17.1607
LSM14A	Q8ND56	Protein LSM14 homolog A	S	192	0.999989	LSQGRSSPQLDPLRKSPTMEQAVQTASAHLP	S(1)PTMEQAVQTASAHLPAPAAVGR	1.00806e-161	327.87	271.11	0.063746	19.1062	19.1313	19.4616	19.5439	19.6691	19.2178	18.9423	19.289	19.6289	19.462	19.7085	19.8573
LSM14A	Q8ND56	Protein LSM14 homolog A	S	183	0.986444	QDTRSLKTQLSQGRSSPQLDPLRKSPTMEQA	S(0.014)S(0.986)PQLDPLRK	1.00806e-161	327.87	131.54	6.1092	19.239	18.7703	19.164	17.4577	18.8599	18.441	16.4471	14.6149	18.4724	17.462	19.2897	19.2473
LSM14A	Q8ND56	Protein LSM14 homolog A	S	192	0.999989	LSQGRSSPQLDPLRKSPTMEQAVQTASAHLP	S(1)PTMEQAVQTASAHLPAPAAVGR	1.00806e-161	327.87	271.11	0.063746	15.7603	22.7362	23.242	23.0718	23.0873	23.2263	22.7983	23.3696	23.2511	23.1112	23.1787	23.1837
LSM14A	Q8ND56	Protein LSM14 homolog A	S	183	0.986444	QDTRSLKTQLSQGRSSPQLDPLRKSPTMEQA	S(0.014)S(0.986)PQLDPLRK	1.00806e-161	327.87	131.54	6.1092	22.479	22.7362	23.242	23.0718	23.0873	23.2263	22.7983	23.3696	23.2511	23.1112	23.1787	23.1837
LRRFIP1	Q32MZ4	Leucine-rich repeat flightless-interacting protein 1	S	116	0.889587	PGLSAATLASLGGTSSRRGSGDTSISIDTEA	NMPGLSAATLAS(0.001)LGGT(0.013)S(0.096)S(0.89)R	1.15388e-153	327.77	193.56	-1.6134	21.0602	20.5379	14.2748	21.3953	20.9994	21.0174	20.2481	20.5976	20.9413	20.8584	14.2147	20.9666
KIF21A	Q7Z4S6	Kinesin-like protein KIF21A	S	1271	0.999996	KEQKHSDSGTSEASLSPPSSPPSRPRNELNV	HSDSGTSEASLS(1)PPS(0.007)S(0.993)PPSRPR	5.78282e-130	327.7	264.63	8.2143	23.9952	23.8328	24.239	24.5041	23.5047	23.8226	23.7395	23.7379	23.7586	23.9388	23.6469	23.8843
KIF21A	Q7Z4S6	Kinesin-like protein KIF21A	S	1275	0.99672	HSDSGTSEASLSPPSSPPSRPRNELNVFNRL	HSDSGTSEASLS(1)PPS(0.003)S(0.997)PPSRPR	5.78282e-130	327.7	273.74	0.50654	25.2079	25.3457	25.391	25.1928	24.7963	25.4306	24.9055	24.8423	25.5272	25.0583	25.3011	24.9481
NOP58	Q9Y2X3	Nucleolar protein 58	S	502	1	KKKRGKKKHIKEEPLSEEEPCTSTAIASPEK	HIKEEPLS(1)EEEPCTSTAIAS(1)PEK	8.31822e-170	327.65	242.76	-1.0421	19.9226	14.9839	19.7539	19.7535	19.6889	19.6805	19.7251	19.8014	19.9095	19.6503	19.8608	19.9392
NOP58	Q9Y2X3	Nucleolar protein 58	S	502	1	KKKRGKKKHIKEEPLSEEEPCTSTAIASPEK	HIKEEPLS(1)EEEPCTSTAIAS(1)PEK	8.31822e-170	327.65	242.76	-1.0421	20.871	21.2181	20.4897	20.2556	20.8502	20.3126	20.3425	20.1443	20.0091	20.4941	20.6793	20.6296
NOP58	Q9Y2X3	Nucleolar protein 58	S	514	1	EPLSEEEPCTSTAIASPEKKKKKKKKRENED	HIKEEPLS(1)EEEPCTSTAIAS(1)PEK	8.31822e-170	327.65	262.3	-1.2418	20.871	21.2181	20.4897	20.2556	20.8502	20.3126	20.3425	20.1443	20.0091	20.4941	20.6793	20.6296
ACACA	Q13085	Acetyl-CoA carboxylase 1;Biotin carboxylase	S	29	1	NQHSRFIIGSVSEDNSEDEISNLVKLDLLEE	FIIGSVSEDNS(1)EDEISNLVK	4.6347e-206	327.04	274.58	2.6837	21.4427	21.69	21.6646	21.8076	21.6395	21.4921	21.5013	21.7786	21.5529	21.763	21.5793	21.3951
ACACA	Q13085	Acetyl-CoA carboxylase 1;Biotin carboxylase	S	29	1	NQHSRFIIGSVSEDNSEDEISNLVKLDLLEE	FIIGSVSEDNS(1)EDEISNLVK	4.6347e-206	327.04	274.58	2.6837	20.9085	20.8147	20.9332	20.7956	20.7509	20.5665	20.7893	20.5802	20.5735	20.7922	20.6805	20.6288
THRAP3	Q9Y2W1	Thyroid hormone receptor-associated protein 3	S	248	1	ASRASAVSELSPRERSPALKSPLQSVVVRRR	ERS(1)PALKS(1)PLQSVVVR	1.1816e-105	327.04	286.05	-0.72496	22.8756	23.0329	22.8765	22.8957	22.7074	22.5011	22.8544	22.6173	22.4307	22.9314	22.6819	22.569
THRAP3	Q9Y2W1	Thyroid hormone receptor-associated protein 3	S	253	1	AVSELSPRERSPALKSPLQSVVVRRRSPRPS	ERS(1)PALKS(1)PLQSVVVR	1.1816e-105	327.04	298.31	3.3138	22.8756	23.0329	22.8765	22.8957	22.7074	22.5011	22.8544	22.6173	22.4307	22.9314	22.6819	22.569
ACACA	Q13085	Acetyl-CoA carboxylase 1;Biotin carboxylase	S	29	1	NQHSRFIIGSVSEDNSEDEISNLVKLDLLEE	FIIGSVSEDNS(1)EDEISNLVK	4.6347e-206	327.04	274.58	2.6837	19.9623	19.6453	19.8504	19.0064	19.5714	18.4733	19.374	19.2843	19.0564	19.3405	18.7287	18.6156
MATR3	P43243	Matrin-3	S	188	1	VPRDDWEEKRHFRRDSFDDRGPSLNPVLDYD	RDS(1)FDDRGPSLNPVLDYDHGSR	4.077e-130	326.99	326.99	-0.72415	19.2204	19.775	19.3344	19.1922	19.8841	19.2488	19.2682	20.2588	19.7395	20.5038	20.5429	19.7632
RPTOR	Q8N122	Regulatory-associated protein of mTOR	S	863	0.999953	QRVLDTSSLTQSAPASPTNKGVHIHQAGGSP	VLDTSSLTQS(1)APAS(1)PTNK	7.39512e-176	326	319.81	-0.73241	20.3629	20.572	20.6333	21.1946	20.9321	20.7984	21.1499	21.1765	21.0668	21.1318	20.8425	20.8038
RPTOR	Q8N122	Regulatory-associated protein of mTOR	S	859	1	NARPQRVLDTSSLTQSAPASPTNKGVHIHQA	VLDTSSLTQS(1)APAS(1)PTNK	7.39512e-176	326	326	5.1623	21.7481	21.6934	22.0119	22.0398	22.1106	22.2203	21.6559	21.7305	22.0156	21.9392	21.9753	21.8319
RPTOR	Q8N122	Regulatory-associated protein of mTOR	S	863	0.999953	QRVLDTSSLTQSAPASPTNKGVHIHQAGGSP	VLDTSSLTQS(1)APAS(1)PTNK	7.39512e-176	326	319.81	-0.73241	21.7481	21.6934	22.0119	22.0398	22.1106	22.2203	21.6559	21.7305	22.0156	21.9392	21.9753	21.8319
GIT1	Q9Y2X7-3	ARF GTPase-activating protein GIT1	S	397	1	SQSDLDDQHDYDSVASDEDTDQEPLRSTGAT	SQSDLDDQHDYDS(1)VAS(1)DEDTDQEPLR	6.90564e-261	325.64	325.64	-0.92419	16.8143	17.1985	16.9863	17.4007	17.6377	13.9495	17.2252	17.4662	18.0406	18.0218	17.9803	16.1348
GIT1	Q9Y2X7-3	ARF GTPase-activating protein GIT1	S	394	0.999999	SLRSQSDLDDQHDYDSVASDEDTDQEPLRST	SQSDLDDQHDYDS(1)VAS(1)DEDTDQEPLR	6.90564e-261	325.64	325.64	-0.92419	19.7896	20.1112	19.5406	19.7422	19.2128	20.06	19.8938	18.9371	20.188	20.1549	19.3529	20.1986
GIT1	Q9Y2X7-3	ARF GTPase-activating protein GIT1	S	397	1	SQSDLDDQHDYDSVASDEDTDQEPLRSTGAT	SQSDLDDQHDYDS(1)VAS(1)DEDTDQEPLR	6.90564e-261	325.64	325.64	-0.92419	19.7896	20.1112	19.5406	19.7422	19.2128	20.06	19.8938	18.9371	20.188	20.1549	19.3529	20.1986
GIT1	Q9Y2X7-3	ARF GTPase-activating protein GIT1	S	394	0.999999	SLRSQSDLDDQHDYDSVASDEDTDQEPLRST	SQSDLDDQHDYDS(1)VAS(1)DEDTDQEPLR	6.90564e-261	325.64	325.64	-0.92419	14.6587	16.7709	12.9733	16.0064	17.8424	13.1034	18.0339	18.1274	17.9655	18.1432	18.0213	18.0786
GIT1	Q9Y2X7-3	ARF GTPase-activating protein GIT1	S	397	1	SQSDLDDQHDYDSVASDEDTDQEPLRSTGAT	SQSDLDDQHDYDS(1)VAS(1)DEDTDQEPLR	6.90564e-261	325.64	325.64	-0.92419	15.966	15.6123	13.8589	14.9342	17.8424	16.3457	18.0339	18.1274	17.9655	18.1432	18.0213	18.0786
HNRNPUL1	Q9BUJ2	Heterogeneous nuclear ribonucleoprotein U-like protein 1	S	194	1	RGRGYFEHREDRRGRSPQPPAEEDEDDFDDT	S(1)PQPPAEEDEDDFDDTLVAIDTYNCDLHFK	4.98677e-189	325.6	251.23	1.8665	18.8296	18.7604	18.6314	18.6785	18.7676	18.6481	18.6253	18.67	18.3164	18.5874	18.5109	18.3457
NEDD4L	Q96PU5-5	E3 ubiquitin-protein ligase NEDD4-like	S	428	0.997163	NNHLIEPQIRRPRSLSSPTVTLSAPLEGAKD	SLS(0.997)S(0.003)PTVTLSAPLEGAK	2.4479e-195	325.38	287.12	0.072151	14.6873	14.1964	14.59	14.7997	14.3462	13.9858	14.2516	14.4426	13.4015	15.787	15.7144	14.5285
PID1	Q7Z2X4	PTB-containing, cubilin and LRP1-interacting protein	S	247	1	IHSNSSSEEVSQELESDDG____________	IHSNSSSEEVSQELES(1)DDG	4.98583e-154	325.2	304.75	1.8351	19.4514	19.5054	19.8494	18.9071	19.5688	19.1502	19.0846	18.5915	18.9415	19.4574	19.4389	19.4146
AKT1	P31749	RAC-alpha serine/threonine-protein kinase	S	124	0.999926	GLKKQEEEEMDFRSGSPSDNSGAEEMEVSLA	SGS(1)PSDNSGAEEMEVSLAKPK	1.78834e-105	325.11	275.65	-2.1212	16.8122	17.7042	17.3586	18.0612	18.2142	18.1385	17.9559	18.4039	18.2326	18.1882	17.8566	17.7653
AKT1	P31749	RAC-alpha serine/threonine-protein kinase	S	124	0.999926	GLKKQEEEEMDFRSGSPSDNSGAEEMEVSLA	SGS(1)PSDNSGAEEMEVSLAKPK	1.78834e-105	325.11	275.65	-2.1212	15.672	15.3707	16.5977	16.3559	16.4081	16.921	16.8976	16.4884	15.4816	15.4187	14.9765	14.8736
AKT1	P31749	RAC-alpha serine/threonine-protein kinase	S	124	0.999926	GLKKQEEEEMDFRSGSPSDNSGAEEMEVSLA	SGS(1)PSDNSGAEEMEVSLAKPK	1.78834e-105	325.11	275.65	-2.1212	15.2401	14.7073	16.1395	16.866	14.5562	17.231	16.9138	16.7819	16.7073	16.7475	16.2443	16.2816
ZMYND8	Q9ULU4-14	Protein kinase C-binding protein 1	S	485	0.999035	SPASTKTGQAGSLSGSPKPFSPQLSAPITTK	TGQAGS(0.319)LS(0.681)GS(0.999)PKPFSPQLSAPITTK	1.47784e-141	324.99	230.79	-1.0665	16.5008	16.7812	15.9969	16.8551	16.5293	15.7403	16.7789	16.8132	16.3274	17.1027	17.1695	17.2222
ZMYND8	Q9ULU4-14	Protein kinase C-binding protein 1	S	481	0.999991	KSTASPASTKTGQAGSLSGSPKPFSPQLSAP	TGQAGS(1)LS(0.007)GS(0.993)PKPFSPQLSAPITTK	1.47784e-141	324.99	238.41	0.44002	19.8017	14.9518	20.2512	20.0776	20.1956	20.1217	19.6562	14.7049	20.1078	19.6374	14.5378	19.8441
ZMYND8	Q9ULU4-14	Protein kinase C-binding protein 1	S	485	0.999035	SPASTKTGQAGSLSGSPKPFSPQLSAPITTK	TGQAGS(0.319)LS(0.681)GS(0.999)PKPFSPQLSAPITTK	1.47784e-141	324.99	230.79	-1.0665	19.8017	20.0697	20.2512	20.0776	20.1956	20.1217	19.6562	19.9307	20.1078	19.6374	20.1766	19.8441
GOLGA4	Q13439-5	Golgin subfamily A member 4	S	41	0.999793	SSNSSTPTRMRSRTSSFTEQLDEGTPNRENA	TSS(1)FTEQLDEGTPNR	2.51304e-167	324.49	276.47	1.5342	17.7629	18.1978	17.8849	17.5999	18.0624	17.908	17.6708	18.3669	18.1271	16.9024	18.3731	18.2213
HDGF	P51858	Hepatoma-derived growth factor	S	133	1	AAEGDGDKKGNAEGSSDEEGKLVIDEPAKEK	KGNAEGS(1)S(1)DEEGKLVIDEPAK	6.09262e-131	324.48	86.838	4.3984	20.6267	16.7901	20.3691	20.5242	20.2379	14.4365	20.1898	20.1726	19.9193	20.2567	20.154	20.1447
HDGF	P51858	Hepatoma-derived growth factor	S	132	1	EAAEGDGDKKGNAEGSSDEEGKLVIDEPAKE	KGNAEGS(1)S(1)DEEGKLVIDEPAK	6.09262e-131	324.48	86.838	4.3984	20.8829	20.808	20.7812	20.917	21.4965	21.3817	21.4833	21.0549	21.0893	20.994	21.0311	21.11
HDGF	P51858	Hepatoma-derived growth factor	S	133	1	AAEGDGDKKGNAEGSSDEEGKLVIDEPAKEK	KGNAEGS(1)S(1)DEEGKLVIDEPAK	6.09262e-131	324.48	86.838	4.3984	20.8829	20.808	20.7812	20.917	21.4965	21.3817	21.4833	21.0549	21.0893	20.994	21.0311	21.11
PSIP1	O75475	PC4 and SFRS1-interacting protein	S	106	1	KFSSQQAATKQSNASSDVEVEEKETSVSKED	QSNAS(1)S(1)DVEVEEKETSVSKEDTDHEEK	4.03655e-126	324.38	160.57	2.6279	20.9958	21.1067	21.0996	20.7476	21.0339	20.857	20.4404	21.2269	20.6068	20.7182	21.4462	21.4566
PRPF38B	Q5VTL8	Pre-mRNA-splicing factor 38B	S	5	1	___________MANNSPALTGNSQPQHQAAA	ANNS(1)PALTGNSQPQHQAAAAAAQQQQQCGGGGATKPAVSGK	1.11097e-184	324.38	324.38	4.4331	20.9007	20.8004	21.0925	21.8297	21.8259	21.7698	21.6902	21.5499	21.4195	21.4735	21.3699	21.5763
PSIP1	O75475	PC4 and SFRS1-interacting protein	S	106	1	KFSSQQAATKQSNASSDVEVEEKETSVSKED	QSNAS(1)S(1)DVEVEEKETSVSKEDTDHEEK	4.03655e-126	324.38	160.57	2.6279	19.4074	18.5792	19.3825	18.1701	19.0215	19.4986	17.8361	19.2354	19.1811	18.0943	19.2808	18.9731
SCAF8	Q9UPN6	Protein SCAF8	S	617	0.999931	VKSSEPVKETVQTTQSPTPVEKETVVTTQAE	SSEPVKETVQTTQS(1)PTPVEK	6.84581e-160	324.37	324.37	3.8499	19.2225	18.9291	19.5114	17.7309	19.4644	19.2164	18.3364	19.5993	19.3687	18.6899	19.6054	19.5861
CCDC86	Q9H6F5	Coiled-coil domain-containing protein 86	S	91	1	AGLESPQGQPEPGAASPQRQQDLHLESPQRQ	LQQGAGLES(1)PQGQPEPGAAS(1)PQR	7.76333e-150	324.25	118.64	0.80983	22.0124	21.8344	21.537	21.4035	21.6491	21.3842	21.6032	21.0956	21.2879	21.6539	21.507	21.601
CCDC86	Q9H6F5	Coiled-coil domain-containing protein 86	S	91	1	AGLESPQGQPEPGAASPQRQQDLHLESPQRQ	LQQGAGLES(1)PQGQPEPGAAS(1)PQR	7.76333e-150	324.25	118.64	0.80983	19.9456	20.0614	19.5296	20.0159	19.8088	19.4091	20.0092	19.4975	19.3762	19.7873	19.6464	19.6286
CSTF2	P33240	Cleavage stimulation factor subunit 2	S	524	0.998003	MQGASIQGGSQPGGFSPGQNQVTPQDHEKAA	QVPVMQGTGMQGASIQGGSQPGGFS(0.998)PGQNQVT(0.002)PQDHEK	1.17311e-183	323.72	220.14	1.8121	18.6968	18.9505	18.8563	14.3413	19.6422	19.6721	17.819	18.6796	19.7139	17.0705	19.4055	19.5218
SRRM2	Q9UQ35	Serine/arginine repetitive matrix protein 2	S	377	1	EPPAPTPLLAERHGGSPQPLATTPLSQEPVN	HGGS(1)PQPLATTPLSQEPVNPPSEAS(0.956)PT(0.044)R	4.75053e-146	323.15	278.57	5.0383	21.8655	21.2091	21.7789	21.5687	21.934	21.5941	21.6029	21.422	21.6421	21.4988	21.6995	21.7167
SRRM2	Q9UQ35	Serine/arginine repetitive matrix protein 2	S	398	0.992138	TTPLSQEPVNPPSEASPTRDRSPPKSPEKLP	HGGS(1)PQPLATTPLSQEPVNPPS(0.002)EAS(0.992)PT(0.006)R	4.75053e-146	323.15	255.66	-3.4656	21.6526	22.16	20.9248	20.4846	21.2877	20.2186	21.1444	21.1788	21.0714	21.4463	21.7801	21.7515
SRRM2	Q9UQ35	Serine/arginine repetitive matrix protein 2	S	377	1	EPPAPTPLLAERHGGSPQPLATTPLSQEPVN	HGGS(1)PQPLATTPLSQEPVNPPSEAS(0.956)PT(0.044)R	4.75053e-146	323.15	278.57	5.0383	21.0115	20.835	20.5439	20.5049	20.6254	20.5271	20.9902	20.9512	20.5047	20.9627	21.0519	21.1632
SRRM2	Q9UQ35	Serine/arginine repetitive matrix protein 2	S	398	0.992138	TTPLSQEPVNPPSEASPTRDRSPPKSPEKLP	HGGS(1)PQPLATTPLSQEPVNPPS(0.002)EAS(0.992)PT(0.006)R	4.75053e-146	323.15	255.66	-3.4656	21.0115	20.835	20.5439	20.5049	20.6254	20.5271	20.9902	20.9512	20.5047	20.7333	21.0519	21.1632
CRK	P46108	Adapter molecule crk	S	41	0.999359	LLQGQRHGVFLVRDSSTSPGDYVLSVSENSR	DSS(0.999)TSPGDYVLSVSENSR	7.93699e-176	323.09	273.55	0.085665	20.8074	20.4547	20.8006	20.8285	20.5862	20.5426	20.4611	20.5493	20.508	20.351	20.5061	20.5029
SLC7A6OS	Q96CW6	Probable RNA polymerase II nuclear localization protein SLC7A6OS	S	302	1	WSKYPLDVQKEFGYDSPHDLDSD________	EFGYDS(1)PHDLDS(1)D	1.67035e-142	322.75	281.38	-0.16008	17.0335	16.9403	16.6974	16.9963	17.1303	16.8104	16.9057	16.6807	16.4515	16.9048	16.3883	16.329
SLC7A6OS	Q96CW6	Probable RNA polymerase II nuclear localization protein SLC7A6OS	S	308	1	DVQKEFGYDSPHDLDSD______________	EFGYDS(1)PHDLDS(1)D	1.67035e-142	322.75	322.75	-0.080644	17.0335	16.9403	16.6974	16.9963	17.1303	16.8104	16.9057	16.6807	16.4515	16.9048	16.3883	16.329
NCOR1	O75376	Nuclear receptor corepressor 1	S	2436	1	EREPAPLLSAQYETLSDSDD___________	EPAPLLSAQYETLS(1)DS(1)DD	1.02091e-176	322.39	256.28	-0.37989	17.4071	17.5721	17.0243	12.952	14.9767	16.7228	17.9014	16.3139	17.4824	17.2938	16.4575	17.3254
NCOR1	O75376	Nuclear receptor corepressor 1	S	2436	1	EREPAPLLSAQYETLSDSDD___________	EPAPLLSAQYETLS(1)DS(1)DD	1.02091e-176	322.39	256.28	-0.37989	17.0992	19.3059	18.875	18.8755	18.6688	18.3961	18.7916	18.5188	18.8959	19.0285	18.8569	18.8898
NCOR1	O75376	Nuclear receptor corepressor 1	S	2438	1	EPAPLLSAQYETLSDSDD_____________	EPAPLLSAQYETLS(1)DS(1)DD	1.02091e-176	322.39	256.28	-0.37989	17.0992	19.3059	18.875	18.8755	18.6688	18.3961	18.7916	18.5188	18.8959	19.0285	18.8569	18.8898
SAFB	Q15424	Scaffold attachment factor B1	S	24	0.928901	GDSGAAGAAALSSASSETGTRRLSDLRVIDL	AETLSGLGDSGAAGAAALS(0.013)S(0.063)AS(0.926)S(0.929)ET(0.052)GT(0.018)R	1.89848e-144	322.2	126.32	0.039008	18.207	17.8795	18.2119	18.565	18.554	18.582	18.3566	18.486	18.4828	18.0851	12.2477	17.9394
SAFB	Q15424	Scaffold attachment factor B1	S	24	0.928901	GDSGAAGAAALSSASSETGTRRLSDLRVIDL	AETLSGLGDSGAAGAAALS(0.013)S(0.063)AS(0.926)S(0.929)ET(0.052)GT(0.018)R	1.89848e-144	322.2	126.32	0.039008	15.8306	14.5757	15.6915	13.0964	14.688	15.3971	14.8126	15.0873	15.4466	14.9093	16.2648	14.4934
SAFB	Q15424	Scaffold attachment factor B1	S	24	0.928901	GDSGAAGAAALSSASSETGTRRLSDLRVIDL	AETLSGLGDSGAAGAAALS(0.013)S(0.063)AS(0.926)S(0.929)ET(0.052)GT(0.018)R	1.89848e-144	322.2	126.32	0.039008	16.1559	16.2998	16.3241	16.7837	15.0493	15.9383	16.9708	16.58	17.9195	14.4571	15.6206	17.9133
MAP1B	P46821	Microtubule-associated protein 1B;MAP1B heavy chain;MAP1 light chain LC1	S	1254	0.971361	IKDSISAVSSEKVSPSKSPSLSPSPPSPLEK	VS(0.028)PS(0.971)KS(0.705)PS(0.284)LS(0.067)PS(0.047)PPS(0.898)PLEK	2.47092e-245	321.35	121.69	-2.4703	14.7748	23.041	22.9644	13.8533	22.9164	22.8837	22.9956	14.9638	22.8104	23.1769	23.0611	22.9138
MAP1B	P46821	Microtubule-associated protein 1B;MAP1B heavy chain;MAP1 light chain LC1	S	1378	1	FEFSDAKDENERASVSPMDEPVPDSESPIEK	DENERAS(1)VS(1)PMDEPVPDS(0.053)ES(0.947)PIEK	5.67445e-176	320.65	106.04	-1.217	22.6186	22.7675	22.096	22.9474	22.9223	22.784	23.1427	23.1357	22.8755	22.9808	22.7962	22.7731
MAP1B	P46821	Microtubule-associated protein 1B;MAP1B heavy chain;MAP1 light chain LC1	S	1389	1	RASVSPMDEPVPDSESPIEKVLSPLRSPPLI	AS(0.095)VS(0.905)PMDEPVPDS(1)ES(1)PIEK	5.67445e-176	320.65	142.63	-0.28881	21.8731	21.7617	22.0659	22.0547	21.8943	21.9145	22.0522	22.0771	22.1941	22.1651	21.8631	21.9712
MAP1B	P46821	Microtubule-associated protein 1B;MAP1B heavy chain;MAP1 light chain LC1	S	1378	1	FEFSDAKDENERASVSPMDEPVPDSESPIEK	DENERAS(1)VS(1)PMDEPVPDS(0.053)ES(0.947)PIEK	5.67445e-176	320.65	106.04	-1.217	22.8228	23.2891	23.1978	22.3765	23.3155	23.0911	22.8186	23.183	23.2412	22.9115	23.5002	23.3581
MAP1B	P46821	Microtubule-associated protein 1B;MAP1B heavy chain;MAP1 light chain LC1	S	1389	1	RASVSPMDEPVPDSESPIEKVLSPLRSPPLI	AS(0.095)VS(0.905)PMDEPVPDS(1)ES(1)PIEK	5.67445e-176	320.65	142.63	-0.28881	22.8228	23.2891	23.1978	22.3765	23.3155	23.0911	22.8186	23.183	23.2412	22.9115	23.5002	23.3581
MAP1B	P46821	Microtubule-associated protein 1B;MAP1B heavy chain;MAP1 light chain LC1	S	1378	1	FEFSDAKDENERASVSPMDEPVPDSESPIEK	DENERAS(1)VS(1)PMDEPVPDS(0.053)ES(0.947)PIEK	5.67445e-176	320.65	106.04	-1.217	18.4216	18.7639	19.1059	19.0411	19.288	19.2428	19.1182	19.212	19.3777	19.2663	19.098	19.3834
MAP1B	P46821	Microtubule-associated protein 1B;MAP1B heavy chain;MAP1 light chain LC1	S	1389	1	RASVSPMDEPVPDSESPIEKVLSPLRSPPLI	AS(0.095)VS(0.905)PMDEPVPDS(1)ES(1)PIEK	5.67445e-176	320.65	142.63	-0.28881	18.4216	18.7639	19.1059	19.0411	19.288	19.2428	19.1182	19.212	19.3777	19.2663	19.098	19.3834
QSOX2	Q6ZRP7	Sulfhydryl oxidase 2	S	578	0.978743	GRDNLLDTYSADQGDSSEGGTLARGEEEEKR	DNLLDTYSADQGDS(0.979)S(0.021)EGGTLAR	2.83555e-266	320.19	227.15	-1.3412	21.6184	21.6383	21.2402	21.4448	21.4219	21.274	21.5581	21.4584	20.9368	21.592	21.3817	21.2359
ZMYM2	Q9UBW7	Zinc finger MYM-type protein 2	T	1376	1	VKDIYDKDNYELDEDTD______________	DIYDKDNYELDEDT(1)D	9.10617e-216	320.18	235.02	-1.8084	16.786	17.4399	15.085	15.1437	15.3284	15.2884	16.6651	17.0421	16.0506	17.015	17.3104	17.4269
SMG1	Q96Q15	Serine/threonine-protein kinase SMG1	S	1903	1	NIQGEELLVSECEGGSPPASQDSNKDEPKSG	FSTAIPTLLGNIQGEELLVSECEGGS(1)PPAS(1)QDS(1)NKDEPK	1.34839e-265	320.13	320.13	1.3978	19.1947	19.7012	19.3825	19.5683	19.6117	19.6522	19.6916	19.4669	19.4478	19.3975	19.1464	19.2672
SMG1	Q96Q15	Serine/threonine-protein kinase SMG1	S	1907	1	EELLVSECEGGSPPASQDSNKDEPKSGLNED	FSTAIPTLLGNIQGEELLVSECEGGS(1)PPAS(1)QDS(1)NKDEPK	1.34839e-265	320.13	320.13	1.3978	19.1947	19.7012	19.3825	19.5683	19.6117	19.6522	19.6916	19.4669	19.4478	19.3975	19.1464	19.2672
SMG1	Q96Q15	Serine/threonine-protein kinase SMG1	S	1910	1	LVSECEGGSPPASQDSNKDEPKSGLNEDQAM	FSTAIPTLLGNIQGEELLVSECEGGS(1)PPAS(1)QDS(1)NKDEPK	1.34839e-265	320.13	320.13	1.3978	19.1947	19.7012	19.3825	19.5683	19.6117	19.6522	19.6916	19.4669	19.4478	19.3975	19.1464	19.2672
SSBP3	Q9BWW4	Single-stranded DNA-binding protein 3	S	381	0.999967	ELGGNFLHSFQNDNYSPSMTMSV________	DDGELGGNFLHSFQNDNYS(1)PSMTMS(1)V	3.61443e-150	319.95	203.45	0.41977	17.9553	18.1691	18.0224	17.9361	18.1891	18.3048	18.1352	18.0866	18.0556	17.2757	17.4926	17.3907
SSBP3	Q9BWW4	Single-stranded DNA-binding protein 3	S	387	0.999998	LHSFQNDNYSPSMTMSV______________	DDGELGGNFLHSFQNDNYS(0.999)PS(0.001)MTMS(1)V	3.61443e-150	319.95	237.23	0.92421	17.3333	17.3052	17.1483	16.234	17.296	17.5842	17.241	17.593	17.5431	16.5614	16.7326	16.8266
SSBP3	Q9BWW4	Single-stranded DNA-binding protein 3	S	381	0.999967	ELGGNFLHSFQNDNYSPSMTMSV________	DDGELGGNFLHSFQNDNYS(1)PSMTMS(1)V	3.61443e-150	319.95	203.45	0.41977	15.1407	15.2096	16.0571	15.371	15.9104	15.9981	16.046	15.8623	15.2575	15.2313	14.9533	14.7853
SSBP3	Q9BWW4	Single-stranded DNA-binding protein 3	S	387	0.999998	LHSFQNDNYSPSMTMSV______________	DDGELGGNFLHSFQNDNYS(0.999)PS(0.001)MTMS(1)V	3.61443e-150	319.95	237.23	0.92421	15.1407	15.2096	16.0571	15.371	15.9104	15.9981	16.046	15.8623	15.2575	15.2313	14.9533	14.7853
ELAVL4	P26378-1	ELAV-like protein 4	S	228	1	PSQKSSQALLSQLYQSPNRRYPGPLHHQAQR	SSQALLSQLYQS(1)PNR	8.41748e-169	319.86	280.87	0.87424	21.4328	21.1648	21.6724	21.7404	21.424	21.3446	20.9997	21.1071	21.1032	21.2144	21.2333	20.9217
TIMELESS	Q9UNS1	Protein timeless homolog	S	1173	1	KEPLKAAPKKRQLLDSDEEQEEDEGRNRAPE	RQLLDS(1)DEEQEEDEGR	8.09378e-218	319.86	145.73	5.6058	19.1151	18.8633	18.4089	15.9105	18.9202	18.8012	14.1208	18.8001	18.9376	17.6956	18.557	18.0619
OSBP	P22059	Oxysterol-binding protein 1	S	190	1	ALELAKAKAVKMLAESDESGDEESVSQTDKT	MLAES(1)DES(1)GDEESVSQTDK	2.26052e-253	318.13	249.33	-0.58138	19.7868	20.1774	20.5154	18.3725	21.18	20.9188	20.4521	19.3548	20.6953	20.6304	21.1716	20.858
OSBP	P22059	Oxysterol-binding protein 1	S	193	1	LAKAKAVKMLAESDESGDEESVSQTDKTELQ	MLAES(1)DES(1)GDEESVSQTDK	2.26052e-253	318.13	318.13	0.83654	19.7868	20.1774	20.5154	18.3725	21.18	20.9188	20.4521	19.3548	20.6953	20.6304	21.1716	20.858
LARP1	Q6PKG0	La-related protein 1	S	90	1	SPRPLQLPGAEGPAISDGEEGGGEPGAGGGA	PLQLPGAEGPAIS(1)DGEEGGGEPGAGGGAAGAAGAGR	8.39367e-85	317.78	41.813	-0.59842	19.2875	19.3159	19.7279	19.6251	19.8075	19.9985	19.5438	19.6987	19.755	19.4065	19.1878	18.8407
LARP1	Q6PKG0	La-related protein 1	S	90	1	SPRPLQLPGAEGPAISDGEEGGGEPGAGGGA	PLQLPGAEGPAIS(1)DGEEGGGEPGAGGGAAGAAGAGR	8.39367e-85	317.78	41.813	-0.59842	20.1652	19.8144	15.1979	18.1578	18.6898	14.7963	19.4306	19.0124	18.5101	19.7559	15.3745	19.5027
IRS2	Q9Y4H2	Insulin receptor substrate 2	S	1149	0.97911	KVIRADPQGGRRRHSSETFSSTTTVTPVSPS	HS(0.02)S(0.979)ET(0.001)FSSTTTVTPVS(0.987)PS(0.013)FAHNPK	1.0325e-178	317.76	263.93	1.1167	21.5524	21.897	21.6988	21.8247	21.0333	21.7261	21.8854	21.4156	21.6132	22.0707	21.6984	21.913
IRS2	Q9Y4H2	Insulin receptor substrate 2	S	1162	0.994881	HSSETFSSTTTVTPVSPSFAHNPKRHNSASV	HS(0.026)S(0.972)ET(0.002)FSSTTTVTPVS(0.995)PS(0.005)FAHNPK	1.0325e-178	317.76	280.41	5.2759	21.5524	21.897	21.6988	21.8247	21.0333	21.7261	21.8854	21.4156	21.6132	22.0707	21.6984	21.913
CRTC1	Q6UUV9	CREB-regulated transcription coactivator 1	S	151	0.999117	MYLSPPADTSWRRTNSDSALHQSTMTPTQPE	TNS(0.999)DS(0.001)ALHQSTMTPTQPESFSSGSQDVHQK	1.14619e-188	317.75	232.67	7.331	17.5595	14.7175	17.2349	18.7381	18.6308	18.083	18.9753	17.7854	17.3236	18.7227	17.7354	13.9825
ZC3HC1	Q86WB0	Nuclear-interacting partner of ALK	S	62	1	VDAKDTSATSQSVNGSPQAEQPSLESTSKEA	DTSATSQS(1)VNGS(1)PQAEQPSLESTSK	3.78325e-201	317.75	216.3	0.45068	20.3497	20.0998	20.4074	20.2195	20.3162	20.1343	20.2721	20.5237	20.1635	20.4942	20.4638	20.3622
ZC3HC1	Q86WB0	Nuclear-interacting partner of ALK	S	62	1	VDAKDTSATSQSVNGSPQAEQPSLESTSKEA	DTSATSQS(1)VNGS(1)PQAEQPSLESTSK	3.78325e-201	317.75	216.3	0.45068	16.8214	17.1284	16.2651	14.7585	19.5414	16.1239	17.3274	16.8771	16.0099	14.4703	16.1147	16.9223
CCDC94	Q9BW85	Coiled-coil domain-containing protein 94	S	211	1	AALLEEARKRRLLEDSDSEDEAAPSPLQPAL	LLEDS(1)DS(1)EDEAAPSPLQPALRPNPTAILDEAPKPK	2.40711e-210	317.53	271.65	-0.10752	23.028	23.2456	22.8458	22.9941	22.5101	22.8825	23.2508	23.0341	22.8525	22.9885	22.8109	22.7114
CCDC94	Q9BW85	Coiled-coil domain-containing protein 94	S	213	1	LLEEARKRRLLEDSDSEDEAAPSPLQPALRP	LLEDS(1)DS(1)EDEAAPSPLQPALRPNPTAILDEAPKPK	2.40711e-210	317.53	293.83	-0.69973	23.028	23.2456	22.8458	22.9941	22.5101	22.8825	23.2508	23.0341	22.8525	22.9885	22.8109	22.7114
TAF15	Q92804	TATA-binding protein-associated factor 2N	S	226	0.876998	NFGGHRDYGPRTDADSESDNSDNNTIFVQGL	T(0.111)DADS(0.877)ES(0.815)DNS(0.165)DNNT(0.032)IFVQGLGEGVSTDQVGEFFK	7.67647e-300	317.53	88.754	0.99536	17.7548	18.5536	17.6088	14.962	16.7715	16.8512	13.7807	14.3219	16.2465	15.68	15.089	14.3506
CTTNBP2NL	Q9P2B4	CTTNBP2 N-terminal-like protein	S	481	0.999976	FQSQADQDQQASGLQSPPSRDLSPTLIDNSA	FQSQADQDQQASGLQS(1)PPSR	1.99912e-160	317.34	317.34	-0.20641	20.2825	20.3998	20.2958	18.934	20.3567	20.3752	19.5992	20.6352	20.5821	19.6545	20.3134	19.9495
ARHGAP17	Q68EM7	Rho GTPase-activating protein 17	S	625	0.983608	SHQLSMGQPHNAAGPSPHTLRRAVKKPAPAP	NNSQIASGQNQPQAAAGS(0.001)HQLS(0.001)MGQPHNAAGPS(0.984)PHT(0.014)LR	1.16578e-210	316.79	182.87	4.6279	22.5449	22.1551	22.6004	23.1575	23.0236	23.1497	21.6106	22.252	22.6064	22.2759	22.7141	22.8334
TJAP1	Q5JTD0	Tight junction-associated protein 1	S	545	0.99981	RSPKRMGVHHLHRKDSLTQAQEQGNLLN___	KDS(1)LTQAQEQGNLLN	3.69294e-144	315.47	253.59	5.5348	17.994	17.7323	14.085	14.3133	17.9963	17.9311	18.0411	18.2356	18.0649	17.9393	17.8969	17.82
MECP2	P51608-2	Methyl-CpG-binding protein 2	S	92	0.999979	SEGSGSAPAVPEASASPKQRRSIIRDRGPMY	AETSEGSGSAPAVPEASAS(1)PK	1.81157e-142	315.16	315.16	0.11378	20.4234	20.1935	19.7836	14.7237	20.5896	20.4604	17.9099	20.3355	20.5319	18.3441	20.4842	19.2669
TBC1D25	Q3MII6	TBC1 domain family member 25	S	506	1	ASQGPGGGGRLLRQASLDGLQQLRDNMGSRR	QAS(1)LDGLQQLR	2.59833e-144	315.09	97.594	-1.0502	15.9714	15.9176	16.3783	16.1596	16.1148	15.9761	14.8504	16.2513	16.1008	15.5291	15.9614	16.2017
CLNS1A	P54105	Methylosome subunit pICln	S	102	1	EEESKEPVADEEEEDSDDDVEPITEFRFVPS	FEEESKEPVADEEEEDS(1)DDDVEPITEFR	2.0013e-300	314.81	260.21	4.1873	21.9083	21.9382	21.2973	20.8904	21.0451	20.2229	21.3468	21.0664	20.8623	21.3895	21.5384	21.7015
PBRM1	Q86U86	Protein polybromo-1	S	378	0.998935	AARYEEGESEAESITSFMDVSNPFYQLYDTV	YEEGES(1)EAES(0.997)IT(0.004)S(0.999)FMDVSNPFYQLYDTVR	8.1511e-301	314.49	296.58	1.0583	17.2352	17.7272	17.3749	17.5687	17.2373	16.8843	16.972	16.9979	16.9678	17.002	16.7316	16.4723
FUS	P35637	RNA-binding protein FUS	S	277	0.999994	FNKFGGPRDQGSRHDSEQDNSDNNTIFVQGL	HDS(1)EQDNSDNNTIFVQGLGENVTIESVADYFK	3.26959e-302	314.46	314.46	1.2459	20.0143	19.7559	19.4935	19.4585	19.6308	19.4333	19.244	19.5574	18.9412	19.805	19.8446	19.9893
NOC2L	Q9Y3T9	Nucleolar complex protein 2 homolog	S	672	1	KDEDRKQFKDLFDLNSSEEDDTEGFSERGIL	DLFDLNS(1)S(1)EEDDTEGFSER	1.68647e-225	314.38	314.38	1.2248	18.1162	18.4247	18.5297	18.555	18.3461	18.212	18.3753	18.5605	18.6346	18.2211	18.4807	18.5129
NOC2L	Q9Y3T9	Nucleolar complex protein 2 homolog	S	673	1	DEDRKQFKDLFDLNSSEEDDTEGFSERGILR	DLFDLNS(1)S(1)EEDDTEGFSER	1.68647e-225	314.38	314.38	1.2248	18.2404	18.3724	18.3415	18.3185	18.2649	18.1374	18.1247	18.528	18.4472	18.2878	18.337	18.3239
NOC2L	Q9Y3T9	Nucleolar complex protein 2 homolog	S	672	1	KDEDRKQFKDLFDLNSSEEDDTEGFSERGIL	DLFDLNS(1)S(1)EEDDTEGFSER	1.68647e-225	314.38	314.38	1.2248	22.3796	22.801	22.4983	22.4725	22.4193	22.3151	22.6466	22.395	22.2434	22.5341	22.1877	22.1166
NOC2L	Q9Y3T9	Nucleolar complex protein 2 homolog	S	673	1	DEDRKQFKDLFDLNSSEEDDTEGFSERGILR	DLFDLNS(1)S(1)EEDDTEGFSER	1.68647e-225	314.38	314.38	1.2248	22.3796	22.801	22.4983	22.4725	22.4193	22.3151	22.6466	22.395	22.2434	22.5341	22.1877	22.1166
NCAPG	Q9BPX3	Condensin complex subunit 3	S	1015	1	EKSKLNLAQFLNEDLS_______________	LNLAQFLNEDLS(1)	7.22848e-143	313.99	265.89	0.57763	14.6952	15.8041	15.1292	14.9108	14.8575	14.6136	15.1906	14.6897	14.8404	15.5107	15.2067	14.725
UBE2O	Q9C0C9	E2/E3 hybrid ubiquitin-protein ligase UBE2O	S	839	0.933789	LKNMTVEQLLTGSPTSPTVEPEKPTREKKFL	NMTVEQLLTGS(0.994)PT(0.031)S(0.934)PT(0.041)VEPEKPTR	7.09008e-141	313.62	313.62	-0.028933	14.1905	15.6118	14.7496	13.7891	18.378	18.2019	17.8477	18.0407	18.2918	16.2422	14.145	14.7436
UBE2O	Q9C0C9	E2/E3 hybrid ubiquitin-protein ligase UBE2O	S	836	0.99891	LESLKNMTVEQLLTGSPTSPTVEPEKPTREK	NMTVEQLLTGS(0.999)PT(0.587)S(0.363)PT(0.051)VEPEKPTR	7.09008e-141	313.62	271.36	-0.16373	18.1684	18.6952	18.5532	19.0571	19.087	14.5454	18.8442	19.0117	19.0417	19.0356	18.6957	18.7418
UBE2O	Q9C0C9	E2/E3 hybrid ubiquitin-protein ligase UBE2O	S	839	0.933789	LKNMTVEQLLTGSPTSPTVEPEKPTREKKFL	NMTVEQLLTGS(0.994)PT(0.031)S(0.934)PT(0.041)VEPEKPTR	7.09008e-141	313.62	313.62	-0.028933	19.1329	19.3338	18.8839	19.1302	18.8069	18.7353	18.934	18.52	18.7442	13.9642	18.1362	18.2584
MCM2	P49736	DNA replication licensing factor MCM2	S	108	0.999271	EGLALDDEDVEELTASQREAAERAMRQRDRE	AIPELDAYEAEGLALDDEDVEELT(0.001)AS(0.999)QR	1.56592e-191	313.61	227.42	1.6258	18.5768	18.6702	17.6917	17.8389	17.8585	17.999	17.8117	18.0559	18.1701	18.1616	18.1765	18.199
PSIP1	O75475	PC4 and SFRS1-interacting protein	T	115	0.974258	KQSNASSDVEVEEKETSVSKEDTDHEEKASN	QSNAS(0.003)S(0.997)DVEVEEKET(0.974)S(0.023)VS(0.002)KEDTDHEEK	4.03655e-126	313.61	148.45	6.6176	18.4066	18.5792	18.4578	16.6915	19.0215	19.4986	15.6851	19.2354	19.1811	14.1861	18.8278	18.8277
MAP1B	P46821	Microtubule-associated protein 1B;MAP1B heavy chain;MAP1 light chain LC1	S	1258	0.99898	ISAVSSEKVSPSKSPSLSPSPPSPLEKTPLG	DSISAVSS(0.003)EKVS(0.987)PS(0.022)KS(0.99)PS(0.999)LS(0.989)PS(0.014)PPS(0.997)PLEK	2.7979e-245	313.49	188.17	-0.19507	15.3305	12.7738	15.4023	16.3307	16.0302	14.5897	14.1437	15.9128	14.7231	14.1469	14.9959	19.3138
MAP1B	P46821	Microtubule-associated protein 1B;MAP1B heavy chain;MAP1 light chain LC1	S	1258	0.99898	ISAVSSEKVSPSKSPSLSPSPPSPLEKTPLG	DSISAVSS(0.003)EKVS(0.987)PS(0.022)KS(0.99)PS(0.999)LS(0.989)PS(0.014)PPS(0.997)PLEK	2.7979e-245	313.49	188.17	-0.19507	13.0622	22.4042	22.5742	22.5313	22.3313	22.4171	22.5003	22.0634	22.1359	22.3538	22.6675	22.2874
NCAPG	Q9BPX3	Condensin complex subunit 3	S	674	1	TKKIKTLHCEGTEINSDDEQESKEVEETATA	TLHCEGTEINS(1)DDEQESKEVEETATAK	1.02618e-190	313.44	254.32	-0.93512	20.3448	21.4386	15.5349	19.7062	20.0177	20.0653	20.5807	19.8791	20.8825	20.8733	20.8488	20.6905
MARCKS	P29966	Myristoylated alanine-rich C-kinase substrate	S	135	0.943131	TAAEGEAASAASSTSSPKAEDGATPSPSNET	EAPAEGEAAEPGSPTAAEGEAASAASS(0.001)T(0.004)S(0.05)S(0.943)PKAEDGAT(0.005)PS(0.399)PS(0.429)NET(0.17)PK	7.99765e-214	313.32	294.21	-0.70961	19.469	19.6804	14.186	12.4453	19.5298	20.3791	20.237	19.925	20.1215	20.2088	20.137	20.1153
EMD	P50402	Emerin	S	8	0.999992	________MDNYADLSDTELTTLLRRYNIPH	MDNYADLS(1)DTELTTLLR	2.16013e-148	312.03	270.72	0.67931	18.7495	18.6993	19.0187	18.6468	18.4232	18.2557	18.0704	18.7048	18.8229	18.7293	18.8747	18.8726
SMN1	Q16637	Survival motor neuron protein	S	28	1	PEQEDSVLFRRGTGQSDDSDIWDDTALIKAY	GTGQS(1)DDS(1)DIWDDTALIK	1.33887e-175	311.86	259.99	0.088692	16.6105	16.964	16.8823	17.1486	17.1065	16.8463	17.0589	17.404	17.4207	17.3077	14.4294	17.261
SMN1	Q16637	Survival motor neuron protein	S	28	1	PEQEDSVLFRRGTGQSDDSDIWDDTALIKAY	GTGQS(1)DDS(1)DIWDDTALIK	1.33887e-175	311.86	259.99	0.088692	19.764	19.9927	19.7796	19.796	20.2616	20.067	19.8875	20.3308	20.5352	20.5254	20.5723	20.6607
SMN1	Q16637	Survival motor neuron protein	S	31	1	EDSVLFRRGTGQSDDSDIWDDTALIKAYDKA	GTGQS(1)DDS(1)DIWDDTALIK	1.33887e-175	311.86	311.86	1.0962	19.764	19.9927	19.7796	19.796	20.2616	20.067	19.8875	20.3308	20.5352	20.5254	20.5723	20.6607
AP3B2	Q13367	AP-3 complex subunit beta-2	S	272	1	NESLLEENAEKAFYGSEEDEAKGAGSEETAA	AFYGS(1)EEDEAKGAGSEETAAAAAPSR	2.40674e-212	311.52	253.82	3.2259	18.4748	18.6635	18.4233	18.4241	18.0328	18.4674	18.9646	18.6074	18.8512	19.0652	19.1631	19.3034
AP3B2	Q13367	AP-3 complex subunit beta-2	S	272	1	NESLLEENAEKAFYGSEEDEAKGAGSEETAA	AFYGS(1)EEDEAKGAGSEETAAAAAPSR	2.40674e-212	311.52	253.82	3.2259	17.8585	14.2279	17.3413	17.5653	18.0354	18.3369	18.3986	18.0456	18.5157	18.0727	18.2054	18.2318
RBM15	Q96T37	Putative RNA-binding protein 15	S	257	1	DRPLKIEAVYVSRRRSRSPLDKDTYPPSASV	S(1)RS(1)PLDKDTYPPSASVVGASVGGHR	7.21597e-125	311.16	285.42	0.292	20.015	20.584	20.7521	20.8295	20.6331	21.0153	20.743	19.543	20.7872	20.7199	20.1911	20.8827
RBM15	Q96T37	Putative RNA-binding protein 15	S	259	1	PLKIEAVYVSRRRSRSPLDKDTYPPSASVVG	S(1)RS(1)PLDKDTYPPSASVVGASVGGHR	7.21597e-125	311.16	311.16	3.3422	20.015	20.584	20.7521	20.8295	20.6331	21.0153	20.743	19.543	20.7872	20.7199	20.1911	20.8827
APC	P25054	Adenomatous polyposis coli protein	S	780	1	DAQHLSETFDNIDNLSPKASHRSKQRHKQSL	ALEAELDAQHLSETFDNIDNLS(1)PK	7.72548e-250	311.08	284.82	-0.25245	19.4645	19.3477	19.1035	19.1707	18.8606	19.1603	18.7335	19.3783	19.3889	18.9686	19.0709	19.1001
PRKAR1B	P31321	cAMP-dependent protein kinase type I-beta regulatory subunit	S	83	0.999992	RQKSNSQSDSHDEEVSPTPPNPVVKARRRRG	SNSQSDS(1)HDEEVS(1)PTPPNPVVK	1.05288e-113	311.07	291.34	2.8284	19.4215	19.2519	19.444	19.716	19.5605	19.4302	19.5363	19.1335	19.5554	19.437	19.3759	19.2763
PRKAR1B	P31321	cAMP-dependent protein kinase type I-beta regulatory subunit	S	77	0.999887	NRQILARQKSNSQSDSHDEEVSPTPPNPVVK	SNSQSDS(1)HDEEVS(1)PTPPNPVVK	1.05288e-113	311.07	311.07	3.7808	20.307	20.4098	20.5358	20.5533	20.469	20.3652	20.5013	20.3753	20.2156	20.2629	20.2337	20.2714
PRKAR1B	P31321	cAMP-dependent protein kinase type I-beta regulatory subunit	S	83	0.999992	RQKSNSQSDSHDEEVSPTPPNPVVKARRRRG	SNSQSDS(1)HDEEVS(1)PTPPNPVVK	1.05288e-113	311.07	291.34	2.8284	20.307	20.4098	20.5358	20.5533	20.469	20.3652	20.5013	20.3753	20.2156	20.2629	20.2337	20.2714
NCL	P19338	Nucleolin	S	145	1	PAKGAKNGKNAKKEDSDEEEDDDSEEDEEDD	KEDS(1)DEEEDDDS(1)EEDEEDDEDEDEDEDEIEPAAMK	1.5173e-210	310.78	140.31	1.3506	12.2337	22.8224	23.2016	22.7431	23.3465	23.2798	22.9085	22.7527	23.2917	23.3696	23.5736	23.858
NCL	P19338	Nucleolin	S	153	1	KNAKKEDSDEEEDDDSEEDEEDDEDEDEDED	KEDS(1)DEEEDDDS(1)EEDEEDDEDEDEDEDEIEPAAMK	1.5173e-210	310.78	140.31	1.3506	12.8725	22.8224	23.2016	22.7431	23.3465	23.2798	22.9085	22.7527	23.2917	23.3696	23.5736	23.858
ZCRB1	Q8TBF4	Zinc finger CCHC-type and RNA-binding motif-containing protein 1	S	210	1	SDDSRRPRIKKSTYFSDEEELSD________	STYFS(1)DEEELS(1)D	7.29048e-122	310.51	310.51	-0.15403	17.8218	18.3682	17.6055	17.5828	18.0682	18.1477	17.8503	18.0707	18.2253	17.944	18.3033	18.423
ZCRB1	Q8TBF4	Zinc finger CCHC-type and RNA-binding motif-containing protein 1	S	216	1	PRIKKSTYFSDEEELSD______________	STYFS(1)DEEELS(1)D	7.29048e-122	310.51	230.23	0.32497	17.8218	18.3682	17.6055	17.5828	18.0682	18.1477	17.8503	18.0707	18.2253	17.944	18.3033	18.423
TOP1	P11387	DNA topoisomerase 1	S	10	1	______MSGDHLHNDSQIEADFRLNDSHKHK	SGDHLHNDS(1)QIEADFR	2.02151e-107	310.45	310.45	6.1854	19.1248	18.8098	18.6743	19.2383	18.8435	18.4336	18.4399	18.477	18.2501	18.8096	18.5203	18.1654
MAP1B	P46821	Microtubule-associated protein 1B;MAP1B heavy chain;MAP1 light chain LC1	S	1408	0.999989	KVLSPLRSPPLIGSESAYESFLSADDKASGR	VLS(1)PLRS(1)PPLIGSES(1)AYESFLSADDK	2.20263e-149	310.13	302.74	-1.498	18.4051	18.8508	19.7678	18.9984	18.9773	18.7116	19.9124	18.698	18.668	19.1109	19.0192	18.6966
KAT8	Q9H7Z6	Histone acetyltransferase KAT8	S	37	0.992288	EPGPGENAAAEGTAPSPGRVSPPTPARGEPE	AAQGAAAAVAAGTSGVAGEGEPGPGENAAAEGT(0.007)APS(0.992)PGRVS(0.733)PPT(0.268)PAR	4.10295e-165	310.11	310.11	0.032491	18.7229	19.0438	18.8311	14.2762	18.5324	18.6659	18.6421	13.3575	19.0647	18.6907	14.5655	19.1985
KAT8	Q9H7Z6	Histone acetyltransferase KAT8	S	37	0.992288	EPGPGENAAAEGTAPSPGRVSPPTPARGEPE	AAQGAAAAVAAGTSGVAGEGEPGPGENAAAEGT(0.007)APS(0.992)PGRVS(0.733)PPT(0.268)PAR	4.10295e-165	310.11	310.11	0.032491	20.8941	21.633	21.2772	18.4816	20.4276	19.6868	19.583	19.4389	16.1627	20.9668	21.6835	22.3458
KAT8	Q9H7Z6	Histone acetyltransferase KAT8	S	42	0.985854	ENAAAEGTAPSPGRVSPPTPARGEPEVTVEI	AAQGAAAAVAAGTSGVAGEGEPGPGENAAAEGT(0.128)APS(0.872)PGRVS(0.986)PPT(0.014)PAR	4.10295e-165	310.11	210.11	0.15913	20.8941	21.633	21.2772	18.4816	20.4276	19.6868	19.583	19.4389	13.8494	20.9668	21.6835	22.3458
PUS1	Q9Y606	tRNA pseudouridine synthase A, mitochondrial	T	426	1	AKVPSPLEGSEGDGDTD______________	VPSPLEGS(1)EGDGDT(1)D	1.54433e-123	310.01	176	0.43193	17.1469	17.3765	16.9627	14.9176	16.0695	16.0597	17.2205	17.0421	14.4313	16.986	17.0644	16.2112
PUS1	Q9Y606	tRNA pseudouridine synthase A, mitochondrial	T	426	1	AKVPSPLEGSEGDGDTD______________	VPSPLEGS(1)EGDGDT(1)D	1.54433e-123	310.01	176	0.43193	15.4263	16.4721	13.9404	14.7135	16.2667	16.3391	16.1707	16.2923	16.223	14.8082	15.5999	15.5504
CPSF7	Q8N684	Cleavage and polyadenylation specificity factor subunit 7	T	203	0.999996	RAHSRDSSDSADGRATPSENLVPSSARVDKP	DSSDSADGRAT(1)PSENLVPSSAR	2.32012e-129	309.84	214.13	5.3595	19.079	19.3711	19.125	19.2095	19.18	19.0295	19.2742	19.6957	19.4835	19.6387	19.6016	19.4829
KRI1	Q8N9T8	Protein KRI1 homolog	S	171	1	EQKQLKESFRAFVEDSEDEDGAGEGGSSLLQ	AFVEDS(1)EDEDGAGEGGSSLLQK	1.68069e-168	309.09	191.11	-2.7703	16.223	16.1267	16.9393	16.9873	16.6811	17.9165	17.1078	17.2917	17.672	16.6778	16.4704	16.9652
SEC22B	O75396	Vesicle-trafficking protein SEC22b	S	137	1	TKKLYIDSCARRNLGSINTELQDVQRIMVAN	NLGS(1)INTELQDVQR	1.11509e-103	308.98	259.02	-1.8625	16.6069	16.4892	16.69	16.7309	16.5669	16.6121	16.1258	16.2984	16.3563	16.3267	16.3919	16.0727
FMNL2	Q96PY5	Formin-like protein 2	S	1016	0.997712	KLLEQEALMEQQDPKSPSHKSKRQQQELIAE	LLEQEALMEQQDPKS(0.998)PS(0.002)HK	4.31152e-154	308.4	248.92	2.6815	16.8408	17.6634	17.1329	17.9702	17.3673	17.5564	17.9193	17.8274	17.9791	18.4552	17.7696	18.1082
2020-09-02	Q15019	Septin-2	S	218	1	IEEHNIKIYHLPDAESDEDEDFKEQTRLLKA	IYHLPDAES(1)DEDEDFKEQTR	2.24736e-160	308.15	276.56	0.47819	16.6547	16.2509	17.2579	17.6072	18.2713	18.4071	18.4117	18.1172	17.6434	17.6511	16.9514	16.6708
CHD4	Q14839	Chromodomain-helicase-DNA-binding protein 4	S	319	1	KRKRSSSEDDDLDVESDFDDASINSYSVSDG	S(0.515)S(0.297)S(0.188)EDDDLDVES(1)DFDDASINSYSVSDGSTSR	4.58014e-242	308.12	308.12	2.721	17.205	17.1536	16.2466	17.223	16.6824	14.6502	16.863	15.615	16.0908	16.9582	17.0304	17.1435
CHD4	Q14839	Chromodomain-helicase-DNA-binding protein 4	S	308	1	PLKIKLGGFGSKRKRSSSEDDDLDVESDFDD	KRS(1)S(1)S(1)EDDDLDVES(1)DFDDASINSYSVSDGSTSR	4.58014e-242	308.12	200.26	1.786	21.822	22.1393	21.9504	21.8746	22.0317	22.0113	22.0904	22.1629	22.0617	22.0398	22.1295	22.149
CHD4	Q14839	Chromodomain-helicase-DNA-binding protein 4	S	319	1	KRKRSSSEDDDLDVESDFDDASINSYSVSDG	S(0.515)S(0.297)S(0.188)EDDDLDVES(1)DFDDASINSYSVSDGSTSR	4.58014e-242	308.12	308.12	2.721	21.822	22.1393	21.9504	21.8746	22.0317	22.0113	22.0904	22.1629	22.0617	22.0398	22.1295	22.149
HMGA1	P17096	High mobility group protein HMG-I/HMG-Y	S	103	1	KKLEKEEEEGISQESSEEEQ___________	LEKEEEEGIS(1)QES(1)S(1)EEEQ	1.13759e-132	307.84	58.794	-1.0802	21.0968	20.6551	20.7845	21.1301	22.1128	21.7809	21.5917	22.1388	21.5313	20.6458	21.2423	20.5094
HMGA1	P17096	High mobility group protein HMG-I/HMG-Y	S	103	1	KKLEKEEEEGISQESSEEEQ___________	LEKEEEEGIS(1)QES(1)S(1)EEEQ	1.13759e-132	307.84	58.794	-1.0802	18.587	18.0854	18.5788	18.9713	19.8551	19.754	19.5947	20.0705	19.4444	14.0415	19.0069	18.2521
ARHGAP39	Q9C0H5	Rho GTPase-activating protein 39	S	604	1	GALPLPMPGPVVRAFSEDEALAQQENRHWRR	AFS(1)EDEALAQQENR	5.34514e-103	307.3	168.78	-1.4887	16.8932	16.8122	16.9197	16.702	16.5495	16.2658	16.7103	16.2088	16.5212	16.8938	15.6093	14.2285
RBM39	Q14498-2	RNA-binding protein 39	S	136	1	SRRRSRSKSPFRKDKSPVREPIDNLTPEERD	DKS(1)PVREPIDNLT(1)PEER	3.10845e-91	307.25	49.967	4.6461	24.0652	23.9252	24.0415	24.1317	24.0471	23.9387	23.9486	24.1834	24.1069	24.1001	24.1547	24.0059
HIST1H1B	P16401	Histone H1.5	S	2	0.999638	______________MSETAPAETATPAPVEK	S(1)ETAPAETATPAPVEKS(1)PAK	4.02595e-160	306.83	219.13	3.6042	21.4325	21.4541	20.9956	20.5317	21.0963	21.0819	21.3289	20.7823	20.7393	21.5955	21.3816	21.329
TFIP11	Q9UBB9	Tuftelin-interacting protein 11	S	98	1	AGLKKGAAEEAELEDSDDEEKPVKQDDFPKD	KGAAEEAELEDS(1)DDEEKPVK	4.26324e-179	306.83	86.952	3.5822	19.9096	19.9879	19.7366	19.3821	19.6881	19.4035	19.2903	19.814	20.0691	19.5185	20.0115	20.1183
HIST1H1B	P16401	Histone H1.5	S	2	0.999638	______________MSETAPAETATPAPVEK	S(1)ETAPAETATPAPVEKS(1)PAK	4.02595e-160	306.83	219.13	3.6042	23.3391	23.3038	23.3471	23.5017	23.4248	23.2165	23.3017	23.2148	23.3038	23.0743	23.1529	23.3001
RBM19	Q9Y4C8	Probable RNA-binding protein 19	S	949	0.999983	KRSVVLDEILEQLEGSDSDSEEQTLQL____	SVVLDEILEQLEGS(1)DS(0.999)DS(0.001)EEQTLQL	1.61384e-201	306.83	255.72	-1.111	17.163	13.983	15.98	15.1796	17.9885	18.0534	18.3007	17.2972	17.3126	17.0851	16.0457	16.2647
RBM19	Q9Y4C8	Probable RNA-binding protein 19	S	951	0.999974	SVVLDEILEQLEGSDSDSEEQTLQL______	SVVLDEILEQLEGS(1)DS(1)DS(1)EEQTLQL	1.61384e-201	306.83	160.96	-4.2995	17.163	13.983	15.98	18.0989	17.9885	18.0534	18.3007	17.2972	17.3126	17.0851	16.0457	16.2647
HIST1H1B	P16401	Histone H1.5	S	2	0.999638	______________MSETAPAETATPAPVEK	S(1)ETAPAETATPAPVEKS(1)PAK	4.02595e-160	306.83	219.13	3.6042	19.4143	14.6814	14.9005	19.4143	19.2819	19.4898	15.6728	18.9654	20.1686	17.2606	19.1156	14.3438
EDC4	Q6P2E9	Enhancer of mRNA-decapping protein 4	S	729	1	VEPLGLPQASPSRTRSPDVISSASTALSQDI	S(1)PDVISSASTALSQDIPEIASEALSR	5.80197e-191	306.69	273.36	0.9229	15.4758	15.2389	15.3021	15.3248	14.839	15.5841	15.7816	15.597	15.1962	15.6436	15.6765	15.0404
EDC4	Q6P2E9	Enhancer of mRNA-decapping protein 4	S	729	1	VEPLGLPQASPSRTRSPDVISSASTALSQDI	S(1)PDVISSASTALSQDIPEIASEALSR	5.80197e-191	306.69	273.36	0.9229	17.4473	17.6601	17.6197	17.1194	17.4171	17.346	17.4542	17.4602	17.2995	17.584	17.1296	15.5744
ATRX	P46100	Transcriptional regulator ATRX	S	1992	0.99956	PSVSLKLEESKATSSSNPSSPAPDWYKDFVT	ATSSS(1)NPS(0.006)S(0.994)PAPDWYKDFVTDADAEVLEHSGK	1.61039e-140	306.4	298.43	0.39552	15.7926	15.794	13.2833	17.569	17.5793	17.4028	17.5381	17.5343	17.2831	14.2241	16.5727	16.7184
ATRX	P46100	Transcriptional regulator ATRX	S	1996	0.999818	LKLEESKATSSSNPSSPAPDWYKDFVTDADA	ATSS(0.017)S(0.983)NPSS(1)PAPDWYKDFVTDADAEVLEHSGK	1.61039e-140	306.4	251.23	0.24484	20.8787	21.1146	20.9495	20.8066	20.9857	20.8314	20.87	21.2846	21.254	21.5188	21.3708	21.2193
DDX42	Q86XP3	ATP-dependent RNA helicase DDX42	S	109	1	ENSPTRQQFHSKPVDSDSDDDPLEAFMAEVE	QQFHS(1)KPVDS(1)DS(1)DDDPLEAFMAEVEDQAAR	0	306.14	44.654	2.4503	22.2311	22.3669	22.4464	22.1374	22.4476	22.4662	22.2297	22.6447	22.5741	22.6898	22.6912	22.6238
DDX42	Q86XP3	ATP-dependent RNA helicase DDX42	S	111	1	SPTRQQFHSKPVDSDSDDDPLEAFMAEVEDQ	QQFHS(1)KPVDS(1)DS(1)DDDPLEAFMAEVEDQAAR	0	306.14	44.654	2.4503	18.5645	19.3184	19.2877	17.1784	20.4402	20.4412	20.4191	20.1216	20.1219	19.6756	19.2725	18.1479
MAP1B	P46821	Microtubule-associated protein 1B;MAP1B heavy chain;MAP1 light chain LC1	S	1793	0.999999	LSPKSDISPLTPRESSPLYSPTFSDSTSAVK	ES(1)S(1)PLYS(0.956)PT(0.036)FS(0.007)DS(0.001)TSAVK	4.34645e-153	306.01	119.97	1.2974	20.9043	20.6911	20.8785	21.2017	21.1853	21.0932	20.8655	21.4407	21.4853	21.4053	21.5406	21.5256
MAP1B	P46821	Microtubule-associated protein 1B;MAP1B heavy chain;MAP1 light chain LC1	S	1797	0.999999	SDISPLTPRESSPLYSPTFSDSTSAVKEKTA	ES(0.007)S(0.993)PLYS(1)PTFSDSTSAVK	4.34645e-153	306.01	279.65	0.77105	14.1513	18.4386	18.3098	18.6049	15.4224	17.986	17.6845	16.3391	13.1656	19.018	18.7558	18.8594
MAP1B	P46821	Microtubule-associated protein 1B;MAP1B heavy chain;MAP1 light chain LC1	S	1793	0.999999	LSPKSDISPLTPRESSPLYSPTFSDSTSAVK	ES(1)S(1)PLYS(0.956)PT(0.036)FS(0.007)DS(0.001)TSAVK	4.34645e-153	306.01	119.97	1.2974	24.7228	24.9595	23.5759	24.6025	24.4915	19.8304	25.1286	24.929	24.8266	24.8139	24.5859	24.8353
MAP1B	P46821	Microtubule-associated protein 1B;MAP1B heavy chain;MAP1 light chain LC1	S	1797	0.999999	SDISPLTPRESSPLYSPTFSDSTSAVKEKTA	ES(0.007)S(0.993)PLYS(1)PTFSDSTSAVK	4.34645e-153	306.01	279.65	0.77105	24.7228	24.9595	23.5759	24.6025	24.4915	24.7092	25.1286	24.929	24.8266	24.8139	24.5859	24.8353
MAP1B	P46821	Microtubule-associated protein 1B;MAP1B heavy chain;MAP1 light chain LC1	S	1793	0.999999	LSPKSDISPLTPRESSPLYSPTFSDSTSAVK	ES(1)S(1)PLYS(0.956)PT(0.036)FS(0.007)DS(0.001)TSAVK	4.34645e-153	306.01	119.97	1.2974	22.08	22.7152	23.3273	23.4366	23.4264	23.3233	23.4194	23.1257	23.0526	23.3675	23.166	23.0053
MAP1B	P46821	Microtubule-associated protein 1B;MAP1B heavy chain;MAP1 light chain LC1	S	1797	0.999999	SDISPLTPRESSPLYSPTFSDSTSAVKEKTA	ES(0.007)S(0.993)PLYS(1)PTFSDSTSAVK	4.34645e-153	306.01	279.65	0.77105	22.0015	22.7152	23.3273	23.357	23.4264	23.3233	23.4194	23.1257	22.9814	23.3675	23.166	23.0053
UTP18	Q9Y5J1	U3 small nucleolar RNA-associated protein 18 homolog	S	206	1	GGVPAWAETTKRKTSSDDESEEDEDDLLQRT	RKT(1)S(1)S(1)DDES(1)EEDEDDLLQR	7.23248e-114	305.87	41.104	-2.5771	21.4233	21.5967	21.2919	21.4193	21.7103	21.637	21.3143	21.6894	21.6093	21.7047	21.4732	21.5199
UTP18	Q9Y5J1	U3 small nucleolar RNA-associated protein 18 homolog	S	210	1	AWAETTKRKTSSDDESEEDEDDLLQRTGNFI	RKT(1)S(1)S(1)DDES(1)EEDEDDLLQR	7.23248e-114	305.87	41.104	-2.5771	18.7773	19.0706	18.7928	19.6959	20.2526	20.4231	20.1539	20.2356	19.9685	19.4022	18.827	18.5299
UTP18	Q9Y5J1	U3 small nucleolar RNA-associated protein 18 homolog	S	206	1	GGVPAWAETTKRKTSSDDESEEDEDDLLQRT	RKT(1)S(1)S(1)DDES(1)EEDEDDLLQR	7.23248e-114	305.87	41.104	-2.5771	13.4924	15.9825	14.3747	16.9751	17.4314	18.2528	17.8315	17.2779	16.9517	16.5631	15.8903	15.7305
UTP18	Q9Y5J1	U3 small nucleolar RNA-associated protein 18 homolog	S	210	1	AWAETTKRKTSSDDESEEDEDDLLQRTGNFI	RKT(1)S(1)S(1)DDES(1)EEDEDDLLQR	7.23248e-114	305.87	41.104	-2.5771	14.2425	15.9825	14.7293	16.9751	17.4314	18.2528	17.8315	17.2779	16.9517	16.5631	15.8903	15.7305
FOXC1	Q12948	Forkhead box protein C1	S	235	1	PVRIQDIKTENGTCPSPPQPLSPAAALGSGS	TENGTCPS(1)PPQPLS(1)PAAALGSGSAAAVPK	3.26641e-104	305.79	305.79	0.054658	19.6337	19.6601	20.058	16.1043	19.6839	19.9014	19.9511	20.0546	20.0058	19.6914	19.6935	23.8834
FOXC1	Q12948	Forkhead box protein C1	S	241	1	IKTENGTCPSPPQPLSPAAALGSGSAAAVPK	TENGTCPS(1)PPQPLS(1)PAAALGSGSAAAVPK	3.26641e-104	305.79	305.79	0.054658	19.6337	19.6601	20.058	16.1278	19.6839	19.9014	19.9511	20.0546	20.0058	19.6914	19.6935	23.8834
STMN1	P16949	Stathmin	S	25	1	ELEKRASGQAFELILSPRSKESVPEFPLSPP	RAS(1)GQAFELILS(1)PR	1.57179e-121	305.62	140.48	0.51221	18.3083	18.1799	18.4898	18.4133	17.9849	17.7363	18.5173	18.515	18.724	19.1043	18.9212	18.7721
STMN1	P16949	Stathmin	S	25	1	ELEKRASGQAFELILSPRSKESVPEFPLSPP	RAS(1)GQAFELILS(1)PR	1.57179e-121	305.62	140.48	0.51221	19.1705	18.9597	19.5572	20.0521	20.1883	20.5735	20.709	20.2405	19.9519	19.576	19.4832	19.3045
NES	P48681	Nestin	S	1496	1	PKTALETESQDSAEPSGSEEESDPVSLERED	TALETES(1)QDS(1)AEPS(1)GS(1)EEESDPVSLER	3.84426e-261	305.21	305.21	-1.9453	17.6808	17.9969	17.3968	17.2771	17.8297	17.4462	18.4151	18.4781	17.2266	18.2406	17.9701	17.7594
NES	P48681	Nestin	S	1498	1	TALETESQDSAEPSGSEEESDPVSLEREDKV	TALETES(1)QDS(1)AEPS(1)GS(1)EEESDPVSLER	3.84426e-261	305.21	305.21	-1.9453	17.6808	17.9969	17.3968	17.2771	17.8297	17.4462	18.4151	18.4781	17.2266	18.2406	17.9701	17.7594
NES	P48681	Nestin	S	1489	0.999984	RGAVAGAPKTALETESQDSAEPSGSEEESDP	TALETES(1)QDS(1)AEPS(1)GS(1)EEESDPVSLER	3.84426e-261	305.21	305.21	-2.5251	19.4458	21.3331	20.0077	20.6088	20.979	19.807	20.8598	19.0756	20.7556	20.6875	19.8959	20.6549
NES	P48681	Nestin	S	1492	1	VAGAPKTALETESQDSAEPSGSEEESDPVSL	TALETES(1)QDS(1)AEPS(1)GS(1)EEESDPVSLER	3.84426e-261	305.21	305.21	-2.5251	18.3692	18.7339	18.6562	19.0672	19.2771	19.1858	19.4294	19.1748	18.9495	19.3041	19.1054	19.0645
NES	P48681	Nestin	S	1496	1	PKTALETESQDSAEPSGSEEESDPVSLERED	TALETES(1)QDS(1)AEPS(1)GS(1)EEESDPVSLER	3.84426e-261	305.21	305.21	-1.9453	18.3692	18.7339	18.6562	19.0672	19.2771	19.1858	19.4294	19.1748	18.9495	19.3041	19.1054	19.0645
NES	P48681	Nestin	S	1498	1	TALETESQDSAEPSGSEEESDPVSLEREDKV	TALETES(1)QDS(1)AEPS(1)GS(1)EEESDPVSLER	3.84426e-261	305.21	305.21	-1.9453	18.3692	18.7339	18.6562	19.0672	19.2771	19.1858	19.4294	19.1748	18.9495	19.3041	19.1054	19.0645
PGRMC1	O00264	Membrane-associated progesterone receptor component 1	S	57	1	LYKIVRGDQPAASGDSDDDEPPPLPRLKRRD	GDQPAASGDS(1)DDDEPPPLPR	4.53509e-206	304.99	255.55	2.6261	24.6571	24.9875	23.8147	23.2093	24.2304	24.3536	24.7439	23.841	24.3367	24.3814	24.1462	24.4952
GAPVD1	Q14C86	GTPase-activating protein and VPS9 domain-containing protein 1	S	758	0.975544	GLGSTSDDTDVREVSSRPSTPGLSVVSGISA	EVS(0.023)S(0.976)RPS(0.304)T(0.697)PGLSVVSGISATSEDIPNKIEDLR	1.88729e-171	304.79	244.87	-3.0085	21.0067	21.1308	18.7059	20.9081	19.4371	20.745	21.282	20.7735	21.1097	20.9311	20.703	20.82
GAPVD1	Q14C86	GTPase-activating protein and VPS9 domain-containing protein 1	S	761	0.955556	STSDDTDVREVSSRPSTPGLSVVSGISATSE	EVS(0.216)S(0.876)RPS(0.956)T(0.948)PGLS(0.004)VVSGISATSEDIPNKIEDLR	1.88729e-171	304.79	73.019	-5.4279	18.3413	18.2856	18.4003	18.1085	18.5186	18.5288	18.4523	18.4139	17.9511	18.116	14.4933	13.6758
LIG1	P18858	DNA ligase 1	S	141	1	KQLPKRTIQEVLEEQSEDEDREAKRKKEEEE	TIQEVLEEQS(1)EDEDREAK	2.70786e-153	304.75	285.82	0.95092	17.2443	17.1499	17.0535	17.1081	16.9729	16.711	16.7229	16.6325	16.7742	16.8374	16.8604	16.9559
SNRNP200	O75643	U5 small nuclear ribonucleoprotein 200 kDa helicase	S	225	1	EEGDEDVYGEVREEASDDDMEGDEAVVRCTL	EEAS(1)DDDMEGDEAVVR	2.23658e-192	304.64	81.409	0.75176	18.1272	18.694	18.5027	15.2882	18.4005	18.337	17.7129	14.767	18.4794	17.6577	18.6691	18.3188
TWIST1	Q15672	Twist-related protein 1	S	99	0.999999	GGGAGGGGGSSSGGGSPQSYEELQTQRVMAN	SAGCGGGGGAGGGGGSSSGGGS(1)PQSYEELQTQR	5.5195e-239	304.56	304.56	3.2368	18.2473	18.3168	18.3637	13.788	19.6308	19.9498	18.0023	20.426	20.0862	14.3611	20.1831	20.3421
TWIST1	Q15672	Twist-related protein 1	S	99	0.999999	GGGAGGGGGSSSGGGSPQSYEELQTQRVMAN	SAGCGGGGGAGGGGGSSSGGGS(1)PQSYEELQTQR	5.5195e-239	304.56	304.56	3.2368	17.3536	17.7364	16.2793	16.9142	16.3907	12.0173	15.6245	15.3769	17.2699	17.4206	17.5705	17.9468
PNN	Q9H307	Pinin	S	381	1	MEEETEVRESEKQQDSQPEEVMDVLEMVENV	QQDS(1)QPEEVMDVLEMVENVK	1.48094e-200	304.42	42.17	0.56243	17.0594	17.7759	17.532	17.234	17.2574	16.9034	16.9626	17.8137	17.7363	17.9733	17.9027	17.6317
CRTC3	Q6UUV7	CREB-regulated transcription coactivator 3	S	370	0.999997	PNASALHPSLRLFSLSNPSLSTTNLSGPSRR	LFSLS(1)NPSLSTTNLSGPSR	1.76421e-155	303.93	303.93	-1.051	17.9804	18.0906	18.4912	14.403	17.6654	17.6806	17.8413	17.6696	18.2865	18.1015	18.7347	18.6598
PDS5B	Q9NTI5	Sister chromatid cohesion protein PDS5 homolog B	S	1283	1	KRLKEDILENEDEQNSPPKKGKRGRPPKPLG	RLKEDILENEDEQNS(1)PPK	8.58491e-125	303.68	142.74	4.814	19.3327	18.8656	19.1096	19.3558	19.6913	19.6901	19.5443	19.6262	19.6119	19.2184	19.1493	19.2764
STRIP1	Q5VSL9	Striatin-interacting protein 1	S	335	1	LPEDSIKVIRNMRAASPPASASDLIEQQQKR	AAS(1)PPASASDLIEQQQK	3.39991e-128	303.03	276.42	-0.67599	20.1205	20.0993	20.5748	20.6832	20.3554	20.5629	20.2841	20.6563	20.6552	20.3674	20.115	19.9862
STRIP1	Q5VSL9	Striatin-interacting protein 1	S	335	1	LPEDSIKVIRNMRAASPPASASDLIEQQQKR	AAS(1)PPASASDLIEQQQK	3.39991e-128	303.03	276.42	-0.67599	17.4263	17.7768	17.3752	17.8566	17.6333	17.3182	14.219	17.7529	17.706	17.8064	17.5367	17.7877
CC2D1A	Q6P1N0	Coiled-coil and C2 domain-containing protein 1A	T	92	1	ASLCMRDPDEDEEEGTDEDDLEADDDLLAEL	DPDEDEEEGT(1)DEDDLEADDDLLAELNEVLGEEQK	0	302.94	147.31	1.5237	16.1454	16.7321	16.0729	15.6018	15.5068	14.9329	15.2296	15.1665	15.5536	15.912	15.8368	15.786
BCCIP	Q9P287	BRCA2 and CDKN1A-interacting protein	S	115	0.999999	NHIGSVIKQTDVSEDSNDDMDEDEVFGFISL	QT(0.02)DVS(0.98)EDS(1)NDDMDEDEVFGFISLLNLTER	1.75762e-217	302.77	275.93	-0.89583	14.3163	13.9382	13.7993	15.9906	15.1458	13.6738	13.7836	13.9625	14.2508	14.1064	17.0293	14.2957
BCCIP	Q9P287	BRCA2 and CDKN1A-interacting protein	S	112	0.998556	IQQNHIGSVIKQTDVSEDSNDDMDEDEVFGF	QT(0.001)DVS(0.999)EDS(1)NDDMDEDEVFGFISLLNLTER	1.75762e-217	302.77	197.99	0.8344	17.5613	17.9823	17.4607	17.6239	17.5171	17.2424	17.3413	17.4102	17.6366	17.5763	17.4131	17.3814
BCCIP	Q9P287	BRCA2 and CDKN1A-interacting protein	S	115	0.999999	NHIGSVIKQTDVSEDSNDDMDEDEVFGFISL	QT(0.02)DVS(0.98)EDS(1)NDDMDEDEVFGFISLLNLTER	1.75762e-217	302.77	275.93	-0.89583	17.5613	17.9823	17.4607	17.6239	17.5171	17.2424	17.3413	17.4102	17.6366	17.5763	17.4131	17.3814
SCAF1	Q9H7N4	Splicing factor, arginine/serine-rich 19	S	498	1	RRKILTQRRERYRQRSPSPAPAPAPAAAAGP	QRS(1)PS(1)PAPAPAPAAAAGPPTR	3.21447e-105	302.61	226.05	7.2546	23.5464	23.6249	23.7406	22.7871	23.5961	23.6369	23.7042	23.5752	23.3832	23.5763	23.5117	23.389
SCAF1	Q9H7N4	Splicing factor, arginine/serine-rich 19	S	500	1	KILTQRRERYRQRSPSPAPAPAPAAAAGPPT	QRS(1)PS(1)PAPAPAPAAAAGPPTR	3.21447e-105	302.61	226.05	7.2546	23.5464	23.6249	23.7406	22.7871	23.5961	23.6369	23.7042	23.5752	23.3832	23.5763	23.5117	23.389
GSE1	Q14687	Genetic suppressor element 1	S	909	0.999802	KQKALSAAVADSLTNSPRDSPAVSLSEPATQ	ALSAAVADSLTNS(1)PR	1.04982e-104	302.33	246.47	0.91301	17.8259	17.7433	17.861	18.1345	17.869	17.9675	17.924	18.3308	14.52	18.1749	17.9916	17.938
SARM1	Q6SZW1	Sterile alpha and TIR motif-containing protein 1	S	54	1	TGPWWAAGGRGPREVSPGAGTEVQDALERAL	EVS(1)PGAGTEVQDALER	2.26577e-124	302.33	302.33	-2.4605	17.9495	18.0255	18.368	18.509	18.2764	18.3487	18.2813	18.4527	18.7758	18.69	18.3719	18.5641
GSE1	Q14687	Genetic suppressor element 1	S	909	0.999802	KQKALSAAVADSLTNSPRDSPAVSLSEPATQ	ALSAAVADSLTNS(1)PR	1.04982e-104	302.33	246.47	0.91301	14.2708	15.3215	14.7453	14.6476	14.1553	14.9213	13.9908	12.9326	14.0552	13.1874	13.7315	16.9488
ZBTB21	Q9ULJ3	Zinc finger and BTB domain-containing protein 21	S	411	1	DDRPQVLQPHRLRSFSASQSTDREGASPVTE	SFS(1)ASQSTDREGAS(1)PVTEVR	1.39e-160	302.21	302.21	2.8319	17.8066	17.7693	17.9206	18.4313	18.5852	18.7356	18.5715	18.6909	18.6102	18.35	18.0802	18.2064
ZBTB21	Q9ULJ3	Zinc finger and BTB domain-containing protein 21	S	422	0.999917	LRSFSASQSTDREGASPVTEVRIKTEPSSPL	SFS(1)ASQSTDREGAS(1)PVTEVR	1.39e-160	302.21	284.82	3.3037	17.8066	17.7693	17.9206	18.4313	18.5852	18.7356	18.5715	18.6909	18.6102	18.35	18.0802	18.2064
NAP1L4	Q99733	Nucleosome assembly protein 1-like 4	S	12	0.999876	____MADHSFSDGVPSDSVEAAKNASNTEKL	ADHS(0.002)FS(0.998)DGVPS(1)DSVEAAK	6.97272e-115	301.97	203.22	1.1462	21.0509	14.6123	21.195	14.7599	21.072	13.2694	20.8639	21.0675	21.0829	21.1629	15.6672	21.0723
NAP1L4	Q99733	Nucleosome assembly protein 1-like 4	S	12	0.999876	____MADHSFSDGVPSDSVEAAKNASNTEKL	ADHS(0.002)FS(0.998)DGVPS(1)DSVEAAK	6.97272e-115	301.97	203.22	1.1462	21.277	21.7088	21.5437	21.7833	21.6633	21.6495	20.5091	20.9511	21.4986	21.4512	21.3688	21.2198
NAP1L4	Q99733	Nucleosome assembly protein 1-like 4	S	12	0.999876	____MADHSFSDGVPSDSVEAAKNASNTEKL	ADHS(0.002)FS(0.998)DGVPS(1)DSVEAAK	6.97272e-115	301.97	203.22	1.1462	20.628	20.4851	20.6371	20.8338	20.8415	20.6036	20.5702	20.5586	20.1146	20.3554	20.2793	20.1459
UNG	P13051	Uracil-DNA glycosylase	S	64	0.99935	KKAPAGQEEPGTPPSSPLSAEQLDRIQRNKA	KAPAGQEEPGT(1)PPS(0.001)S(0.999)PLSAEQLDR	1.50176e-140	301.77	301.77	0.041143	13.8434	19.0661	18.5289	19.0297	19.0256	19.1665	18.6425	18.6996	18.912	18.4674	14.3171	18.6497
UNG	P13051	Uracil-DNA glycosylase	T	60	1	AIPAKKAPAGQEEPGTPPSSPLSAEQLDRIQ	KAPAGQEEPGT(1)PPS(0.001)S(0.999)PLSAEQLDR	1.50176e-140	301.77	301.77	0.041143	15.125	19.0661	18.5289	19.0297	19.0256	19.1665	18.6425	18.6996	18.912	18.4674	13.6968	18.6497
PGRMC2	O15173	Membrane-associated progesterone receptor component 2	T	211	0.999997	YVGRLLKPGEEPSEYTDEEDTKDHNKQD___	LLKPGEEPSEYT(1)DEEDTKDHNK	8.32854e-113	301.4	301.4	5.2143	16.1068	15.6696	16.024	16.0635	14.3695	15.8027	15.8774	16.2464	15.8261	15.8086	16.1586	15.6851
RBM6	P78332	RNA-binding protein 6	S	362	0.999971	VAFEHESPADFQNSQSPVQDQDKSQLSGREE	EGETQGVAFEHESPADFQNSQS(1)PVQDQDK	2.67439e-144	300.91	300.91	-4.2223	20.1577	19.9038	20.0039	19.8464	20.2555	20.1747	19.5787	19.8875	20.2005	20.1234	20.1327	20.1757
TOP2B	Q02880-2	DNA topoisomerase 2-beta	S	1519	1	RAPKQKKVVEAVNSDSDSEFGIPKKTTTPKG	VVEAVNS(1)DS(1)DS(1)EFGIPKK	1.44376e-108	300.91	48.833	-2.1988	16.0729	14.3582	16.4905	16.7621	16.293	16.3676	13.8571	14.7274	16.511	16.367	16.147	16.1887
BCLAF1	Q9NYF8	Bcl-2-associated transcription factor 1	S	385	0.999645	RAEGEWEDQEALDYFSDKESGKQKFNDSEGD	AEGEWEDQEALDYFS(1)DKESGK	1.38934e-105	300.91	234.37	-1.6265	18.2599	18.2921	18.0546	18.2941	18.2657	17.9996	18.3135	18.7727	18.7836	18.8369	18.7445	18.9683
TOP2B	Q02880-2	DNA topoisomerase 2-beta	S	1517	1	PKRAPKQKKVVEAVNSDSDSEFGIPKKTTTP	VVEAVNS(1)DS(1)DS(1)EFGIPKK	1.44376e-108	300.91	48.833	-2.1988	19.863	19.8605	20.4287	20.6699	20.9235	21.2301	20.6646	20.2526	20.5623	20.395	20.0743	19.7941
TOP2B	Q02880-2	DNA topoisomerase 2-beta	S	1519	1	RAPKQKKVVEAVNSDSDSEFGIPKKTTTPKG	VVEAVNS(1)DS(1)DS(1)EFGIPKK	1.44376e-108	300.91	48.833	-2.1988	19.863	19.8605	20.4287	20.6699	20.9235	21.2301	20.6646	20.2526	20.5623	20.395	20.0743	19.7941
BCLAF1	Q9NYF8	Bcl-2-associated transcription factor 1	S	385	0.999645	RAEGEWEDQEALDYFSDKESGKQKFNDSEGD	AEGEWEDQEALDYFS(1)DKESGK	1.38934e-105	300.91	234.37	-1.6265	18.6109	18.9001	18.7381	18.8703	19.2047	18.8171	18.7739	19.0262	19.1355	19.4825	19.4644	19.4493
TOP2B	Q02880-2	DNA topoisomerase 2-beta	S	1517	1	PKRAPKQKKVVEAVNSDSDSEFGIPKKTTTP	VVEAVNS(1)DS(1)DS(1)EFGIPKK	1.44376e-108	300.91	48.833	-2.1988	21.3092	21.4064	21.6004	21.6202	21.7292	21.7578	21.4502	21.7243	21.7199	21.4697	21.5506	21.567
TOP2B	Q02880-2	DNA topoisomerase 2-beta	S	1519	1	RAPKQKKVVEAVNSDSDSEFGIPKKTTTPKG	VVEAVNS(1)DS(1)DS(1)EFGIPKK	1.44376e-108	300.91	48.833	-2.1988	21.3092	21.4064	21.6004	21.6202	21.7292	21.7578	21.4502	21.7243	21.7199	21.4697	21.5506	21.567
	P29692-2		T	513	1	VSPMRQVEPPAKKPATPAEDDEDDDIDLFGS	KPAT(1)PAEDDEDDDIDLFGS(1)DNEEEDKEAAQLR	4.20486e-185	300.56	225.53	0.48412	19.1861	19.1266	19.3826	19.8313	20.0107	19.9543	19.7577	19.7028	19.5287	19.3711	19.1202	19.1249
GINS4	Q9BRT9	DNA replication complex GINS protein SLD5;DNA replication complex GINS protein SLD5, N-terminally processed	S	12	1	____MTEEVDFLGQDSDGGSEEVVLTPAELI	TEEVDFLGQDS(1)DGGS(1)EEVVLTPAELIER	3.86203e-167	300.32	300.32	2.0576	17.3809	18.3273	17.7191	18.0142	17.8384	17.8292	18.0203	17.5384	17.7596	18.2386	17.6378	17.847
GINS4	Q9BRT9	DNA replication complex GINS protein SLD5;DNA replication complex GINS protein SLD5, N-terminally processed	S	16	1	MTEEVDFLGQDSDGGSEEVVLTPAELIERLE	TEEVDFLGQDS(1)DGGS(1)EEVVLTPAELIER	3.86203e-167	300.32	300.32	2.0576	17.3809	18.3273	17.7191	18.0142	17.8384	17.8292	18.0203	17.5384	17.7596	18.2386	17.6378	17.847
GAPVD1	Q14C86	GTPase-activating protein and VPS9 domain-containing protein 1	T	762	0.963443	TSDDTDVREVSSRPSTPGLSVVSGISATSED	EVS(0.064)S(0.91)RPS(0.063)T(0.963)PGLSVVSGISATSEDIPNKIEDLR	1.11017e-149	300.32	231.06	-1.5273	21.0067	17.8332	18.7059	20.9081	19.4371	20.745	21.282	20.7735	21.1097	20.9311	20.703	20.82
SACS	Q9NZJ4	Sacsin	S	2511	1	LGAVPKRHKALERYASNVCFTTLGTEFGQKE	YAS(1)NVCFTTLGTEFGQK	2.05838e-127	300.3	300.3	-0.80379	17.7691	17.4301	17.5468	16.989	16.8337	16.4622	17.3179	17.3834	17.21	17.4957	17.3874	17.0724
RTN4	Q9NQC3	Reticulon-4	S	15	0.99666	_MEDLDQSPLVSSSDSPPRPQPAFKYQFVRE	MEDLDQS(1)PLVSS(0.001)S(0.003)DS(0.997)PPRPQPAFK	1.82852e-224	300.25	218.06	-0.40309	20.856	21.1067	21.3409	21.5174	21.373	21.2651	21.3187	21.4615	21.6575	21.6406	21.7276	21.8046
RTN4	Q9NQC3	Reticulon-4	S	15	0.99666	_MEDLDQSPLVSSSDSPPRPQPAFKYQFVRE	MEDLDQS(1)PLVSS(0.001)S(0.003)DS(0.997)PPRPQPAFK	1.82852e-224	300.25	218.06	-0.40309	20.0309	19.9877	19.964	20.0521	19.9498	19.8577	19.9506	19.6486	19.867	19.5871	19.744	19.8053
C2CD5	Q86YS7	C2 domain-containing protein 5	S	662	1	EPRQRSRLLRSQSESSDEVTELDLSHGKKDA	SQS(1)ES(1)S(1)DEVTELDLSHGK	8.20651e-133	300.15	248.87	-2.334	13.2467	16.0991	16.3201	17.0023	16.9252	16.9178	16.7785	17.0908	17.197	16.9713	16.9926	17.015
C2CD5	Q86YS7	C2 domain-containing protein 5	S	662	1	EPRQRSRLLRSQSESSDEVTELDLSHGKKDA	SQS(1)ES(1)S(1)DEVTELDLSHGK	8.20651e-133	300.15	248.87	-2.334	17.3598	17.6273	17.894	18.2426	18.4975	18.5975	18.9351	18.7268	18.4545	15.4155	17.9533	17.7977
C2CD5	Q86YS7	C2 domain-containing protein 5	S	662	1	EPRQRSRLLRSQSESSDEVTELDLSHGKKDA	SQS(1)ES(1)S(1)DEVTELDLSHGK	8.20651e-133	300.15	248.87	-2.334	16.6095	17.196	16.961	17.4912	17.3612	18.0212	17.8821	17.4644	17.5366	17.4817	17.1162	16.9119
ZC3H8	Q8N5P1	Zinc finger CCCH domain-containing protein 8	S	77	1	SSLHRKSRSKDYDVYSDNDICSQESEDNFAK	SKDYDVYS(1)DNDICSQESEDNFAK	2.84792e-150	300.07	291.09	3.8639	17.3473	17.1792	17.7272	17.6539	17.7153	17.8988	17.6621	17.6536	17.9008	17.7823	17.5716	17.6844
RALGAPA1	Q6GYQ0	Ral GTPase-activating protein subunit alpha-1	S	773	0.967687	DDAQILPRSTRVRHFSQSEETGNEVFGALNE	HFS(0.968)QS(0.032)EETGNEVFGALNEEQPLPR	1.00109e-158	299.98	160.09	-0.09575	17.9048	18.1199	18.0223	18.1713	18.1817	18.0338	18.1285	14.5199	18.2426	18.2896	18.074	18.0349
SSBP3	Q9BWW4	Single-stranded DNA-binding protein 3	S	347	1	NGSLGSGDIDGLPKNSPNNISGISNPPGTPR	NS(1)PNNISGISNPPGTPR	1.03847e-148	298.31	298.31	-1.4433	21.2623	21.0391	21.6176	20.9071	20.6853	21.1424	20.9944	20.9614	21.1176	20.8275	20.9982	21.3618
SSBP3	Q9BWW4	Single-stranded DNA-binding protein 3	S	347	1	NGSLGSGDIDGLPKNSPNNISGISNPPGTPR	NS(1)PNNISGISNPPGTPR	1.03847e-148	298.31	298.31	-1.4433	20.0554	19.8433	20.1972	19.4827	20.2897	20.0007	19.7963	19.7087	19.9061	19.9872	20.1316	20.0992
PHIP	Q8WWQ0	PH-interacting protein	S	1281	1	YNIIPLYNSMKKKVLSDSEDEEKDADVPGTS	VLS(1)DS(1)EDEEKDADVPGTSTR	3.74068e-121	298.15	209.8	1.1687	21.0814	21.2941	21.4567	21.7228	21.6621	21.5811	21.7192	21.7588	21.5932	21.5058	21.3055	21.2779
PHIP	Q8WWQ0	PH-interacting protein	S	1283	1	IIPLYNSMKKKVLSDSEDEEKDADVPGTSTR	VLS(1)DS(1)EDEEKDADVPGTSTR	3.74068e-121	298.15	209.8	1.1687	21.0814	21.2941	21.4567	21.7228	21.6621	21.5811	21.7192	21.7588	21.5932	21.5058	21.3055	21.2779
CHAMP1	Q96JM3	Chromosome alignment-maintaining phosphoprotein 1	S	651	1	YIKTDLDAMDIKGQESSSDQEQVDVESIDFS	GQES(1)S(1)S(1)DQEQVDVESIDFSK	7.24238e-183	298.15	102.37	-0.0059642	17.0486	16.9052	16.851	18.025	18.3828	18.3724	18.8579	17.4884	17.5134	15.0496	15.8729	16.5728
CHAMP1	Q96JM3	Chromosome alignment-maintaining phosphoprotein 1	S	653	1	KTDLDAMDIKGQESSSDQEQVDVESIDFSKE	GQES(1)S(1)S(1)DQEQVDVESIDFSK	7.24238e-183	298.15	105.04	0.75349	17.0486	16.9052	16.851	18.025	18.3828	18.3724	18.8579	17.4884	17.5134	17.2329	15.8729	16.5728
CHAMP1	Q96JM3	Chromosome alignment-maintaining phosphoprotein 1	S	651	1	YIKTDLDAMDIKGQESSSDQEQVDVESIDFS	GQES(1)S(1)S(1)DQEQVDVESIDFSK	7.24238e-183	298.15	102.37	-0.0059642	20.8029	20.5617	20.7306	20.6418	20.7999	18.6916	20.6522	20.6511	20.5108	20.0091	20.2149	18.313
CHAMP1	Q96JM3	Chromosome alignment-maintaining phosphoprotein 1	S	653	1	KTDLDAMDIKGQESSSDQEQVDVESIDFSKE	GQES(1)S(1)S(1)DQEQVDVESIDFSK	7.24238e-183	298.15	105.04	0.75349	20.8029	20.5617	20.7306	20.6418	20.7999	18.6916	20.6522	20.6511	20.5108	20.4321	20.2149	18.313
GTF3C6	Q969F1	General transcription factor 3C polypeptide 6	S	9	1	_______MAAAADERSPEDGEDEEEEEQLVL	AAAADERS(1)PEDGEDEEEEEQLVLVELSGIIDSDFLSK	3.32599e-267	298.01	286.15	0.97539	16.5109	16.3367	16.4259	16.8994	16.6565	16.4492	16.8207	16.7004	17.0465	16.5977	16.5985	16.7844
TMPO	P42167	Lamina-associated polypeptide 2, isoform alpha;Thymopoietin;Thymopentin;Lamina-associated polypeptide 2, isoforms beta/gamma;Thymopoietin;Thymopentin	S	159	0.987091	KKLLKLREQGTESRSSTPLPTISSSAENTRQ	LREQGT(0.016)ES(0.234)RS(0.763)S(0.987)T(1)PLPTISSSAENTR	7.22162e-146	297.96	153.64	-0.57194	22.2123	21.8928	22.526	22.3933	22.0625	22.2352	22.0819	22.1161	22.3588	16.1331	22.3689	22.5967
TMPO	P42167	Lamina-associated polypeptide 2, isoform alpha;Thymopoietin;Thymopentin;Lamina-associated polypeptide 2, isoforms beta/gamma;Thymopoietin;Thymopentin	S	159	0.987091	KKLLKLREQGTESRSSTPLPTISSSAENTRQ	LREQGT(0.016)ES(0.234)RS(0.763)S(0.987)T(1)PLPTISSSAENTR	7.22162e-146	297.96	153.64	-0.57194	19.9165	19.7478	18.8302	20.1739	14.1681	15.4744	19.9521	20.0771	18.2669	20.0878	20.2149	20.0647
TMPO	P42167	Lamina-associated polypeptide 2, isoform alpha;Thymopoietin;Thymopentin;Lamina-associated polypeptide 2, isoforms beta/gamma;Thymopoietin;Thymopentin	S	159	0.987091	KKLLKLREQGTESRSSTPLPTISSSAENTRQ	LREQGT(0.016)ES(0.234)RS(0.763)S(0.987)T(1)PLPTISSSAENTR	7.22162e-146	297.96	153.64	-0.57194	19.6571	19.4141	20.1301	19.8877	19.8312	19.8481	19.7521	19.4629	19.2805	18.9982	19.3276	19.2997
HDAC2	Q92769	Histone deacetylase 2	S	394	1	GVQMQAIPEDAVHEDSGDEDGEDPDKRISIR	MLPHAPGVQMQAIPEDAVHEDS(1)GDEDGEDPDKR	7.06205e-139	297.89	196.9	3.6034	21.3853	21.606	21.1567	21.7329	21.2533	21.5678	21.9199	21.8271	21.9208	21.909	21.3259	21.6202
MAP1B	P46821	Microtubule-associated protein 1B;MAP1B heavy chain;MAP1 light chain LC1	S	1915	0.999902	DVGGYYYEKIERTTKSPSDSGYSYETIGKTT	S(1)PSDSGYSYETIGK	1.05731e-165	297.77	263.12	4.3884	19.0143	18.9521	18.9656	19.1433	19.5357	19.1908	13.2864	19.2799	19.1375	19.4544	19.6374	19.4029
MAP1B	P46821	Microtubule-associated protein 1B;MAP1B heavy chain;MAP1 light chain LC1	S	1915	0.999902	DVGGYYYEKIERTTKSPSDSGYSYETIGKTT	S(1)PSDSGYSYETIGK	1.05731e-165	297.77	263.12	4.3884	19.7407	19.9594	20.0761	19.2549	17.5845	13.0355	19.7858	20.1737	20.0238	19.8208	20.2922	20.2328
XRCC1	P18887	DNA repair protein XRCC1	S	226	0.97435	YAAATLQASSAASSASPVSRAIGSTSKPQES	TSPVTASDPAGPSYAAATLQASSAASS(0.001)AS(0.974)PVS(0.024)R	1.5823e-99	297.55	285.38	-0.28082	17.2654	17.5939	17.0321	17.553	17.659	17.6421	17.0754	17.3143	18.0759	17.7846	18.0655	18.1397
XRCC1	P18887	DNA repair protein XRCC1	S	226	0.97435	YAAATLQASSAASSASPVSRAIGSTSKPQES	TSPVTASDPAGPSYAAATLQASSAASS(0.001)AS(0.974)PVS(0.024)R	1.5823e-99	297.55	285.38	-0.28082	16.7531	14.998	17.8349	17.8528	18.5366	18.2829	18.4339	18.1441	15.0781	18.092	18.4822	15.8458
GIGYF2	Q6Y7W6	PERQ amino acid-rich with GYF domain-containing protein 2	S	30	1	LRALSSGGSITSPPLSPALPKYKLADYRYGR	ALSSGGSITS(1)PPLS(1)PALPK	1.30147e-153	297.55	274.58	0.71365	21.4257	21.613	21.9203	21.9851	21.7702	21.6869	21.4811	21.6107	21.693	21.9885	21.9205	21.9772
TP53BP1	Q12888	Tumor suppressor p53-binding protein 1	S	500	1	LTVECSKTSEIEPKNSPEDLGLSLTGDSCKL	NS(1)PEDLGLSLTGDSCK	2.78367e-145	297.5	240.39	-1.9736	19.8408	20.0528	20.1061	20.3389	20.6274	20.4414	19.1716	19.9696	20.4956	20.0924	20.4217	20.309
TP53BP1	Q12888	Tumor suppressor p53-binding protein 1	S	500	1	LTVECSKTSEIEPKNSPEDLGLSLTGDSCKL	NS(1)PEDLGLSLTGDSCK	2.78367e-145	297.5	240.39	-1.9736	14.815	13.2985	15.0159	15.5927	15.3167	15.7588	14.7483	14.5746	14.2317	13.6053	13.161	13.5624
PCM1	Q15154-5	Pericentriolar material 1 protein	S	1768	1	KNVRSDISDQEEDEESEGCPVSINLSKAETQ	NVRS(1)DIS(1)DQEEDEES(1)EGCPVSINLSK	1.42921e-288	297.35	262.28	-1.2648	20.5842	20.799	20.6514	16.1119	21.0437	21.0186	13.8618	21.0327	20.9557	11.3245	20.85	20.6389
GPSM1	Q86YR5	G-protein-signaling modulator 1	S	492	1	DVRVHVPRTSIPRAPSSDEECFFDLLTKFQS	APS(1)S(1)DEECFFDLLTK	2.97688e-89	296.91	171.03	0.054871	17.8762	18.1808	18.0938	17.9181	12.6306	15.6462	18.0534	18.216	18.0514	12.2979	18.1483	18.0835
GPSM1	Q86YR5	G-protein-signaling modulator 1	S	492	1	DVRVHVPRTSIPRAPSSDEECFFDLLTKFQS	APS(1)S(1)DEECFFDLLTK	2.97688e-89	296.91	171.03	0.054871	18.3497	18.4264	18.4664	18.4964	18.2727	18.2575	18.4156	18.227	18.1991	18.1716	18.0664	18.0015
N6AMT2	Q8WVE0	Protein-lysine N-methyltransferase N6AMT2	S	2	1	______________MSDLEDDETPQLSAHAL	S(1)DLEDDETPQLSAHALAALQEFYAEQK	5.09346e-213	295.97	295.97	-3.8037	18.9037	19.2397	18.9287	18.9414	19.0339	18.9068	19.0642	19.1945	18.8041	19.1648	18.6718	18.8204
DYNC1LI1	Q9Y6G9	Cytoplasmic dynein 1 light intermediate chain 1	S	516	0.99982	RITRKPVTVSPTTPTSPTEGEAS________	KPVTVSPTTPTS(1)PTEGEAS	2.65047e-133	295.84	270.73	-4.9275	20.6812	20.7076	20.5888	21.1436	20.2578	20.7161	21.132	21.0707	13.7912	21.1761	20.6992	20.8861
DYNC1LI1	Q9Y6G9	Cytoplasmic dynein 1 light intermediate chain 1	S	516	0.99982	RITRKPVTVSPTTPTSPTEGEAS________	KPVTVSPTTPTS(1)PTEGEAS	2.65047e-133	295.84	270.73	-4.9275	20.1246	13.516	20.8899	13.9905	21.157	14.9556	20.9899	21.0087	20.8219	20.7983	20.6667	16.1866
GATAD2B	Q8WXI9	Transcriptional repressor p66-beta	S	135	0.999338	TPSPDIIVLSDNEASSPRSSSRMEERLKAAN	GRLT(1)PS(1)PDIIVLSDNEAS(0.001)S(0.999)PR	1.77582e-140	295.76	270.72	-1.3634	15.9136	18.8376	14.7476	18.773	18.3945	18.3912	15.0085	18.9622	18.8186	18.7327	15.8035	18.7758
GATAD2B	Q8WXI9	Transcriptional repressor p66-beta	S	122	1	MSARRSEPERGRLTPSPDIIVLSDNEASSPR	GRLT(1)PS(1)PDIIVLS(1)DNEAS(0.013)S(0.987)PR	1.77582e-140	295.76	240.31	-0.36281	19.0638	19.1807	18.65	19.1198	19.1879	19.2369	19.237	19.2034	19.2229	19.3481	19.015	19.0282
GATAD2B	Q8WXI9	Transcriptional repressor p66-beta	S	135	0.999338	TPSPDIIVLSDNEASSPRSSSRMEERLKAAN	GRLT(1)PS(1)PDIIVLSDNEAS(0.001)S(0.999)PR	1.77582e-140	295.76	270.72	-1.3634	18.7847	18.8459	19.0583	18.7666	18.6471	18.7817	18.9409	18.9141	18.9569	18.5925	17.9516	18.6504
GATAD2B	Q8WXI9	Transcriptional repressor p66-beta	T	120	1	VDMSARRSEPERGRLTPSPDIIVLSDNEASS	GRLT(1)PS(1)PDIIVLS(1)DNEAS(0.013)S(0.987)PR	1.77582e-140	295.76	240.31	-0.36281	19.0638	19.1807	18.65	19.1198	19.1879	19.2369	19.237	19.2034	19.2229	19.3481	19.015	19.0282
GATAD2B	Q8WXI9	Transcriptional repressor p66-beta	S	122	1	MSARRSEPERGRLTPSPDIIVLSDNEASSPR	GRLT(1)PS(1)PDIIVLS(1)DNEAS(0.013)S(0.987)PR	1.77582e-140	295.76	240.31	-0.36281	20.0501	20.269	20.0103	20.1891	20.2239	20.1956	20.1697	19.9776	19.9253	19.7943	19.8572	19.7533
GATAD2B	Q8WXI9	Transcriptional repressor p66-beta	S	135	0.999338	TPSPDIIVLSDNEASSPRSSSRMEERLKAAN	GRLT(1)PS(1)PDIIVLSDNEAS(0.001)S(0.999)PR	1.77582e-140	295.76	270.72	-1.3634	19.5321	19.341	19.6002	19.3442	19.714	19.698	19.6924	19.4626	19.4043	19.1156	19.4096	19.2315
GATAD2B	Q8WXI9	Transcriptional repressor p66-beta	T	120	1	VDMSARRSEPERGRLTPSPDIIVLSDNEASS	GRLT(1)PS(1)PDIIVLS(1)DNEAS(0.013)S(0.987)PR	1.77582e-140	295.76	240.31	-0.36281	20.222	20.4513	20.2214	20.3184	20.4048	20.4512	20.4503	20.2596	20.2029	20.0021	20.0662	19.9675
GIGYF2	Q6Y7W6	PERQ amino acid-rich with GYF domain-containing protein 2	S	26	0.999875	GPEWLRALSSGGSITSPPLSPALPKYKLADY	ALSSGGSITS(1)PPLS(1)PALPK	1.30147e-153	295.68	274.58	0.71365	16.9456	16.3083	17.3694	17.4263	17.2323	17.209	16.8999	17.4186	17.6656	17.8341	17.7611	16.6237
GIGYF2	Q6Y7W6	PERQ amino acid-rich with GYF domain-containing protein 2	S	26	0.999875	GPEWLRALSSGGSITSPPLSPALPKYKLADY	ALSSGGSITS(1)PPLS(1)PALPK	1.30147e-153	295.68	274.58	0.71365	21.4257	21.613	21.9203	21.9851	21.7702	21.6869	21.4811	15.724	21.693	21.9885	12.6797	21.9772
RIMBP2	O15034	RIMS-binding protein 2	S	832	1	PVTVPSIDDYGRDRLSPDFYEESETDPGAEE	DRLS(1)PDFYEESETDPGAEELPAR	5.38167e-131	295.53	250.35	-1.4767	17.4614	17.4535	17.6499	17.7144	17.419	17.3889	17.6609	17.5841	17.9178	17.7015	17.6374	17.671
RIMBP2	O15034	RIMS-binding protein 2	S	832	1	PVTVPSIDDYGRDRLSPDFYEESETDPGAEE	DRLS(1)PDFYEESETDPGAEELPAR	5.38167e-131	295.53	250.35	-1.4767	12.9765	12.5176	14.4757	13.6056	14.1817	14.8492	14.1313	14.9028	14.4418	12.8059	13.796	13.9614
TP53BP1	Q12888	Tumor suppressor p53-binding protein 1	S	1094	1	GDHTIRQSQQPMKPISPVKDPVSPASQKMVI	QSQQPMKPIS(1)PVKDPVS(1)PAS(1)QK	4.13395e-98	295.53	238.94	-1.4803	19.6378	19.7006	20.3067	20.1555	19.9285	20.0607	20.4503	19.8383	20.219	20.8483	20.6247	20.8548
TP53BP1	Q12888	Tumor suppressor p53-binding protein 1	S	1101	1	SQQPMKPISPVKDPVSPASQKMVIQGPSSPQ	QSQQPMKPIS(1)PVKDPVS(1)PAS(1)QK	4.13395e-98	295.53	204.4	-0.6019	19.6378	19.7006	20.3067	20.1555	19.9285	20.0607	20.4503	19.8383	20.219	20.8483	20.6247	20.8548
TP53BP1	Q12888	Tumor suppressor p53-binding protein 1	S	1094	1	GDHTIRQSQQPMKPISPVKDPVSPASQKMVI	QSQQPMKPIS(1)PVKDPVS(1)PAS(1)QK	4.13395e-98	295.53	238.94	-1.4803	18.5018	13.0275	19.135	19.3393	19.1819	19.2984	15.9433	18.9617	19.3559	19.3068	19.1891	19.2149
TP53BP1	Q12888	Tumor suppressor p53-binding protein 1	S	1101	1	SQQPMKPISPVKDPVSPASQKMVIQGPSSPQ	QSQQPMKPIS(1)PVKDPVS(1)PAS(1)QK	4.13395e-98	295.53	204.4	-0.6019	18.5018	12.7297	19.135	19.3393	19.1819	19.2984	13.9977	18.9617	19.3559	19.3068	19.1891	19.2149
GATAD2B	Q8WXI9	Transcriptional repressor p66-beta	S	129	1	PERGRLTPSPDIIVLSDNEASSPRSSSRMEE	GRLT(0.983)PS(0.017)PDIIVLS(1)DNEAS(0.011)S(0.989)PR	5.52359e-122	294.99	290.19	0.33467	16.7445	16.983	16.7992	17.0796	16.925	16.8608	16.938	16.795	16.8015	16.7834	16.6622	16.7923
GATAD2B	Q8WXI9	Transcriptional repressor p66-beta	S	129	1	PERGRLTPSPDIIVLSDNEASSPRSSSRMEE	GRLT(0.983)PS(0.017)PDIIVLS(1)DNEAS(0.011)S(0.989)PR	5.52359e-122	294.99	290.19	0.33467	19.2002	19.5539	19.1804	19.2922	19.4	19.6382	19.6776	19.5273	19.4662	19.2486	19.0675	19.0716
DDX42	Q86XP3	ATP-dependent RNA helicase DDX42	S	104	1	PYIPAENSPTRQQFHSKPVDSDSDDDPLEAF	QQFHS(1)KPVDS(1)DS(1)DDDPLEAFMAEVEDQAAR	1.69861e-272	294.75	44.654	2.4503	16.3012	19.3184	19.2877	19.8765	20.4402	20.4412	17.9958	20.1216	15.9506	19.6756	19.2725	18.1479
GATAD2A	Q86YP4	Transcriptional repressor p66-alpha	S	100	1	MRTSHSDMKSERRPPSPDVIVLSDNEQPSSP	RPPS(1)PDVIVLS(1)DNEQPS(0.002)S(0.998)PR	6.6507e-91	293.65	221.38	-0.19061	19.1205	19.574	19.1056	19.127	19.3869	19.8432	19.6928	19.6106	19.799	19.3905	19.3673	19.418
GATAD2A	Q86YP4	Transcriptional repressor p66-alpha	S	107	1	MKSERRPPSPDVIVLSDNEQPSSPRVNGLTT	RPPS(1)PDVIVLS(1)DNEQPS(0.002)S(0.998)PR	6.6507e-91	293.65	293.65	-3.5754	18.4234	18.7442	18.4623	18.7382	18.8436	18.9482	18.7271	18.6027	18.9607	18.9082	18.775	18.8471
GATAD2A	Q86YP4	Transcriptional repressor p66-alpha	S	114	0.999268	PSPDVIVLSDNEQPSSPRVNGLTTVALKETS	RPPS(1)PDVIVLS(1)DNEQPS(0.001)S(0.999)PR	6.6507e-91	293.65	251.94	-0.53494	19.1205	19.574	19.1056	13.727	19.3869	19.8432	19.6928	19.6106	19.799	19.3905	19.3673	19.418
GATAD2A	Q86YP4	Transcriptional repressor p66-alpha	S	100	1	MRTSHSDMKSERRPPSPDVIVLSDNEQPSSP	RPPS(1)PDVIVLS(1)DNEQPS(0.002)S(0.998)PR	6.6507e-91	293.65	221.38	-0.19061	21.3056	21.6268	21.3079	21.3185	21.4746	21.539	21.3583	21.106	21.38	20.5905	21.1532	21.1586
GATAD2A	Q86YP4	Transcriptional repressor p66-alpha	S	107	1	MKSERRPPSPDVIVLSDNEQPSSPRVNGLTT	RPPS(1)PDVIVLS(1)DNEQPS(0.002)S(0.998)PR	6.6507e-91	293.65	293.65	-3.5754	21.3056	21.6268	21.3079	21.3185	21.4746	21.539	21.3583	21.106	21.38	20.5905	21.1532	21.1586
GATAD2A	Q86YP4	Transcriptional repressor p66-alpha	S	114	0.999268	PSPDVIVLSDNEQPSSPRVNGLTTVALKETS	RPPS(1)PDVIVLS(1)DNEQPS(0.001)S(0.999)PR	6.6507e-91	293.65	251.94	-0.53494	21.3056	21.6268	21.3079	21.3185	21.4746	21.539	21.3583	21.106	21.38	20.5905	21.1532	21.1586
TMPO	P42167	Lamina-associated polypeptide 2, isoforms beta/gamma;Thymopoietin;Thymopentin	S	180	0.999998	ISSSAENTRQNGSNDSDRYSDNEEDSKIELK	QNGSNDS(1)DRYS(1)DNEEDSKIELK	9.30563e-130	293.46	293.46	4.0628	21.6536	21.6329	20.6289	20.5249	19.9456	20.2733	19.7601	18.833	20.952	19.9535	20.1587	21.2448
PRPF31	Q8WWY3	U4/U6 small nuclear ribonucleoprotein Prp31	S	450	0.993399	YGGKSTIRDRSSGTASSVAFTPLQGLEIVNP	SSGTAS(0.993)S(0.006)VAFT(1)PLQGLEIVNPQAAEK	1.48325e-109	293.46	184.67	1.8946	20.2266	20.533	19.7511	19.6	19.5042	19.6307	19.4415	19.6656	19.8027	19.7617	19.6306	19.798
PRPF31	Q8WWY3	U4/U6 small nuclear ribonucleoprotein Prp31	T	455	1	TIRDRSSGTASSVAFTPLQGLEIVNPQAAEK	SSGT(0.001)AS(0.731)S(0.267)VAFT(1)PLQGLEIVNPQAAEK	1.48325e-109	293.46	267.87	-0.92219	20.2266	20.533	19.7511	19.6	19.5042	19.6307	19.4415	19.6656	19.8027	19.7617	19.6306	19.798
HNRNPU	Q00839	Heterogeneous nuclear ribonucleoprotein U	S	271	1	GYFEYIEENKYSRAKSPQPPVEEEDEHFDDT	AKS(1)PQPPVEEEDEHFDDTVVCLDTYNCDLHFK	2.71871e-187	293.34	259.22	4.802	14.8353	22.4433	21.3822	20.9629	21.6882	22.4002	21.5904	22.4256	22.9905	22.1766	22.398	23.0594
SUDS3	Q9H7L9	Sin3 histone deacetylase corepressor complex component SDS3	S	234	0.999783	DLRTLNKLKSPKRPASPSSPEHLPATPAESP	RPAS(1)PS(0.371)S(0.629)PEHLPATPAESPAQR	7.05481e-130	293.34	260.21	2.8624	22.8246	22.9567	23.1715	22.9158	22.7892	22.8203	22.6797	14.5329	22.7938	22.3749	22.7277	22.678
SUDS3	Q9H7L9	Sin3 histone deacetylase corepressor complex component SDS3	S	237	0.998407	TLNKLKSPKRPASPSSPEHLPATPAESPAQR	RPAS(0.999)PS(0.003)S(0.998)PEHLPATPAESPAQR	7.05481e-130	293.34	247.21	7.6539	22.8246	22.9567	23.1715	22.9158	22.7892	15.2823	22.6797	14.9758	22.7938	22.3749	22.7277	22.678
PRKAR2B	P31323	cAMP-dependent protein kinase type II-beta regulatory subunit	S	83	1	GTPSKGVNFAEEPMQSDSEDGEEEEAAPADA	GVNFAEEPMQS(1)DS(1)EDGEEEEAAPADAGAFNAPVINR	1.69736e-160	293.3	62.65	-0.0794	17.6864	17.2625	18.1265	18.7633	18.6825	18.8374	18.9156	18.1269	18.1184	17.6133	17.1073	17.0812
PRKAR2B	P31323	cAMP-dependent protein kinase type II-beta regulatory subunit	S	85	1	PSKGVNFAEEPMQSDSEDGEEEEAAPADAGA	GVNFAEEPMQS(1)DS(1)EDGEEEEAAPADAGAFNAPVINR	1.69736e-160	293.3	62.65	-0.0794	17.6864	17.2625	18.1265	18.7633	18.6825	18.8374	18.9156	18.1269	18.1184	17.6133	17.1073	17.0812
EPB41L3	Q9Y2J2	Band 4.1-like protein 3;Band 4.1-like protein 3, N-terminally processed	S	460	1	DGEVGTGQYATTKGISQTNLITTVTPEKKAE	GIS(1)QTNLITTVT(1)PEKK	3.36642e-167	292.81	255.55	0.65589	16.7551	16.1619	16.7749	16.5391	15.7579	15.9905	15.8054	15.7072	15.5984	16.2977	16.354	15.9179
EPB41L3	Q9Y2J2	Band 4.1-like protein 3;Band 4.1-like protein 3, N-terminally processed	S	460	1	DGEVGTGQYATTKGISQTNLITTVTPEKKAE	GIS(1)QTNLITTVT(1)PEKK	3.36642e-167	292.81	255.55	0.65589	20.355	19.9253	20.5003	20.1446	19.7266	20.0114	19.7121	19.9472	19.9638	19.8373	19.7747	19.851
MORC2	Q9Y6X9	MORC family CW-type zinc finger protein 2	S	743	1	KLSPATPSRKRSVAVSDEEEVEEEAERRKER	S(1)VAVS(1)DEEEVEEEAER	5.11322e-168	292.81	81.618	-8.2874	15.3681	15.6884	15.646	15.7724	16.0039	16.8564	16.3846	16.193	16.3971	15.7417	15.8296	15.9627
EPB41L3	Q9Y2J2	Band 4.1-like protein 3;Band 4.1-like protein 3, N-terminally processed	T	469	0.999997	ATTKGISQTNLITTVTPEKKAEEERDEEEDK	GIS(0.829)QT(0.171)NLITTVT(1)PEKK	5.999e-89	292.46	164.98	-0.46531	20.355	19.9253	20.5003	20.1446	19.7266	20.0114	19.7121	19.9472	19.9638	19.8373	19.7747	19.851
SEC16A	O15027-5	Protein transport protein Sec16A	S	569	0.999651	PEDEASGSFFKQIDSSPVGGETDETTVSQNY	QIDSS(1)PVGGETDETTVSQNYR	3.56443e-122	291.97	253.36	3.1081	19.9308	20.2424	19.7371	19.5094	20.2823	20.2778	20.1269	20.0426	20.5816	20.2753	20.5033	20.4816
U2SURP	O15042	U2 snRNP-associated SURP motif-containing protein	S	67	1	KHNYRNESARESLCDSPHQNLSRPLLENKLK	ESLCDS(1)PHQNLSRPLLENK	5.20076e-82	291.38	291.38	2.6415	17.6492	17.8882	18.022	18.1801	17.708	17.4251	17.8689	18.2128	17.968	18.1375	18.0704	18.1644
LIG1	P18858	DNA ligase 1	S	76	1	ARVLGSEGEEEDEALSPAKGQKPALDCSQVS	VLGS(1)EGEEEDEALS(1)PAK	3.47004e-148	291.38	192.49	-1.8928	18.2468	18.7283	18.3911	19.1331	18.1575	18.34	18.5955	18.6782	18.9997	18.9703	18.5323	18.9689
LIG1	P18858	DNA ligase 1	S	76	1	ARVLGSEGEEEDEALSPAKGQKPALDCSQVS	VLGS(1)EGEEEDEALS(1)PAK	3.47004e-148	291.38	192.49	-1.8928	20.0246	20.4255	20.4198	20.957	20.8629	20.9793	20.566	20.6252	20.6967	20.6344	20.4876	20.4196
EMD	P50402	Emerin	S	141	1	DADAFHHQVHDDDLLSSSEEECKDRERPMYG	QSVTSFPDADAFHHQVHDDDLLS(1)S(1)S(1)EEECKDR	6.3723e-162	291.3	254.04	-0.086585	24.1174	23.9087	24.1307	24.3408	15.3615	24.1706	24.248	23.9869	24.0164	24.1567	24.0294	24.1088
EMD	P50402	Emerin	S	142	1	ADAFHHQVHDDDLLSSSEEECKDRERPMYGR	QSVTSFPDADAFHHQVHDDDLLS(1)S(1)S(1)EEECKDR	6.3723e-162	291.3	254.04	-0.086585	24.1174	23.9087	24.1307	24.3408	14.1206	24.1706	24.248	23.9869	24.0164	24.1567	24.0294	24.1088
EMD	P50402	Emerin	S	143	1	DAFHHQVHDDDLLSSSEEECKDRERPMYGRD	QSVTSFPDADAFHHQVHDDDLLS(1)S(1)S(1)EEECKDR	6.3723e-162	291.3	254.04	-0.086585	24.1174	23.9087	24.1307	24.3408	15.4026	24.1706	24.248	23.9869	24.0164	24.1567	24.0294	24.1088
GAL	P22466	Galanin peptides;Galanin;Galanin message-associated peptide	S	116	1	EAGALDRLLDLPAAASSEDIERS________	LLDLPAAAS(1)S(1)EDIER	3.74756e-105	291.17	80.175	1.4286	18.9576	18.707	19.1563	15.2961	18.7389	18.3817	18.5222	18.6588	18.3396	18.9312	18.8767	18.5639
NES	P48681	Nestin	S	768	1	ETLRTLEKETQQRRRSLGEQDQMTLRPPEKV	S(1)LGEQDQMTLRPPEK	7.75609e-104	291.17	285.32	4.0518	21.8089	21.8596	22.0106	22.4067	22.3494	22.2961	22.3502	22.5601	22.4052	22.4971	22.462	22.2488
GAL	P22466	Galanin peptides;Galanin;Galanin message-associated peptide	S	116	1	EAGALDRLLDLPAAASSEDIERS________	LLDLPAAAS(1)S(1)EDIER	3.74756e-105	291.17	80.175	1.4286	17.3377	17.5309	17.1865	17.1395	17.2967	16.8675	17.5797	17.0896	16.6689	17.0786	16.9744	16.9687
CLASP2	O75122-3	CLIP-associating protein 2	S	809	0.999142	RLSSSVSAMRVLNTGSDVEEAVADALLLGDI	VLNT(0.001)GS(0.999)DVEEAVADALLLGDIR	2.46627e-168	291.1	291.1	1.9712	19.635	19.3766	18.4954	18.7051	17.9321	17.6902	18.4946	18.4502	18.1801	18.708	18.674	18.6504
TOP2A	P11388	DNA topoisomerase 2-alpha	S	1247	1	EKKNKKKIKNENTEGSPQEDGVELEGLKQRL	IKNENTEGS(1)PQEDGVELEGLK	2.10937e-114	291.1	258.11	-3.6833	20.371	13.0383	20.6948	20.7293	20.6742	20.6583	20.5791	20.486	20.6523	20.7503	20.679	20.8256
PDE4B	Q07343-3	cAMP-specific 3',5'-cyclic phosphodiesterase 4B	S	717	1	DSLGETDIDIATEDKSPVDT___________	DSLGETDIDIATEDKS(1)PVDT	1.20351e-180	290.52	290.52	-0.73524	21.5826	21.5787	21.7098	21.7604	21.662	21.5528	21.6256	21.6695	21.6848	21.8175	21.6478	21.5115
EMD	P50402	Emerin	S	171	0.994112	GRDSAYQSITHYRPVSASRSSLDLSYYPTSS	DSAYQSITHYRPVS(0.994)AS(0.006)R	4.65279e-109	290.29	219.99	1.3705	19.2871	19.136	19.2744	19.6286	19.4535	19.3644	18.7776	19.3295	19.4772	19.577	19.7175	19.6138
LEO1	Q8WVC0	RNA polymerase-associated protein LEO1	S	658	1	EDDDKANKKHKKYVISDEEEEDDD_______	KYVIS(1)DEEEEDDD	1.32488e-102	290.23	283.03	1.5808	19.6382	19.3063	18.8989	17.2954	19.3563	18.9948	18.1266	19.3031	19.2171	18.3868	19.5036	18.8241
C11orf84	Q9BUA3	Uncharacterized protein C11orf84	S	248	1	GRPMTKNLDPDPEPPSPDSPTETFAAPAEVR	NLDPDPEPPS(1)PDS(0.997)PT(0.003)ETFAAPAEVR	1.13072e-126	289.82	266.36	-0.12276	21.7946	22.0284	21.5693	21.1649	21.4907	21.3564	21.7491	21.5167	21.6008	21.7244	21.7217	21.752
C11orf84	Q9BUA3	Uncharacterized protein C11orf84	S	251	0.997116	MTKNLDPDPEPPSPDSPTETFAAPAEVRHFT	NLDPDPEPPS(1)PDS(0.997)PT(0.003)ETFAAPAEVR	1.13072e-126	289.82	289.82	3.1556	21.7946	22.0284	21.5693	21.1649	21.4907	21.3564	21.7491	21.5167	21.6008	21.7244	21.7217	21.752
SPAG9	O60271	C-Jun-amino-terminal kinase-interacting protein 4	S	183	1	HNYMEHLERTKLHQLSGSDQLESTAHSRIRK	LHQLS(1)GS(1)DQLESTAHSR	4.37538e-63	289.77	161.93	2.5611	16.7787	16.9058	16.4448	17.2562	17.024	13.9535	16.9627	17.1767	17.2679	17.308	17.1985	17.2365
SPAG9	O60271	C-Jun-amino-terminal kinase-interacting protein 4	S	183	1	HNYMEHLERTKLHQLSGSDQLESTAHSRIRK	LHQLS(1)GS(1)DQLESTAHSR	4.37538e-63	289.77	161.93	2.5611	17.1343	17.2983	16.6436	16.6087	16.972	16.7507	16.3903	16.84	16.5383	16.5351	16.7176	16.3453
NOL8	Q76FK4-4	Nucleolar protein 8	S	852	1	TDDRFRMDSRFLETDSEEEQEEVNEKKTAEE	FLET(1)DS(1)EEEQEEVNEKK	5.00363e-92	289.77	285.32	5.4377	16.669	16.7362	16.5588	17.126	17.3145	17.4218	17.8744	17.4208	17.6453	17.3219	17.339	17.12
NOL8	Q76FK4-4	Nucleolar protein 8	T	850	1	FGTDDRFRMDSRFLETDSEEEQEEVNEKKTA	FLET(1)DS(1)EEEQEEVNEKK	5.00363e-92	289.77	285.32	5.4377	16.669	16.7362	16.5588	17.126	17.3145	17.4218	17.8744	17.4208	17.6453	17.3219	17.339	17.12
ARHGEF10	O15013	Rho guanine nucleotide exchange factor 10	S	1284	0.98674	GDSLGSMTQKSDLSSSSGSLSLSHGSSSLEH	SDLSS(0.012)S(0.987)S(0.001)GS(0.999)LSLSHGSSSLEHR	8.02515e-130	289.54	218.41	6.8248	18.3486	18.4372	18.2913	18.1749	18.0987	18.1159	17.8923	17.9221	17.987	18.0207	13.8056	17.9443
ARHGEF10	O15013	Rho guanine nucleotide exchange factor 10	S	1287	0.999902	LGSMTQKSDLSSSSGSLSLSHGSSSLEHRSE	SDLS(0.001)S(0.024)S(0.975)SGS(1)LSLSHGSSSLEHR	8.02515e-130	289.54	289.54	5.6443	18.3486	18.4372	18.2913	18.1749	18.0987	18.1159	17.8923	17.9221	17.987	18.0207	17.8073	17.9443
CHGA	P10645	Chromogranin-A;Vasostatin-1;Vasostatin-2;EA-92;ES-43;Pancreastatin;SS-18;WA-8;WE-14;LF-19;Catestatin;AL-11;GV-19;GR-44;ER-37;GE-25;Serpinin-RRG;Serpinin;p-Glu serpinin precursor	S	402	1	GPQLRRGWRPSSREDSLEAGLPLQVRGYPEE	EDS(1)LEAGLPLQVR	1.87765e-142	289.48	221.56	0.72602	16.3576	16.01	15.9979	16.1423	15.8174	15.7219	15.8255	16.0666	15.7671	16.0508	15.8756	16.0344
CHGA	P10645	Chromogranin-A;Vasostatin-1;Vasostatin-2;EA-92;ES-43;Pancreastatin;SS-18;WA-8;WE-14;LF-19;Catestatin;AL-11;GV-19;GR-44;ER-37;GE-25;Serpinin-RRG;Serpinin;p-Glu serpinin precursor	S	402	1	GPQLRRGWRPSSREDSLEAGLPLQVRGYPEE	EDS(1)LEAGLPLQVR	1.87765e-142	289.48	221.56	0.72602	19.829	20.5336	20.0731	20.2663	20.579	20.1834	20.2653	20.574	20.5849	20.9608	21.0251	20.9246
2020-09-06	Q14141	Septin-6	S	416	0.997977	TAAELLQSQGSQAGGSQTLKRDKEKKNNPWL	TAAELLQSQGSQAGGS(0.998)QT(0.002)LK	4.31198e-160	289.22	284.76	-0.39108	18.7419	18.7941	19.2475	19.1756	18.9842	19.0235	18.7231	19.289	18.9302	19.1717	19.1438	19.1615
LARP1	Q6PKG0	La-related protein 1	S	851	0.996861	MDSREHRPRTASISSSPSEGTPTVGSYGCTP	T(0.312)AS(0.687)IS(0.001)S(0.003)S(0.997)PSEGT(0.854)PT(0.146)VGS(0.196)Y(0.506)GCT(0.83)PQS(0.468)LPK	1.75966e-149	288.86	227.42	-3.7289	12.9623	18.5957	18.1629	14.2353	18.0407	15.4441	15.0986	14.0989	17.6949	17.8159	17.7981	17.7763
LARP1	Q6PKG0	La-related protein 1	S	851	0.996861	MDSREHRPRTASISSSPSEGTPTVGSYGCTP	T(0.312)AS(0.687)IS(0.001)S(0.003)S(0.997)PSEGT(0.854)PT(0.146)VGS(0.196)Y(0.506)GCT(0.83)PQS(0.468)LPK	1.75966e-149	288.86	227.42	-3.7289	18.5463	18.7532	18.5582	18.7415	19.1311	18.9521	19.0666	19.1548	12.0581	18.3339	18.5916	18.4418
MAP4	P27816	Microtubule-associated protein 4	S	280	0.999998	ALATKTEVALAKDMESPTKLDVTLAKDMQPS	DMES(1)PTKLDVTLAK	1.54968e-141	288.39	241.99	0.51132	19.2365	19.9923	18.9656	19.9969	18.7869	18.959	19.8831	20.0263	19.8329	19.6657	20.0479	19.9366
GIT1	Q9Y2X7-3	ARF GTPase-activating protein GIT1	S	370	0.986369	DILSEAKRRQQGKSLSSPTDNLELSLRSQSD	SLS(0.986)S(0.014)PTDNLELSLR	1.4763e-87	288.22	236.37	-1.1101	18.7956	18.6715	18.7764	14.6974	18.7471	14.4697	15.5186	19.042	13.2112	18.6929	14.8049	12.4552
DBN1	Q16643	Drebrin	S	601	0.998453	TQKEGTQASEGYFSQSQEEEFAQSEELCAKA	EGTQASEGYFS(0.002)QS(0.998)QEEEFAQSEELCAK	3.79609e-191	288.21	201.25	1.6906	19.3553	19.4695	19.1589	18.841	19.2507	18.8452	19.1681	13.789	19.0303	19.079	13.6679	19.0167
SRRM2	Q9UQ35	Serine/arginine repetitive matrix protein 2	S	1014	0.999936	VKAQTPPGPSLSGSKSPCPQEKSKDSLVQSC	VKAQT(1)PPGPSLSGSKS(1)PCPQEK	4.77923e-130	288.21	247.13	6.1184	19.7862	18.879	19.2617	15.2223	18.8527	14.855	14.0411	19.4194	14.4941	14.1345	18.3043	14.0583
SRRM1	Q8IYB3	Serine/arginine repetitive matrix protein 1	S	769	1	SGSPEPAAKKPPAPPSPVQSQSPSTNWSPAV	KPPAPPS(1)PVQSQS(0.986)PS(0.035)T(0.05)NWS(0.928)PAVPVKK	3.44451e-141	288.21	224.26	0.12478	19.579	19.4886	20.0414	19.7813	20.4899	20.3368	18.9651	20.2353	20.7527	20.4454	21.0499	21.1311
SRRM1	Q8IYB3	Serine/arginine repetitive matrix protein 1	S	775	0.999817	AAKKPPAPPSPVQSQSPSTNWSPAVPVKKAK	KPPAPPS(1)PVQSQS(1)PSTNWSPAVPVK	3.44451e-141	288.21	288.21	-0.75921	19.579	19.4886	20.0414	14.0894	20.4899	20.3368	14.2661	16.1609	12.9857	20.4454	21.0499	21.1311
SRRM2	Q9UQ35	Serine/arginine repetitive matrix protein 2	S	1014	0.999936	VKAQTPPGPSLSGSKSPCPQEKSKDSLVQSC	VKAQT(1)PPGPSLSGSKS(1)PCPQEK	4.77923e-130	288.21	247.13	6.1184	22.355	22.2472	22.8468	21.1183	22.5428	22.4758	21.0433	22.4944	22.0719	21.4254	22.8232	22.6148
SRRM2	Q9UQ35	Serine/arginine repetitive matrix protein 2	T	1003	1	SHSGSISPYPKVKAQTPPGPSLSGSKSPCPQ	AQT(1)PPGPS(0.002)LS(0.015)GS(0.802)KS(0.181)PCPQEK	4.77923e-130	288.21	232.12	7.1411	22.4128	21.9446	22.3327	18.3722	22.6153	22.5457	19.9471	22.3066	22.4125	19.5726	22.4019	21.5488
SRRM1	Q8IYB3	Serine/arginine repetitive matrix protein 1	S	769	1	SGSPEPAAKKPPAPPSPVQSQSPSTNWSPAV	KPPAPPS(1)PVQSQS(0.986)PS(0.035)T(0.05)NWS(0.928)PAVPVKK	3.44451e-141	288.21	224.26	0.12478	20.9842	21.0907	21.2006	21.2167	21.6052	21.3201	21.4933	21.6188	21.6768	21.9169	21.8924	22.0698
SRRM1	Q8IYB3	Serine/arginine repetitive matrix protein 1	S	775	0.999817	AAKKPPAPPSPVQSQSPSTNWSPAVPVKKAK	KPPAPPS(1)PVQSQS(1)PSTNWSPAVPVK	3.44451e-141	288.21	288.21	-0.75921	20.9842	21.0907	21.2006	21.2167	21.6052	21.3201	21.4933	21.6188	21.6768	21.9169	21.8924	22.0698
LIG1	P18858	DNA ligase 1	S	66	1	SPVKRPGRKAARVLGSEGEEEDEALSPAKGQ	VLGS(1)EGEEEDEALS(1)PAK	3.47004e-148	287.99	192.49	-1.8928	18.4192	18.1524	18.4329	18.7396	18.4028	18.3018	17.9661	18.6874	18.6134	18.5697	18.5251	18.3576
G3BP1	Q13283	Ras GTPase-activating protein-binding protein 1	S	149	1	QDEVFGGFVTEPQEESEEEVEEPEERQQTPE	YQDEVFGGFVTEPQEES(1)EEEVEEPEER	9.23457e-150	287.99	252.18	1.5688	21.7683	21.5935	21.8456	21.1428	21.782	21.5371	21.458	21.5287	21.8431	21.7706	22.1217	22.1192
VTI1A	Q96AJ9	Vesicle transport through interaction with t-SNAREs homolog 1A	S	3	0.98429	_____________MSSDFEGYEQDFAVLTAE	S(0.016)S(0.984)DFEGYEQDFAVLTAEITSK	3.24788e-183	287.99	249.07	0.47077	17.0488	17.338	17.1688	17.3029	16.6623	16.5333	17.0051	17.03	17.0943	17.1981	17.1267	17.0056
LIG1	P18858	DNA ligase 1	S	66	1	SPVKRPGRKAARVLGSEGEEEDEALSPAKGQ	VLGS(1)EGEEEDEALS(1)PAK	3.47004e-148	287.99	192.49	-1.8928	20.0246	20.4255	20.4198	20.957	20.8629	20.9793	20.566	20.6252	20.6967	20.6344	20.4876	20.4196
C2CD5	Q86YS7	C2 domain-containing protein 5	S	661	1	PEPRQRSRLLRSQSESSDEVTELDLSHGKKD	SQS(1)ES(1)S(1)DEVTELDLSHGK	2.8069e-97	287.99	248.87	-2.334	15.1325	15.3493	15.2038	15.6498	16.0566	16.3389	14.4022	16.1196	16.1704	18.4963	15.4784	15.4387
C2CD5	Q86YS7	C2 domain-containing protein 5	S	661	1	PEPRQRSRLLRSQSESSDEVTELDLSHGKKD	SQS(1)ES(1)S(1)DEVTELDLSHGK	2.8069e-97	287.99	248.87	-2.334	16.6095	17.196	16.961	17.4912	17.3612	18.0212	17.8821	17.4644	17.5366	17.4817	17.1162	16.9119
SIN3A	Q96ST3	Paired amphipathic helix protein Sin3a	S	832	1	HHFIPDLLFAQRGDLSDVEEEEEEEMDVDEA	GDLS(1)DVEEEEEEEMDVDEATGAVK	3.18202e-140	287.51	171.83	-0.34527	18.7024	18.8892	17.7732	16.605	17.7158	16.7148	18.212	17.2348	18.0781	18.599	18.3554	18.4556
TP53BP1	Q12888	Tumor suppressor p53-binding protein 1	S	525	1	GDSCKLMLSTSEYSQSPKMESLSSHRIDEDG	LMLSTSEYS(1)QS(1)PK	1.91767e-102	287.34	280.5	0.46071	16.285	16.8599	17.5007	16.0909	16.449	16.6008	16.9385	16.9001	17.1723	17.5503	14.3753	17.9001
TP53BP1	Q12888	Tumor suppressor p53-binding protein 1	S	523	0.999998	LTGDSCKLMLSTSEYSQSPKMESLSSHRIDE	LMLSTSEYS(1)QS(1)PK	2.32065e-102	287.34	245.56	0.43673	18.4828	18.9841	19.7182	19.8113	20.211	19.9391	19.7843	20.2309	19.8606	19.767	19.8925	19.4333
TP53BP1	Q12888	Tumor suppressor p53-binding protein 1	S	525	1	GDSCKLMLSTSEYSQSPKMESLSSHRIDEDG	LMLSTSEYS(1)QS(1)PK	1.91767e-102	287.34	280.5	0.46071	18.4828	18.9841	19.7182	19.8113	20.211	19.9391	19.7843	20.2309	19.8606	19.767	19.8925	19.4333
SFSWAP	Q12872	Splicing factor, suppressor of white-apricot homolog	S	283	0.999447	LAENKSDEKKKSGVSSDNEDDDDEEDGNYLH	SGVS(0.001)S(0.999)DNEDDDDEEDGNYLHPSLFASK	1.48607e-128	287.27	287.27	4.6858	20.5919	20.6837	20.5534	20.7367	20.6557	20.7206	20.6129	20.7634	20.9185	20.7104	20.5272	20.6317
HOXD10	P28358	Homeobox protein Hox-D10	S	239	1	GLPEERSCLAEVSVSSPEVQEKESKEEIKSD	SCLAEVSVS(1)S(1)PEVQEK	5.81463e-168	286.92	260.18	-2.1677	18.2662	18.4137	18.9385	18.9364	18.5857	18.717	18.6394	18.9398	18.9801	18.748	18.6946	18.7986
SUZ12	Q15022	Polycomb protein SUZ12	S	546	1	CRPKRTKASMSEFLESEDGEVEQQRTYSSGH	ASMSEFLES(1)EDGEVEQQR	1.02309e-199	286.92	257.29	-0.61798	19.3505	18.6148	19.0658	19.1336	18.8657	18.4131	18.1717	18.6575	18.7747	18.9001	18.6028	18.4609
HOXD10	P28358	Homeobox protein Hox-D10	S	238	1	GGLPEERSCLAEVSVSSPEVQEKESKEEIKS	SCLAEVSVS(1)S(1)PEVQEK	5.81463e-168	286.92	260.18	-2.1677	20.6584	21.1002	21.0875	20.7676	20.9431	21.1046	21.3593	20.9797	20.9949	21.0986	21.0819	21.0128
HOXD10	P28358	Homeobox protein Hox-D10	S	239	1	GLPEERSCLAEVSVSSPEVQEKESKEEIKSD	SCLAEVSVS(1)S(1)PEVQEK	5.81463e-168	286.92	260.18	-2.1677	20.6584	21.1002	21.0875	20.7676	20.9431	21.1046	21.3593	20.9797	20.9949	21.0986	21.0819	21.0128
SUZ12	Q15022	Polycomb protein SUZ12	S	546	1	CRPKRTKASMSEFLESEDGEVEQQRTYSSGH	ASMSEFLES(1)EDGEVEQQR	1.02309e-199	286.92	257.29	-0.61798	16.094	15.3523	13.7794	17.2217	17.2004	17.2234	17.0861	17.2653	17.3823	14.4538	12.668	17.2407
HOXD10	P28358	Homeobox protein Hox-D10	S	238	1	GGLPEERSCLAEVSVSSPEVQEKESKEEIKS	SCLAEVSVS(1)S(1)PEVQEK	5.81463e-168	286.92	260.18	-2.1677	14.5806	16.462	13.6401	14.7893	14.3603	16.2736	15.3869	15.8113	16.2191	14.6298	15.6019	14.9535
HOXD10	P28358	Homeobox protein Hox-D10	S	239	1	GLPEERSCLAEVSVSSPEVQEKESKEEIKSD	SCLAEVSVS(1)S(1)PEVQEK	5.81463e-168	286.92	260.18	-2.1677	15.2009	14.6809	13.7752	14.7893	14.3707	16.2736	15.3869	15.8113	16.2191	14.0924	15.6019	14.9535
SON	P18583-5	Protein SON	S	1556	0.996019	IAKEMEHNTVCAAGTSPVGEIGEEKILPTSE	EMEHNTVCAAGT(0.004)S(0.996)PVGEIGEEK	1.45037e-72	286.88	201.87	6.3819	19.2125	19.4418	18.9409	19.163	18.9369	18.6628	18.7769	18.7568	18.8224	19.1041	19.5567	19.5048
GIT1	Q9Y2X7-3	ARF GTPase-activating protein GIT1	S	601	0.999962	SQEGSRHTSKLSRHGSGADSDYENTQSGDPL	HGS(1)GADS(0.928)DY(0.072)ENTQSGDPLLGLEGK	5.56472e-159	286.66	286.66	-0.35064	14.8599	16.3456	16.3411	16.6549	17.3342	16.9004	16.485	12.9953	17.1878	17.3924	17.4076	16.8225
GIT1	Q9Y2X7-3	ARF GTPase-activating protein GIT1	S	601	0.999962	SQEGSRHTSKLSRHGSGADSDYENTQSGDPL	HGS(1)GADS(0.928)DY(0.072)ENTQSGDPLLGLEGK	5.56472e-159	286.66	286.66	-0.35064	19.1149	19.1796	19.2282	19.3936	19.4418	19.4459	19.4451	19.5631	19.4354	19.4489	19.3557	19.2984
GIT1	Q9Y2X7-3	ARF GTPase-activating protein GIT1	S	605	0.997457	SRHTSKLSRHGSGADSDYENTQSGDPLLGLE	HGS(1)GADS(0.997)DY(0.003)ENTQSGDPLLGLEGK	5.56472e-159	286.66	260.74	-0.65897	19.1149	19.1796	19.2282	19.3936	19.4418	19.4459	19.4451	19.5631	19.4354	19.4489	14.138	13.4082
IRS2	Q9Y4H2	Insulin receptor substrate 2	S	306	0.999995	MKALKELFEFRPRSKSQSSGSSATHPISVPG	SKS(1)QSSGSSATHPISVPGAR	1.22323e-75	286.65	246.67	2.8233	20.4115	18.0603	20.9023	18.1952	21.0231	21.231	15.5326	20.2946	21.2672	12.8214	21.2404	21.2559
MAP1B	P46821	Microtubule-associated protein 1B;MAP1B heavy chain;MAP1 light chain LC1	T	1147	0.999993	PMDEMSTPRDVMSDETNNEETESPSQEFVNI	DVMS(1)DET(1)NNEET(0.001)ES(0.994)PS(0.004)QEFVNITK	9.25236e-109	286.65	128.98	-0.53435	13.0478	12.8601	15.087	19.4522	18.6824	19.0082	19.4352	14.5563	14.5653	14.4752	14.1027	13.7341
SAFB2;SAFB	Q15424	Scaffold attachment factor B2;Scaffold attachment factor B1	S	247	0.990224	EESSELEQPFAQDTSSVGPDRKLAEEEDLFD	SEPVKEESSELEQPFAQDT(0.001)S(0.009)S(0.99)VGPDR	2.17902e-149	285.81	217.95	-0.1963	14.2629	20.1544	19.4928	19.3024	19.3753	19.4758	19.2514	19.0415	19.5687	19.4058	19.133	19.3716
ZFHX3	Q15911	Zinc finger homeobox protein 3	S	1590	0.982699	RALQESATGQPEPTSSPDNKPFKCNTCNVAY	ALQESATGQPEPT(0.003)S(0.015)S(0.983)PDNKPFK	2.44191e-148	285.5	112.29	-1.5922	18.9229	18.7138	19.0002	19.6622	19.3242	19.0817	19.4799	19.3373	19.3212	19.5885	19.0838	19.027
UTP3	Q9NQZ2	Something about silencing protein 10	S	365	1	SVSKTSAAACAVTDLSDDSDFDEKAKLKYYK	TSAAACAVT(1)DLS(1)DDS(1)DFDEK	8.65501e-183	285.07	113.67	2.3213	17.5163	17.473	17.7482	17.6176	17.3962	17.2371	16.6704	16.6914	17.4481	16.1526	17.4444	17.2824
UTP3	Q9NQZ2	Something about silencing protein 10	S	365	1	SVSKTSAAACAVTDLSDDSDFDEKAKLKYYK	TSAAACAVT(1)DLS(1)DDS(1)DFDEK	8.65501e-183	285.07	113.67	2.3213	17.1121	18.358	18.4562	17.9111	18.2993	18.6458	18.6836	18.9653	18.8704	18.139	18.5511	18.6131
UTP3	Q9NQZ2	Something about silencing protein 10	S	368	1	KTSAAACAVTDLSDDSDFDEKAKLKYYKEIE	TSAAACAVTDLS(1)DDS(1)DFDEK	8.65501e-183	285.07	285.07	-0.81767	22.1651	22.1002	21.9069	21.8096	21.9081	22.1818	22.0519	22.0894	22.1356	21.9895	22.2324	22.2241
CCDC88A	Q3V6T2	Girdin	S	1675	0.99929	ISETLESRHHKIKTGSPGSEVVTLQQFLEES	T(0.001)GS(0.999)PGSEVVTLQQFLEESNK	9.18018e-140	284.9	284.9	1.051	19.3306	19.2969	19.2643	19.0066	19.0815	18.8949	18.966	19.1199	19.232	19.3138	19.1419	19.1563
GPALPP1	Q8IXQ4	GPALPP motifs-containing protein 1	S	105	1	FFGPALPPGFKKQDDSPPRPIIGPALPPGFI	QDDS(1)PPRPIIGPALPPGFIK	2.8072e-76	284.9	127.89	-2.5686	20.2221	20.4702	20.2745	19.4854	19.6157	19.5337	19.5434	19.622	19.8152	19.6253	19.9441	20.0645
TAF15	Q92804	TATA-binding protein-associated factor 2N	S	228	0.90345	GGHRDYGPRTDADSESDNSDNNTIFVQGLGE	T(0.277)DADS(0.747)ES(0.903)DNS(0.536)DNNT(0.536)IFVQGLGEGVSTDQVGEFFK	1.67873e-238	284.82	76.084	1.8018	17.7548	18.5536	17.6088	13.7723	15.1207	16.8512	13.1027	14.1555	16.2465	14.5637	12.6885	14.3323
ZDHHC5	Q9C0B5	Palmitoyltransferase ZDHHC5	S	432	0.999929	HFDPLSSGSRSSSLKSAQGTGFELGQLQSIR	S(0.332)S(0.54)S(0.127)LKS(1)AQGTGFELGQLQSIR	9.38231e-141	284.62	284.62	-1.153	17.7724	18.0478	17.6234	17.6775	17.384	17.1078	17.1556	17.0774	16.8271	17.4539	17.3124	17.1621
ALKBH5	Q6P6C2-1	RNA demethylase ALKBH5	S	64	1	EPYPVSGAKRKYQEDSDPERSDYEEQQLQKE	YQEDS(1)DPERS(1)DYEEQQLQK	1.98001e-123	284.56	284.56	2.0822	17.2496	17.8341	17.3539	17.9642	18.794	18.8441	18.6441	18.569	18.5035	18.0914	17.9346	17.7467
ALKBH5	Q6P6C2-1	RNA demethylase ALKBH5	S	69	0.999986	SGAKRKYQEDSDPERSDYEEQQLQKEEEARK	YQEDS(1)DPERS(1)DYEEQQLQK	1.98001e-123	284.56	275.55	0.89117	17.2496	17.8341	17.3539	17.9642	18.794	18.8441	18.6441	18.569	18.5035	18.0914	17.9346	17.7467
MAP1B	P46821	Microtubule-associated protein 1B;MAP1B heavy chain;MAP1 light chain LC1	S	1785	1	VQSLEGEKLSPKSDISPLTPRESSPLYSPTF	VQS(1)LEGEKLS(1)PKS(1)DIS(1)PLT(1)PR	1.97481e-105	284.48	70.593	-0.0075724	14.6765	15.4104	14.8942	14.4389	15.2511	12.6609	15.8041	15.7279	16.015	14.9395	15.9021	15.5516
MAP1B	P46821	Microtubule-associated protein 1B;MAP1B heavy chain;MAP1 light chain LC1	S	1785	1	VQSLEGEKLSPKSDISPLTPRESSPLYSPTF	VQS(1)LEGEKLS(1)PKS(1)DIS(1)PLT(1)PR	1.97481e-105	284.48	70.593	-0.0075724	19.0698	19.449	18.2508	14.3841	19.322	18.3276	18.7195	14.4793	18.3233	17.7427	18.7542	12.6365
SMARCAD1	Q9H4L7	SWI/SNF-related matrix-associated actin-dependent regulator of chromatin subfamily A containing DEAD/H box 1	S	124	1	TVQEKTFNKDTVIIVSEPSEDEESQGLPTMA	DTVIIVS(1)EPS(1)EDEES(1)QGLPTMAR	1.41974e-115	284.48	275.78	-3.8661	15.9552	18.2546	17.8367	17.0071	17.7722	17.2411	18.1857	18.0278	18.0996	18.8156	18.7622	18.5321
SMARCAD1	Q9H4L7	SWI/SNF-related matrix-associated actin-dependent regulator of chromatin subfamily A containing DEAD/H box 1	S	127	1	EKTFNKDTVIIVSEPSEDEESQGLPTMARRN	DTVIIVS(1)EPS(1)EDEES(1)QGLPTMAR	1.41974e-115	284.48	276	-1.6944	15.9552	18.2546	17.8367	17.0071	17.7722	17.2411	18.1857	18.0278	18.0996	18.8156	18.7622	18.5321
MAP1B	P46821	Microtubule-associated protein 1B;MAP1B heavy chain;MAP1 light chain LC1	S	1785	1	VQSLEGEKLSPKSDISPLTPRESSPLYSPTF	VQS(1)LEGEKLS(1)PKS(1)DIS(1)PLT(1)PR	1.97481e-105	284.48	70.593	-0.0075724	21.0727	21.3244	20.8462	21.4103	21.1786	21.4094	20.7751	20.8438	21.2729	21.1826	20.7213	20.8582
SMARCAD1	Q9H4L7	SWI/SNF-related matrix-associated actin-dependent regulator of chromatin subfamily A containing DEAD/H box 1	S	124	1	TVQEKTFNKDTVIIVSEPSEDEESQGLPTMA	DTVIIVS(1)EPS(1)EDEES(1)QGLPTMAR	1.41974e-115	284.48	275.78	-3.8661	17.5529	17.8305	16.4098	18.2544	19.0758	19.1266	17.8602	18.6833	18.8276	17.8507	17.9998	18.1499
SMARCAD1	Q9H4L7	SWI/SNF-related matrix-associated actin-dependent regulator of chromatin subfamily A containing DEAD/H box 1	S	127	1	EKTFNKDTVIIVSEPSEDEESQGLPTMARRN	DTVIIVS(1)EPS(1)EDEES(1)QGLPTMAR	1.41974e-115	284.48	276	-1.6944	17.5529	17.8305	16.4098	18.2544	19.0758	19.1266	17.8602	18.6833	18.8276	17.8507	17.9998	18.1499
SMARCAD1	Q9H4L7	SWI/SNF-related matrix-associated actin-dependent regulator of chromatin subfamily A containing DEAD/H box 1	S	132	1	KDTVIIVSEPSEDEESQGLPTMARRNDDISE	DTVIIVS(1)EPS(1)EDEES(1)QGLPTMAR	1.41974e-115	284.48	284.48	-3.4701	17.5529	17.8305	16.4098	18.2544	19.0758	19.1266	17.8602	18.6833	18.8276	17.8507	17.9998	18.1499
TRIP12	Q14669-2	E3 ubiquitin-protein ligase TRIP12	S	1350	1	LVVRGYGRVREDDEDSDDDGSDEEIDESLAA	VREDDEDS(1)DDDGS(1)DEEIDESLAAQFLNSGNVR	4.2692e-271	284.39	284.39	-0.19524	20.1464	20.5546	19.9898	20.2939	15.6251	12.7194	20.3897	20.4144	20.0466	20.3386	19.7224	19.2914
TRIP12	Q14669-2	E3 ubiquitin-protein ligase TRIP12	S	1355	1	YGRVREDDEDSDDDGSDEEIDESLAAQFLNS	VREDDEDS(1)DDDGS(1)DEEIDESLAAQFLNSGNVR	4.2692e-271	284.39	284.39	-0.19524	20.1464	20.5546	19.9898	20.2939	14.0372	15.9749	20.3897	20.4144	20.0466	20.3386	19.7224	19.2914
CERS4	Q9HA82	Ceramide synthase 4	S	342	1	LYSFMKKGQMEKDIRSDVEESDSSEEAAAAQ	DIRS(1)DVEES(1)DS(1)S(1)EEAAAAQEPLQLK	1.25617e-179	284.31	49.718	1.216	13.469	13.3784	14.385	14.7657	14.8941	15.1312	14.9232	14.4695	15.0829	14.8464	14.719	14.9088
LARP1	Q6PKG0	La-related protein 1	S	861	0.958409	ASISSSPSEGTPTVGSYGCTPQSLPKFQHPS	T(0.373)AS(0.61)IS(0.018)S(0.037)S(0.916)PS(0.046)EGT(0.002)PT(0.001)VGS(0.958)Y(0.56)GCT(0.39)PQS(0.088)LPK	5.09474e-128	284.31	107.27	0.78809	16.6588	13.4091	13.3478	18.7415	16.0714	19.1536	18.926	14.6831	15.4056	18.3339	14.7886	15.6474
CERS4	Q9HA82	Ceramide synthase 4	S	342	1	LYSFMKKGQMEKDIRSDVEESDSSEEAAAAQ	DIRS(1)DVEES(1)DS(1)S(1)EEAAAAQEPLQLK	1.25617e-179	284.31	49.718	1.216	18.8388	18.8127	18.8476	18.8003	19.251	18.9072	19.3547	18.9163	19.1161	18.6183	18.8433	18.6927
CERS4	Q9HA82	Ceramide synthase 4	S	347	1	KKGQMEKDIRSDVEESDSSEEAAAAQEPLQL	DIRS(1)DVEES(1)DS(1)S(1)EEAAAAQEPLQLK	1.25617e-179	284.31	49.718	1.216	18.8388	18.8127	18.8476	18.8003	19.251	18.9072	19.3547	18.9163	19.1161	18.6183	18.8433	18.6927
CERS4	Q9HA82	Ceramide synthase 4	S	349	1	GQMEKDIRSDVEESDSSEEAAAAQEPLQLKN	DIRS(1)DVEES(1)DS(1)S(1)EEAAAAQEPLQLK	1.25617e-179	284.31	49.718	1.216	18.8388	18.8127	18.8476	18.8003	19.251	18.9072	19.3547	18.9163	19.1161	18.6183	18.8433	18.6927
LARP1	Q6PKG0	La-related protein 1	T	865	0.99906	SSPSEGTPTVGSYGCTPQSLPKFQHPSHELL	T(0.364)AS(0.632)IS(0.027)S(0.233)S(0.742)PS(0.002)EGTPT(0.004)VGS(0.906)Y(0.092)GCT(0.999)PQS(0.999)LPK	5.09474e-128	284.31	146.13	-3.6296	17.3346	18.5183	18.3884	17.6264	18.9157	17.5002	13.6004	18.7522	17.6884	17.5599	18.2774	17.9654
VAMP4	O75379	Vesicle-associated membrane protein 4	S	30	1	TGSVKSERRNLLEDDSDEEEDFFLRGPSGPR	RNLLEDDS(1)DEEEDFFLR	3.45538e-150	284.12	213.32	-3.7364	20.7561	20.6517	20.9736	20.6857	20.6305	20.3077	20.6064	20.565	20.721	20.8059	20.6431	20.7534
MAPT	P10636-6	Microtubule-associated protein tau	S	338	1	NAKAKTDHGAEIVYKSPVVSGDTSPRHLSNV	TDHGAEIVYKS(1)PVVSGDT(0.175)S(0.825)PR	3.54335e-122	283.42	271.36	5.7288	21.8421	21.7302	22.2803	20.4978	22.0307	21.9899	22.1372	22.0811	22.0259	21.6966	22.0671	22.1338
MAPT	P10636-6	Microtubule-associated protein tau	S	346	0.994266	GAEIVYKSPVVSGDTSPRHLSNVSSTGSIDM	TDHGAEIVYKS(1)PVVS(0.994)GDT(0.012)S(0.994)PR	3.54335e-122	283.42	226.66	2.8798	21.8421	15.0375	22.2803	20.4978	22.0307	21.9899	22.1372	16.2398	22.0259	21.6966	22.0671	22.1338
SUPT6H	Q7KZ85	Transcription elongation factor SPT6	S	1535	0.999999	PGITPSSSSRTRTPASINATPANINLADLTR	T(0.142)RT(0.858)PAS(1)INAT(1)PANINLADLTR	1.44511e-89	283.42	229.19	-3.8432	17.9987	18.2317	18.0789	18.0834	18.0642	17.7771	18.083	17.9508	17.6749	18.0653	17.9384	17.8613
SUPT6H	Q7KZ85	Transcription elongation factor SPT6	T	1532	0.99994	DPVPGITPSSSSRTRTPASINATPANINLAD	T(1)PAS(1)INATPANINLADLTR	1.44511e-89	283.42	53.872	1.8548	17.9987	18.2317	13.9786	18.0834	18.0642	17.7771	18.083	15.4357	17.6749	18.0653	17.9384	17.8613
SUPT6H	Q7KZ85	Transcription elongation factor SPT6	T	1539	1	PSSSSRTRTPASINATPANINLADLTRAVNA	T(0.019)RT(0.981)PAS(1)INAT(1)PANINLADLTR	1.44511e-89	283.42	283.42	-3.7148	13.9983	13.8534	14.5788	13.1193	14.1316	13.4312	14.7986	15.373	14.506	15.2526	15.4587	15.4765
MAPT	P10636-6	Microtubule-associated protein tau	S	338	1	NAKAKTDHGAEIVYKSPVVSGDTSPRHLSNV	TDHGAEIVYKS(1)PVVSGDT(0.175)S(0.825)PR	3.54335e-122	283.42	271.36	5.7288	21.1861	20.72	20.9637	21.1741	20.1626	20.7136	20.2071	20.8031	21.0305	20.2884	20.0922	19.5289
MAPT	P10636-6	Microtubule-associated protein tau	S	342	1	KTDHGAEIVYKSPVVSGDTSPRHLSNVSSTG	TDHGAEIVYKS(1)PVVS(1)GDT(0.032)S(0.968)PR	3.54335e-122	283.42	216.63	4.9809	21.1861	20.72	20.9637	21.1741	20.1626	20.7136	20.2071	20.8031	21.0305	20.2884	20.0922	19.5289
MAPT	P10636-6	Microtubule-associated protein tau	S	346	0.994266	GAEIVYKSPVVSGDTSPRHLSNVSSTGSIDM	TDHGAEIVYKS(1)PVVS(0.994)GDT(0.012)S(0.994)PR	3.54335e-122	283.42	226.66	2.8798	23.0594	23.1567	23.2925	23.2034	23.4595	23.4302	23.5055	23.3095	23.2995	23.2598	23.2647	23.2202
SUPT6H	Q7KZ85	Transcription elongation factor SPT6	S	1535	0.999999	PGITPSSSSRTRTPASINATPANINLADLTR	T(0.142)RT(0.858)PAS(1)INAT(1)PANINLADLTR	1.44511e-89	283.42	229.19	-3.8432	17.955	18.4798	18.4588	17.8489	18.0612	18.0193	18.1962	18.4093	18.1328	18.042	18.2334	18.2116
SUPT6H	Q7KZ85	Transcription elongation factor SPT6	T	1532	0.99994	DPVPGITPSSSSRTRTPASINATPANINLAD	T(1)PAS(1)INATPANINLADLTR	1.44511e-89	283.42	53.872	1.8548	17.955	18.4798	18.4588	17.8489	18.0612	18.0193	15.7222	18.4093	18.1328	18.042	18.2334	18.2116
SUPT6H	Q7KZ85	Transcription elongation factor SPT6	T	1539	1	PSSSSRTRTPASINATPANINLADLTRAVNA	T(0.019)RT(0.981)PAS(1)INAT(1)PANINLADLTR	1.44511e-89	283.42	283.42	-3.7148	17.955	18.4798	18.4588	17.8489	18.0612	18.0193	18.1962	18.4093	18.1328	18.042	18.2334	18.2116
MTX3	Q5HYI7	Metaxin-3	S	311	1	KLTPAEEENNSFQRLSP______________	LTPAEEENNSFQRLS(1)P	1.76666e-123	283.1	244.86	-0.073625	20.7969	20.7426	20.6718	20.9566	20.4949	20.3028	21.0622	21.2818	20.8848	20.7345	20.3275	20.3296
AATF	Q9NY61	Protein AATF	S	320	1	YLVDGTKPNAGSEEISSEDDELVEEKKQQRR	YLVDGTKPNAGS(1)EEIS(1)S(1)EDDELVEEK	8.34019e-191	283.01	283.01	0.75857	18.434	18.729	13.9241	18.1269	18.6227	18.9609	18.4853	18.8813	19.0965	18.501	18.6806	18.8725
AATF	Q9NY61	Protein AATF	S	321	1	LVDGTKPNAGSEEISSEDDELVEEKKQQRRR	YLVDGTKPNAGS(1)EEIS(1)S(1)EDDELVEEK	8.34019e-191	283.01	283.01	0.75857	18.434	18.729	14.7999	18.1269	18.6227	18.9609	18.4853	18.8813	19.0965	18.501	18.6806	18.8725
AATF	Q9NY61	Protein AATF	S	316	1	PDTRYLVDGTKPNAGSEEISSEDDELVEEKK	YLVDGTKPNAGS(1)EEIS(1)S(1)EDDELVEEK	8.34019e-191	283.01	283.01	0.75857	20.5955	20.9666	20.732	16.1286	20.935	20.7616	20.8081	20.6722	20.8614	20.9599	21.0784	21.0458
AATF	Q9NY61	Protein AATF	S	320	1	YLVDGTKPNAGSEEISSEDDELVEEKKQQRR	YLVDGTKPNAGS(1)EEIS(1)S(1)EDDELVEEK	8.34019e-191	283.01	283.01	0.75857	20.5955	20.9666	20.732	13.8254	20.935	20.7616	20.8081	20.6722	20.8614	20.9599	21.0784	21.0458
AATF	Q9NY61	Protein AATF	S	321	1	LVDGTKPNAGSEEISSEDDELVEEKKQQRRR	YLVDGTKPNAGS(1)EEIS(1)S(1)EDDELVEEK	8.34019e-191	283.01	283.01	0.75857	20.5955	20.9666	20.732	15.2138	20.935	20.7616	20.8081	20.6722	20.8614	20.9599	21.0784	21.0458
DOCK7	Q96N67-2	Dedicator of cytokinesis protein 7	S	900	0.999985	RPASLNLNRSRSLSNSNPDISGTPTSPDDEV	SLSNS(1)NPDISGT(0.04)PT(0.005)S(0.955)PDDEVR	1.68605e-140	282.75	206.11	3.3342	20.3073	19.9678	20.37	19.9927	20.5691	20.5108	11.957	20.5343	20.7088	20.6779	20.6348	20.6823
TOP2B	Q02880-2	DNA topoisomerase 2-beta	S	1456	0.999949	NLFSFPSYSQKSEDDSAKFDSNEEDSASVFS	SEDDS(1)AKFDS(0.994)NEEDS(0.006)ASVFSPSFGLK	1.33985e-128	282.75	254.42	-1.8449	18.341	18.029	18.0399	14.4377	18.5887	18.5106	18.6503	14.4052	18.2098	18.1657	15.0127	17.4466
DOCK7	Q96N67-2	Dedicator of cytokinesis protein 7	S	900	0.999985	RPASLNLNRSRSLSNSNPDISGTPTSPDDEV	SLSNS(1)NPDISGT(0.04)PT(0.005)S(0.955)PDDEVR	1.68605e-140	282.75	206.11	3.3342	20.6325	21.2224	20.9753	20.563	21.2052	21.3694	21.6099	21.0907	21.2656	20.61	20.8046	20.8129
DOCK7	Q96N67-2	Dedicator of cytokinesis protein 7	S	910	0.999977	RSLSNSNPDISGTPTSPDDEVRSIIGSKGLD	SLS(0.009)NS(0.991)NPDIS(0.049)GT(0.081)PT(0.87)S(1)PDDEVR	1.68605e-140	282.75	230.93	-2.0986	16.4134	21.2224	20.9753	15.1539	21.2052	14.6225	21.6099	17.6588	21.2656	14.8263	15.481	20.8129
SRRM2	Q9UQ35	Serine/arginine repetitive matrix protein 2	S	322	0.999572	DAPFSEPGTTSTQRPSSPETATKQPSSPYED	GEGDAPFSEPGTTSTQRPS(1)S(0.999)PETATK	3.55065e-128	282.75	236.45	1.8703	19.993	20.0507	20.2067	19.8356	20.2717	20.2149	19.9101	20.0312	20.1784	20.1604	20.2668	20.1594
SRRM2	Q9UQ35	Serine/arginine repetitive matrix protein 2	S	323	0.999475	APFSEPGTTSTQRPSSPETATKQPSSPYEDK	GEGDAPFSEPGTTSTQRPS(1)S(0.999)PETATK	3.55065e-128	282.75	236.45	1.8703	19.993	20.0507	20.2067	19.8356	20.2717	20.2149	19.9101	20.0312	20.1784	20.1604	20.2668	20.1594
DOCK7	Q96N67-2	Dedicator of cytokinesis protein 7	S	910	0.999977	RSLSNSNPDISGTPTSPDDEVRSIIGSKGLD	SLS(0.009)NS(0.991)NPDIS(0.049)GT(0.081)PT(0.87)S(1)PDDEVR	1.68605e-140	282.75	230.93	-2.0986	16.6128	13.8083	18.1265	14.2625	18.3318	19.4858	19.6115	19.7897	19.1621	18.0429	19.4671	19.4016
CTNNA2	P26232-2	Catenin alpha-2	T	653	1	DDSDFEQEDYDVRSRTSVQTEDDQLIAGQSA	S(1)RT(1)S(1)VQT(1)EDDQLIAGQSAR	3.61453e-133	282.67	95.269	0.1295	13.5932	17.3472	14.6397	18.3795	18.3611	15.1269	13.631	18.5583	18.1867	18.0702	18.4508	18.5791
CTNNA1	P35221	Catenin alpha-1	T	654	1	DDSDFETEDFDVRSRTSVQTEDDQLIAGQSA	S(1)RT(1)S(1)VQT(1)EDDQLIAGQSAR	3.61453e-133	282.67	95.269	0.1295	14.1334	17.3472	13.3256	18.3795	18.3611	14.0876	14.5016	18.5583	18.1867	18.0702	18.4508	18.5791
CTNNA2	P26232-2	Catenin alpha-2	S	651	1	LEDDSDFEQEDYDVRSRTSVQTEDDQLIAGQ	S(1)RT(1)S(1)VQT(1)EDDQLIAGQSAR	3.61453e-133	282.67	95.269	0.1295	20.6731	13.9154	20.9221	20.5617	20.9951	20.7143	12.9038	14.6293	20.4212	20.7143	20.8553	20.7726
CTNNA1	P35221	Catenin alpha-1	S	652	1	ELDDSDFETEDFDVRSRTSVQTEDDQLIAGQ	S(1)RT(1)S(1)VQT(1)EDDQLIAGQSAR	3.61453e-133	282.67	95.269	0.1295	20.6731	15.4719	20.9221	20.5617	20.9951	20.7143	14.9749	13.3666	20.4212	20.7143	20.8553	20.7726
CTNNA2	P26232-2	Catenin alpha-2	T	653	1	DDSDFEQEDYDVRSRTSVQTEDDQLIAGQSA	S(1)RT(1)S(1)VQT(1)EDDQLIAGQSAR	3.61453e-133	282.67	95.269	0.1295	18.6853	18.7656	19.1872	19.3782	19.8852	19.8744	18.52	19.2762	19.2383	18.9049	18.9453	18.7933
CTNNA1	P35221	Catenin alpha-1	T	654	1	DDSDFETEDFDVRSRTSVQTEDDQLIAGQSA	S(1)RT(1)S(1)VQT(1)EDDQLIAGQSAR	3.61453e-133	282.67	95.269	0.1295	18.6853	18.7656	19.1872	19.3782	19.8852	19.8744	18.52	19.2762	19.2383	18.9049	18.9453	18.7933
CTNNA2	P26232-2	Catenin alpha-2	S	651	1	LEDDSDFEQEDYDVRSRTSVQTEDDQLIAGQ	S(1)RT(1)S(1)VQT(1)EDDQLIAGQSAR	3.61453e-133	282.67	95.269	0.1295	15.3674	17.921	18.4131	18.0103	18.6248	18.8138	14.2902	18.2942	17.9049	14.8599	16.8764	16.9238
CTNNA1	P35221	Catenin alpha-1	S	652	1	ELDDSDFETEDFDVRSRTSVQTEDDQLIAGQ	S(1)RT(1)S(1)VQT(1)EDDQLIAGQSAR	3.61453e-133	282.67	95.269	0.1295	14.3228	17.921	18.4131	18.0103	18.6248	18.8138	14.4916	18.2942	17.9049	14.1995	16.8764	16.9238
CTNNA2	P26232-2	Catenin alpha-2	T	653	1	DDSDFEQEDYDVRSRTSVQTEDDQLIAGQSA	S(1)RT(1)S(1)VQT(1)EDDQLIAGQSAR	3.61453e-133	282.67	95.269	0.1295	18.2515	15.348	18.4131	18.0103	18.6248	18.8138	18.3684	18.3265	17.9049	17.3822	16.8764	16.9238
CTNNA1	P35221	Catenin alpha-1	T	654	1	DDSDFETEDFDVRSRTSVQTEDDQLIAGQSA	S(1)RT(1)S(1)VQT(1)EDDQLIAGQSAR	3.61453e-133	282.67	95.269	0.1295	18.2515	13.3107	18.4131	18.0103	18.6248	18.8138	18.3684	18.3265	17.9049	17.3822	16.8764	16.9238
UTP14A	Q9BVJ6	U3 small nucleolar RNA-associated protein 14 homolog A	S	31	1	QEELADLPKDYLLSESEDEGDNDGERKHQKL	DYLLS(1)ES(1)EDEGDNDGER	2.91551e-148	282.46	282.46	0.39483	15.2262	15.462	14.2827	14.54	14.5328	14.808	14.5213	15.9217	15.0428	15.127	14.9932	15.3347
UTP14A	Q9BVJ6	U3 small nucleolar RNA-associated protein 14 homolog A	S	29	1	SQQEELADLPKDYLLSESEDEGDNDGERKHQ	DYLLS(1)ES(1)EDEGDNDGER	2.91551e-148	282.46	282.46	0.39483	20.1631	20.1302	19.3902	18.9519	18.2742	18.6414	19.5952	18.6944	19.8669	18.179	19.8778	20.2067
UTP14A	Q9BVJ6	U3 small nucleolar RNA-associated protein 14 homolog A	S	31	1	QEELADLPKDYLLSESEDEGDNDGERKHQKL	DYLLS(1)ES(1)EDEGDNDGER	2.91551e-148	282.46	282.46	0.39483	20.1631	20.1302	19.3902	18.9519	18.2742	18.6414	19.5952	18.6944	19.8669	18.179	19.8778	20.2067
SPAG9	O60271	C-Jun-amino-terminal kinase-interacting protein 4	S	733	0.999997	GLDTEGSKQRSASQSSLDKLDQELKEQQKEL	SAS(1)QSS(1)LDKLDQELKEQQK	1.46852e-114	282.42	282.42	3.4399	14.3705	15.7477	14.1501	17.0465	17.4759	17.2722	13.5593	14.3842	17.084	16.9457	16.9726	14.5404
SPAG9	O60271	C-Jun-amino-terminal kinase-interacting protein 4	S	730	0.999984	DVAGLDTEGSKQRSASQSSLDKLDQELKEQQ	SAS(1)QS(0.001)S(0.999)LDKLDQELKEQQK	1.46852e-114	282.42	238.12	4.7852	21.9356	22.0061	21.984	21.6187	21.2403	21.5767	21.1269	21.5878	21.2974	21.3339	21.2106	21.4427
SPAG9	O60271	C-Jun-amino-terminal kinase-interacting protein 4	S	733	0.999997	GLDTEGSKQRSASQSSLDKLDQELKEQQKEL	SAS(1)QSS(1)LDKLDQELKEQQK	1.46852e-114	282.42	282.42	3.4399	21.9356	22.0061	21.984	21.6187	21.2403	21.5767	21.1269	21.5878	21.2974	21.3339	21.2106	21.4427
SAFB2;SAFB	Q15424	Scaffold attachment factor B2;Scaffold attachment factor B1	S	344	0.999991	EASSEELAEAPTEAPSPEARDSKEDGRKFDF	TDCEPVGLEPAVEQSSAASELAEASSEELAEAPT(0.999)EAPS(1)PEAR	2.97344e-67	281.43	157.23	-0.095374	20.884	21.0976	21.1888	21.164	21.1104	21.1353	21.116	21.2145	21.2197	21.0421	21.1431	21.0767
SAFB2;SAFB	Q15424	Scaffold attachment factor B2;Scaffold attachment factor B1	S	344	0.999991	EASSEELAEAPTEAPSPEARDSKEDGRKFDF	TDCEPVGLEPAVEQSSAASELAEASSEELAEAPT(0.999)EAPS(1)PEAR	2.97344e-67	281.43	157.23	-0.095374	20.1345	20.4082	20.3806	20.4581	20.6214	20.609	17.193	20.5282	20.418	20.357	20.2759	20.3739
SAFB2;SAFB	Q15424	Scaffold attachment factor B2;Scaffold attachment factor B1	S	344	0.999991	EASSEELAEAPTEAPSPEARDSKEDGRKFDF	TDCEPVGLEPAVEQSSAASELAEASSEELAEAPT(0.999)EAPS(1)PEAR	2.97344e-67	281.43	157.23	-0.095374	18.3345	18.7212	18.711	18.5529	13.4703	16.8196	16.5333	15.3535	16.8652	18.7604	17.4253	16.3277
CCNYL1	Q8N7R7	Cyclin-Y-like protein 1	S	344	1	CEDKDLCRAAMRRSFSADNFIGIQRSKAILS	SFS(1)ADNFIGIQR	4.15915e-85	281.19	261.63	-0.74608	16.288	16.4625	16.3025	16.4912	16.3696	16.6324	16.3597	16.849	17.0275	16.6637	16.6936	16.8879
SRRM2	Q9UQ35	Serine/arginine repetitive matrix protein 2	S	876	1	NEQSVTPQRRSCFESSPDPELKSRTPSRHSC	SCFES(1)S(1)PDPELK	1.43826e-85	281.19	162.52	-2.0485	19.6749	19.6704	19.5846	19.3405	19.4649	19.2013	19.4443	19.8608	19.8899	19.4652	19.9744	19.9382
SRRM2	Q9UQ35	Serine/arginine repetitive matrix protein 2	S	876	1	NEQSVTPQRRSCFESSPDPELKSRTPSRHSC	SCFES(1)S(1)PDPELK	1.43826e-85	281.19	162.52	-2.0485	17.1978	17.805	17.8306	17.8178	17.6734	17.6235	18.0301	17.8588	17.4837	17.507	17.671	17.8332
TCOF1	Q13428-4	Treacle protein	S	171	1	SPRKSAEPSANTTLVSETEEEGSVPAFGAAA	SAEPSANTTLVS(1)ET(1)EEEGSVPAFGAAAK	1.37409e-86	281.03	244.62	0.3467	16.6898	16.0014	12.5492	14.2587	16.5787	14.9527	15.1801	12.7739	17.3719	17.2039	17.4536	17.5634
TCOF1	Q13428-4	Treacle protein	S	171	1	SPRKSAEPSANTTLVSETEEEGSVPAFGAAA	SAEPSANTTLVS(1)ET(1)EEEGSVPAFGAAAK	1.37409e-86	281.03	244.62	0.3467	21.446	21.3556	21.6948	21.2711	21.4941	21.2273	21.2302	21.3573	21.2213	21.4288	21.5504	21.49
TCOF1	Q13428-4	Treacle protein	T	173	1	RKSAEPSANTTLVSETEEEGSVPAFGAAAKP	SAEPSANTTLVS(1)ET(1)EEEGSVPAFGAAAK	1.37409e-86	281.03	246.42	-0.19086	21.446	21.3556	21.6948	21.2711	21.4941	21.2273	21.2302	21.3573	21.2213	21.4288	21.5504	21.49
FAM134A	Q8NC44	Protein FAM134A	S	385	1	DLLGRPQALSRQALDSEEEEEDVAAKETLLR	QALDS(1)EEEEEDVAAK	1.21511e-104	280.87	280.87	1.8724	18.9365	18.5176	18.6742	16.4238	18.8954	18.7355	16.6376	18.8961	19.0403	17.1119	19.0237	18.2743
SMC6	Q96SB8	Structural maintenance of chromosomes protein 6	S	669	1	NTRPKFLSRDVDSEISDLENEVENKTAQILN	DVDS(1)EIS(1)DLENEVENK	8.3758e-125	280.87	54.418	2.5908	14.2373	16.546	14.029	14.1456	13.8221	13.5062	14.2521	13.7106	13.4394	14.042	13.2935	13.76
PALM	O75781	Paralemmin-1	S	116	1	GDSAPATAKENAAAPSPVRAPAPSPAKEERK	ENAAAPS(1)PVRAPAPS(1)PAKEER	2.84084e-90	280.69	220.59	6.6347	22.2072	22.3056	21.7748	22.8533	21.783	22.7868	22.9359	23.0556	22.8124	23.016	21.2684	22.6691
PALM	O75781	Paralemmin-1	S	124	1	KENAAAPSPVRAPAPSPAKEERKTEVVMNSQ	ENAAAPS(1)PVRAPAPS(1)PAKEER	2.84084e-90	280.69	220.59	6.6347	22.2072	22.3056	21.7748	22.8533	21.783	22.7868	22.9359	23.0556	22.8124	23.016	21.2684	22.6691
AGFG1	P52594	Arf-GAP domain and FG repeat-containing protein 1	S	293	0.999524	VNANFAHFDNFPKSSSADFGTFNTSQSHQTA	SSS(1)ADFGTFNTSQSHQTASAVSK	1.21984e-99	280.3	220.79	5.2593	17.4639	17.5412	17.6385	16.8857	17.7867	18.0752	18.0289	17.814	18.4054	18.2927	18.4191	18.5524
PBRM1	Q86U86	Protein polybromo-1	S	353	0.999999	QGGRLSAITMALQYGSESEEDAALAAARYEE	LSAITMALQYGS(1)ES(1)EEDAALAAAR	1.23443e-140	280.2	278.09	0.73087	13.733	13.2827	14.218	14.6109	14.2802	14.3962	14.8074	14.7623	14.8487	14.5776	14.4524	14.6437
PBRM1	Q86U86	Protein polybromo-1	S	353	0.999999	QGGRLSAITMALQYGSESEEDAALAAARYEE	LSAITMALQYGS(1)ES(1)EEDAALAAAR	1.23443e-140	280.2	278.09	0.73087	21.0349	21.1369	20.966	20.925	20.7982	20.6249	20.9324	20.8527	20.7916	21.1645	20.9745	20.8564
PBRM1	Q86U86	Protein polybromo-1	S	355	1	GRLSAITMALQYGSESEEDAALAAARYEEGE	LSAITMALQYGS(1)ES(1)EEDAALAAAR	1.23443e-140	280.2	247.94	0.55213	21.0349	21.1369	20.966	20.925	20.7982	20.6249	20.9324	20.8527	20.7916	21.1645	20.9745	20.8564
TRIO	O75962	Triple functional domain protein	S	2455	1	SLGTLPLGKPRAGAASPLNSPLSSAVPSLGK	AGAAS(1)PLNS(1)PLSSAVPSLGK	1.98648e-121	280.1	280.1	1.7576	17.4653	17.3178	17.6155	17.8033	17.6728	17.6689	17.6034	18.1046	18.1981	18.0832	18.1745	18.1993
TRIO	O75962	Triple functional domain protein	S	2455	1	SLGTLPLGKPRAGAASPLNSPLSSAVPSLGK	AGAAS(1)PLNS(1)PLSSAVPSLGK	1.98648e-121	280.1	280.1	1.7576	21.8568	21.6753	21.783	21.7021	21.4087	21.711	21.411	21.4098	21.3152	21.5483	21.692	21.5049
TRIO	O75962	Triple functional domain protein	S	2459	1	LPLGKPRAGAASPLNSPLSSAVPSLGKEPFP	AGAAS(1)PLNS(1)PLSSAVPSLGK	1.98648e-121	280.1	240.45	-0.079952	21.8568	21.6753	21.783	21.7021	21.4087	21.711	21.411	21.4098	21.3152	21.5483	21.692	21.5049
TRIO	O75962	Triple functional domain protein	S	2455	1	SLGTLPLGKPRAGAASPLNSPLSSAVPSLGK	AGAAS(1)PLNS(1)PLSSAVPSLGK	1.98648e-121	280.1	280.1	1.7576	20.6349	20.9884	20.8165	21.0956	20.7452	21.0764	20.8579	20.6353	20.8258	21.1352	20.8731	20.7737
TRIO	O75962	Triple functional domain protein	S	2459	1	LPLGKPRAGAASPLNSPLSSAVPSLGKEPFP	AGAAS(1)PLNS(1)PLSSAVPSLGK	1.98648e-121	280.1	240.45	-0.079952	20.6349	20.9884	20.8165	21.0956	20.7452	21.0764	20.8579	20.6353	20.8258	21.1352	20.8731	20.7737
RBM10	P98175-2	RNA-binding protein 10	S	61	0.998771	REYGSQEGKHDYDDSSEEQSAEDSYEASPGS	HDY(0.002)DDS(0.999)S(0.999)EEQSAEDSYEASPGSETQR	2.17159e-109	279.94	250.83	3.1121	16.8485	16.8251	17.0299	17.4111	17.2723	17.9466	16.4484	17.5786	17.7858	17.2847	18.5758	17.1998
RBM10	P98175-2	RNA-binding protein 10	S	61	0.998771	REYGSQEGKHDYDDSSEEQSAEDSYEASPGS	HDY(0.002)DDS(0.999)S(0.999)EEQSAEDSYEASPGSETQR	2.17159e-109	279.94	250.83	3.1121	16.7342	16.1989	17.3095	17.3245	17.4809	17.7477	17.2472	17.3207	17.2126	17.4359	17.5296	17.7233
PGRMC1	O00264	Membrane-associated progesterone receptor component 1	S	181	0.999998	HVGKLLKEGEEPTVYSDEEEPKDESARKND_	EGEEPTVYS(1)DEEEPKDESAR	4.60088e-183	279.67	222.2	0.61149	17.7718	17.7558	18.5546	19.2158	18.8545	19.1385	19.5238	19.6761	19.5305	19.1	18.8902	18.7284
GLCCI1	Q86VQ1	Glucocorticoid-induced transcript 1 protein	S	105	0.999492	ASLGSLPGPGAARGPSPSSPTPPAAAAPAEQ	GPS(0.999)PS(0.045)S(0.956)PTPPAAAAPAEQAPR	1.74567e-105	279.67	219.96	5.5776	22.6642	23.2232	22.8466	23.0578	22.7252	22.7985	22.9284	22.6917	23.0063	22.7613	22.8507	23.019
GLCCI1	Q86VQ1	Glucocorticoid-induced transcript 1 protein	S	108	0.999923	GSLPGPGAARGPSPSSPTPPAAAAPAEQAPR	GPS(0.997)PS(0.003)S(1)PTPPAAAAPAEQAPR	1.74567e-105	279.67	279.67	4.2359	22.6642	23.2232	22.8466	23.0578	22.7252	22.7985	22.9284	22.6917	23.0063	22.7613	22.8507	23.019
ANKHD1	Q8IWZ3	Ankyrin repeat and KH domain-containing protein 1	S	101	1	TGGGGGASGSDEDEVSEVESFILDQEDLDNP	T(0.016)GGGGGAS(0.984)GS(1)DEDEVS(1)EVESFILDQEDLDNPVLK	2.61242e-138	279.44	279.44	1.0227	19.0224	19.2037	18.9605	18.9775	18.941	17.5727	19.2776	17.7766	18.4319	17.867	17.4396	18.4042
NEFM	P07197	Neurofilament medium polypeptide	S	837	1	GREEEKGVVTNGLDLSPADEKKGGDKSEEKV	GVVTNGLDLS(1)PADEK	2.3026e-105	279.33	240.17	-2.1284	18.2321	17.983	19.174	18.8986	18.8489	18.7068	17.7551	18.7862	19.1864	18.6803	18.8114	19.0017
IRS2	Q9Y4H2	Insulin receptor substrate 2	S	915	1	SLPSMHEYPLPPEPKSPGEYINIDFGEPGAR	S(1)PGEYINIDFGEPGAR	1.06404e-105	279.33	258.07	1.1745	19.2979	19.0906	19.3445	19.3682	19.2146	19.2516	19.5787	19.5248	19.2938	19.2367	19.4839	19.5161
NEDD1	Q8NHV4	Protein NEDD1	S	516	0.999005	AKLVTSGAESGNLNTSPSSNQTRNSEKFEKP	LVTSGAESGNLNT(0.001)S(0.999)PSSNQTR	8.35354e-207	279.05	240.01	-1.9061	20.1392	20.4113	20.1972	19.4714	20.2738	20.3736	19.7189	20.2521	20.3592	19.693	20.1801	19.8426
IWS1	Q96ST2	Protein IWS1 homolog	S	438	1	DAVSDKSGKREKTIASDSEEEAGKELSDKKN	TIAS(1)DS(1)EEEAGKELSDKK	1.92166e-127	279.05	222.2	3.5157	18.3644	18.3228	18.7706	18.0594	19.6953	19.5929	19.5667	19.3467	19.0357	18.56	18.5701	18.4571
IWS1	Q96ST2	Protein IWS1 homolog	S	440	1	VSDKSGKREKTIASDSEEEAGKELSDKKNEE	TIAS(1)DS(1)EEEAGKELSDK	1.92166e-127	279.05	265.63	1.7889	18.3644	18.3228	18.7706	18.0594	19.6953	19.5929	19.5667	19.3467	19.0357	18.56	18.5701	18.4571
TANC2	Q9HCD6	Protein TANC2	S	1442	1	LQTEARPSQGLPVIQSPPSSPPHRDSAYISS	PSQGLPVIQS(1)PPS(0.634)S(0.366)PPHR	4.92032e-114	279.05	249.33	-4.5273	20.9914	21.1257	14.575	21.1838	20.9699	21.016	21.2568	21.1057	20.5735	20.4845	20.7962	20.4865
TANC2	Q9HCD6	Protein TANC2	S	1446	0.974764	ARPSQGLPVIQSPPSSPPHRDSAYISSSPLG	PSQGLPVIQS(1)PPS(0.025)S(0.975)PPHR	4.92032e-114	279.05	276.56	-0.90535	20.4567	20.6766	19.7293	20.1796	15.4733	19.2799	19.8659	19.8992	19.2283	19.1762	19.9676	19.701
VDAC1	P21796	Voltage-dependent anion-selective channel protein 1	S	104	0.999996	DQLARGLKLTFDSSFSPNTGKKNAKIKTGYK	LTFDSSFS(1)PNTGK	2.50129e-69	278.73	278.73	0.65651	16.9331	17.0473	17.2386	17.194	17.0387	17.5247	17.3296	17.3379	17.5618	17.3176	17.1646	17.3964
CANX	P27824	Calnexin	S	583	1	EDRKPKAEEDEILNRSPRNRKPRRE______	AEEDEILNRS(1)PR	6.67738e-102	278.73	268.44	6.5559	22.174	19.9679	21.9768	19.3525	22.4108	22.5121	19.4866	21.4197	22.6299	19.8371	22.2724	21.358
C7orf50	Q9BRJ6	Uncharacterized protein C7orf50	S	175	1	VQKAEALMRELDEEGSDPPLPGRAQRIRQVL	ELDEEGS(1)DPPLPGR	1.59135e-87	278.73	42.495	0.5138	19.2057	19.7318	19.3204	19.594	18.7849	18.9728	19.7484	19.5577	19.402	19.7614	19.3563	19.5057
MAP1B	P46821	Microtubule-associated protein 1B;MAP1B heavy chain;MAP1 light chain LC1	S	1801	0.99925	PLTPRESSPLYSPTFSDSTSAVKEKTATCHS	ES(0.03)S(0.97)PLYS(1)PTFS(0.999)DS(0.001)TSAVK	3.69894e-114	278.64	220.03	1.228	19.5808	19.7903	19.3203	15.7018	19.8222	19.4241	19.2969	19.7997	19.4556	14.8871	15.6438	19.3465
MAP1B	P46821	Microtubule-associated protein 1B;MAP1B heavy chain;MAP1 light chain LC1	S	1801	0.99925	PLTPRESSPLYSPTFSDSTSAVKEKTATCHS	ES(0.03)S(0.97)PLYS(1)PTFS(0.999)DS(0.001)TSAVK	3.69894e-114	278.64	220.03	1.228	21.9046	13.0636	23.2267	23.3307	23.4018	23.2122	23.3823	23.0834	22.9776	23.3232	23.0802	22.9989
NFIB	O00712	Nuclear factor 1 B-type	S	328	0.999993	PTTMKKPEKPLFSSASPQDSSPRLSTFPQHH	KPEKPLFSSAS(1)PQDS(0.172)S(0.828)PR	2.12791e-56	278.57	215.4	8.6893	20.5672	20.4252	20.985	21.5978	21.0083	21.013	21.0381	20.4743	15.902	21.2823	21.3758	21.2326
NFIB	O00712	Nuclear factor 1 B-type	S	328	0.999993	PTTMKKPEKPLFSSASPQDSSPRLSTFPQHH	KPEKPLFSSAS(1)PQDS(0.172)S(0.828)PR	2.12791e-56	278.57	215.4	8.6893	20.0785	19.8941	19.8497	20.1492	20.1928	20.6252	19.9861	19.0815	20.4351	19.2874	20.3652	20.4512
TFG	Q92734	Protein TFG	S	197	1	MSAFGLTDDQVSGPPSAPAEDRSGTPDSIAS	NVMSAFGLTDDQVS(1)GPPS(1)APAEDR	1.19883e-108	278.34	165.87	0.36174	15.2243	15.5336	15.4037	15.3617	15.3515	15.025	15.1901	14.9507	15.5898	15.2897	14.9206	15.1312
ATP7A	Q04656	Copper-transporting ATPase 1	S	357	0.998683	LYRVSITSEVESTSNSPSSSSLQKIPLNVVS	VSITSEVES(0.964)T(0.032)S(0.005)NS(0.999)PS(0.001)SSSLQK	4.99343e-122	278.21	189.3	1.0748	14.3767	19.0613	14.1848	18.727	18.4183	18.4086	15.3401	18.8985	18.7427	18.6699	15.4579	18.4456
ATP7A	Q04656	Copper-transporting ATPase 1	S	357	0.998683	LYRVSITSEVESTSNSPSSSSLQKIPLNVVS	VSITSEVES(0.964)T(0.032)S(0.005)NS(0.999)PS(0.001)SSSLQK	4.99343e-122	278.21	189.3	1.0748	19.118	19.5414	19.2475	19.1814	18.84	19.4866	19.5498	19.1812	19.3414	19.4814	19.392	19.7341
ATP7A	Q04656	Copper-transporting ATPase 1	S	357	0.998683	LYRVSITSEVESTSNSPSSSSLQKIPLNVVS	VSITSEVES(0.964)T(0.032)S(0.005)NS(0.999)PS(0.001)SSSLQK	4.99343e-122	278.21	189.3	1.0748	14.7723	15.0988	14.5015	16.0055	13.5178	14.1781	17.4182	17.4595	17.516	15.0525	14.0926	14.7621
MCM3	P25205	DNA replication licensing factor MCM3	S	711	0.999998	QPDAKDGDSYDPYDFSDTEEEMPQVHTPKTA	DGDSYDPYDFS(1)DT(1)EEEMPQVHT(1)PK	3.44188e-178	277.96	202.26	-0.0095307	14.3643	17.5341	17.6136	18.1828	18.1624	18.1013	17.7037	16.3676	15.0411	18.3537	18.4849	18.4236
MCM3	P25205	DNA replication licensing factor MCM3	S	711	0.999998	QPDAKDGDSYDPYDFSDTEEEMPQVHTPKTA	DGDSYDPYDFS(1)DT(1)EEEMPQVHT(1)PK	3.44188e-178	277.96	202.26	-0.0095307	19.8198	20.1518	16.7033	20.7609	20.9704	21.0145	20.4701	20.3953	20.5906	20.5176	20.2847	19.0191
MCM3	P25205	DNA replication licensing factor MCM3	S	711	0.999998	QPDAKDGDSYDPYDFSDTEEEMPQVHTPKTA	DGDSYDPYDFS(1)DT(1)EEEMPQVHT(1)PK	3.44188e-178	277.96	202.26	-0.0095307	19.3831	19.5255	19.602	20.3316	20.3902	20.3672	19.9942	20.3172	20.1121	20.0679	19.9233	19.8782
UHRF1	Q96T88	E3 ubiquitin-protein ligase UHRF1	S	91	0.997928	SLVLPHSTKERDSELSDTDSGCCLGQSESDK	DSELS(0.998)DT(0.002)DSGCCLGQSESDK	6.36068e-85	277.91	145.34	4.4871	17.7812	18.1872	17.6965	14.5079	18.4035	18.3316	15.6423	17.5158	18.2387	17.1388	18.1043	9.95322
FGFR1OP	O95684	FGFR1 oncogene partner	S	156	1	GPTTGEGALDLSDVHSPPKSPEGKTSAQTTP	EKGPTTGEGALDLSDVHS(1)PPKS(1)PEGK	3.607e-149	277.51	236.01	1.8121	18.2496	17.8937	18.0163	18.5462	18.2125	18.6048	18.4776	17.9047	18.3617	18.238	18.2245	18.2887
FGFR1OP	O95684	FGFR1 oncogene partner	S	160	1	GEGALDLSDVHSPPKSPEGKTSAQTTPSKIP	EKGPTTGEGALDLSDVHS(1)PPKS(1)PEGK	3.607e-149	277.51	236.01	1.8121	18.2496	17.8937	18.0163	18.5462	18.2125	18.6048	18.4776	17.9047	18.3617	18.238	18.2245	18.2887
DIDO1	Q9BTC0	Death-inducer obliterator 1	S	805	1	KKTAPRQEAIPDLEDSPPVSDSEEQQESARA	QEAIPDLEDS(1)PPVS(0.32)DS(0.68)EEQQESAR	2.87858e-200	277.51	277.51	-0.43869	21.2144	21.5687	19.4084	19.1325	20.2063	19.2312	20.7998	19.1963	19.3011	20.171	19.9742	20.2896
DIDO1	Q9BTC0	Death-inducer obliterator 1	S	811	0.95433	QEAIPDLEDSPPVSDSEEQQESARAVPEKST	QEAIPDLEDS(1)PPVS(0.046)DS(0.954)EEQQESAR	2.87858e-200	277.51	188.68	1.0438	21.2144	21.5687	14.816	15.8937	20.2063	13.5837	20.7998	19.1963	19.3011	20.171	19.9742	20.2896
PRRT4	C9JH25	Proline-rich transmembrane protein 4	S	891	1	LQEQFLDACRQIDELSVGSDTIDL_______	QIDELS(1)VGS(1)DT(1)IDL	2.57459e-85	277.18	111.75	-1.1967	18.0715	17.6915	18.0067	18.0393	17.9834	17.8959	18.0943	17.7832	17.5073	17.6386	17.5038	17.3135
PRRT4	C9JH25	Proline-rich transmembrane protein 4	S	894	1	QFLDACRQIDELSVGSDTIDL__________	QIDELS(1)VGS(1)DT(1)IDL	2.57459e-85	277.18	111.75	-1.1967	18.0715	17.6915	18.0067	18.0393	17.9834	17.8959	18.0943	17.7832	17.5073	17.6386	17.5038	17.3135
UBXN7	O94888	UBX domain-containing protein 7	S	288	1	KKCARSESLIDASEDSQLEAAIRASLQETHF	SESLIDAS(1)EDS(1)QLEAAIR	2.02157e-175	277.1	150.54	0.24009	19.6773	18.363	18.9374	19.2186	19.1185	19.2197	17.3283	17.9359	17.7285	17.7011	17.6733	17.8472
UBXN7	O94888	UBX domain-containing protein 7	S	288	1	KKCARSESLIDASEDSQLEAAIRASLQETHF	SESLIDAS(1)EDS(1)QLEAAIR	2.02157e-175	277.1	150.54	0.24009	17.8248	16.81	17.4335	17.6152	17.4827	17.523	16.0671	16.2075	15.8876	15.8467	15.7765	15.8331
APBA1	Q02410	Amyloid beta A4 precursor protein-binding family A member 1	S	80	0.998608	GQEEEERGECLARSASTESGFHNHTDTAEGD	SAS(0.999)T(0.001)ES(1)GFHNHTDTAEGDVIAAAR	2.70845e-92	277.05	277.05	4.0081	19.2588	19.5658	19.5498	19.4887	19.4125	19.205	19.1459	19.3361	19.146	19.1939	19.4245	19.4614
APBA1	Q02410	Amyloid beta A4 precursor protein-binding family A member 1	S	83	1	EEERGECLARSASTESGFHNHTDTAEGDVIA	SAS(0.999)T(0.001)ES(1)GFHNHTDTAEGDVIAAAR	2.70845e-92	277.05	277.05	4.0081	19.2588	19.5658	19.5498	19.4887	19.4125	19.205	19.1459	19.3361	19.146	19.1939	19.4245	19.4614
KAT7	O95251-4	Histone acetyltransferase KAT7	S	100	0.963537	TPVTPKKYPLRQTRSSGSETEQVVDFSDRET	S(0.038)S(0.964)GS(0.998)ETEQVVDFSDR	9.35063e-124	276.42	150.11	-0.7857	15.3974	15.442	14.2649	15.1337	16.2823	15.4545	15.0554	14.5282	15.46	16.4071	16.5608	16.8015
PDLIM4	P50479	PDZ and LIM domain protein 4	S	112	0.999998	AQAHRIHIDPEIQDGSPTTSRRPSGTGTGPE	IHIDPEIQDGS(1)PTTSR	5.68656e-59	276.42	276.42	2.5926	19.5712	19.4424	19.7091	19.9741	20.0297	19.8325	19.8568	20.0305	19.9372	19.9532	19.7585	19.5753
KAT7	O95251-4	Histone acetyltransferase KAT7	S	100	0.963537	TPVTPKKYPLRQTRSSGSETEQVVDFSDRET	S(0.038)S(0.964)GS(0.998)ETEQVVDFSDR	9.35063e-124	276.42	150.11	-0.7857	16.5549	16.5073	17.0968	16.9782	16.8635	16.79	16.3351	16.4422	16.6802	16.353	16.8147	16.6788
KAT7	O95251-4	Histone acetyltransferase KAT7	S	100	0.963537	TPVTPKKYPLRQTRSSGSETEQVVDFSDRET	S(0.038)S(0.964)GS(0.998)ETEQVVDFSDR	9.35063e-124	276.42	150.11	-0.7857	15.1722	17.994	15.631	14.1311	12.6197	18.5958	18.6535	18.3624	18.154	14.2762	17.7422	17.57
RSL1D1	O76021	Ribosomal L1 domain-containing protein 1	S	361	0.999999	KKRGRGKAQVKATNESEDEIPQLVPIGKKTP	ATNES(1)EDEIPQLVPIGK	6.0762e-92	275.96	224.9	-0.35646	21.6285	21.6653	21.694	21.9187	21.5024	21.6304	21.7254	21.9077	21.8457	21.7012	21.6099	21.5616
FAM134A	Q8NC44	Protein FAM134A	S	281	1	KNAPPGGDEPLAETESESEAELAGFSPVVDV	NAPPGGDEPLAET(1)ES(1)ES(1)EAELAGFSPVVDVK	3.04303e-100	275.89	275.89	3.893	13.9609	14.6431	18.2357	17.9715	17.5088	14.8542	16.4011	13.3939	18.0109	18.2697	18.4715	18.4733
FAM134A	Q8NC44	Protein FAM134A	T	279	1	QGKNAPPGGDEPLAETESESEAELAGFSPVV	NAPPGGDEPLAET(1)ES(1)ES(1)EAELAGFSPVVDVK	3.04303e-100	275.89	220.14	0.87386	15.5995	14.7507	18.2357	17.9715	17.5088	14.9015	14.3617	15.1943	18.0109	18.2697	18.4715	18.4733
FAM134A	Q8NC44	Protein FAM134A	S	281	1	KNAPPGGDEPLAETESESEAELAGFSPVVDV	NAPPGGDEPLAET(1)ES(1)ES(1)EAELAGFSPVVDVK	3.04303e-100	275.89	275.89	3.893	20.226	19.9876	19.598	19.9468	19.5119	20.0854	19.869	20.127	19.7286	20.307	18.7388	19.7068
FAM134A	Q8NC44	Protein FAM134A	S	283	1	APPGGDEPLAETESESEAELAGFSPVVDVKK	NAPPGGDEPLAET(1)ES(1)ES(1)EAELAGFSPVVDVK	3.04303e-100	275.89	251.45	-0.79807	20.226	19.9876	19.598	19.9468	19.5119	20.0854	19.869	20.127	19.7286	20.307	18.7388	19.7068
FAM134A	Q8NC44	Protein FAM134A	T	279	1	QGKNAPPGGDEPLAETESESEAELAGFSPVV	NAPPGGDEPLAET(1)ES(1)ES(1)EAELAGFSPVVDVK	3.04303e-100	275.89	220.14	0.87386	20.226	19.9876	19.598	19.9468	19.5119	20.0854	19.869	20.127	19.7286	20.307	18.7388	19.7068
UPF1	Q92900	Regulator of nonsense transcripts 1	S	1107	1	SYLGDEFKSQIDVALSQDSTYQGERAYQHGG	SQIDVALS(1)QDS(0.928)T(0.072)YQGER	8.51147e-92	275.84	255.56	-0.53923	18.7741	18.832	18.9684	18.841	18.8971	18.8955	13.3887	16.7822	18.3872	18.8484	18.8895	18.7608
UPF1	Q92900	Regulator of nonsense transcripts 1	S	1107	1	SYLGDEFKSQIDVALSQDSTYQGERAYQHGG	SQIDVALS(1)QDS(0.928)T(0.072)YQGER	8.51147e-92	275.84	255.56	-0.53923	20.1863	20.4257	20.2353	19.7497	20.3929	20.3299	19.7843	20.0372	20.3055	19.9966	20.6399	20.6657
UPF1	Q92900	Regulator of nonsense transcripts 1	S	1110	0.990682	GDEFKSQIDVALSQDSTYQGERAYQHGGVTG	SQIDVALS(1)QDS(0.991)T(0.009)YQGER	8.51147e-92	275.84	275.84	-1.0764	20.1863	20.4257	20.2353	19.7497	20.3929	20.3299	19.7843	20.0372	20.3055	19.9966	20.6399	20.6657
BAP1	Q92560	Ubiquitin carboxyl-terminal hydrolase BAP1	S	583	0.997751	GVLSPLALTEGGKGSSPSIRPIQGSQGSSSP	GS(0.002)S(0.998)PS(0.001)IRPIQGSQGS(0.148)S(0.696)S(0.155)PVEK	4.64804e-77	275.78	275.78	-1.0937	17.2648	17.6821	17.4958	17.9204	16.9236	17.8888	18.1763	17.6574	17.6406	17.9055	17.0165	16.9665
MED1	Q15648	Mediator of RNA polymerase II transcription subunit 1	S	774	0.999608	PQPSIQRMVRLSSSDSIGPDVTDILSDIAEE	LS(0.004)S(0.221)S(0.775)DS(1)IGPDVTDILSDIAEEASK	6.1534e-149	275.5	133.81	0.47086	18.5463	18.6809	18.3939	18.4826	18.2857	18.2823	18.3481	18.2728	18.3193	18.2851	18.0715	18.137
MED1	Q15648	Mediator of RNA polymerase II transcription subunit 1	S	770	0.979728	PVPHPQPSIQRMVRLSSSDSIGPDVTDILSD	MVRLS(0.98)S(0.749)S(0.346)DS(0.925)IGPDVTDILSDIAEEASK	6.1534e-149	275.5	227.35	0.14822	16.9466	17.747	17.2599	17.2567	16.903	16.6835	16.832	17.0636	17.0757	17.3256	17.2074	17.0597
MED1	Q15648	Mediator of RNA polymerase II transcription subunit 1	S	771	0.942882	VPHPQPSIQRMVRLSSSDSIGPDVTDILSDI	LS(0.019)S(0.943)S(0.041)DS(0.997)IGPDVTDILSDIAEEASK	6.1534e-149	275.5	158.87	0.48909	16.9466	17.747	17.2599	17.2567	16.903	16.6835	16.832	17.0636	17.0757	17.3256	17.2074	17.0597
MED1	Q15648	Mediator of RNA polymerase II transcription subunit 1	S	772	0.79685	PHPQPSIQRMVRLSSSDSIGPDVTDILSDIA	MVRLS(0.77)S(0.797)S(0.797)DS(0.627)IGPDVT(0.018)DILS(0.986)DIAEEAS(0.006)K	6.1534e-149	275.5	41.825	-0.48418	17.5445	17.7266	17.0167	15.624	16.7555	16.6114	17.2006	16.7098	16.4248	16.584	16.2859	16.1242
MED1	Q15648	Mediator of RNA polymerase II transcription subunit 1	S	774	0.999608	PQPSIQRMVRLSSSDSIGPDVTDILSDIAEE	LS(0.004)S(0.221)S(0.775)DS(1)IGPDVTDILSDIAEEASK	6.1534e-149	275.5	133.81	0.47086	16.9466	17.747	17.2599	17.2567	16.903	16.6835	16.832	17.0636	17.0757	17.3256	17.2074	17.0597
CSNK2B	P67870	Casein kinase II subunit beta	S	2	0.999998	______________MSSSEEVSWISWFCGLR	S(1)S(1)S(1)EEVSWISWFCGLR	9.83963e-73	275.23	125.14	-1.0961	15.4545	18.5869	17.8334	18.2774	18.1875	15.0471	18.1926	18.3929	18.6676	13.9449	19.0956	18.9882
CSNK2B	P67870	Casein kinase II subunit beta	S	3	0.999999	_____________MSSSEEVSWISWFCGLRG	S(1)S(1)S(1)EEVSWISWFCGLR	9.83963e-73	275.23	125.14	-1.0961	17.3946	18.5869	17.8334	18.2774	18.1875	17.8956	18.1926	18.3929	18.6676	19.4031	19.0956	18.9882
DBN1	Q16643	Drebrin	T	343	0.822868	MAPTPIPTRSPSDSSTASTPVAEQIERALDE	MAPTPIPT(0.209)RS(0.808)PS(0.808)DS(0.65)S(0.65)T(0.823)AS(0.034)T(0.018)PVAEQIER	1.90495e-113	275.19	67.607	1.0447	12.5255	15.5486	13.231	19.3207	13.913	14.9522	17.9852	15.1252	15.3934	18.3409	19.6442	19.5772
SMARCA4	P51532	Transcription activator BRG1	S	610	0.993667	QTPAIGPDGEPLDETSQMSDLPVKVIHVESG	KAENAEGQTPAIGPDGEPLDET(0.006)S(0.994)QMS(1)DLPVK	1.26758e-187	275.03	275.03	1.0329	18.3132	18.1726	17.9496	17.8033	18.6685	18.5749	15.012	18.2095	18.2527	16.8438	17.2442	17.1637
SMARCA4	P51532	Transcription activator BRG1	S	613	0.999987	AIGPDGEPLDETSQMSDLPVKVIHVESGKIL	KAENAEGQTPAIGPDGEPLDET(0.006)S(0.994)QMS(1)DLPVK	1.26758e-187	275.03	275.03	1.0329	20.6532	20.425	20.6299	20.4615	20.9007	20.5727	20.062	20.6054	20.6446	13.9253	19.9783	20.0708
CHGB	P05060	Secretogranin-1;PE-11;GAWK peptide;CCB peptide	S	182	1	EEEGENYQKGERGEDSSEEKHLEEPGETQNA	GEDS(1)S(1)EEKHLEEPGETQNAFLNER	8.12073e-149	274.65	274.65	-0.54504	22.0059	21.7654	22.3348	21.9114	22.1181	21.8379	21.8541	21.9557	21.6683	21.7253	22.036	21.8738
CHGB	P05060	Secretogranin-1;PE-11;GAWK peptide;CCB peptide	S	183	1	EEGENYQKGERGEDSSEEKHLEEPGETQNAF	GEDS(1)S(1)EEKHLEEPGETQNAFLNER	8.12073e-149	274.65	270.72	1.333	22.0059	21.7654	22.3348	21.9114	22.1181	21.8379	21.8541	21.9557	21.6683	21.7253	22.036	21.8738
ELAC2	Q9BQ52	Zinc phosphodiesterase ELAC protein 2	S	208	0.999851	KHQPWQSPERPLSRLSPERSSDSESNENEPH	LS(1)PERS(0.364)S(0.631)DS(0.005)ESNENEPHLPHGVSQR	2.90776e-93	274.65	274.65	1.4864	17.9898	18.4059	17.7313	18.8197	18.8064	18.3621	18.8205	18.7464	18.2874	18.4327	17.8561	17.9211
ROCK2	O75116	Rho-associated protein kinase 2	S	1134	0.990769	LRSQLQALHIGLDSSSIGSGPGDAEADDGFP	SQLQALHIGLDS(0.001)S(0.009)S(0.991)IGS(1)GPGDAEADDGFPESR	7.99253e-163	274.42	243.45	-0.5173	14.0665	13.4618	19.9107	20.7684	20.7131	20.7784	20.8548	20.9283	20.8626	20.9983	20.8332	20.8398
ROCK2	O75116	Rho-associated protein kinase 2	S	1137	1	QLQALHIGLDSSSIGSGPGDAEADDGFPESR	SQLQALHIGLDS(0.001)S(0.009)S(0.991)IGS(1)GPGDAEADDGFPESR	7.99253e-163	274.42	243.45	-0.5173	19.9316	20.2455	19.9107	20.7684	20.7131	20.7784	20.8548	20.9283	20.8626	20.9983	20.8332	20.8398
MAP1B	P46821	Microtubule-associated protein 1B;MAP1B heavy chain;MAP1 light chain LC1	S	1412	0.999975	PLRSPPLIGSESAYESFLSADDKASGRGAES	VLS(1)PLRS(1)PPLIGSESAYES(1)FLSADDK	6.43272e-171	274.42	274.42	-1.2433	17.6868	18.43	17.9663	18.0053	18.2639	18.3204	17.9211	17.9707	17.8559	17.8373	18.8522	18.3005
MGRN1	O60291	E3 ubiquitin-protein ligase MGRN1	S	524	1	QGTRAASIENVLQDSSPEHCGRGPPADIYLP	AASIENVLQDS(1)S(1)PEHCGR	1.22951e-68	274.17	229.08	-1.1898	17.9512	18.1082	18.1915	18.5496	18.3293	18.342	18.5812	18.5791	18.4948	18.5043	18.2265	18.1814
MGRN1	O60291	E3 ubiquitin-protein ligase MGRN1	S	524	1	QGTRAASIENVLQDSSPEHCGRGPPADIYLP	AASIENVLQDS(1)S(1)PEHCGR	1.22951e-68	274.17	229.08	-1.1898	16.921	16.865	17.2593	17.5772	17.5952	17.6202	17.9981	17.7898	17.6505	17.7247	17.3768	17.3703
THRAP3	Q9Y2W1	Thyroid hormone receptor-associated protein 3	S	939	0.981186	HDKFSGEEGEIEDDESGTENREEKDNIQPTT	WAHDKFS(1)GEEGEIEDDES(0.981)GT(0.019)ENR	7.53848e-144	274.1	131.08	-2.5535	20.5388	21.2369	20.5145	19.812	20.7551	20.4767	20.0747	20.6975	20.4911	21.0744	21.111	21.2186
THRAP3	Q9Y2W1	Thyroid hormone receptor-associated protein 3	S	939	0.981186	HDKFSGEEGEIEDDESGTENREEKDNIQPTT	WAHDKFS(1)GEEGEIEDDES(0.981)GT(0.019)ENR	7.53848e-144	274.1	131.08	-2.5535	17.3967	17.6708	17.6976	17.76	18.2874	17.7254	17.651	18.051	17.9701	18.0864	17.9333	18.0387
ATRX	P46100	Transcriptional regulator ATRX	S	729	1	NKLPKSKQSETVDQNSDSDEMLAILKEVSRM	QSETVDQNS(1)DS(1)DEMLAILK	1.90344e-175	273.74	237.76	-0.11392	19.0146	19.0139	18.9976	19.2565	19.1092	19.0451	18.905	19.2953	19.151	19.3506	19.2526	19.2589
UNK	Q9C0B0	RING finger protein unkempt homolog	S	385	0.999999	LCRNSSLGSPSNLCGSPPGSIRKPPNLEGIV	NSS(0.002)LGS(0.997)PS(0.001)NLCGS(1)PPGSIR	9.2871e-135	273.74	211.65	-1.3048	20.2923	20.3647	20.5937	20.7749	20.5159	20.3507	20.7046	20.6257	20.7694	20.5499	20.4848	20.6291
ATRX	P46100	Transcriptional regulator ATRX	S	729	1	NKLPKSKQSETVDQNSDSDEMLAILKEVSRM	QSETVDQNS(1)DS(1)DEMLAILK	1.90344e-175	273.74	237.76	-0.11392	20.8165	21.136	21.0986	21.2515	21.2943	21.1428	21.2579	21.2304	21.1229	21.2177	20.9694	20.8454
UNK	Q9C0B0	RING finger protein unkempt homolog	S	385	0.999999	LCRNSSLGSPSNLCGSPPGSIRKPPNLEGIV	NSS(0.002)LGS(0.997)PS(0.001)NLCGS(1)PPGSIR	9.2871e-135	273.74	211.65	-1.3048	19.6337	19.4298	19.7481	19.9859	19.9897	20.1847	20.4357	14.8173	20.4547	20.1768	20.0785	19.9985
PPFIA2	O75334	Liprin-alpha-2	S	257	0.999999	LEGMEPGQKVHEKRLSNGSIDSTDETSQIVE	RLS(1)NGS(1)IDS(0.607)T(0.393)DETSQIVELQELLEK	1.69369e-93	273.67	273.67	-3.0858	13.3945	13.9262	12.6854	12.6239	15.047	14.0861	12.5173	14.4115	13.535	14.4459	13.7876	14.6061
PPFIA2	O75334	Liprin-alpha-2	S	260	0.999974	MEPGQKVHEKRLSNGSIDSTDETSQIVELQE	RLS(1)NGS(1)IDS(0.607)T(0.393)DETSQIVELQELLEK	1.69369e-93	273.67	273.67	-3.0858	13.3945	13.9262	15.6914	12.6239	14.109	14.0861	12.5173	14.4115	13.535	16.0223	14.1543	16.354
SP4	Q02446	Transcription factor Sp4	S	770	0.999762	LGSPRIVTVAAISQDSNPATPNVSTNMEEF_	IVTVAAISQDS(1)NPAT(1)PNVSTNMEEF	6.55332e-201	273.48	124.69	1.2951	18.7646	18.738	18.8028	18.6617	18.7188	18.6366	18.0511	18.5028	18.2946	18.2531	18.01	18.0851
SP4	Q02446	Transcription factor Sp4	T	774	1	RIVTVAAISQDSNPATPNVSTNMEEF_____	IVTVAAIS(0.005)QDS(0.995)NPAT(1)PNVSTNMEEF	6.55332e-201	273.48	273.48	0.56517	12.4387	14.3668	15.8492	15.4875	17.5768	15.7405	16.4121	16.7462	16.6509	16.5116	16.8068	15.3445
SP4	Q02446	Transcription factor Sp4	S	770	0.999762	LGSPRIVTVAAISQDSNPATPNVSTNMEEF_	IVTVAAISQDS(1)NPAT(1)PNVSTNMEEF	6.55332e-201	273.48	124.69	1.2951	19.3144	18.1345	19.3853	18.6903	19.278	19.269	17.9369	19.4227	19.3573	18.4379	18.9959	18.7929
SP4	Q02446	Transcription factor Sp4	T	774	1	RIVTVAAISQDSNPATPNVSTNMEEF_____	IVTVAAIS(0.005)QDS(0.995)NPAT(1)PNVSTNMEEF	6.55332e-201	273.48	273.48	0.56517	19.3144	18.1345	19.3853	18.6903	19.278	19.269	17.9369	19.4227	19.3573	18.4379	18.9959	18.7929
RACGAP1	Q9H0H5	Rac GTPase-activating protein 1	S	203	1	RQFVDGPPGPVKKTRSIGSAVDQGNESIVAK	S(1)IGS(1)AVDQGNESIVAK	3.02835e-89	273.43	128.39	1.7553	15.1594	14.626	15.3084	15.5184	15.219	15.0558	15.069	15.4109	15.0179	14.9407	14.9325	14.8396
RACGAP1	Q9H0H5	Rac GTPase-activating protein 1	S	203	1	RQFVDGPPGPVKKTRSIGSAVDQGNESIVAK	S(1)IGS(1)AVDQGNESIVAK	3.02835e-89	273.43	128.39	1.7553	14.9243	14.7102	16.852	14.5791	16.3264	15.3983	16.6506	15.2746	14.992	13.7173	15.5272	14.4021
PFDN4	Q9NQP4	Prefoldin subunit 4	S	125	1	RVLADLKVQLYAKFGSNINLEADES______	FGS(1)NINLEADES	2.72107e-85	273.34	187.47	-0.31416	15.3632	14.8637	15.2484	15.1389	15.3264	15.1258	14.7261	15.0792	15.2064	14.9505	14.455	15.1253
SPAG9	O60271	C-Jun-amino-terminal kinase-interacting protein 4	S	388	1	KAFDRNTESLFEELSSAGSGLIGDVDEGADL	NTESLFEELS(1)S(1)AGS(1)GLIGDVDEGADLLGMGR	1.34285e-188	273.34	216.56	3.2072	15.1667	16.3995	12.8963	13.4439	15.8092	13.9997	16.6396	13.6331	13.8134	13.269	13.2511	13.5695
SPAG9	O60271	C-Jun-amino-terminal kinase-interacting protein 4	S	391	1	DRNTESLFEELSSAGSGLIGDVDEGADLLGM	NTESLFEELS(1)S(1)AGS(1)GLIGDVDEGADLLGMGR	1.34285e-188	273.34	216.56	3.2072	13.451	13.5456	12.8963	13.4439	14.3199	13.9997	15.0415	13.6331	13.8134	13.269	13.2511	13.5695
SPAG9	O60271	C-Jun-amino-terminal kinase-interacting protein 4	S	387	1	NKAFDRNTESLFEELSSAGSGLIGDVDEGAD	NTESLFEELS(1)S(1)AGS(1)GLIGDVDEGADLLGMGR	1.34285e-188	273.34	216.56	3.2072	18.1937	18.072	15.6767	17.7741	17.2779	17.2915	18.1506	16.9838	16.9887	17.4256	16.6726	16.7848
SPAG9	O60271	C-Jun-amino-terminal kinase-interacting protein 4	S	388	1	KAFDRNTESLFEELSSAGSGLIGDVDEGADL	NTESLFEELS(1)S(1)AGS(1)GLIGDVDEGADLLGMGR	1.34285e-188	273.34	216.56	3.2072	18.1937	18.072	13.5083	17.7741	17.2779	17.2915	18.1506	16.9838	16.9887	17.4256	16.6726	16.7848
SPAG9	O60271	C-Jun-amino-terminal kinase-interacting protein 4	S	391	1	DRNTESLFEELSSAGSGLIGDVDEGADLLGM	NTESLFEELS(1)S(1)AGS(1)GLIGDVDEGADLLGMGR	1.34285e-188	273.34	216.56	3.2072	18.1937	18.072	12.8915	17.7741	17.2779	17.2915	18.1506	16.9838	16.9887	17.4256	16.6726	16.7848
HDAC2	Q92769	Histone deacetylase 2	S	422	1	SIRASDKRIACDEEFSDSEDEGEGGRRNVAD	RIACDEEFS(1)DS(1)EDEGEGGRR	6.65628e-97	273.32	93.61	3.6126	20.228	20.9981	19.3439	17.9221	20.6934	19.9584	20.4984	21.0667	19.8755	19.8622	19.4369	18.4223
HDAC2	Q92769	Histone deacetylase 2	S	424	1	RASDKRIACDEEFSDSEDEGEGGRRNVADHK	RIACDEEFS(1)DS(1)EDEGEGGRR	6.65628e-97	273.32	93.61	3.6126	20.228	20.9981	19.3439	17.9221	20.6934	19.9584	20.4984	21.0667	19.8755	19.8622	19.4369	18.4223
PTMA	P06454	Prothymosin alpha;Prothymosin alpha, N-terminally processed;Thymosin alpha-1	S	9	0.994699	_______MSDAAVDTSSEITTKDLKEKKEVV	SDAAVDT(0.001)S(0.995)S(0.004)EITTK	1.26045e-85	272.81	238.01	5.1304	20.231	19.4975	20.2559	20.1481	20.5914	19.9502	19.7452	20.153	19.8833	14.6184	20.1822	19.8829
LIMCH1	Q9UPQ0	LIM and calponin homology domains-containing protein 1	S	718	1	GKVELVLSQKVVKPKSPEPEATLTFPFLDKM	S(1)PEPEATLTFPFLDK	4.20675e-124	272.81	254.38	0.058076	18.6776	18.4704	18.9957	18.49	18.6373	18.2059	18.394	18.2606	18.3481	18.6422	18.3873	18.4297
PTMA	P06454	Prothymosin alpha;Prothymosin alpha, N-terminally processed;Thymosin alpha-1	S	9	0.994699	_______MSDAAVDTSSEITTKDLKEKKEVV	SDAAVDT(0.001)S(0.995)S(0.004)EITTK	1.26045e-85	272.81	238.01	5.1304	16.1847	15.8057	15.0661	14.9947	16.2867	15.8787	17.8992	17.8279	15.2833	16.3657	15.5376	15.5475
SPIRE1	Q08AE8	Protein spire homolog 1	S	464	1	QRKKLLRAPTLAELDSSESEEETLHKSTSSS	APTLAELDS(1)S(1)ES(1)EEETLHK	6.99751e-57	272.63	272.09	-0.57202	14.8215	14.9207	14.3999	15.4178	14.7133	15.1795	15.3487	14.7055	14.7024	15.1384	13.8498	16.4163
SPIRE1	Q08AE8	Protein spire homolog 1	S	465	1	RKKLLRAPTLAELDSSESEEETLHKSTSSSS	APTLAELDS(1)S(1)ES(1)EEETLHK	6.99751e-57	272.63	272.09	-0.57202	14.8215	14.9207	14.3999	15.4178	14.7133	15.1795	15.3487	14.7055	14.7024	15.1384	13.8498	12.58
SPIRE1	Q08AE8	Protein spire homolog 1	S	464	1	QRKKLLRAPTLAELDSSESEEETLHKSTSSS	APTLAELDS(1)S(1)ES(1)EEETLHK	6.99751e-57	272.63	272.09	-0.57202	17.9236	18.124	17.7834	18.3651	18.4072	18.7922	18.6856	18.4768	18.419	18.3073	18.0077	18.2686
SPIRE1	Q08AE8	Protein spire homolog 1	S	465	1	RKKLLRAPTLAELDSSESEEETLHKSTSSSS	APTLAELDS(1)S(1)ES(1)EEETLHK	6.99751e-57	272.63	272.09	-0.57202	17.9236	18.124	17.7834	18.3651	18.4072	18.7922	18.6856	18.4768	18.419	18.3073	18.0077	18.2686
SPIRE1	Q08AE8	Protein spire homolog 1	S	467	1	KLLRAPTLAELDSSESEEETLHKSTSSSSVS	APTLAELDS(1)S(1)ES(1)EEETLHK	6.99751e-57	272.63	272.63	4.5017	17.9236	18.124	17.7834	18.3651	18.4072	18.7922	18.6856	18.4768	18.419	18.3073	18.0077	18.2686
MARK3	P27448	MAP/microtubule affinity-regulating kinase 3	S	378	0.964133	LLGRKSSELDASDSSSSSNLSLAKVRPSSDL	SSELDASDSS(0.021)S(0.964)S(0.014)S(0.001)NLSLAK	1.19072e-114	272.42	181.84	0.27472	17.2725	17.1241	15.2736	17.5007	17.5121	13.904	17.2395	17.5489	17.5315	17.4721	17.4072	13.5036
MARK3	P27448	MAP/microtubule affinity-regulating kinase 3	S	378	0.964133	LLGRKSSELDASDSSSSSNLSLAKVRPSSDL	SSELDASDSS(0.021)S(0.964)S(0.014)S(0.001)NLSLAK	1.19072e-114	272.42	181.84	0.27472	17.301	17.6271	14.5643	14.8122	15.5666	15.0399	15.5668	17.5185	14.6519	15.2224	15.2322	15.0036
GPSM1	Q86YR5	G-protein-signaling modulator 1	S	493	1	VRVHVPRTSIPRAPSSDEECFFDLLTKFQSS	APS(1)S(1)DEECFFDLLTK	8.0235e-124	272.05	171.03	0.054871	18.3497	18.4264	18.4664	18.4964	18.2727	18.2575	18.4156	18.227	18.1991	18.1716	18.0664	18.0015
HN1	Q9UK76	Hematological and neurological expressed 1 protein;Hematological and neurological expressed 1 protein, N-terminally processed	S	87	0.999682	GGREDLESSGLQRRNSSEASSGDFLDLKGEG	RNS(1)SEASSGDFLDLK	1.35089e-69	271.97	217.82	-0.65175	16.8704	15.9724	17.1017	16.9177	17.0564	16.7906	16.6661	16.6867	16.6949	16.5806	16.8966	16.8521
HN1	Q9UK76	Hematological and neurological expressed 1 protein;Hematological and neurological expressed 1 protein, N-terminally processed	S	87	0.999682	GGREDLESSGLQRRNSSEASSGDFLDLKGEG	RNS(1)SEASSGDFLDLK	1.35089e-69	271.97	217.82	-0.65175	16.1042	15.0345	14.7477	16.2724	14.6174	15.2731	12.2681	14.1942	14.7235	14.6196	15.4868	15.1479
NPM1	P06748	Nucleophosmin	S	70	1	DELHIVEAEAMNYEGSPIKVTLATLKMSVQP	DELHIVEAEAMNYEGS(1)PIK	2.99102e-82	271.8	252.02	-3.5673	17.7824	18.2403	17.8597	18.3713	18.7253	18.4445	18.8442	18.7539	19.0703	19.4867	19.1437	19.1759
ACBD5	Q5T8D3-3	Acyl-CoA-binding domain-containing protein 5	S	191	1	KTVNGKAESSDSGAESEEEEAQEEVKGAEQS	AES(1)S(1)DS(1)GAES(1)EEEEAQEEVK	5.28043e-160	271.38	43.865	-2.9636	19.8315	19.524	19.4306	17.9256	19.6388	18.7322	19.7801	18.6183	19.0059	19.9233	19.5712	19.4067
RALBP1	Q15311	RalA-binding protein 1	S	92	1	KKEKRTEGYAAFQEDSSGDEAESPSKMKRSK	RTEGYAAFQEDS(1)S(1)GDEAESPSK	3.95595e-73	271.36	271.36	3.8031	17.8228	18.4654	18.3901	18.701	19.0243	18.9596	19.0937	19.0763	18.8586	18.7714	18.6816	18.5295
RALBP1	Q15311	RalA-binding protein 1	S	93	1	KEKRTEGYAAFQEDSSGDEAESPSKMKRSKG	RTEGYAAFQEDS(1)S(1)GDEAESPSK	3.95595e-73	271.36	271.36	3.8031	17.8228	18.4654	18.3901	18.701	19.0243	18.9596	19.0937	19.0763	18.8586	18.7714	18.6816	18.5295
DCLK1	O15075	Serine/threonine-protein kinase DCLK1	S	305	0.999259	SSRRSTTKSPGPSRRSKSPASTSSVNGTPGS	S(0.999)KS(0.996)PAS(0.004)T(0.001)SSVNGTPGSQLSTPR	1.3115e-60	271.2	108.89	2.3122	18.5118	15.3273	15.4721	18.356	18.176	17.9332	18.4856	18.1753	17.7697	17.8855	17.8147	14.1715
DCLK1	O15075	Serine/threonine-protein kinase DCLK1	S	307	0.999768	RRSTTKSPGPSRRSKSPASTSSVNGTPGSQL	S(0.996)KS(1)PAS(0.004)TSSVNGTPGSQLSTPR	1.3115e-60	271.2	271.2	1.095	18.5118	12.7803	17.7955	18.356	18.176	17.9332	18.4856	18.1753	17.7697	17.8855	17.8147	17.1816
CDC42EP3	Q9UKI2	Cdc42 effector protein 3	S	220	0.799013	FDHPTPCELIKGKTKSEESLSDLTGSLLSLQ	T(0.16)KS(0.799)EES(0.82)LS(0.191)DLT(0.02)GS(0.01)LLSLQLDLGPSLLDEVLNVMDK	6.08115e-117	270.75	112.56	1.5229	17.7927	17.7603	18.2108	17.5046	15.356	13.376	15.448	12.7167	15.6887	14.4505	14.3422	16.7546
CDC42EP3	Q9UKI2	Cdc42 effector protein 3	S	223	0.819803	PTPCELIKGKTKSEESLSDLTGSLLSLQLDL	T(0.16)KS(0.799)EES(0.82)LS(0.191)DLT(0.02)GS(0.01)LLSLQLDLGPSLLDEVLNVMDK	6.08115e-117	270.75	112.56	1.5229	17.7927	17.7603	18.2108	17.5046	12.9726	14.393	16.248	13.6467	14.6235	15.8585	12.0956	16.7546
FOXP1	Q9H334-8	Forkhead box protein P1	S	83	0.999237	LLLQQQQQQQVSGLKSPKRNDKQPALQVPVS	QLLLQQQQQQQVS(0.001)GLKS(0.999)PK	1.98169e-97	270.72	219.99	1.2662	16.0395	16.546	16.1022	16.2722	16.518	15.8044	16.7762	16.6636	16.0613	15.8836	16.7579	16.4545
PURB	Q96QR8	Transcriptional activator protein Pur-beta	S	6	1	__________MADGDSGSERGGGGGPCGFQP	ADGDS(1)GS(1)ERGGGGGPCGFQPASR	1.92424e-99	270.72	172.02	0.70406	19.3906	19.7884	19.7551	18.7952	20.5668	20.7257	20.5857	20.3578	20.362	19.8655	19.8698	19.5152
PURB	Q96QR8	Transcriptional activator protein Pur-beta	S	8	1	________MADGDSGSERGGGGGPCGFQPAS	ADGDS(1)GS(1)ERGGGGGPCGFQPASR	1.92424e-99	270.72	172.02	0.70406	19.3906	19.7884	19.7551	18.7952	20.5668	20.7257	20.5857	20.3578	20.362	19.8655	19.8698	19.5152
SAFB	Q15424	Scaffold attachment factor B1	S	196	0.972925	HAIEDKETINNLDTSSSDFTILQEIEEPSLE	ET(0.001)INNLDT(0.973)S(0.973)S(0.973)S(0.973)DFT(0.107)ILQEIEEPSLEPENEK	3.49813e-164	270.52	134.31	0.38768	15.3449	16.1848	18.3465	18.2542	17.8667	17.409	17.8991	17.3734	17.0738	17.5545	17.4896	13.1266
SAFB	Q15424	Scaffold attachment factor B1	S	197	0.972925	AIEDKETINNLDTSSSDFTILQEIEEPSLEP	ET(0.001)INNLDT(0.973)S(0.973)S(0.973)S(0.973)DFT(0.107)ILQEIEEPSLEPENEK	3.49813e-164	270.52	134.31	0.38768	15.0856	15.6016	18.3465	18.2542	17.8667	17.409	17.8991	17.3734	17.0738	17.5545	17.4896	13.1041
BAI1	O14514	Brain-specific angiogenesis inhibitor 1	S	1469	0.998521	GPSTKNENVATLSVSSLERRKSRYAELDFEK	NENVATLSVS(0.001)S(0.999)LER	2.33623e-85	270.45	222.25	-1.0259	16.6286	16.364	17.2113	16.8414	16.5387	17.1658	14.5962	17.3708	14.6842	16.9704	17.0293	17.6556
SRC	P12931	Proto-oncogene tyrosine-protein kinase Src	S	75	0.999967	EPKLFGGFNSSDTVTSPQRAGPLAGGVTTFV	LFGGFNSSDTVTS(1)PQR	4.95072e-106	270.45	195.98	-0.9574	18.7609	18.8663	18.9308	19.1545	15.2423	18.5392	17.0941	18.9281	14.7592	18.9632	18.5407	18.34
GPN1	Q9HCN4	GPN-loop GTPase 1	S	338	1	ILTRGTLDEEDEEADSDTDDIDHRVTEESHE	GTLDEEDEEADS(1)DT(1)DDIDHR	2.17758e-182	270.11	126.37	2.4573	19.2033	18.9251	19.1779	18.9008	19.6527	19.6465	19.5153	19.7504	19.8007	19.4002	19.2799	19.383
MYL12B;MYL9;MYL12A	O14950	Myosin regulatory light chain 12B;Myosin regulatory light polypeptide 9;Myosin regulatory light chain 12A	T	19	1	KKAKTKTTKKRPQRATSNVFAMFDQSQIQEF;SKRTKTKTKKRPQRATSNVFAMFDQSQIQEF	AT(1)S(1)NVFAMFDQSQIQEFK	1.28128e-96	270.11	186.21	-0.73091	16.1294	15.7554	16.1589	17.5154	17.6276	17.6943	17.4901	16.9945	16.8348	15.944	15.7189	15.8494
MYL12B;MYL9;MYL12A	O14950	Myosin regulatory light chain 12B;Myosin regulatory light polypeptide 9;Myosin regulatory light chain 12A	T	19	1	KKAKTKTTKKRPQRATSNVFAMFDQSQIQEF;SKRTKTKTKKRPQRATSNVFAMFDQSQIQEF	AT(1)S(1)NVFAMFDQSQIQEFK	1.28128e-96	270.11	186.21	-0.73091	18.1939	19.2095	17.6854	18.826	19.2313	19.2122	19.6518	19.1376	18.9586	18.2807	18.8513	19.0632
ARFGEF2	Q9Y6D5	Brefeldin A-inhibited guanine nucleotide-exchange protein 2	S	277	0.996916	KVSTENGDAPRERGSSLSGTDDGAQEVVKDI	GS(0.003)S(0.997)LSGTDDGAQEVVKDILEDVVTSAIK	7.00674e-218	269.9	265.89	-0.32878	15.7034	15.954	15.4587	16.0989	15.3986	15.0612	15.9317	16.1805	16.0301	16.3009	16.247	16.3784
ZEB1	P37275	Zinc finger E-box-binding homeobox 1	S	679	0.999999	SANANEPQDSTVNLQSPLKMTNSPVLPVGST	NNDQPQSANANEPQDSTVNLQS(1)PLK	8.36367e-110	269.7	269.7	-0.04525	19.9659	20.1143	19.9058	20.179	19.9118	19.8703	19.7998	19.9064	19.6014	19.954	19.4229	19.3421
ACACA	Q13085	Acetyl-CoA carboxylase 1;Biotin carboxylase	S	48	1	ISNLVKLDLLEEKEGSLSPASVGSDTLSDLG	LDLLEEKEGS(1)LS(1)PAS(1)VGS(0.997)DT(0.003)LSDLGISSLQDGLALHIR	2.23764e-237	269.35	237.2	0.90754	16.5133	18.5634	18.5181	18.754	18.5704	18.7182	18.9563	18.7694	18.6692	18.7309	18.6878	18.5326
ACACA	Q13085	Acetyl-CoA carboxylase 1;Biotin carboxylase	S	50	1	NLVKLDLLEEKEGSLSPASVGSDTLSDLGIS	LDLLEEKEGS(1)LS(1)PAS(1)VGS(0.985)DT(0.015)LSDLGISSLQDGLALHIR	2.23764e-237	269.35	209.5	0.8564	16.5133	18.5634	18.5181	18.754	18.5704	18.7182	18.9563	18.7694	18.6692	18.7309	18.6878	18.5326
ACACA	Q13085	Acetyl-CoA carboxylase 1;Biotin carboxylase	S	53	1	KLDLLEEKEGSLSPASVGSDTLSDLGISSLQ	LDLLEEKEGS(1)LS(1)PAS(1)VGS(0.997)DT(0.003)LSDLGISSLQDGLALHIR	2.23764e-237	269.35	237.2	0.90754	16.5133	18.5634	18.5181	18.754	18.5704	18.7182	18.9563	18.7694	18.6692	18.7309	18.6878	18.5326
ACACA	Q13085	Acetyl-CoA carboxylase 1;Biotin carboxylase	S	56	0.996686	LLEEKEGSLSPASVGSDTLSDLGISSLQDGL	LDLLEEKEGS(1)LS(1)PAS(1)VGS(0.997)DT(0.003)LSDLGISSLQDGLALHIR	2.23764e-237	269.35	237.2	0.90754	16.5133	18.5634	17.0894	18.754	18.5704	18.7182	18.9563	18.7694	18.6692	17.1939	18.6878	18.5326
ACACA	Q13085	Acetyl-CoA carboxylase 1;Biotin carboxylase	S	60	0.999814	KEGSLSPASVGSDTLSDLGISSLQDGLALHI	LDLLEEKEGS(1)LS(1)PAS(1)VGS(0.942)DT(0.058)LS(1)DLGISSLQDGLALHIR	2.23764e-237	269.35	269.35	1.8459	19.1416	19.2787	19.3823	19.7665	17.8021	19.1767	19.7514	19.2853	19.1648	19.4828	18.9609	18.7626
TJP2	Q9UDY2-3	Tight junction protein ZO-2	S	1136	1	KAPSRPYQDTRGSYGSDAEEEEYRQQLSEHS	GSYGS(1)DAEEEEYRQQLSEHSK	8.54185e-106	269.28	248.92	-0.23266	18.2684	18.7284	16.4561	18.9747	17.7547	18.2262	18.6122	18.6565	18.6042	18.634	18.682	19.1982
SAP30	O75446	Histone deacetylase complex subunit SAP30	S	131	1	KNLIQSVRNRRKRKGSDDDGGDSPVQDIDTP	KGS(1)DDDGGDS(1)PVQDIDTPEVDLYQLQVNTLR	1.39967e-187	269.26	239.66	0.41302	14.1535	18.993	18.6789	18.6975	18.7655	18.5545	18.4964	18.6716	18.6126	18.7302	18.8653	18.689
ZNF830	Q96NB3	Zinc finger protein 830	S	351	1	LTIKELQKKEEENADSDDEGELQDLLSQDWR	KEEENADS(1)DDEGELQDLLSQDWR	1.33983e-149	269.26	205.47	0.4209	16.4376	16.5343	16.3276	15.7835	15.9756	15.3974	16.1562	16.4331	14.9881	17.2593	17.3022	17.478
SAP30	O75446	Histone deacetylase complex subunit SAP30	S	131	1	KNLIQSVRNRRKRKGSDDDGGDSPVQDIDTP	KGS(1)DDDGGDS(1)PVQDIDTPEVDLYQLQVNTLR	1.39967e-187	269.26	239.66	0.41302	19.805	20.144	19.7412	19.7245	19.7262	19.6222	19.668	19.6928	19.4914	19.8165	19.7987	19.7131
PWP1	Q13610	Periodic tryptophan protein 1 homolog	S	50	1	LIAEAKEKLQEEGGGSDEEETGSPSEDGMQS	EKLQEEGGGS(1)DEEETGS(0.726)PS(0.274)EDGMQSAR	1.72025e-149	269.12	263.18	2.8215	18.1054	17.8551	17.601	18.4253	18.26	18.0583	17.9611	18.4563	17.9018	18.1025	18.3393	17.7187
PWP1	Q13610	Periodic tryptophan protein 1 homolog	S	50	1	LIAEAKEKLQEEGGGSDEEETGSPSEDGMQS	EKLQEEGGGS(1)DEEETGS(0.726)PS(0.274)EDGMQSAR	1.72025e-149	269.12	263.18	2.8215	19.5868	19.6618	19.5002	18.7342	19.5478	19.468	16.227	19.6383	19.2889	19.8884	20.0854	19.7321
PWP1	Q13610	Periodic tryptophan protein 1 homolog	S	57	0.992513	KLQEEGGGSDEEETGSPSEDGMQSARTQARP	EKLQEEGGGS(1)DEEETGS(0.993)PS(0.007)EDGMQSAR	1.72025e-149	269.12	213.8	4.3431	19.5868	19.6618	19.5002	18.7342	19.5478	18.1319	15.3348	14.1207	19.2889	13.7467	15.0498	19.7321
PPP6R3	Q5H9R7	Serine/threonine-protein phosphatase 6 regulatory subunit 3	S	617	1	EACCKERIQQFDDGGSDEEDIWEEKHIAFTP	IQQFDDGGS(1)DEEDIWEEK	4.06827e-153	269.04	193.64	0.34633	19.9713	20.0453	20.0846	20.2575	20.309	20.1934	20.1214	20.6608	20.6499	20.5716	20.611	20.661
SCG2	P13521	Secretogranin-2;Secretoneurin;Manserin	S	555	1	EEQIEQAIKEHLNQGSSQETDKLAPVSKRFP	EHLNQGS(1)S(1)QETDKLAPVSK	3.31574e-47	269.04	244.64	8.5126	21.216	20.7353	21.5489	20.4925	21.3379	21.1139	21.0645	21.1991	21.0622	21.0168	21.2249	21.1752
GINS2	Q9Y248	DNA replication complex GINS protein PSF2	S	182	1	MYKLRTNLQPLESTQSQDF____________	TNLQPLESTQS(1)QDF	1.79575e-85	269	186.56	0.91771	15.6415	16.203	16.3404	16.0047	15.719	15.6613	15.4669	15.3885	15.2137	15.5411	15.7065	15.0893
FARP1	Q9Y4F1	FERM, RhoGEF and pleckstrin domain-containing protein 1	T	24	1	TPGSRLGAPENSGISTLERGQKPPPTPSGKL	LGAPENS(1)GIS(1)T(1)LER	2.6517e-69	269	49.155	0.39284	18.6029	18.2928	18.3744	19.123	18.3318	17.9801	18.601	18.8801	18.5102	19.142	18.8739	18.6849
FARP1	Q9Y4F1	FERM, RhoGEF and pleckstrin domain-containing protein 1	T	24	1	TPGSRLGAPENSGISTLERGQKPPPTPSGKL	LGAPENS(1)GIS(1)T(1)LER	2.6517e-69	269	49.155	0.39284	16.5682	12.5173	16.8971	17.3764	15.4419	17.8277	15.7677	14.7619	17.3965	16.8207	16.6099	16.2124
FARP1	Q9Y4F1	FERM, RhoGEF and pleckstrin domain-containing protein 1	T	24	1	TPGSRLGAPENSGISTLERGQKPPPTPSGKL	LGAPENS(1)GIS(1)T(1)LER	2.6517e-69	269	49.155	0.39284	16.777	16.9289	16.6686	16.6704	16.2334	16.2041	15.9438	15.6106	15.2678	15.6237	14.8145	14.7086
FNBP1L	Q5T0N5-4	Formin-binding protein 1-like	S	443	0.999917	RHSSDINHLVTQGRESPEGSYTDDANQEVRG	HSSDINHLVTQGRES(1)PEGSYTDDANQEVR	1.34235e-103	268.88	262.23	1.4129	20.1231	19.8744	19.9678	20.482	20.4459	20.1677	20.2618	20.4272	20.3923	21.1675	20.6086	20.7687
FNBP1L	Q5T0N5-4	Formin-binding protein 1-like	S	443	0.999917	RHSSDINHLVTQGRESPEGSYTDDANQEVRG	HSSDINHLVTQGRES(1)PEGSYTDDANQEVR	1.34235e-103	268.88	262.23	1.4129	22.3215	22.6528	22.6043	22.6336	22.5542	14.9015	22.815	22.6273	22.2726	13.5706	22.7014	22.2832
CPSF4	O95639	Cleavage and polyadenylation specificity factor subunit 4	S	212	0.99949	LQRSSSLIQLTSQNSSPNQQRTPQVIGVMQS	SSSLIQLTSQNS(0.001)S(0.999)PNQQR	6.51922e-114	268.84	268.84	0.43908	19.1324	19.3541	19.1025	19.2858	18.8291	18.8543	19.1956	19.3422	18.8846	18.9279	18.7316	18.7836
PRPSAP2	O60256	Phosphoribosyl pyrophosphate synthase-associated protein 2	S	227	1	GEAQDAESDLVDGRHSPPMVRSVAAIHPSLE	LGIAVIHGEAQDAESDLVDGRHS(1)PPMVR	1.38847e-143	268.79	264.97	0.56362	13.9272	16.9586	15.5594	15.0084	16.8698	17.2433	16.5094	17.8931	17.9739	18.1438	16.8018	18.0231
PRPF4B	Q13523	Serine/threonine-protein kinase PRP4 homolog	S	142	0.999991	GKVQSGMGLILQGYESGSEEEGEIHEKARNG	VQSGMGLILQGYES(1)GS(1)EEEGEIHEK	2.02934e-159	268.69	235.03	0.43497	20.8125	20.9272	20.6965	20.7275	20.418	19.9155	20.5546	20.2804	20.1303	20.347	20.2376	20.0409
PRPF4B	Q13523	Serine/threonine-protein kinase PRP4 homolog	S	144	1	VQSGMGLILQGYESGSEEEGEIHEKARNGNR	VQSGMGLILQGYES(1)GS(1)EEEGEIHEK	2.02934e-159	268.69	253.76	-2.308	20.8125	20.9272	20.6965	20.7275	20.418	19.9155	20.5546	20.2804	20.1303	20.347	20.2376	20.0409
TPR	P12270	Nucleoprotein TPR	S	2155	1	LVVPHRTDGFAEAIHSPQVAGVPRFRFGPPE	TDGFAEAIHS(1)PQVAGVPR	6.01136e-97	268.16	264.37	0.048603	19.3428	19.7188	19.9448	19.8591	19.5859	19.665	19.3125	19.9216	20.0734	20.0414	20.2218	20.1398
PRRT4	C9JH25	Proline-rich transmembrane protein 4	S	731	1	YTVDFRPPSPINLRRSIEEALCSEALLAPGL	S(1)IEEALCSEALLAPGLFQGPAFEDALPGLGLYR	3.97989e-161	268.04	253.95	0.19898	17.4393	17.5962	17.6906	17.7296	17.4494	17.4017	17.7558	18.0963	17.9516	18.2579	18.443	18.5037
NFIB	O00712-6	Nuclear factor 1 B-type	S	308	0.988116	YGLNIIGEPFLQAETSN______________	TPILPANVQNYGLNIIGEPFLQAET(0.012)S(0.988)N	8.1156e-61	267.87	162.26	-0.80589	19.4592	14.6591	19.7307	20.0759	19.9409	20.0659	19.8156	19.7563	19.7742	19.0318	18.9715	18.937
MAP2	P11137	Microtubule-associated protein 2	S	1782	1	HAKARVDHGAEIITQSPGRSSVASPRRLSNV	VDHGAEIITQS(1)PGR	2.23801e-70	267.87	225.94	3.8972	16.7511	14.1707	16.77	15.0138	17.4538	18.0043	14.5415	17.2195	18.2285	14.6003	16.1691	16.2791
MAP2	P11137	Microtubule-associated protein 2	S	1782	1	HAKARVDHGAEIITQSPGRSSVASPRRLSNV	VDHGAEIITQS(1)PGR	2.23801e-70	267.87	225.94	3.8972	21.7818	21.7204	21.9295	21.9601	21.9278	21.7743	21.7883	21.7947	21.663	21.6785	21.728	21.45
MAP2	P11137	Microtubule-associated protein 2	S	1787	1	VDHGAEIITQSPGRSSVASPRRLSNVSSSGS	VDHGAEIITQS(1)PGRS(1)S(1)VAS(1)PR	1.23393e-65	267.87	217.32	-0.62187	20.4978	20.396	20.6474	20.8448	20.6946	20.4633	20.6995	21.7947	20.3778	20.4474	20.4195	20.0164
MAP2	P11137	Microtubule-associated protein 2	S	1790	1	GAEIITQSPGRSSVASPRRLSNVSSSGSINL	VDHGAEIITQS(1)PGRS(1)S(1)VAS(1)PR	1.23393e-65	267.87	217.32	-0.62187	21.7818	20.985	21.9295	21.9601	21.9278	21.7743	21.7883	20.5726	21.663	21.6785	21.728	21.45
ASAP2	O43150	Arf-GAP with SH3 domain, ANK repeat and PH domain-containing protein 2	S	701	1	HVEYEWRLLHEDLDESDDDMDEKLQPSPNRR	LLHEDLDES(1)DDDMDEK	1.58207e-72	267.63	104.76	2.0171	17.5932	18.0946	17.9476	18.203	18.6292	18.6326	18.5004	18.567	18.6597	18.6163	18.1817	18.2145
DPF2	Q92785	Zinc finger protein ubi-d4	S	142	1	PLEKRGAPDPRVDDDSLGEFPVTNSRARKRI	VDDDS(1)LGEFPVTNSR	3.71881e-106	267.63	251.26	-2.2878	20.9074	19.8815	20.6205	21.0366	20.4672	20.5376	18.4895	20.1481	20.0325	14.518	18.9807	19.0281
TP53BP1	Q12888	Tumor suppressor p53-binding protein 1	S	552	0.999999	DEDGENTQIEDTEPMSPVLNSKFVPAENDSI	IDEDGENTQIEDTEPMS(1)PVLNSK	8.29792e-170	267.51	263.06	3.5197	19.7143	19.6322	20.2116	19.8562	20.3491	19.547	19.8314	20.4599	20.7345	20.8513	20.7512	20.6885
MTMR9	Q96QG7	Myotubularin-related protein 9	S	548	1	RRQLAELETEDGMQESP______________	QLAELETEDGMQES(1)P	4.7316e-88	267.51	220.86	0.34388	19.3171	18.8708	19.4765	15.4342	19.9931	20.2661	19.9708	19.1591	20.1312	20.1539	19.8036	19.7875
ATF2	P15336-5	Cyclic AMP-dependent transcription factor ATF-2	T	53	0.996584	GPARNDSVIVADQTPTPTRFLKNCEEVGLFN	NDSVIVADQT(1)PT(0.997)PT(0.003)R	8.85886e-87	267.51	267.51	0.86644	17.4472	17.4372	17.2159	17.2696	13.1561	16.3784	16.9404	17.4827	16.5863	15.4937	17.6464	17.2268
TP53BP1	Q12888	Tumor suppressor p53-binding protein 1	S	552	0.999999	DEDGENTQIEDTEPMSPVLNSKFVPAENDSI	IDEDGENTQIEDTEPMS(1)PVLNSK	8.29792e-170	267.51	263.06	3.5197	19.9332	19.3619	19.6767	19.7689	20.1487	19.7728	14.503	18.9116	18.9304	19.4256	19.403	19.5141
ATF2	P15336-5	Cyclic AMP-dependent transcription factor ATF-2	T	51	0.999999	KFGPARNDSVIVADQTPTPTRFLKNCEEVGL	NDSVIVADQT(1)PT(0.997)PT(0.003)R	8.85886e-87	267.51	267.51	0.86644	20.1503	20.1083	19.2076	19.7512	19.6489	19.5344	19.688	19.4419	19.2361	19.5885	18.9467	19.0793
ATF2	P15336-5	Cyclic AMP-dependent transcription factor ATF-2	T	53	0.996584	GPARNDSVIVADQTPTPTRFLKNCEEVGLFN	NDSVIVADQT(1)PT(0.997)PT(0.003)R	8.85886e-87	267.51	267.51	0.86644	20.1503	20.1083	19.2076	19.7512	19.6489	19.5344	19.688	19.4419	19.2361	19.5885	18.9467	19.0793
LMO7	Q8WWI1-2	LIM domain only protein 7	S	276	1	CSSDITLRGGREGFESDTDSEFTFKMQDYNK	EGFES(1)DTDSEFTFK	1.57323e-56	267.46	267.46	5.3565	14.415	14.1154	14.6958	14.7796	14.3999	13.8872	14.1863	14.4541	14.286	13.7218	14.3317	14.2925
LMO7	Q8WWI1-2	LIM domain only protein 7	S	276	1	CSSDITLRGGREGFESDTDSEFTFKMQDYNK	EGFES(1)DTDSEFTFK	1.57323e-56	267.46	267.46	5.3565	14.1512	14.5862	13.8312	14.6408	14.7104	14.7357	14.2658	14.3218	14.1901	14.3387	14.0862	14.2529
LIMA1	Q9UHB6	LIM domain and actin-binding protein 1	S	686	1	SLEMENENLVENGADSDEDDNSFLKQQSPQE	EGHSLEMENENLVENGADS(1)DEDDNSFLK	7.06808e-145	267.43	251.21	-1.5208	19.9311	20.1994	19.6354	19.6695	20.0393	19.633	19.7876	20.0699	19.8518	20.226	20.1928	20.2368
DYNC1LI1	Q9Y6G9	Cytoplasmic dynein 1 light intermediate chain 1	S	510	0.995528	VHAELDRITRKPVTVSPTTPTSPTEGEAS__	KPVT(0.001)VS(0.996)PT(0.003)TPTSPTEGEAS	3.93964e-133	267.01	267.01	-2.421	19.205	18.974	13.9881	19.6422	19.3342	19.2543	19.2908	19.5392	19.414	19.5317	19.3857	19.3886
NAV1	Q8NEY1	Neuron navigator 1	S	296	1	GSQVTHSSLEMTCYDSDDANPRSVSSLSNRS	GSQVTHSSLEMTCYDS(1)DDANPR	2.24975e-85	266.94	245.17	6.6492	16.3761	16.8718	16.4101	15.7447	16.9301	16.7449	16.6725	16.2464	16.8589	17.0365	17.3609	17.2767
FAM169A	Q9Y6X4	Soluble lamin-associated protein of 75 kDa	S	447	0.996719	MDDSLKTSLITEEEDSTSEVLDEELKLQPFN	TSLITEEEDS(0.997)T(0.029)S(0.974)EVLDEELK	7.63299e-142	266.92	266.92	1.2976	19.7235	19.5647	19.7923	19.3496	19.5789	19.4129	19.3205	19.3637	19.8126	19.2742	19.3901	19.3158
FAM169A	Q9Y6X4	Soluble lamin-associated protein of 75 kDa	S	449	0.996728	DSLKTSLITEEEDSTSEVLDEELKLQPFNSS	TSLITEEEDS(0.735)T(0.268)S(0.997)EVLDEELK	7.63299e-142	266.92	196.04	1.2739	19.7235	19.5647	19.7923	19.3496	19.5789	19.4129	19.3205	19.3637	19.8126	19.2742	16.6976	19.3158
AHNAK	Q09666	Neuroblast differentiation-associated protein AHNAK	S	5752	1	SGSKGDLKSSKASLGSLEGEAEAEASSPKGK	AS(1)LGS(1)LEGEAEAEASSPK	3.61814e-68	266.66	133.64	0.7266	14.1089	14.5967	15.5772	13.0323	14.0898	14.8752	14.3139	15.1677	14.9388	15.2278	15.3329	15.3239
AHNAK	Q09666	Neuroblast differentiation-associated protein AHNAK	S	5763	0.989234	ASLGSLEGEAEAEASSPKGKFSLFKSKKPRH	ASLGS(1)LEGEAEAEAS(0.011)S(0.989)PK	3.61814e-68	266.66	216.05	-0.80453	17.8799	17.2694	17.572	18.3364	17.8764	17.7057	16.9186	17.1416	17.878	18.1219	18.1572	17.9737
RPRD2	Q5VT52	Regulation of nuclear pre-mRNA domain-containing protein 2	S	593	1	LPSSAQPFIPKSFNYSPNSSTSEVSSTSASK	SFNYS(1)PNSSTSEVSSTSASK	1.62259e-90	266.66	266.66	0.79421	19.8551	19.7973	20.056	13.044	20.1799	19.9654	19.9442	20.2548	20.0084	20.3781	20.3085	20.2773
AHNAK	Q09666	Neuroblast differentiation-associated protein AHNAK	S	5752	1	SGSKGDLKSSKASLGSLEGEAEAEASSPKGK	AS(1)LGS(1)LEGEAEAEASSPK	3.61814e-68	266.66	133.64	0.7266	16.8997	16.9649	17.5398	17.2972	17.1474	16.9325	16.4588	16.6851	16.2029	17.1278	16.5697	16.268
AHNAK	Q09666	Neuroblast differentiation-associated protein AHNAK	S	5763	0.989234	ASLGSLEGEAEAEASSPKGKFSLFKSKKPRH	ASLGS(1)LEGEAEAEAS(0.011)S(0.989)PK	3.61814e-68	266.66	216.05	-0.80453	16.8261	16.3129	17.5398	17.2972	17.1474	12.4601	16.4588	16.6851	16.2029	17.1278	16.5697	16.268
SRRM1	Q8IYB3	Serine/arginine repetitive matrix protein 1	T	220	1	TKSRSPSPAPEKKEKTPELPEPSVKVKEPSV	EKT(1)PELPEPSVK	7.06209e-54	266.6	266.6	6.6955	18.5301	17.7349	18.645	18.9467	18.7165	18.4263	19.4271	19.2558	18.5784	19.3433	19.02	18.7231
NFIB	O00712	Nuclear factor 1 B-type	T	286	0.9978	RPKTISIDENMEPSPTGDFYPSPSSPAAGSR	TISIDENMEPS(0.001)PT(0.998)GDFYPS(0.001)PS(0.017)S(0.977)PAAGS(0.006)R	1.00256e-123	266.58	228.91	-0.40909	20.1614	20.5676	20.2504	16.9738	20.4283	20.1614	14.8717	15.2901	13.0343	20.0389	20.5746	20.4937
CEP170	Q5SW79	Centrosomal protein of 170 kDa	S	1112	1	PTRTSLLRRARLGEASDSELADADKASVASE	LGEAS(1)DS(1)ELADADK	3.20839e-85	266.35	68.42	1.035	19.4167	19.5294	19.4261	16.7541	19.2599	19.0262	18.2622	19.2758	19.6258	17.8443	19.1291	19.2611
CEP170	Q5SW79	Centrosomal protein of 170 kDa	S	1112	1	PTRTSLLRRARLGEASDSELADADKASVASE	LGEAS(1)DS(1)ELADADK	3.20839e-85	266.35	68.42	1.035	14.9707	14.7337	15.156	15.2926	15.4751	15.4238	15.4397	14.797	14.7376	15.5837	14.9178	14.8629
HTATSF1	O43719	HIV Tat-specific factor 1	S	642	1	KEEEEDTYEKVFDDESDEKEDEEYADEKGLE	VFDDES(1)DEKEDEEYADEK	1.14189e-151	266.24	233.31	0.97535	20.5117	20.275	20.6295	20.593	20.6308	20.3563	20.4214	20.5753	20.6326	20.763	20.8576	21.0589
DYNC1LI1	Q9Y6G9	Cytoplasmic dynein 1 light intermediate chain 1	T	513	0.989926	ELDRITRKPVTVSPTTPTSPTEGEAS_____	KPVTVSPT(0.007)T(0.99)PT(0.5)S(0.5)PT(0.002)EGEAS	4.56881e-114	266.24	156.48	0.3862	20.1246	14.9571	20.8899	15.1449	14.2758	14.056	20.9899	21.0087	20.8219	16.2914	20.1422	20.7638
DYNC1LI1	Q9Y6G9	Cytoplasmic dynein 1 light intermediate chain 1	T	513	0.989926	ELDRITRKPVTVSPTTPTSPTEGEAS_____	KPVTVSPT(0.007)T(0.99)PT(0.5)S(0.5)PT(0.002)EGEAS	4.56881e-114	266.24	156.48	0.3862	13.4854	14.3542	13.9084	17.8498	14.4211	18.9017	18.8702	16.5327	18.6158	18.5511	16.0101	16.5962
MAP2	P11137	Microtubule-associated protein 2	S	1155	0.999876	LTMESLKADEGKKETSPESSLIQDEIAVKLS	ETS(1)PESSLIQDEIAVK	2.16393e-105	266	254.16	0.47973	13.5246	14.7681	15.4306	15.8036	15.4362	13.7145	15.1012	16.1169	14.6551	15.719	15.8529	16.1148
CLASP2	O75122	CLIP-associating protein 2	S	596	0.99999	RLSSSVSAMRVLNTGSDVEEAVADALKKPAR	VLNTGS(1)DVEEAVADALK	1.60307e-127	265.63	202.82	1.2822	16.6016	16.8663	16.4662	16.3443	16.0665	15.924	16.1439	16.4152	16.463	16.6221	16.6727	16.6178
CTNNA2	P26232-2	Catenin alpha-2	S	654	1	DSDFEQEDYDVRSRTSVQTEDDQLIAGQSAR	S(1)RT(1)S(1)VQT(1)EDDQLIAGQSAR	1.00655e-81	265.63	95.269	0.1295	17.0698	17.3472	18.2882	18.3795	18.3611	12.7878	15.2458	18.5583	18.1867	18.0702	18.4508	18.5791
CTNNA1	P35221	Catenin alpha-1	S	655	1	DSDFETEDFDVRSRTSVQTEDDQLIAGQSAR	S(1)RT(1)S(1)VQT(1)EDDQLIAGQSAR	1.00655e-81	265.63	95.269	0.1295	17.0698	17.3472	18.2882	18.3795	18.3611	14.1715	16.0161	18.5583	18.1867	18.0702	18.4508	18.5791
KLF12	Q9Y4X4	Krueppel-like factor 12	S	202	1	PVVVQSVPVVYTAVRSPGNVNNTIVVPLLED	S(1)PGNVNNTIVVPLLEDGR	8.70269e-133	265.63	265.63	-0.37714	19.2446	18.9773	19.367	19.2394	18.9955	18.844	18.8622	18.9772	18.7896	18.8935	18.8207	18.6982
CTNNA2	P26232-2	Catenin alpha-2	S	654	1	DSDFEQEDYDVRSRTSVQTEDDQLIAGQSAR	S(1)RT(1)S(1)VQT(1)EDDQLIAGQSAR	1.00655e-81	265.63	95.269	0.1295	21.5491	21.2934	21.3327	20.7276	20.9951	20.7143	20.5155	20.8774	20.4212	20.7973	20.8553	20.7726
CTNNA1	P35221	Catenin alpha-1	S	655	1	DSDFETEDFDVRSRTSVQTEDDQLIAGQSAR	S(1)RT(1)S(1)VQT(1)EDDQLIAGQSAR	1.00655e-81	265.63	95.269	0.1295	21.5491	21.2934	21.3327	20.7276	20.9951	20.7143	20.5155	20.8774	20.4212	20.7973	20.8553	20.7726
ARID4B	Q4LE39	AT-rich interactive domain-containing protein 4B	S	790	1	VSKSPERLRKDIEVLSEDTDYEEDEVTKKRK	DIEVLS(1)EDT(1)DYEEDEVTK	3.9432e-175	265.63	222.19	1.66	19.9368	19.6241	19.807	20.074	20.1541	19.2316	19.9953	19.1117	20.0833	20.0144	19.6537	19.6737
ARID4B	Q4LE39	AT-rich interactive domain-containing protein 4B	T	793	0.999999	SPERLRKDIEVLSEDTDYEEDEVTKKRKDVK	DIEVLS(1)EDT(1)DYEEDEVTKK	3.9432e-175	265.63	188.12	0.87564	19.9368	19.6241	19.807	20.074	20.1541	19.2316	19.9953	19.1117	20.0833	20.0144	19.6537	19.6737
CTNNA2	P26232-2	Catenin alpha-2	S	654	1	DSDFEQEDYDVRSRTSVQTEDDQLIAGQSAR	S(1)RT(1)S(1)VQT(1)EDDQLIAGQSAR	1.00655e-81	265.63	95.269	0.1295	18.2515	17.921	18.4131	18.0103	18.6248	18.8138	18.3684	18.3265	17.9049	17.3822	16.8764	16.9238
CTNNA1	P35221	Catenin alpha-1	S	655	1	DSDFETEDFDVRSRTSVQTEDDQLIAGQSAR	S(1)RT(1)S(1)VQT(1)EDDQLIAGQSAR	1.00655e-81	265.63	95.269	0.1295	18.2515	17.921	18.4131	18.0103	18.6248	18.8138	18.3684	18.3265	17.9049	17.3822	16.8764	16.9238
VGF	O15240	Neurosecretory protein VGF;Neuroendocrine regulatory peptide-1;Neuroendocrine regulatory peptide-2;Antimicrobial peptide VGF[554-577]	T	424	1	EDGEAGAEDKRSQEETPGHRRKEAEGTEEGG	QNALLFAEEEDGEAGAEDKRS(1)QEET(1)PGHR	2.9002e-144	265.48	160.57	0.50071	17.379	17.0153	15.2934	15.7323	17.3722	17.2988	18.5247	16.0174	16.5786	21.3463	19.0857	18.2895
VGF	O15240	Neurosecretory protein VGF;Neuroendocrine regulatory peptide-1;Neuroendocrine regulatory peptide-2;Antimicrobial peptide VGF[554-577]	T	424	1	EDGEAGAEDKRSQEETPGHRRKEAEGTEEGG	QNALLFAEEEDGEAGAEDKRS(1)QEET(1)PGHR	2.9002e-144	265.48	160.57	0.50071	15.4355	14.6845	13.9703	16.0878	14.6938	15.571	15.0083	13.8858	14.2392	14.9934	15.4855	14.6494
ZYX	Q15942	Zyxin	S	143	0.998386	EAPIPPPPQPREKVSSIDLEIDSLSSLLDDM	VS(0.002)S(0.998)IDLEIDSLSSLLDDMTK	9.37931e-140	265.23	257.29	2.518	16.3981	15.5386	15.9903	16.2962	15.5589	15.2119	16.1813	16.1814	16.582	16.6178	16.9578	17.0166
FNBP4	Q8N3X1	Formin-binding protein 4	S	499	1	ETAIGAENSEKIDENSDKEMEVEESPEKIKV	IDENS(1)DKEMEVEES(1)PEKIK	1.67171e-68	265.14	78.905	6.6059	17.1834	17.4303	17.403	17.8811	17.686	17.6465	17.8064	11.5708	17.3823	17.7608	17.4289	17.5912
FNBP4	Q8N3X1	Formin-binding protein 4	S	508	1	EKIDENSDKEMEVEESPEKIKVQTTPKVEEE	IDENS(1)DKEMEVEES(1)PEKIK	1.67171e-68	265.14	78.905	6.6059	17.1834	17.4303	17.403	17.8811	17.686	17.6465	17.8064	15.2881	17.3823	17.7608	17.4289	17.5912
C11orf96	Q7Z7L8	Uncharacterized protein C11orf96	S	399	1	VSPMEEEKAKKSFLQSLECLRRSTQSLSLQR	S(1)FLQS(1)LECLR	6.58719e-73	264.96	115.35	-5.2089	17.9446	17.6172	17.9841	18.1115	17.9009	18.1346	17.9782	18.6066	18.5111	18.3779	18.8421	18.6613
TACC2	O95359-3	Transforming acidic coiled-coil-containing protein 2	S	2317	1	PKMKKTPEKLDNTPASPPRSPAEPNDIPIAK	LDNTPAS(1)PPRS(1)PAEPNDIPIAK	5.33361e-85	264.63	264.63	5.3288	20.6063	20.8158	20.8287	21.0436	21.1636	21.1238	20.9503	20.8856	20.8878	20.8809	20.9145	20.5336
TACC2	O95359-3	Transforming acidic coiled-coil-containing protein 2	S	2321	1	KTPEKLDNTPASPPRSPAEPNDIPIAKGTYT	LDNTPAS(1)PPRS(1)PAEPNDIPIAK	5.33361e-85	264.63	264.63	5.3288	20.6063	20.8158	20.8287	21.0436	21.1636	21.1238	20.9503	20.8856	20.8878	20.8809	20.9145	20.5336
ZNF639	Q9UID6	Zinc finger protein 639	S	60	0.999986	MRQPDLKYFDNKDDDSDTETSNDLPKFADGI	YFDNKDDDS(1)DTETSNDLPK	2.84258e-97	264.59	264.59	4.4388	14.4933	17.3015	17.4805	17.9144	18.0618	17.6386	17.9714	14.9141	17.7974	18.2474	17.7481	17.9722
ARRB1	P49407-2	Beta-arrestin-1	T	373	1	PENETPVDTNLIELDTNDDDIVFEDFARQRL	EVPENETPVDTNLIELDT(1)NDDDIVFEDFAR	9.42552e-142	264.59	194.44	1.1843	18.4207	18.4884	18.3838	18.2541	17.8338	17.8085	18.1349	18.245	18.2336	18.7626	18.7294	18.8964
UTP18	Q9Y5J1	U3 small nucleolar RNA-associated protein 18 homolog	T	204	1	AMGGVPAWAETTKRKTSSDDESEEDEDDLLQ	RKT(1)S(1)S(1)DDES(1)EEDEDDLLQR	3.38434e-56	264.59	41.104	-2.5771	16.1767	15.9825	17.1836	16.9751	13.0162	18.2528	17.8315	17.2779	16.9517	16.5631	15.8903	15.7305
CARHSP1	Q9Y2V2	Calcium-regulated heat stable protein 1	S	41	1	SRERSPSPLRGNVVPSPLPTRRTRTFSATVR	ERS(1)PS(1)PLRGNVVPS(1)PLPTR	3.86591e-58	264.49	264.49	1.9494	18.8848	18.1943	18.903	14.0309	18.762	18.4452	14.4837	18.7411	18.9145	19.0166	19.202	19.3239
CARHSP1	Q9Y2V2	Calcium-regulated heat stable protein 1	S	30	1	QASVGLLDTPRSRERSPSPLRGNVVPSPLPT	ERS(1)PS(1)PLRGNVVPS(1)PLPTR	3.86591e-58	264.49	225.29	0.52636	21.7733	22.0949	22.3305	22.0984	21.9751	21.8313	22.6112	22.486	22.2853	22.5233	22.4405	22.2854
CARHSP1	Q9Y2V2	Calcium-regulated heat stable protein 1	S	32	1	SVGLLDTPRSRERSPSPLRGNVVPSPLPTRR	ERS(1)PS(1)PLRGNVVPS(1)PLPTR	3.86591e-58	264.49	225.29	0.52636	21.7733	22.0949	22.3305	22.0984	21.9751	21.8313	22.6112	22.486	22.2853	22.5233	22.4405	22.2854
CARHSP1	Q9Y2V2	Calcium-regulated heat stable protein 1	S	30	1	QASVGLLDTPRSRERSPSPLRGNVVPSPLPT	ERS(1)PS(1)PLRGNVVPS(1)PLPTR	3.86591e-58	264.49	225.29	0.52636	23.7764	23.7155	24.0234	24.0821	24.0162	24.091	23.7125	23.6857	24.0293	24.0255	23.9818	23.947
CARHSP1	Q9Y2V2	Calcium-regulated heat stable protein 1	S	32	1	SVGLLDTPRSRERSPSPLRGNVVPSPLPTRR	ERS(1)PS(1)PLRGNVVPS(1)PLPTR	3.86591e-58	264.49	225.29	0.52636	23.7764	23.7155	24.0234	24.0821	24.0162	24.091	23.7125	23.6857	24.0293	24.0255	23.9818	23.947
CARHSP1	Q9Y2V2	Calcium-regulated heat stable protein 1	S	41	1	SRERSPSPLRGNVVPSPLPTRRTRTFSATVR	ERS(1)PS(1)PLRGNVVPS(1)PLPTR	3.86591e-58	264.49	264.49	1.9494	23.7764	23.7155	24.0234	24.0821	24.0162	24.091	23.7125	23.6857	24.0293	24.0255	23.9818	23.947
AKAP8	O43823	A-kinase anchor protein 8	S	323	1	FQLYEEPDTKLARVDSEGDFSENDDAAGDFR	VDS(1)EGDFS(1)ENDDAAGDFR	2.15047e-115	264.46	206.69	-1.2151	14.6851	14.9303	13.1122	12.7604	15.186	13.741	15.5974	14.3194	15.0091	15.2232	15.1258	14.8943
AKAP8	O43823	A-kinase anchor protein 8	S	328	1	EPDTKLARVDSEGDFSENDDAAGDFRSGDEE	VDS(1)EGDFS(1)ENDDAAGDFR	2.15047e-115	264.46	206.69	-1.2151	18.7796	18.8567	18.7891	18.4393	18.5821	17.9118	18.7445	18.6511	18.4691	18.9565	18.5378	18.5596
AKAP8	O43823	A-kinase anchor protein 8	S	323	1	FQLYEEPDTKLARVDSEGDFSENDDAAGDFR	VDS(1)EGDFS(1)ENDDAAGDFR	2.15047e-115	264.46	206.69	-1.2151	20.2543	20.3791	20.2813	19.7752	19.8014	20.2283	20.3522	20.0254	19.3646	19.5852	18.9106	19.4031
AKAP8	O43823	A-kinase anchor protein 8	S	328	1	EPDTKLARVDSEGDFSENDDAAGDFRSGDEE	VDS(1)EGDFS(1)ENDDAAGDFR	2.15047e-115	264.46	206.69	-1.2151	20.2543	20.3791	20.2813	19.7752	19.8014	20.2283	20.3522	20.0254	19.3646	19.5852	18.9106	19.4031
LARP1	Q6PKG0	La-related protein 1	S	627	1	EMEQMDGRKNTFTAWSDEESDYEIDDRDVNK	KNTFTAWS(1)DEES(1)DYEIDDR	2.87631e-148	264.43	218.47	-0.8218	14.3018	15.2002	14.9221	15.8747	15.5218	15.0735	15.5978	15.6461	15.5438	15.8736	15.8058	15.58
LARP1	Q6PKG0	La-related protein 1	S	627	1	EMEQMDGRKNTFTAWSDEESDYEIDDRDVNK	KNTFTAWS(1)DEES(1)DYEIDDR	2.87631e-148	264.43	218.47	-0.8218	18.9707	19.369	19.0855	19.1238	19.7188	19.3571	19.1392	19.4462	19.3976	19.507	19.7907	19.748
LARP1	Q6PKG0	La-related protein 1	S	631	0.999919	MDGRKNTFTAWSDEESDYEIDDRDVNKILIV	NTFTAWS(1)DEES(1)DYEIDDRDVNK	2.87631e-148	264.43	215.4	4.5898	18.9707	19.369	19.0855	19.1238	19.7188	19.3571	19.1392	19.4462	19.3976	19.507	19.7907	19.748
SEC31A	O94979	Protein transport protein Sec31A	S	527	1	DGANVALKDSDQVAQSDGEESPAAEEQLLGE	DSDQVAQS(1)DGEES(1)PAAEEQLLGEHIK	2.28406e-91	264.37	241.85	1.4626	17.2632	16.3039	18.3397	17.5866	14.323	14.7176	17.4408	14.2637	15.3139	17.8182	18.1772	17.7656
SEC31A	O94979	Protein transport protein Sec31A	S	527	1	DGANVALKDSDQVAQSDGEESPAAEEQLLGE	DSDQVAQS(1)DGEES(1)PAAEEQLLGEHIK	2.28406e-91	264.37	241.85	1.4626	18.5301	18.4247	18.5533	18.5477	18.7759	18.6056	18.4158	18.37	18.0328	18.3036	18.1505	18.1221
SEC31A	O94979	Protein transport protein Sec31A	S	532	1	ALKDSDQVAQSDGEESPAAEEQLLGEHIKEE	DSDQVAQS(1)DGEES(1)PAAEEQLLGEHIK	2.28406e-91	264.37	217.16	0.56463	18.5301	18.4247	18.5533	18.5477	18.7759	18.6056	18.4158	18.37	18.0328	18.3036	18.1505	18.1221
ACACA	Q13085	Acetyl-CoA carboxylase 1;Biotin carboxylase	S	1259	0.999995	DFVRIFDEVMGCFSDSPPQSPTFPEAGHTSL	IFDEVMGCFSDS(1)PPQS(0.995)PT(0.005)FPEAGHTSLYDEDKVPR	2.47927e-159	264.1	264.1	-1.8663	20.9606	20.8734	21.1718	21.341	21.3764	21.4093	21.3744	21.3339	20.9737	21.0269	21.0851	21.0143
ACACA	Q13085	Acetyl-CoA carboxylase 1;Biotin carboxylase	S	1263	0.999693	IFDEVMGCFSDSPPQSPTFPEAGHTSLYDED	IFDEVMGCFS(0.001)DS(0.999)PPQS(1)PTFPEAGHTSLYDEDKVPR	2.47927e-159	264.1	212.73	-0.84368	20.9606	20.8734	21.1718	21.341	21.3764	21.4093	21.3744	21.3339	20.9737	21.0269	21.0851	21.0143
PHAX	Q9H814	Phosphorylated adapter RNA export protein	S	14	0.999124	__MALEVGDMEDGQLSDSDSDMTVAPSDRPL	ALEVGDMEDGQLS(0.999)DS(0.689)DS(0.31)DMT(0.002)VAPSDRPLQLPK	9.60406e-163	264.05	264.05	0.89628	20.3089	19.8135	19.5984	19.6887	19.3375	19.2374	19.6683	19.4717	19.7828	20.3311	20.3239	20.3715
PHAX	Q9H814	Phosphorylated adapter RNA export protein	S	16	0.99881	MALEVGDMEDGQLSDSDSDMTVAPSDRPLQL	ALEVGDMEDGQLS(0.998)DS(0.999)DS(0.993)DMT(0.008)VAPS(0.002)DRPLQLPK	9.60406e-163	264.05	170.91	1.0929	18.8895	19.8135	19.5984	19.6887	19.3375	19.2374	19.6683	19.4717	19.7828	20.3311	20.3239	20.3715
PHAX	Q9H814	Phosphorylated adapter RNA export protein	S	14	0.999124	__MALEVGDMEDGQLSDSDSDMTVAPSDRPL	ALEVGDMEDGQLS(0.999)DS(0.689)DS(0.31)DMT(0.002)VAPSDRPLQLPK	9.60406e-163	264.05	264.05	0.89628	19.8475	20.7385	19.4778	20.3722	19.4368	19.6567	20.1772	19.9492	19.8278	20.8295	20.1224	20.4026
PHAX	Q9H814	Phosphorylated adapter RNA export protein	S	16	0.99881	MALEVGDMEDGQLSDSDSDMTVAPSDRPLQL	ALEVGDMEDGQLS(0.998)DS(0.999)DS(0.993)DMT(0.008)VAPS(0.002)DRPLQLPK	9.60406e-163	264.05	170.91	1.0929	19.8475	20.7385	19.4778	20.3722	19.4368	19.6567	20.1772	19.9492	19.8278	20.8295	20.1224	20.4026
MDC1	Q14676	Mediator of DNA damage checkpoint protein 1	S	411	0.999999	ASMVINSDTDDEEEVSAALTLAHLKESQPAI	SQASMVINS(1)DT(1)DDEEEVS(1)AALTLAHLK	2.29952e-171	263.97	263.97	0.80245	17.6721	17.5929	17.5835	17.5255	17.3523	17.2387	17.5172	16.8494	16.8689	16.8573	16.3841	16.4215
FTH1	P02794	Ferritin heavy chain;Ferritin heavy chain, N-terminally processed	S	179	0.999999	SGLAEYLFDKHTLGDSDNES___________	MGAPESGLAEYLFDKHTLGDS(1)DNES	2.11693e-78	263.93	263.93	0.87428	19.4181	19.9244	20.1196	20.5827	20.2028	19.6865	20.4199	19.989	20.3376	20.9088	20.0572	20.2775
RFX7	Q2KHR2	DNA-binding protein RFX7	S	1081	1	RCRSVSPAVHRQRNLSGSTLYPVSNIPRSNV	NLS(1)GSTLYPVSNIPR	1.68423e-72	263.49	232.34	-1.0215	15.5685	15.234	16.2397	16.6475	16.5025	16.2196	16.2236	16.5096	16.6236	16.7097	16.9191	16.7969
2020-09-05	Q99719	Septin-5	S	225	1	IDKFGIHVYQFPECDSDEDEDFKQQDRELKE	FGIHVYQFPECDS(1)DEDEDFKQQDR	6.51012e-125	263.49	214.01	-1.7966	19.8837	19.7347	19.9149	20.3259	20.4232	20.5036	20.7661	20.2626	20.4952	20.5146	19.8066	20.1216
BAG6	P46379	Large proline-rich protein BAG6	S	113	0.99032	ASSGTGSASATHGGGSPPGTRGPGASVHDRN	APPQTHLPSGASSGTGSASAT(0.006)HGGGS(0.99)PPGT(0.003)R	3.31444e-100	263.29	110.23	2.0486	21.3657	21.5412	21.5575	20.6596	21.4618	21.5625	15.5225	21.6747	21.7445	15.3487	21.913	21.9019
QSER1	Q2KHR3	Glutamine and serine-rich protein 1	S	1230	0.998135	KVDNELKNLEHLSSFSSDEDDPGYSQDAYKS	NLEHLSS(0.002)FS(0.998)S(1)DEDDPGYSQDAYK	1.40465e-99	263.1	230.97	0.24846	17.6776	17.9439	17.7123	18.2901	18.3067	18.4693	18.7604	18.3257	18.3782	18.1741	17.8676	18.0835
QSER1	Q2KHR3	Glutamine and serine-rich protein 1	S	1231	0.999973	VDNELKNLEHLSSFSSDEDDPGYSQDAYKSV	NLEHLSS(0.002)FS(0.998)S(1)DEDDPGYSQDAYK	1.40465e-99	263.1	230.97	0.24846	17.6776	17.9439	17.7123	18.2901	18.3067	18.4693	18.7604	18.3257	18.3782	18.1741	17.8676	18.0835
PHC3	Q8NDX5	Polyhomeotic-like protein 3	S	761	1	CVQPELQNNTKHADNSSDTEMEDMIAEETLE	HADNS(1)S(1)DT(1)EMEDMIAEETLEEMDSELLK	2.36654e-167	263.09	239.28	1.7462	15.8636	16.5082	16.35	16.6521	16.4963	16.2924	16.4466	16.5607	16.3326	16.6062	16.4681	16.3409
PHC3	Q8NDX5	Polyhomeotic-like protein 3	S	762	1	VQPELQNNTKHADNSSDTEMEDMIAEETLEE	HADNS(1)S(1)DT(1)EMEDMIAEETLEEMDSELLK	2.36654e-167	263.09	239.28	1.7462	15.8636	16.5082	16.35	16.6521	16.4963	16.2924	16.4466	16.5607	16.3326	16.6062	16.4681	16.3409
PHC3	Q8NDX5	Polyhomeotic-like protein 3	T	764	1	PELQNNTKHADNSSDTEMEDMIAEETLEEMD	HADNS(1)S(1)DT(1)EMEDMIAEETLEEMDSELLK	2.36654e-167	263.09	239.28	1.7462	15.8636	16.5082	16.35	16.6521	16.4963	16.2924	16.4466	16.5607	16.3326	16.6062	16.4681	16.3409
FASN	P49327	Fatty acid synthase;[Acyl-carrier-protein] S-acetyltransferase;[Acyl-carrier-protein] S-malonyltransferase;3-oxoacyl-[acyl-carrier-protein] synthase;3-oxoacyl-[acyl-carrier-protein] reductase;3-hydroxyacyl-[acyl-carrier-protein] dehydratase;Enoyl-[acyl-carrier-protein] reductase;Oleoyl-[acyl-carrier-protein] hydrolase	T	2204	1	ELSSKADEASELACPTPKEDGLAQQQTQLNL	ADEASELACPT(1)PKEDGLAQQQTQLNLR	7.85298e-191	262.74	231.21	0.55723	15.2354	17.2006	17.0367	13.7154	17.337	17.5878	16.774	17.5674	17.7516	15.4466	17.2723	14.6851
PTPRR	Q15256	Receptor-type tyrosine-protein phosphatase R	S	339	0.999708	SPFKMKPIGLQERRGSNVSLTLDMSSLGNIE	RGS(1)NVS(0.998)LT(0.002)LDMSSLGNIEPFVSIPTPR	6.25272e-91	262.56	143.13	-0.10558	15.9823	14.8158	16.837	16.35	16.5577	16.747	16.5992	16.8183	16.768	16.2594	16.4657	16.2573
PTPRR	Q15256	Receptor-type tyrosine-protein phosphatase R	S	342	0.998337	KMKPIGLQERRGSNVSLTLDMSSLGNIEPFV	RGS(1)NVS(0.998)LT(0.002)LDMSSLGNIEPFVSIPTPR	6.25272e-91	262.56	143.13	-0.10558	15.9823	14.8158	16.837	16.35	16.5577	16.747	16.5992	16.8183	16.768	16.2594	16.4657	16.2573
PTPRR	Q15256	Receptor-type tyrosine-protein phosphatase R	S	339	0.999708	SPFKMKPIGLQERRGSNVSLTLDMSSLGNIE	RGS(1)NVS(0.998)LT(0.002)LDMSSLGNIEPFVSIPTPR	6.25272e-91	262.56	143.13	-0.10558	13.9984	16.0511	17.3019	15.96	16.9082	16.4298	17.0386	16.9045	17.2839	15.8858	16.87	17.0156
PTPRR	Q15256	Receptor-type tyrosine-protein phosphatase R	S	342	0.998337	KMKPIGLQERRGSNVSLTLDMSSLGNIEPFV	RGS(1)NVS(0.998)LT(0.002)LDMSSLGNIEPFVSIPTPR	6.25272e-91	262.56	143.13	-0.10558	14.6902	16.0511	17.3019	15.96	16.9082	16.4298	17.0386	16.9045	17.2839	15.8858	16.87	17.0156
CHD3	Q12873	Chromodomain-helicase-DNA-binding protein 3	S	1601	1	NSRIGEKMETEADAPSPAPSLGERLEPRKIP	METEADAPS(1)PAPS(1)LGER	8.63209e-92	262.54	187.63	4.1615	18.0567	17.8901	17.8412	17.7118	16.8977	17.6971	17.8032	17.1842	18.4697	17.3977	17.5307	18.4979
SLC7A14	Q8TBB6	Probable cationic amino acid transporter	S	769	1	KQNSEALIANDELDYSPE_____________	QNSEALIANDELDYS(1)PE	4.64869e-64	262.54	262.54	0.45495	18.7033	18.7946	14.2547	18.634	18.8919	18.6874	18.878	18.8485	18.6272	18.7035	18.8255	18.8568
CHD3	Q12873	Chromodomain-helicase-DNA-binding protein 3	S	1601	1	NSRIGEKMETEADAPSPAPSLGERLEPRKIP	METEADAPS(1)PAPS(1)LGER	8.63209e-92	262.54	187.63	4.1615	20.0411	20.4987	19.9942	20.2262	20.2974	20.7216	20.4616	20.0647	21.0432	20.4853	20.0755	20.371
CHGB	P05060	Secretogranin-1;PE-11;GAWK peptide;CCB peptide	S	311	0.999997	GGSLPSEEKGHPQEESEESNVSMASLGEKRD	GHPQEES(1)EESNVSMASLGEK	2.48058e-89	262.52	185.67	4.398	14.9886	18.5426	17.6362	19.3431	18.3647	17.5986	19.1364	18.2048	17.9277	18.9794	18.3881	17.8292
SSRP1	Q08945	FACT complex subunit SSRP1	S	444	1	GLKEGMNPSYDEYADSDEDQHDAYLERMKEE	EGMNPSYDEYADS(1)DEDQHDAYLER	1.00161e-123	262.52	231.5	-0.076211	20.1827	20.7639	20.2691	19.3984	20.2905	20.6384	20.6005	20.5652	21.0662	20.9708	20.8827	21.0971
PRCC	Q92733	Proline-rich protein PRCC	S	157	1	KEPVKIAAPELHKGDSDSEEDEPTKKKTILQ	IAAPELHKGDS(1)DS(1)EEDEPTK	6.66211e-65	262.52	262.52	7.6973	19.3168	18.6718	19.5503	14.9721	19.1104	18.9089	14.7685	19.3935	19.3054	15.3324	19.5248	19.6339
CHGB	P05060	Secretogranin-1;PE-11;GAWK peptide;CCB peptide	S	311	0.999997	GGSLPSEEKGHPQEESEESNVSMASLGEKRD	GHPQEES(1)EESNVSMASLGEK	2.48058e-89	262.52	185.67	4.398	18.3698	18.606	18.8107	19.0465	19.2897	19.0463	19.0455	19.1688	18.8546	19.0262	18.7161	18.4742
CHGB	P05060	Secretogranin-1;PE-11;GAWK peptide;CCB peptide	S	317	0.999998	EEKGHPQEESEESNVSMASLGEKRDHHSTHY	GHPQEES(1)EESNVS(1)MASLGEK	2.69291e-65	262.52	183.81	4.8271	18.3698	18.606	18.8107	19.0465	19.2897	19.0463	19.0455	19.1688	18.8546	19.0262	18.7161	18.4742
KIF21A	Q7Z4S6	Kinesin-like protein KIF21A	S	855	0.802974	MSDKVAGKVTRKLSSSDAPAQDTGSSAAAVE	KLS(0.576)S(0.576)S(0.803)DAPAQDT(0.045)GSSAAAVETDASR	1.91427e-93	262.52	94.905	5.8675	14.2708	14.3271	16.6596	13.9343	13.4802	14.2044	12.9571	13.1923	14.7498	13.5101	13.4126	12.5539
PRCC	Q92733	Proline-rich protein PRCC	S	157	1	KEPVKIAAPELHKGDSDSEEDEPTKKKTILQ	IAAPELHKGDS(1)DS(1)EEDEPTK	6.66211e-65	262.52	262.52	7.6973	23.3753	23.1592	23.3403	21.9604	23.57	23.4754	22.6004	23.1381	23.573	22.6414	23.8579	23.816
PRCC	Q92733	Proline-rich protein PRCC	S	159	1	PVKIAAPELHKGDSDSEEDEPTKKKTILQGS	IAAPELHKGDS(1)DS(1)EEDEPTK	6.66211e-65	262.52	211.04	2.1472	23.3753	23.1592	23.3403	21.9604	23.57	23.4754	22.6004	23.1381	23.573	22.6414	23.8579	23.816
KMT2A	Q03164	Histone-lysine N-methyltransferase 2A;MLL cleavage product N320;MLL cleavage product C180	S	2866	0.999094	DFVLKNTPSMQALGESPESSSSELLNLGEGL	NTPSMQALGES(0.999)PES(0.504)S(0.504)S(0.569)S(0.423)ELLNLGEGLGLDSNR	2.1206e-140	262.46	185.58	0.56798	18.0867	17.6824	17.7596	17.5014	17.3433	17.2807	17.595	17.4386	17.2025	16.765	17.2243	16.8938
KMT2A	Q03164	Histone-lysine N-methyltransferase 2A;MLL cleavage product N320;MLL cleavage product C180	S	2869	0.967148	LKNTPSMQALGESPESSSSELLNLGEGLGLD	NTPSMQALGES(0.996)PES(0.967)S(0.679)S(0.679)S(0.679)ELLNLGEGLGLDSNR	2.1206e-140	262.46	95.548	-0.80958	18.0867	17.6824	17.7596	13.7308	17.3433	17.2807	17.595	17.4386	17.2025	16.765	17.2243	16.8938
NUMA1	Q14980	Nuclear mitotic apparatus protein 1	S	169	0.999979	APVPSTCSSTFPEELSPPSHQAKREIRFLEL	APVPSTCSSTFPEELS(1)PPSHQAK	5.12036e-100	262.34	260.21	-3.7537	18.1264	18.3105	18.5069	19.0114	18.4416	18.3882	18.6447	18.9325	18.4283	18.9735	18.4828	18.5241
PRCC	Q92733	Proline-rich protein PRCC	S	267	1	AALQVTKQITQEEDDSDEEVAPENFFSLPEK	QITQEEDDS(1)DEEVAPENFFSLPEK	7.99691e-124	262.34	206.61	-0.40519	22.5218	22.4882	22.4413	22.0068	22.0966	22.1063	22.0233	22.0694	22.03	22.2279	22.4617	22.518
CDKL5	O76039	Cyclin-dependent kinase-like 5	S	407	1	STSKDLTNNNIPHLLSPKEAKSKTEFDFNID	DLTNNNIPHLLS(1)PK	8.81772e-70	261.8	218.9	-2.0186	16.3898	17.8341	17.1335	17.7371	16.4923	16.4661	15.7732	16.3652	17.3408	16.9909	17.2541	17.5556
CADM4	Q8NFZ8	Cell adhesion molecule 4	S	361	1	WCSVRQKGSYLTHEASGLDEQGEAREAFLNG	GSYLTHEAS(1)GLDEQGEAR	1.9209e-68	261.77	261.77	0.7898	16.491	16.4348	16.4391	17.0334	16.9385	16.9216	17.0182	17.0856	17.1302	16.9934	16.9741	16.8624
HACD3	Q9P035	Very-long-chain (3R)-3-hydroxyacyl-CoA dehydratase 3	S	114	1	RPLFLAPDFDRWLDESDAEMELRAKEEERLN	WLDES(1)DAEMELR	3.73181e-55	261.63	139.61	0.32868	16.0768	16.2174	16.3095	16.7989	16.4623	16.2761	16.8375	17.4086	17.4615	17.7332	17.4401	17.7219
SNRNP70	P08621	U1 small nuclear ribonucleoprotein 70 kDa	S	320	1	RKEELRGGGGDMAEPSEAGDAPPDDGPPGEL	GGGGDMAEPS(1)EAGDAPPDDGPPGELGPDGPDGPEEK	1.26451e-137	261.52	117.64	-0.6912	19.3388	13.2175	18.9671	18.5175	19.0166	18.3193	15.7773	15.3605	18.5786	18.9798	18.6101	18.9713
PHF10	Q8WUB8	PHD finger protein 10	S	327	0.999999	KRKNKGTSDSSSGNVSEGESPPDSQEDSFQG	GTSDSSSGNVS(1)EGESPPDSQEDSFQGR	3.30894e-128	261.52	261.52	3.9518	16.8154	16.4485	16.7798	14.8342	15.9495	15.1628	13.5462	15.3139	12.9129	15.7786	17.1079	17.5676
AGFG1	P52594	Arf-GAP domain and FG repeat-containing protein 1	S	181	0.99956	DSAPTLHLNKGTPSQSPVVGRSQGQQQEKKQ	SLLGDSAPTLHLNKGT(0.993)PS(0.007)QS(1)PVVGR	6.97429e-78	261.52	244.03	-0.87829	19.1799	19.1151	19.61	19.3573	19.8636	20.0813	18.6181	17.4072	19.1521	18.881	18.8187	18.8837
RBM10	P98175-2	RNA-binding protein 10	S	60	0.998788	PREYGSQEGKHDYDDSSEEQSAEDSYEASPG	HDY(0.002)DDS(0.999)S(0.999)EEQSAEDSYEASPGSETQR	2.17159e-109	261.52	250.83	3.1121	16.8485	17.7643	17.0299	17.0669	17.2723	15.3805	16.4484	15.8174	16.9667	17.2847	17.2237	18.2179
SAFB	Q15424	Scaffold attachment factor B1	S	23	0.926097	LGDSGAAGAAALSSASSETGTRRLSDLRVID	AETLSGLGDSGAAGAAALS(0.013)S(0.063)AS(0.926)S(0.929)ET(0.052)GT(0.018)R	7.28597e-57	261.52	126.32	0.039008	14.8238	14.5757	15.1633	13.0964	14.688	15.9478	14.8126	15.0873	14.5909	16.1753	15.5051	14.4934
TJP2	Q9UDY2-3	Tight junction protein ZO-2	S	375	1	RDSQQTLINIPSLNDSDSEIEDISEIESNRS	DSQQTLINIPSLNDS(1)DS(1)EIEDISEIESNR	1.17837e-123	261.52	261.52	0.45759	19.4143	19.6733	18.7151	18.3517	18.0588	17.5884	17.9199	17.3146	17.0702	18.9139	18.7147	18.4201
TJP2	Q9UDY2-3	Tight junction protein ZO-2	S	377	1	SQQTLINIPSLNDSDSEIEDISEIESNRSFS	DSQQTLINIPSLNDS(1)DS(1)EIEDISEIESNR	1.17837e-123	261.52	261.52	0.45759	19.4143	19.6733	18.7151	18.3517	18.0588	17.5884	17.9199	17.3146	17.0702	18.9139	18.7147	18.4201
AGFG1	P52594	Arf-GAP domain and FG repeat-containing protein 1	T	177	0.99975	SLLGDSAPTLHLNKGTPSQSPVVGRSQGQQQ	SLLGDSAPTLHLNKGT(1)PS(0.004)QS(0.996)PVVGR	6.97429e-78	261.52	204.3	-1.8473	19.1799	19.1151	19.61	19.3573	19.8636	20.0813	18.6181	18.4903	19.1521	18.881	18.8187	18.8837
RBM10	P98175-2	RNA-binding protein 10	S	60	0.998788	PREYGSQEGKHDYDDSSEEQSAEDSYEASPG	HDY(0.002)DDS(0.999)S(0.999)EEQSAEDSYEASPGSETQR	2.17159e-109	261.52	250.83	3.1121	17.0039	16.1989	17.3095	17.3245	17.4809	17.7477	17.2472	17.3207	17.2126	17.6836	17.5296	17.5158
SAFB	Q15424	Scaffold attachment factor B1	S	23	0.926097	LGDSGAAGAAALSSASSETGTRRLSDLRVID	AETLSGLGDSGAAGAAALS(0.013)S(0.063)AS(0.926)S(0.929)ET(0.052)GT(0.018)R	7.28597e-57	261.52	126.32	0.039008	16.1559	14.6862	16.3241	16.7837	15.0493	15.9383	16.9708	16.58	17.9195	14.4571	13.9429	14.8794
TJP2	Q9UDY2-3	Tight junction protein ZO-2	S	375	1	RDSQQTLINIPSLNDSDSEIEDISEIESNRS	DSQQTLINIPSLNDS(1)DS(1)EIEDISEIESNR	1.17837e-123	261.52	261.52	0.45759	14.3251	14.2025	17.0066	18.0411	16.555	16.5083	15.8618	16.6752	18.0014	13.9118	16.7056	12.6666
TJP2	Q9UDY2-3	Tight junction protein ZO-2	S	377	1	SQQTLINIPSLNDSDSEIEDISEIESNRSFS	DSQQTLINIPSLNDS(1)DS(1)EIEDISEIESNR	1.17837e-123	261.52	261.52	0.45759	16.2423	14.0863	17.0066	18.0411	16.555	16.5083	15.8618	16.6752	18.0014	14.9516	16.7056	15.3391
STRAP	Q9Y3F4	Serine-threonine kinase receptor-associated protein	S	335	1	IGFPETTEEELEEIASENSDCIFPSAPDVKA	IGFPETTEEELEEIAS(1)ENS(1)DCIFPSAPDVK	1.13726e-141	261.41	261.41	0.45618	21.0559	21.5302	21.1253	21.2064	21.0177	21.0379	20.599	21.0891	21.0031	20.9032	21.1915	21.2135
STRAP	Q9Y3F4	Serine-threonine kinase receptor-associated protein	S	338	1	PETTEEELEEIASENSDCIFPSAPDVKA___	IGFPETTEEELEEIAS(1)ENS(1)DCIFPSAPDVK	1.13726e-141	261.41	212.26	0.67895	21.0559	21.5302	21.1253	21.2064	21.0177	21.0379	20.599	21.0891	21.0031	20.9032	21.1915	21.2135
NSUN2	Q08J23	tRNA (cytosine(34)-C(5))-methyltransferase	S	743	1	PDNDVTEGQRAGEPNSPDAEEANSPDVTAGC	AGEPNS(1)PDAEEANS(1)PDVTAGCDPAGVHPPR	9.19746e-121	260.84	180.54	0.58514	20.5385	20.8899	20.2535	19.9269	20.4714	20.4038	20.9158	20.0776	20.707	21.1882	20.8218	20.8045
NSUN2	Q08J23	tRNA (cytosine(34)-C(5))-methyltransferase	S	743	1	PDNDVTEGQRAGEPNSPDAEEANSPDVTAGC	AGEPNS(1)PDAEEANS(1)PDVTAGCDPAGVHPPR	9.19746e-121	260.84	180.54	0.58514	22.4929	22.6595	15.3095	21.7218	21.8614	21.9613	22.251	22.1	22.5839	22.3854	22.418	22.4108
NSUN2	Q08J23	tRNA (cytosine(34)-C(5))-methyltransferase	S	751	0.999992	QRAGEPNSPDAEEANSPDVTAGCDPAGVHPP	AGEPNS(1)PDAEEANS(1)PDVTAGCDPAGVHPPR	9.19746e-121	260.84	180.54	0.58514	22.4929	22.6595	15.0314	21.7218	21.8614	21.9613	22.251	22.1	22.5839	22.3854	22.418	22.4108
GRIPAP1	Q4V328	GRIP1-associated protein 1	S	688	0.992681	REILREKESSAVPARSLSSSPQAQPPRPAEL	S(0.993)LS(0.007)S(0.01)S(0.99)PQAQPPRPAELSDEEVAELFQR	2.95251e-109	260.77	210.66	0.63411	19.9794	20.1423	20.1724	19.9815	20.0102	19.8848	19.9448	19.9294	19.7331	19.9113	19.7107	19.6227
GRIPAP1	Q4V328	GRIP1-associated protein 1	S	692	0.999491	REKESSAVPARSLSSSPQAQPPRPAELSDEE	S(0.991)LS(0.008)S(0.002)S(0.999)PQAQPPRPAELSDEEVAELFQR	2.95251e-109	260.77	201.78	1.0266	19.9794	20.1423	20.1724	19.9815	20.0102	19.8848	19.9448	19.9294	19.7331	19.9113	19.7107	19.6227
ZYX	Q15942	Zyxin	S	308	0.999961	NQKLGHPEALSAGTGSPQPPSFTYAQQREKP	LGHPEALSAGTGS(1)PQPPSFTYAQQR	3.3006e-141	260.74	260.74	0.59712	19.0371	19.0762	19.1554	19.1353	18.8686	18.5971	18.9617	19.0195	18.9086	18.9323	19.4501	19.6286
CEP170	Q5SW79	Centrosomal protein of 170 kDa	S	1165	0.99914	LAQPRRTRLGSLSARSDSEATISRSSASSRT	LGS(1)LSARS(0.999)DS(0.001)EATISR	1.72118e-36	260.69	228.86	1.3007	17.3728	17.4614	17.5083	17.9966	17.693	17.8974	18.0988	15.5494	18.4102	18.1429	18.2243	17.9969
CEP170	Q5SW79	Centrosomal protein of 170 kDa	S	1160	0.999999	SRIDLLAQPRRTRLGSLSARSDSEATISRSS	LGS(1)LSARS(0.998)DS(0.002)EATISR	1.72118e-36	260.69	260.69	3.6511	19.5953	19.5992	19.9485	20.469	21.025	21.2242	21.0199	20.8086	20.6617	20.3896	20.0089	19.9915
CEP170	Q5SW79	Centrosomal protein of 170 kDa	S	1165	0.99914	LAQPRRTRLGSLSARSDSEATISRSSASSRT	LGS(1)LSARS(0.999)DS(0.001)EATISR	1.72118e-36	260.69	228.86	1.3007	19.5953	16.3399	19.9485	20.469	15.5702	21.2242	21.0199	15.2406	20.6617	20.3896	20.0089	19.9915
RTN4	Q9NQC3	Reticulon-4	S	181	0.999552	PAAPPSTPAAPKRRGSSGSVDETLFALPAAS	RRGS(1)S(0.999)GS(0.997)VDET(0.004)LFALPAASEPVIR	1.0806e-108	260.63	107.27	-2.5122	22.0165	22.2175	21.9205	21.7202	21.9725	21.8196	22.0605	21.9611	21.5804	21.8579	21.7186	21.5525
RTN4	Q9NQC3	Reticulon-4	S	184	0.999434	PPSTPAAPKRRGSSGSVDETLFALPAASEPV	RRGS(0.999)S(1)GS(0.999)VDET(0.002)LFALPAASEPVIR	1.0806e-108	260.63	144.31	-1.2629	20.8209	20.9237	16.0054	20.8826	21.0089	20.656	20.7265	14.2406	14.7653	20.6062	20.579	12.378
RTN4	Q9NQC3	Reticulon-4	S	181	0.999552	PAAPPSTPAAPKRRGSSGSVDETLFALPAAS	RRGS(1)S(0.999)GS(0.997)VDET(0.004)LFALPAASEPVIR	1.0806e-108	260.63	107.27	-2.5122	18.5864	18.6823	18.8407	18.5437	18.1824	18.0456	18.1006	17.9483	17.9331	18.3728	18.5277	18.2496
RTN4	Q9NQC3	Reticulon-4	S	184	0.999434	PPSTPAAPKRRGSSGSVDETLFALPAASEPV	RRGS(0.999)S(1)GS(0.999)VDET(0.002)LFALPAASEPVIR	1.0806e-108	260.63	144.31	-1.2629	18.5864	18.6823	18.8407	18.5437	18.1824	18.0456	18.1006	17.9483	17.9331	18.3728	18.5277	18.2496
NES	P48681	Nestin	S	680	1	ESLTALEKENQEPLRSPEVGDEEALRPLTKE	ENQEPLRS(1)PEVGDEEALRPLTK	6.32966e-47	260.35	188.96	0.95293	18.4209	18.4414	18.5243	19.054	19.1467	18.9689	19.1817	19.1319	18.8342	19.0428	18.6212	18.5165
RBM17	Q96I25	Splicing factor 45	S	222	0.999772	AAIPPPVYEEQDRPRSPTGPSNSFLANMGGT	S(1)PTGPSNSFLANMGGTVAHK	4.95309e-64	260.35	228.91	-0.51648	19.0871	18.9372	19.0194	18.689	19.0114	18.8349	18.6122	18.5281	18.6487	18.8052	18.6497	18.5519
CSTF2T	Q9H0L4	Cleavage stimulation factor subunit 2 tau variant	S	563	0.999772	IQGASKQGGSQPSSFSPGQSQVTPQDQEKAA	QGGSQPSSFS(1)PGQSQVTPQDQEK	1.25952e-73	260.21	173.15	-1.9074	17.6861	17.811	17.9084	18.2365	17.9754	17.3836	17.8289	17.3011	17.7735	17.4775	17.4911	17.3013
RPRD2	Q5VT52	Regulation of nuclear pre-mRNA domain-containing protein 2	S	374	1	PEPVTDNRDVEDMELSDVEDDGSKIIVEDRK	DVEDMELS(1)DVEDDGSK	5.73596e-106	260.18	260.18	-5.3073	17.5933	17.5643	17.4521	17.6677	17.5157	17.6519	17.3079	17.6749	17.5684	17.6997	17.6175	17.6322
NRBP1	Q9UHY1	Nuclear receptor-binding protein	S	2	1	______________MSEGESQTVLSSGSDPK	S(1)EGESQTVLSSGSDPK	5.59506e-73	260.18	227.34	4.8576	18.0947	19.3449	19.0852	17.7944	19.1729	19.3771	19.4372	18.0008	19.6574	19.1053	19.4515	19.6009
MAP1B	P46821	Microtubule-associated protein 1B;MAP1B heavy chain;MAP1 light chain LC1	S	2087	0.998695	SPSEARQDVDLCLVSSCEYKHPKTELSPSFI	QDVDLCLVS(0.001)S(0.999)CEYK	2.12628e-70	260.14	243.95	2.0476	17.0232	17.0898	17.3731	17.4044	17.3474	17.1893	16.4289	16.7051	16.9242	16.8052	17.0959	16.7059
RBM10	P98175-2	RNA-binding protein 10	S	73	0.993403	DDSSEEQSAEDSYEASPGSETQRRRRRRHRH	HDY(0.011)DDS(0.682)S(0.308)EEQS(0.994)AEDS(0.005)Y(0.001)EAS(0.993)PGS(0.004)ET(0.001)QR	8.80013e-76	260.06	90.019	3.4792	14.4521	14.0357	13.0918	15.249	15.6119	15.3978	17.602	15.1651	14.4969	15.0192	15.0012	14.823
CHD7	Q9P2D1	Chromodomain-helicase-DNA-binding protein 7	S	2983	1	SSLLEDEIAQGEELDSLDGGDEIENNENDE_	TAESSLLEDEIAQGEELDS(1)LDGGDEIENNENDE	2.02522e-118	260.01	260.01	0.8486	16.2854	16.1156	16.413	15.2848	15.8296	16.2545	13.7011	15.9038	17.1682	15.9155	15.893	13.6623
ATRX	P46100	Transcriptional regulator ATRX	S	731	1	LPKSKQSETVDQNSDSDEMLAILKEVSRMSH	QSETVDQNS(1)DS(1)DEMLAILK	1.90344e-175	259.99	237.76	-0.11392	20.8165	21.136	21.0986	21.2515	21.2943	21.1428	21.2579	21.2304	21.1229	21.2177	20.9694	20.8454
KPNA2	P52292	Importin subunit alpha-1	S	62	0.99925	MLKRRNVSSFPDDATSPLQENRNNQGTVNWS	NVSSFPDDAT(0.001)S(0.999)PLQENR	2.05071e-127	259.21	235.68	-1.3865	21.9524	21.9288	21.7817	22.0888	21.9732	21.9008	22.0766	22.0466	21.5284	15.8991	21.6581	21.7703
RBM10	P98175-2	RNA-binding protein 10	S	735	1	RPSPPRGLVAAYSGESDSEEEQERGGPEREE	GLVAAYS(1)GES(1)DS(1)EEEQER	5.92334e-97	259.21	226.64	1.7255	22.3553	22.5873	22.3792	21.7616	22.2111	22.0534	22.4051	22.1068	22.2042	22.4529	22.5137	22.4147
RBM10	P98175-2	RNA-binding protein 10	S	737	1	SPPRGLVAAYSGESDSEEEQERGGPEREEKL	GLVAAYS(1)GES(1)DS(1)EEEQER	5.92334e-97	259.21	226.64	1.7255	22.3553	22.5873	22.3792	21.7616	22.2111	22.0534	22.4051	22.1068	22.2042	22.4529	22.5137	22.4147
RBM10	P98175-2	RNA-binding protein 10	S	735	1	RPSPPRGLVAAYSGESDSEEEQERGGPEREE	GLVAAYS(1)GES(1)DS(1)EEEQER	5.92334e-97	259.21	226.64	1.7255	21.4006	21.6327	20.6496	20.3253	21.151	21.504	21.4303	21.3757	19.5642	20.7874	19.6537	20.5671
RBM10	P98175-2	RNA-binding protein 10	S	737	1	SPPRGLVAAYSGESDSEEEQERGGPEREEKL	GLVAAYS(1)GES(1)DS(1)EEEQER	5.92334e-97	259.21	226.64	1.7255	21.4006	21.6327	20.6496	20.3253	21.151	21.504	21.4303	21.3757	19.5642	20.7874	19.6537	20.5671
PRKAR2A	P13861	cAMP-dependent protein kinase type II-alpha regulatory subunit	S	78	1	PPEPGPDRVADAKGDSESEEDEDLEVPVPSR	VADAKGDS(1)ES(1)EEDEDLEVPVPSR	8.12098e-97	259.11	201.73	-2.1838	22.1707	22.4843	22.4459	22.2585	22.7047	22.7803	22.8913	22.782	22.781	22.8574	22.6026	22.5108
PRKAR2A	P13861	cAMP-dependent protein kinase type II-alpha regulatory subunit	S	80	1	EPGPDRVADAKGDSESEEDEDLEVPVPSRFN	VADAKGDS(1)ES(1)EEDEDLEVPVPSR	8.12098e-97	259.11	201.73	-2.1838	22.1707	22.4843	22.4459	22.2585	22.7047	22.7803	22.8913	22.782	22.781	22.8574	22.6026	22.5108
PPIG	Q13427	Peptidyl-prolyl cis-trans isomerase G	S	397	1	KGDKSELNEIKENQRSPVRVKERKITDHRNV	SELNEIKENQRS(1)PVR	3.25846e-72	259.02	229.82	6.0526	19.9744	19.0398	20.4059	18.1055	20.0458	20.266	16.9234	20.4743	20.6727	17.0502	20.7147	20.8171
EPB41L3	Q9Y2J2	Band 4.1-like protein 3;Band 4.1-like protein 3, N-terminally processed	S	708	0.999921	ERTDTAADGETTATESDQEEDAELKAQELEK	TDTAADGETTATES(1)DQEEDAELK	7.16195e-170	259.02	225.34	0.79532	19.5764	19.2791	19.6568	18.3435	19.6334	19.4087	19.0285	19.6767	19.1859	19.2496	19.2347	19.2444
KAT7	O95251-4	Histone acetyltransferase KAT7	S	102	0.999933	VTPKKYPLRQTRSSGSETEQVVDFSDRETKN	S(0.368)S(0.632)GS(1)ETEQVVDFSDR	9.91609e-105	259.02	204.61	-0.27532	16.5549	16.5073	17.0968	16.9782	16.8635	16.79	16.3351	16.4422	16.6802	16.353	16.8147	16.6788
EPB41L3	Q9Y2J2	Band 4.1-like protein 3;Band 4.1-like protein 3, N-terminally processed	S	708	0.999921	ERTDTAADGETTATESDQEEDAELKAQELEK	TDTAADGETTATES(1)DQEEDAELK	7.16195e-170	259.02	225.34	0.79532	17.5633	16.7352	14.2059	14.2062	18.151	17.9932	17.3276	16.7572	18.192	17.6286	13.9248	18.0733
KAT7	O95251-4	Histone acetyltransferase KAT7	S	102	0.999933	VTPKKYPLRQTRSSGSETEQVVDFSDRETKN	S(0.368)S(0.632)GS(1)ETEQVVDFSDR	9.91609e-105	259.02	204.61	-0.27532	17.1607	17.994	13.5091	14.827	14.1431	18.5958	18.6535	18.3624	18.154	14.4383	17.7422	17.57
DOCK7	Q96N67-2	Dedicator of cytokinesis protein 7	S	1421	0.999721	ARQEMVRRSRGQLERSPSGSAFGSQENLRWR	S(1)PSGSAFGSQENLR	6.28352e-70	258.79	190.87	2.2082	16.2589	15.741	15.6413	17.6559	16.21	15.6679	14.2484	15.597	15.4297	15.1304	14.9362	15.3896
MAP1B	P46821	Microtubule-associated protein 1B;MAP1B heavy chain;MAP1 light chain LC1	S	339	0.988398	LQRKIAELEEEQSQGSTTNSDWMKNLISPDL	KIAELEEEQS(1)QGS(0.988)T(0.011)T(0.002)NS(0.998)DWMK	3.76803e-77	258.71	169.39	-2.4571	16.418	13.5095	13.0741	14.4481	14.5552	14.4087	14.0424	14.4841	14.0966	15.3256	14.1577	14.3264
MAP1B	P46821	Microtubule-associated protein 1B;MAP1B heavy chain;MAP1 light chain LC1	S	339	0.988398	LQRKIAELEEEQSQGSTTNSDWMKNLISPDL	KIAELEEEQS(1)QGS(0.988)T(0.011)T(0.002)NS(0.998)DWMK	3.76803e-77	258.71	169.39	-2.4571	14.7187	15.9675	15.5447	16.1105	16.5078	16.7354	16.4194	17.0113	17.0596	16.8659	16.7495	14.6546
AKAP11	Q9UKA4	A-kinase anchor protein 11	S	1337	0.99999	LPPSSCMSGLMYKYPSCESVTDEYAGHLIQI	YPS(1)CES(0.996)VT(0.004)DEYAGHLIQILK	8.03756e-76	258.67	153.95	0.34581	16.0399	16.8908	15.743	16.3812	16.1467	16.2179	16.0029	16.0912	15.9398	16.1059	15.8258	15.9102
AKAP11	Q9UKA4	A-kinase anchor protein 11	S	1340	0.99956	SSCMSGLMYKYPSCESVTDEYAGHLIQILKQ	Y(0.071)PS(0.929)CES(1)VTDEYAGHLIQILK	8.03756e-76	258.67	157.28	-0.944	16.0399	16.8908	15.743	16.3812	16.1467	16.2179	16.0029	16.0912	15.9398	16.1059	16.0872	15.9102
SNX1	Q13596	Sorting nexin-1	T	41	1	EGAAGGSEPEAGDSDTEGEDIFTGAAVVSKH	LPPPFPGLEPESEGAAGGS(1)EPEAGDS(1)DT(1)EGEDIFTGAAVVSK	1.28215e-138	258.64	246.77	1.4702	19.5636	19.3778	19.8388	19.2372	19.5071	20.6545	19.5072	20.1568	20.7095	18.9874	19.0733	20.2446
CTNND1	O60716-3	Catenin delta-1	S	4	1	____________MDDSEVESTASILASVKEQ	MDDS(1)EVESTASILASVK	2.94356e-76	258.61	255.72	1.2133	15.5965	15.8842	15.4348	15.607	15.2551	14.9846	15.3891	15.5247	15.4935	15.8114	15.6137	15.6274
AKAP13	Q12802	A-kinase anchor protein 13	S	1876	1	VIMRNKPSQPKERPRSAVLLVDETATTPIFA	S(1)AVLLVDETATTPIFANR	1.66985e-132	258.61	258.61	-2.3152	17.3808	17.9101	17.9284	18.2491	18.0391	17.8866	18.1552	18.509	18.5183	18.5098	18.503	18.4935
ELAVL1	Q15717	ELAV-like protein 1	S	202	1	PNQNKNVALLSQLYHSPARRFGGPVHHQAQR	NVALLSQLYHS(1)PAR	3.05888e-85	258.61	211.9	-1.7837	17.4098	17.4298	17.104	17.6387	17.154	17.0005	15.418	16.7662	17.1946	18.0121	17.5553	17.4619
EPB41L2	O43491	Band 4.1-like protein 2	S	39	0.977971	KEKPKEVAENQQNQSSDPEEEKGSQPPPAAE	EVAENQQNQS(0.022)S(0.978)DPEEEKGS(0.001)QPPPAAESQSSLR	1.08629e-162	258.38	214.13	1.9748	20.9308	15.9031	21.2833	14.7892	21.2924	21.2174	20.7673	21.3652	21.4149	20.7717	21.2908	21.2671
SRRM2	Q9UQ35	Serine/arginine repetitive matrix protein 2	S	1326	1	SPEHKELSNSPLRENSFGSPLEFRNSGPLGT	ELS(1)NS(1)PLRENS(1)FGS(1)PLEFR	6.9858e-134	258.38	48.928	-5.0434	18.6071	18.4007	18.5946	19.1658	16.1709	18.8643	18.7668	18.8372	17.9219	13.6649	15.048	13.8595
SRRM2	Q9UQ35	Serine/arginine repetitive matrix protein 2	S	1326	1	SPEHKELSNSPLRENSFGSPLEFRNSGPLGT	ELS(1)NS(1)PLRENS(1)FGS(1)PLEFR	6.9858e-134	258.38	48.928	-5.0434	18.7898	18.7711	18.6846	19.8452	19.8302	19.696	19.2395	19.4401	19.3512	18.6569	18.2034	18.0599
MPHOSPH8	Q99549	M-phase phosphoprotein 8	S	51	1	EDNDAAARGAEAFGDSEEDGEDVFEVEKILD	GAEAFGDS(1)EEDGEDVFEVEK	9.18018e-140	258.27	126.04	-0.5687	19.8568	19.8496	19.9565	19.9977	19.869	19.8196	19.9049	20.1272	20.1678	20.253	20.0765	20.139
VGF	O15240	Neurosecretory protein VGF;Neuroendocrine regulatory peptide-1;Neuroendocrine regulatory peptide-2;Antimicrobial peptide VGF[554-577]	S	65	1	GPKDGSAPEVRGARNSEPQDEGELFQGVDPR	NS(1)EPQDEGELFQGVDPR	3.31858e-76	257.99	145.27	1.8087	19.5491	19.8424	20.5299	19.1433	20.1441	19.1542	19.5483	19.2582	19.5965	19.301	19.9739	19.8126
RBM5	P52756	RNA-binding protein 5	S	624	1	ENPLKRGLVAAYSGDSDNEEELVERLESEEE	RGLVAAYSGDS(1)DNEEELVER	1.50255e-97	257.99	211.64	4.7628	20.7668	20.9579	20.7652	20.7508	20.9362	20.775	20.5237	20.6941	20.8967	20.786	20.9058	20.8084
RBM5	P52756	RNA-binding protein 5	S	624	1	ENPLKRGLVAAYSGDSDNEEELVERLESEEE	RGLVAAYSGDS(1)DNEEELVER	1.50255e-97	257.99	211.64	4.7628	18.6985	18.3411	18.2705	18.3026	18.2814	17.1492	14.8054	17.945	18.0975	16.4945	18.1475	18.0764
PRR12	Q9ULL5	Proline-rich protein 12	S	651	1	TEDEEFLIQHLLQAPSPPRTSGADGLVGEDG	TEDEEFLIQHLLQAPS(1)PPR	3.28711e-154	257.83	248.92	-5.355	19.185	19.2658	18.8475	18.7636	18.6349	18.491	18.8167	18.953	18.8418	19.2514	19.2397	18.9674
MKI67	P46013	Antigen KI-67	S	308	1	RPKSGGSGHAVAEPASPEQELDQNKGKGRDV	SGGSGHAVAEPAS(1)PEQELDQNK	3.69068e-98	257.8	257.8	5.5497	19.5261	19.5956	19.5074	19.9749	19.5829	19.6234	19.9553	19.6644	19.6684	19.9669	19.2615	19.1956
LARP4	Q71RC2	La-related protein 4	S	597	0.998892	VSPPSTTKPSRASTASPCNNNINAATAVALQ	AS(0.001)T(0.001)AS(0.999)PCNNNINAATAVALQEPR	2.50866e-86	257.8	212.94	0.13704	20.6878	20.6878	20.6698	20.792	16.0741	20.4733	13.672	20.0355	20.5607	20.4754	20.5802	20.5924
NUP98	P52948	Nuclear pore complex protein Nup98-Nup96;Nuclear pore complex protein Nup98;Nuclear pore complex protein Nup96	S	612	1	IKKLVLKNLNNSNLFSPVNRDSENLASPSEY	NLNNS(1)NLFS(1)PVNR	1.93882e-86	257.55	140.78	1.641	16.2249	18.5644	18.9296	18.9896	15.4472	18.921	18.5734	19.0252	18.7384	18.6265	18.3755	18.4439
NUP98	P52948	Nuclear pore complex protein Nup98-Nup96;Nuclear pore complex protein Nup98;Nuclear pore complex protein Nup96	S	612	1	IKKLVLKNLNNSNLFSPVNRDSENLASPSEY	NLNNS(1)NLFS(1)PVNR	1.93882e-86	257.55	140.78	1.641	15.516	15.1796	15.239	15.6838	15.1787	14.3719	14.3525	15.7973	14.65	14.9513	16.7711	12.4431
EPB41L3	Q9Y2J2	Band 4.1-like protein 3;Band 4.1-like protein 3, N-terminally processed	S	88	1	AAKQLEYQQLEDDKLSQKSSSSKLSRSPLKI	QLEYQQLEDDKLS(1)QK	1.9638e-58	257.34	224.07	0.14241	15.6009	15.6167	15.7806	16.0142	16.2685	15.9371	16.2273	16.1932	16.035	16.1394	15.8864	15.6633
WASF1	Q92558	Wiskott-Aldrich syndrome protein family member 1	S	544	0.986485	NDVATILSRRIAVEYSDSEDDSEFDEVDWLE	IAVEY(0.018)S(0.986)DS(0.995)EDDSEFDEVDWLE	4.24146e-162	257.34	237.51	0.26812	14.2743	17.4958	17.0222	17.3051	17.5054	16.6254	17.4775	17.1756	17.4482	18.0323	17.6804	17.5239
WASF1	Q92558	Wiskott-Aldrich syndrome protein family member 1	S	546	0.997712	VATILSRRIAVEYSDSEDDSEFDEVDWLE__	IAVEY(0.065)S(0.937)DS(0.998)EDDSEFDEVDWLE	4.24146e-162	257.34	257.34	1.7138	14.7037	17.4958	17.0222	17.3051	17.5054	16.6254	17.4775	17.1756	17.4482	18.0323	17.6804	17.5239
EPB41L3	Q9Y2J2	Band 4.1-like protein 3;Band 4.1-like protein 3, N-terminally processed	S	88	1	AAKQLEYQQLEDDKLSQKSSSSKLSRSPLKI	QLEYQQLEDDKLS(1)QK	1.9638e-58	257.34	224.07	0.14241	14.6493	18.1346	14.7211	15.4884	15.3845	17.2421	18.2342	18.043	17.7099	17.617	14.631	14.4583
EPB41L3	Q9Y2J2	Band 4.1-like protein 3;Band 4.1-like protein 3, N-terminally processed	S	88	1	AAKQLEYQQLEDDKLSQKSSSSKLSRSPLKI	QLEYQQLEDDKLS(1)QK	1.9638e-58	257.34	224.07	0.14241	15.1922	11.5732	19.1342	18.1287	18.9865	18.0245	18.1165	18.2848	17.995	18.3349	18.9946	16.0918
CAAP1	Q9H8G2	Caspase activity and apoptosis inhibitor 1	S	312	0.997989	DIEKSVNEILGLAESSPNEPKAATLAVPPPE	SVNEILGLAES(0.002)S(0.998)PNEPK	9.04278e-92	257.29	238.02	0.51706	16.079	16.1735	16.0773	16.3054	16.142	16.3758	16.5648	16.6484	16.3639	16.6083	16.3343	16.2326
NOP14	P78316	Nucleolar protein 14	S	146	1	GQSLADIEKHNDIVDSDSDAEDRGTLSAELT	HNDIVDS(1)DS(1)DAEDRGTLSAELTAAHFGGGGGLLHK	1.8981e-98	257.26	257.26	-0.42646	22.1892	21.303	21.4974	21.7314	21.8092	21.1062	21.2646	21.4761	20.8077	21.0819	21.2269	20.6301
NOP14	P78316	Nucleolar protein 14	S	148	1	SLADIEKHNDIVDSDSDAEDRGTLSAELTAA	HNDIVDS(1)DS(1)DAEDRGTLSAELTAAHFGGGGGLLHK	1.8981e-98	257.26	257.26	-0.42646	22.1892	21.303	21.4974	21.7314	21.8092	21.1062	21.2646	21.4761	20.8077	21.0819	21.2269	20.6301
MAP1B	P46821	Microtubule-associated protein 1B;MAP1B heavy chain;MAP1 light chain LC1	S	831	1	AIGPAKELEAERSLMSSPEDLTKDFEELKAE	ELEAERS(1)LMS(1)S(1)PEDLTK	2.54652e-110	257.14	213.69	0.1494	21.1642	21.636	21.3454	21.5092	21.7304	21.333	21.6461	21.3925	21.2237	21.4968	21.4885	21.3317
MAP1B	P46821	Microtubule-associated protein 1B;MAP1B heavy chain;MAP1 light chain LC1	S	832	1	IGPAKELEAERSLMSSPEDLTKDFEELKAEE	SLMS(1)S(1)PEDLTK	2.54652e-110	257.14	234.58	-1.747	21.1642	21.636	21.3454	21.5092	21.7304	21.333	21.6461	21.3925	21.2237	21.4968	21.4885	21.3317
MAP1B	P46821	Microtubule-associated protein 1B;MAP1B heavy chain;MAP1 light chain LC1	S	831	1	AIGPAKELEAERSLMSSPEDLTKDFEELKAE	ELEAERS(1)LMS(1)S(1)PEDLTK	2.54652e-110	257.14	213.69	0.1494	22.0068	22.2877	22.2975	22.1564	22.4553	22.2593	22.0345	22.1357	22.2253	22.1991	22.3088	22.3925
MAP1B	P46821	Microtubule-associated protein 1B;MAP1B heavy chain;MAP1 light chain LC1	S	832	1	IGPAKELEAERSLMSSPEDLTKDFEELKAEE	SLMS(1)S(1)PEDLTK	2.54652e-110	257.14	234.58	-1.747	22.0068	22.2877	22.2975	22.1564	22.4553	22.2593	22.0345	22.1357	22.2253	22.1991	22.3088	22.3925
COG1	Q8WTW3	Conserved oligomeric Golgi complex subunit 1	S	459	0.925252	LLVSALQELESSTSNSPSNKHIHFEYNMSLF	ELLVSALQELES(0.003)S(0.004)T(0.011)S(0.028)NS(0.925)PS(0.028)NK	5.33674e-183	257.12	100.6	0.3551	18.6166	18.847	13.491	18.5441	18.4086	18.4505	18.8805	18.6769	18.4114	13.3636	18.2637	18.4026
PALM	O75781	Paralemmin-1	T	141	1	AKEERKTEVVMNSQQTPVGTPKDKRVSNTPL	KTEVVMNSQQT(1)PVGT(1)PK	1.10174e-72	256.68	186.21	4.9233	13.8797	14.5527	15.7996	13.5804	16.4627	15.7612	15.0569	14.1433	15.6579	16.8318	15.2529	16.014
PALM	O75781	Paralemmin-1	T	141	1	AKEERKTEVVMNSQQTPVGTPKDKRVSNTPL	KTEVVMNSQQT(1)PVGT(1)PK	1.10174e-72	256.68	186.21	4.9233	19.445	19.1273	20.1042	18.8828	19.8121	19.8373	19.2354	19.5676	19.3604	19.5624	19.6753	19.7075
PALM	O75781	Paralemmin-1	T	145	1	RKTEVVMNSQQTPVGTPKDKRVSNTPLRTVD	TEVVMNSQQT(1)PVGT(1)PK	1.10174e-72	256.68	211.06	1.6921	19.445	19.1273	20.1042	18.8828	19.8121	19.8373	19.2354	19.5676	19.3604	19.5624	19.6753	19.7075
CTTN	Q14247	Src substrate cortactin	S	418	0.99969	PVSPAPQPTEERLPSSPVYEDAASFKAELSY	LPSS(1)PVYEDAASFK	6.5383e-70	256.4	234.93	-1.4643	18.2412	18.0671	19.1882	19.0641	18.9868	19.2626	18.316	18.5904	19.499	19.4619	19.6061	19.7874
CTTN	Q14247	Src substrate cortactin	S	418	0.99969	PVSPAPQPTEERLPSSPVYEDAASFKAELSY	LPSS(1)PVYEDAASFK	6.5383e-70	256.4	234.93	-1.4643	16.757	13.9167	14.8649	15.1185	14.9603	14.7658	13.4002	15.3353	14.899	13.7864	14.5918	13.3452
CTTN	Q14247	Src substrate cortactin	S	418	0.99969	PVSPAPQPTEERLPSSPVYEDAASFKAELSY	LPSS(1)PVYEDAASFK	6.5383e-70	256.4	234.93	-1.4643	14.0292	14.6211	15.9179	20.6312	20.5138	20.4538	20.9046	13.9835	14.242	21.2315	16.404	21.282
DOS	Q8N350	Protein Dos	S	341	0.998506	RGSPKRHHFQRQRAASESTEQEEGDAPQEDF	AAS(0.999)ES(0.001)TEQEEGDAPQEDFIQYIAR	3.19987e-124	256.34	230.93	-1.5815	16.3633	16.6584	16.5117	17.0648	16.7571	15.6055	16.8489	17.2632	17.2069	16.8149	16.8071	17.0026
DOCK7	Q96N67-2	Dedicator of cytokinesis protein 7	T	907	0.995218	NRSRSLSNSNPDISGTPTSPDDEVRSIIGSK	SLSNSNPDIS(0.459)GT(0.995)PT(0.459)S(0.086)PDDEVR	3.75017e-105	256.34	102.55	4.6557	20.6325	15.5955	16.0771	20.563	17.0677	21.3694	15.3218	15.9827	15.4161	20.61	20.8046	16.2753
RB1	P06400	Retinoblastoma-associated protein	S	37	1	APPPPPPPEEDPEQDSGPEDLPLVRLEFEET	TAATAAAAAAEPPAPPPPPPPEEDPEQDS(1)GPEDLPLVR	4.46757e-66	256.31	233.65	1.0074	20.5673	20.5989	20.7278	21.3877	21.0971	21.2764	21.1957	21.4191	21.3131	21.0162	21.0647	21.0935
TOP2B	Q02880-2	DNA topoisomerase 2-beta	S	1468	0.999992	EDDSAKFDSNEEDSASVFSPSFGLKQTDKVP	SEDDSAKFDS(1)NEEDSAS(1)VFSPSFGLK	1.92017e-149	256.31	256.31	-0.060833	17.9437	17.9309	17.7987	17.8352	17.7532	17.9374	17.288	18.4842	17.5534	17.3402	17.1101	17.2656
HNRNPH1;HNRNPH2	P31943	Heterogeneous nuclear ribonucleoprotein H;Heterogeneous nuclear ribonucleoprotein H, N-terminally processed;Heterogeneous nuclear ribonucleoprotein H2	S	104	1	NNVEMDWVLKHTGPNSPDTANDGFVRLRGLP;NSVEMDWVLKHTGPNSPDTANDGFVRLRGLP	HTGPNS(1)PDTANDGFVR	3.17061e-47	256.28	247.73	6.843	20.8016	18.3268	20.7336	18.4418	21.2106	21.6287	18.1447	20.0021	21.3003	17.7941	20.0742	19.2685
BOP1	Q14137	Ribosome biogenesis protein BOP1	S	126	1	TEMASARIGDEYAEDSSDEEDIRNTVGNVPL	IGDEYAEDS(1)S(1)DEEDIR	6.15849e-106	256.28	250.94	-2.999	21.7088	21.795	21.5844	21.6638	21.8979	21.7883	21.8097	21.7226	21.6899	21.7617	21.8375	21.7584
BOP1	Q14137	Ribosome biogenesis protein BOP1	S	127	1	EMASARIGDEYAEDSSDEEDIRNTVGNVPLE	IGDEYAEDS(1)S(1)DEEDIR	6.15849e-106	256.28	250.94	-2.999	21.7088	21.795	21.5844	21.6638	21.8979	21.7883	21.8097	21.7226	21.6899	21.7617	21.8375	21.7584
CEP170	Q5SW79	Centrosomal protein of 170 kDa	S	1167	0.982636	QPRRTRLGSLSARSDSEATISRSSASSRTAE	LGSLS(0.012)ARS(0.983)DS(0.983)EAT(0.016)IS(0.007)R	4.79428e-28	256.22	71.471	1.8948	12.935	19.5992	14.4073	14.9229	21.025	12.2554	15.4623	20.8086	15.1116	14.9882	16.3019	14.2328
NONO	Q15233	Non-POU domain-containing octamer-binding protein	T	450	1	FGQAATMEGIGAIGGTPPAFNRAAPGAEFAP	FGQAATMEGIGAIGGT(1)PPAFNR	3.67618e-148	256.03	256.03	-2.3279	21.574	21.4701	21.5998	21.6526	21.1968	21.0664	21.1783	21.5161	21.5079	21.497	21.388	21.4739
KCTD12	Q96CX2	BTB/POZ domain-containing protein KCTD12	S	185	0.998374	ASAGAPSPTLELASRSPSGGAAGPLLTPSQS	S(0.998)PS(0.002)GGAAGPLLTPSQSLDGSR	1.73073e-105	255.88	222.32	-2.2656	21.9579	22.0636	22.1165	22.2055	22.2211	22.1931	21.5435	22.3363	22.2288	22.2315	21.9418	22.1462
	Q99081-3		S	79	0.999999	GQPSPSYDSSRGFTDSPHYSDHLNDSRLGAH	GFTDS(1)PHYSDHLNDSR	6.12961e-59	255.72	255.72	6.0293	15.4275	16.2654	15.5277	15.8379	15.9593	15.6546	16.3254	16.6165	16.4443	16.4542	15.9727	16.6524
DPYSL2	Q16555	Dihydropyrimidinase-related protein 2	T	509	0.996721	VPRGLYDGPVCEVSVTPKTVTPASSAKTSPA	GLYDGPVCEVS(0.003)VT(0.997)PK	1.38423e-57	255.72	222.86	-2.3606	18.1789	18.1385	18.5466	18.8853	18.3565	18.355	17.2376	17.3572	18.5302	19.0859	18.832	18.928
EEF2K	O00418	Eukaryotic elongation factor 2 kinase	S	72	0.999007	NKYYSNLTKSERYSSSGSPANSFHFKEAWKH	YSS(0.001)S(0.999)GS(1)PANSFHFK	8.235e-56	255.72	214.41	-0.90951	17.0349	14.9202	17.2098	18.0218	17.1339	17.7855	17.5107	15.906	14.3162	18.1044	17.6893	17.8337
EEF2K	O00418	Eukaryotic elongation factor 2 kinase	S	74	1	YYSNLTKSERYSSSGSPANSFHFKEAWKHAI	YSS(0.034)S(0.966)GS(1)PANSFHFK	8.235e-56	255.72	255.72	-2.4836	17.0349	17.6503	17.2098	18.0218	17.6786	17.7855	17.5107	17.628	17.8006	18.1044	17.6893	17.8337
	Q99081-3		S	79	0.999999	GQPSPSYDSSRGFTDSPHYSDHLNDSRLGAH	GFTDS(1)PHYSDHLNDSR	6.12961e-59	255.72	255.72	6.0293	13.7736	14.4308	14.434	15.4855	14.6096	15.6437	15.0142	14.9586	14.3567	14.1305	13.8872	13.1138
DPYSL2	Q16555	Dihydropyrimidinase-related protein 2	T	509	0.996721	VPRGLYDGPVCEVSVTPKTVTPASSAKTSPA	GLYDGPVCEVS(0.003)VT(0.997)PK	1.38423e-57	255.72	222.86	-2.3606	18.6784	18.7954	19.9136	19.8934	14.8526	20.2392	19.9563	20.4003	20.3438	20.4551	20.3762	20.3724
NACAD	O15069	NAC-alpha domain-containing protein 1	S	1303	1	TQPLGTGPRVSLSPHSPLLSPKVASMDAKDL	VS(0.005)LS(0.995)PHS(1)PLLS(1)PK	6.87457e-55	255.71	113.66	-1.439	19.6875	20.4762	20.9167	20.7095	20.6526	14.8858	20.3105	20.6872	13.1548	20.4395	20.4877	20.4601
NACAD	O15069	NAC-alpha domain-containing protein 1	S	1307	1	GTGPRVSLSPHSPLLSPKVASMDAKDLALQI	VSLSPHS(1)PLLS(1)PK	6.87457e-55	255.71	255.71	3.8677	19.6875	20.4762	20.9167	20.7095	20.6526	20.5821	20.3105	20.6872	20.2581	20.4395	20.4877	20.4601
NACAD	O15069	NAC-alpha domain-containing protein 1	S	1303	1	TQPLGTGPRVSLSPHSPLLSPKVASMDAKDL	VS(0.005)LS(0.995)PHS(1)PLLS(1)PK	6.87457e-55	255.71	113.66	-1.439	17.6296	17.6698	17.9257	17.5954	17.6709	13.2346	16.4286	16.6096	17.3896	17.4965	16.9834	16.7708
NACAD	O15069	NAC-alpha domain-containing protein 1	S	1307	1	GTGPRVSLSPHSPLLSPKVASMDAKDLALQI	VSLSPHS(1)PLLS(1)PK	6.87457e-55	255.71	255.71	3.8677	17.6296	17.6698	17.9257	17.5954	17.6709	15.9573	16.4286	16.6096	17.3896	17.4965	16.9834	16.7708
ARHGAP35	Q9NRY4	Rho GTPase-activating protein 35	S	970	1	DNAAEACSTTEEVFNSPRAGSPLCNSNLQDS	NIIEATHMYDNAAEACSTTEEVFNS(1)PR	5.35988e-91	255.67	255.06	0.13064	17.8416	18.249	18.139	18.4566	18.3341	18.1971	18.4049	18.6214	18.089	18.8454	18.8114	18.3937
ARHGAP35	Q9NRY4	Rho GTPase-activating protein 35	S	970	1	DNAAEACSTTEEVFNSPRAGSPLCNSNLQDS	NIIEATHMYDNAAEACSTTEEVFNS(1)PR	5.35988e-91	255.67	255.06	0.13064	15.3915	13.2835	15.6026	15.1826	13.8403	14.8677	14.7858	15.0715	14.918	15.0477	14.8696	14.5088
EIF3J	O75822	Eukaryotic translation initiation factor 3 subunit J	S	13	1	___MAAAAAAAGDSDSWDADAFSVEDPVRKV	AAAAAAAGDS(1)DS(1)WDADAFSVEDPVR	2.24839e-160	255.56	150.54	-0.29071	18.6725	15.9606	14.158	16.5884	15.1788	16.2172	16.5431	17.0013	17.1794	14.8428	16.9619	15.1826
	P15884-12		S	369	0.999715	AGTAVWSRNGGQASSSPNYEGPLHSLQSRIE;SGTAVWSRNGGQASSSPNYEGPLHSLQSRIE	NGGQASSS(1)PNYEGPLHSLQSR	2.97546e-65	255.56	152.19	1.2907	19.904	20.2832	20.3409	20.3855	20.2725	19.9767	20.1936	20.3412	20.0544	20.3828	20.2522	20.0621
ARHGEF17	Q96PE2	Rho guanine nucleotide exchange factor 17	S	463	0.999885	DGGFEPEKSRQRKSLSNPDIASETLTLLSFL	S(1)LS(1)NPDIASETLTLLSFLR	1.97854e-82	255.56	59.868	0.33279	15.369	15.0151	15.0042	15.5941	14.6899	14.3145	15.2274	15.2628	15.6423	15.4702	13.4655	15.549
EIF3J	O75822	Eukaryotic translation initiation factor 3 subunit J	S	13	1	___MAAAAAAAGDSDSWDADAFSVEDPVRKV	AAAAAAAGDS(1)DS(1)WDADAFSVEDPVR	2.24839e-160	255.56	150.54	-0.29071	19.3225	19.5185	19.1602	19.267	19.4244	18.9433	19.4424	19.2808	19.219	19.6622	19.3755	19.2564
ARHGEF17	Q96PE2	Rho guanine nucleotide exchange factor 17	S	463	0.999885	DGGFEPEKSRQRKSLSNPDIASETLTLLSFL	S(1)LS(1)NPDIASETLTLLSFLR	1.97854e-82	255.56	59.868	0.33279	14.1962	13.8127	12.1742	14.7997	13.7196	14.5037	13.2232	12.3972	12.2389	12.6636	15.1058	13.3604
MRE11A	P49959	Double-strand break repair protein MRE11A	S	688	1	KIMSQSQVSKGVDFESSEDDDDDPFMNTSSL	GVDFES(1)S(1)EDDDDDPFMNTSSLR	1.92984e-98	255.55	231.37	2.4726	20.458	20.5279	21.0317	21.0259	20.4032	20.603	20.2533	20.9364	20.715	20.6069	20.9596	20.9642
MRE11A	P49959	Double-strand break repair protein MRE11A	S	689	1	IMSQSQVSKGVDFESSEDDDDDPFMNTSSLR	GVDFES(1)S(1)EDDDDDPFMNTSSLR	1.92984e-98	255.55	231.37	2.4726	20.458	20.5279	21.0317	21.0259	20.4032	20.603	20.2533	20.9364	20.715	20.6069	20.9596	20.9642
PCM1	Q15154-5	Pericentriolar material 1 protein	T	1557	1	CTCRIIEDGDGAGAETPVIENRSSQQPVSEV	IIEDGDGAGAET(1)PVIENR	1.44972e-68	255.42	85.742	2.1516	17.6923	17.3506	17.8817	15.1586	17.4811	17.3581	17.4648	15.0175	17.8682	18.0906	17.8199	17.7611
NAP1L4	Q99733	Nucleosome assembly protein 1-like 4	S	7	1	_________MADHSFSDGVPSDSVEAAKNAS	ADHS(1)FS(1)DGVPS(1)DSVEAAK	6.65969e-97	255.42	175.62	-2.3975	21.277	21.7088	21.5437	21.7833	21.6633	21.6495	20.6269	20.9511	21.4986	21.4512	21.3688	21.2198
NAP1L4	Q99733	Nucleosome assembly protein 1-like 4	S	7	1	_________MADHSFSDGVPSDSVEAAKNAS	ADHS(1)FS(1)DGVPS(1)DSVEAAK	6.65969e-97	255.42	175.62	-2.3975	20.628	20.4851	20.6371	20.8338	20.8415	20.6036	20.5702	20.5586	20.1146	20.3554	20.2793	20.1459
CTNNA1	P35221	Catenin alpha-1	S	641	1	RKAVLMIRTPEELDDSDFETEDFDVRSRTSV	TPEELDDS(1)DFETEDFDVR	1.69856e-132	254.73	252.21	0.95866	21.9512	21.7619	21.7953	22.0343	21.7732	21.6246	22.0073	22.1116	21.9818	22.1046	22.072	22.035
CHD3	Q12873	Chromodomain-helicase-DNA-binding protein 3	S	1605	1	GEKMETEADAPSPAPSLGERLEPRKIPLEDE	METEADAPS(1)PAPS(1)LGER	8.63209e-92	254.73	246.95	1.4662	20.0411	20.4987	19.9942	20.2262	20.2974	20.7216	20.4616	20.0647	21.0432	20.4853	20.0755	20.371
ATXN2L	Q8WWM7	Ataxin-2-like protein	S	111	1	IGSARGQSTGKGPPQSPVFEGVYNNSRMLHF	GPPQS(1)PVFEGVYNNSR	2.50268e-88	254.2	191.18	-1.4402	21.8968	21.0334	21.9248	22.4053	21.7207	21.5434	21.6531	21.9536	21.7887	21.5494	21.6536	21.3109
HTT	P42858	Huntingtin	S	419	0.996296	LTAAKEESGGRSRSGSIVELIAGGGSSCSPV	S(0.004)GS(0.996)IVELIAGGGS(0.056)S(0.099)CS(0.845)PVLSR	1.87513e-90	253.97	223.46	0.7651	15.9383	16.1014	16.699	17.2438	17.0429	17.3269	17.4568	17.3133	16.9379	16.551	16.1079	15.9434
HTT	P42858	Huntingtin	S	432	0.997873	SGSIVELIAGGGSSCSPVLSRKQKGKVLLGE	S(0.062)GS(0.938)IVELIAGGGSS(0.002)CS(0.998)PVLSR	1.87513e-90	253.97	204.3	-0.74149	20.672	20.533	20.6982	20.6142	20.4777	20.4835	14.1993	20.7976	20.627	20.5376	20.5632	20.5491
DUSP4	Q13115	Dual specificity protein phosphatase 4	S	345	0.994114	FESQVLATSCAAEAASPSGPLRERGKTPATP	SIISPNFSFMGQLLQFESQVLATSCAAEAAS(0.994)PS(0.006)GPLR	2.4041e-160	253.82	170.92	-1.4244	17.4937	17.7287	17.3881	17.8724	17.1151	17.015	17.6415	17.8789	18.1017	17.817	17.7756	17.809
DUSP4	Q13115	Dual specificity protein phosphatase 4	S	345	0.994114	FESQVLATSCAAEAASPSGPLRERGKTPATP	SIISPNFSFMGQLLQFESQVLATSCAAEAAS(0.994)PS(0.006)GPLR	2.4041e-160	253.82	170.92	-1.4244	18.9261	19.2091	19.1806	19.4987	19.2715	18.7049	19.4966	19.3935	19.4573	19.4865	19.4658	19.2464
SRRM1	Q8IYB3	Serine/arginine repetitive matrix protein 1	S	781	0.999998	APPSPVQSQSPSTNWSPAVPVKKAKSPTPSP	KPPAPPS(1)PVQSQS(0.948)PS(0.051)T(0.001)NWS(1)PAVPVKK	3.44451e-141	253.76	240.18	-3.2716	20.9842	21.0907	21.2006	21.2167	21.6052	21.3201	21.4933	21.6188	21.6768	21.9169	21.8924	22.0698
TNKS1BP1	Q9C0C2	182 kDa tankyrase-1-binding protein	S	893	1	SRDVSLGDWEFGKRDSLGAYASQDANEQGQD	DS(1)LGAYASQDANEQGQDLGK	1.76378e-105	253.69	143.7	6.4817	16.5452	16.8313	17.0068	17.1004	17.2997	17.0581	17.5564	17.7159	17.3501	17.5055	17.8208	17.7661
RIMS3	Q9UJD0	Regulating synaptic membrane exocytosis protein 3	S	295	0.991054	SSVADSTLGSLTRRLSQSSLESATSPSCS__	RLS(0.991)QS(0.17)S(0.839)LESATSPSCS	5.10204e-146	253.59	244.64	0.71336	17.8774	17.4119	17.6289	17.8023	18.0818	17.538	18.1504	18.0501	17.4691	18.0525	17.898	17.442
RIMS3	Q9UJD0	Regulating synaptic membrane exocytosis protein 3	S	298	0.962289	ADSTLGSLTRRLSQSSLESATSPSCS_____	RLS(0.868)QS(0.17)S(0.962)LESATSPSCS	5.10204e-146	253.59	253.59	0.1359	14.0278	15.0809	17.6289	17.8023	18.0818	17.538	18.1504	18.0501	17.4691	18.0525	17.898	17.442
USP11	P51784	Ubiquitin carboxyl-terminal hydrolase 11	S	948	0.999999	ARRLLSPAGSSGAPASPACSSPPSSEFMDVN	LLSPAGSSGAPAS(1)PACS(0.263)S(0.729)PPS(0.005)S(0.003)EFMDVN	8.75279e-45	253.49	253.49	-0.24143	13.557	12.6885	15.2397	15.5943	16.7532	16.6007	15.6758	16.6484	16.0965	14.1861	14.994	13.4214
CTPS1	P17812	CTP synthase 1	S	575	0.999975	RLSPRDTYSDRSGSSSPDSEITELKFPSINH	S(0.003)GS(0.993)S(0.004)S(1)PDSEITELKFPSINHD	9.88544e-61	253.37	242.34	-5.2758	15.4114	16.0909	16.3637	15.7648	15.1008	16.1361	16.6833	16.6193	16.1593	16.3056	16.041	16.3243
MAPK1	P28482	Mitogen-activated protein kinase 1	Y	187	1	RVADPDHDHTGFLTEYVATRWYRAPEIMLNS	VADPDHDHTGFLT(1)EY(1)VATR	3.10632e-153	253.37	253.37	1.8795	18.406	18.2091	18.7113	18.6503	18.3436	18.1596	18.7545	19.1976	18.9583	19.4562	19.2013	19.0307
CTPS1	P17812	CTP synthase 1	S	573	0.996646	GCRLSPRDTYSDRSGSSSPDSEITELKFPSI	S(0.003)GS(0.997)S(0.126)S(0.875)PDSEITELKFPSINHD	4.70883e-57	253.37	139.46	-4.878	19.4367	19.8065	19.7967	20.0141	20.0438	20.1784	20.1165	20.1228	20.0658	19.9279	19.6816	15.7502
CTPS1	P17812	CTP synthase 1	S	575	0.999975	RLSPRDTYSDRSGSSSPDSEITELKFPSINH	S(0.003)GS(0.993)S(0.004)S(1)PDSEITELKFPSINHD	9.88544e-61	253.37	242.34	-5.2758	17.7058	17.7507	17.8897	17.8877	18.0446	18.0558	17.8836	17.6703	17.6813	17.793	17.8349	17.6999
AAGAB	Q6PD74	Alpha- and gamma-adaptin-binding protein p34	S	310	1	FWMAIGGDRDEIEGLSSDEEH__________	AFWMAIGGDRDEIEGLS(1)S(1)DEEH	6.66822e-85	253.37	175.28	0.31204	16.6069	17.7571	17.2564	17.2104	18.0399	17.0817	17.2352	17.8593	18.5143	19.0592	18.8822	18.9269
AAGAB	Q6PD74	Alpha- and gamma-adaptin-binding protein p34	S	311	1	WMAIGGDRDEIEGLSSDEEH___________	AFWMAIGGDRDEIEGLS(1)S(1)DEEH	6.66822e-85	253.37	175.28	0.31204	16.6069	17.7571	17.2564	17.2104	18.0399	17.0817	17.2352	17.8593	18.5143	19.0592	18.8822	18.9269
MAPK1	P28482	Mitogen-activated protein kinase 1	T	185	1	LARVADPDHDHTGFLTEYVATRWYRAPEIML	VADPDHDHTGFLT(1)EY(1)VATR	3.10632e-153	253.37	253.37	1.8795	20.5763	20.7864	21.4461	21.3444	20.9935	21.0305	20.7417	21.1708	20.9675	21.2073	21.0729	21.1133
MAPK1	P28482	Mitogen-activated protein kinase 1	Y	187	1	RVADPDHDHTGFLTEYVATRWYRAPEIMLNS	VADPDHDHTGFLT(1)EY(1)VATR	3.10632e-153	253.37	253.37	1.8795	20.5763	20.7864	21.4461	21.3444	20.9935	21.0305	20.7417	21.1708	20.9675	21.2073	21.0729	21.1133
CTPS1	P17812	CTP synthase 1	S	573	0.996646	GCRLSPRDTYSDRSGSSSPDSEITELKFPSI	S(0.003)GS(0.997)S(0.126)S(0.875)PDSEITELKFPSINHD	4.70883e-57	253.37	139.46	-4.878	20.6391	21.212	19.9731	21.0072	20.2481	20.2056	14.4118	19.2797	20.0925	21.115	20.162	20.0559
CTPS1	P17812	CTP synthase 1	S	575	0.999975	RLSPRDTYSDRSGSSSPDSEITELKFPSINH	S(0.003)GS(0.993)S(0.004)S(1)PDSEITELKFPSINHD	9.88544e-61	253.37	242.34	-5.2758	20.6391	21.212	19.9731	21.0072	20.2481	20.2056	20.8814	20.9173	20.0925	21.115	20.162	20.0559
TACC2	O95359-3	Transforming acidic coiled-coil-containing protein 2	S	2569	0.955078	SQESPVKSSPVRMSESPTPCSGSSFEETEAL	MS(0.042)ES(0.955)PT(0.003)PCSGSSFEETEALVNTAAK	2.04916e-78	253.36	132.57	0.71115	15.2067	15.2172	15.5964	15.645	15.6462	15.2441	15.4622	15.2411	15.5554	15.5683	15.5049	15.2441
ACBD5	Q5T8D3-3	Acyl-CoA-binding domain-containing protein 5	S	187	1	TPNAKTVNGKAESSDSGAESEEEEAQEEVKG	AES(1)S(1)DS(1)GAES(1)EEEEAQEEVK	2.68025e-121	253.36	43.865	-2.9636	19.8315	19.524	13.6525	17.9256	19.6388	18.7322	19.7801	18.6183	19.0059	19.9233	14.735	19.4067
EIF5B	O60841	Eukaryotic translation initiation factor 5B	S	113	1	KKGQKGKKQSFDDNDSEELEDKDSKSKKTAK	KQSFDDNDS(1)EELEDKDSK	7.11193e-68	253.32	253.32	7.5713	18.3457	18.6679	17.6596	18.8047	17.0094	18.3543	18.6136	18.7935	18.9135	18.9915	17.1753	17.3892
ZC3HC1	Q86WB0	Nuclear-interacting partner of ALK	S	344	1	SQDATFSPGSEQAEKSPGPIVSRTRSWDSSS	SQDAT(0.131)FS(0.869)PGS(0.999)EQAEKS(1)PGPIVSR	1.15178e-73	253.27	171.67	-1.7368	19.2823	13.4546	16.2486	19.0978	19.3635	19.3001	16.0137	14.2253	15.741	19.484	16.9346	19.6927
MAP2	P11137	Microtubule-associated protein 2	S	1786	1	RVDHGAEIITQSPGRSSVASPRRLSNVSSSG	VDHGAEIITQS(1)PGRS(1)S(1)VAS(1)PR	2.84587e-55	253.27	206.46	-0.078372	16.6474	18.3556	14.6695	13.8494	17.7348	14.0767	18.3028	18.3603	12.66	18.4408	18.126	17.9753
ZC3HC1	Q86WB0	Nuclear-interacting partner of ALK	S	335	0.999825	ESPRRMMTRSQDATFSPGSEQAEKSPGPIVS	SQDATFS(1)PGS(1)EQAEKS(0.996)PGPIVS(0.004)R	1.15178e-73	253.27	103.98	-0.11073	19.9298	20.3346	19.9882	20.3297	20.2839	20.2047	20.2849	20.301	20.1525	20.2512	20.1484	20.0316
ZC3HC1	Q86WB0	Nuclear-interacting partner of ALK	S	344	1	SQDATFSPGSEQAEKSPGPIVSRTRSWDSSS	SQDAT(0.131)FS(0.869)PGS(0.999)EQAEKS(1)PGPIVSR	1.15178e-73	253.27	171.67	-1.7368	19.9298	20.3346	19.9882	20.3297	20.2839	20.2047	20.2849	20.301	20.1525	20.2512	20.1484	20.0316
MAP2	P11137	Microtubule-associated protein 2	S	1786	1	RVDHGAEIITQSPGRSSVASPRRLSNVSSSG	VDHGAEIITQS(1)PGRS(1)S(1)VAS(1)PR	2.84587e-55	253.27	206.46	-0.078372	21.7818	21.7204	21.1655	21.0668	21.1284	21.7743	20.872	20.9872	20.901	20.8776	20.9821	21.45
ZC3HC1	Q86WB0	Nuclear-interacting partner of ALK	S	335	0.999825	ESPRRMMTRSQDATFSPGSEQAEKSPGPIVS	SQDATFS(1)PGS(1)EQAEKS(0.996)PGPIVS(0.004)R	1.15178e-73	253.27	103.98	-0.11073	14.5099	17.813	18.8315	19.0517	18.8516	14.8371	19.0406	18.898	18.6476	18.9244	18.7231	18.6304
ZC3HC1	Q86WB0	Nuclear-interacting partner of ALK	S	344	1	SQDATFSPGSEQAEKSPGPIVSRTRSWDSSS	SQDAT(0.131)FS(0.869)PGS(0.999)EQAEKS(1)PGPIVSR	1.15178e-73	253.27	171.67	-1.7368	18.4953	17.813	18.8315	19.0517	18.8516	18.9161	19.0406	18.898	18.6476	18.9244	18.7231	18.6304
GFPT1	Q06210	Glutamine--fructose-6-phosphate aminotransferase [isomerizing] 1	S	261	0.999076	RGKDKKGSCNLSRVDSTTCLFPVEEKAVEYY	VDS(0.999)T(0.001)TCLFPVEEK	1.0574e-85	253.15	235.6	-0.83064	18.2341	18.3687	18.2568	19.1003	18.1802	18.0366	18.1873	18.015	18.0752	18.6029	18.1191	18.0627
AP3B2	Q13367	AP-3 complex subunit beta-2	S	282	0.999915	KAFYGSEEDEAKGAGSEETAAAAAPSRKPYV	AFY(0.002)GS(0.998)EEDEAKGAGS(1)EETAAAAAPSR	1.75123e-170	253.08	232.06	1.3713	17.8585	14.5281	17.3413	17.5653	18.0354	18.3369	18.3986	18.0456	18.5157	18.0727	18.2054	18.2318
DOCK7	Q96N67-2	Dedicator of cytokinesis protein 7	S	1423	0.999904	QEMVRRSRGQLERSPSGSAFGSQENLRWRKD	SPS(1)GSAFGSQENLR	2.53029e-85	252.68	173.54	1.852	17.9159	18.5525	17.8028	13.7257	18.7578	18.4193	18.3029	19.1711	18.5849	18.4979	13.4263	18.3221
DOCK7	Q96N67-2	Dedicator of cytokinesis protein 7	S	1423	0.999904	QEMVRRSRGQLERSPSGSAFGSQENLRWRKD	SPS(1)GSAFGSQENLR	2.53029e-85	252.68	173.54	1.852	15.8153	16.2877	16.058	15.8501	16.0568	15.9469	16.2438	16.037	15.6622	16.3959	15.9783	15.6677
KDM2B	Q8NHM5	Lysine-specific demethylase 2B	S	975	1	RTENSLANENQQPIKSEPESEGEEPKRPPGI	TENSLANENQQPIKS(1)EPES(1)EGEEPK	9.05093e-110	252.57	252.57	3.0364	19.0141	18.8276	18.8249	18.7509	19.0592	18.5209	18.6588	17.8465	14.8476	18.8027	19.0669	18.6634
KDM2B	Q8NHM5	Lysine-specific demethylase 2B	S	979	1	SLANENQQPIKSEPESEGEEPKRPPGICERP	TENSLANENQQPIKS(1)EPES(1)EGEEPK	9.05093e-110	252.57	252.57	3.0364	19.0141	18.8276	18.8249	18.7509	19.0592	18.5209	18.6588	17.8465	15.3949	18.8027	19.0669	18.6634
CCDC86	Q9H6F5	Coiled-coil domain-containing protein 86	S	80	1	TSPGSPRLQQGAGLESPQGQPEPGAASPQRQ	LQQGAGLES(1)PQGQPEPGAAS(1)PQR	7.66028e-74	252.57	118.64	0.80983	19.9456	20.0614	19.5296	20.0159	19.8088	19.4091	20.0092	19.4975	19.3762	19.7873	19.6464	19.6286
NES	P48681	Nestin	S	355	0.974355	EGRRLGSLLPVLSPTSLPSPLPATLETPVPA	LGSLLPVLS(0.928)PT(0.098)S(0.974)LPS(0.999)PLPATLETPVPAFLK	2.83215e-102	252.57	187.13	-0.15293	19.4267	20.3259	19.8469	19.456	18.9261	14.4549	19.4332	18.6473	18.7867	19.384	18.6248	18.8717
NAA15	Q9BXJ9	N-alpha-acetyltransferase 15, NatA auxiliary subunit	S	856	0.993961	PGYEEDMKITVNGDSSAEAEELANEI_____	IT(0.017)VNGDS(0.989)S(0.994)AEAEELANEI	9.70632e-97	252.21	172.54	1.5472	14.2893	14.2063	13.4898	16.3004	16.2234	16.0283	16.0726	16.203	14.8182	15.4456	13.4772	15.9504
NAA15	Q9BXJ9	N-alpha-acetyltransferase 15, NatA auxiliary subunit	S	855	0.989098	PPGYEEDMKITVNGDSSAEAEELANEI____	IT(0.017)VNGDS(0.989)S(0.994)AEAEELANEI	9.70632e-97	252.21	172.54	1.5472	16.1611	16.2123	16.0615	15.8379	16.0704	15.847	16.1214	15.5407	15.0803	15.3534	15.4379	14.6064
NAA15	Q9BXJ9	N-alpha-acetyltransferase 15, NatA auxiliary subunit	S	856	0.993961	PGYEEDMKITVNGDSSAEAEELANEI_____	IT(0.017)VNGDS(0.989)S(0.994)AEAEELANEI	9.70632e-97	252.21	172.54	1.5472	16.1611	16.2123	16.0615	15.8379	16.0704	15.847	16.1214	15.5407	15.0803	15.3534	15.4379	14.6064
LARP1	Q6PKG0	La-related protein 1	Y	862	0.957278	SISSSPSEGTPTVGSYGCTPQSLPKFQHPSH	T(0.012)AS(0.019)IS(0.033)S(0.741)S(0.193)PS(0.002)EGT(0.001)PT(0.002)VGS(0.028)Y(0.957)GCT(0.74)PQS(0.271)LPK	8.76297e-109	252.18	124.77	0.28974	16.8213	11.9268	13.3268	13.7138	15.4207	17.5195	18.363	13.4773	17.2945	16.5576	16.9333	15.802
EML4	Q9HC35	Echinoderm microtubule-associated protein-like 4	S	11	0.999999	_____MDGFAGSLDDSISAASTSDVQDRLSA	MDGFAGSLDDS(1)IS(1)AAS(0.075)T(0.835)S(0.09)DVQDR	1.26491e-131	251.94	223.46	0.5852	16.9338	16.7512	16.7018	14.8147	16.403	14.9482	13.8273	17.0057	17.6588	16.0165	17.0546	17.5238
EML4	Q9HC35	Echinoderm microtubule-associated protein-like 4	S	16	0.994043	MDGFAGSLDDSISAASTSDVQDRLSALESRV	MDGFAGSLDDS(0.601)IS(0.399)AAS(0.994)T(0.773)S(0.233)DVQDR	7.59394e-115	251.94	196.82	-1.3876	19.6939	13.3629	19.5497	19.6662	19.329	19.4165	19.4125	19.6913	19.4648	19.4009	19.2399	19.3592
PTGES3	Q15185	Prostaglandin E synthase 3	S	148	1	DEDVDLPEVDGADDDSQDSDDEKMPDLE___	FSEMMNNMGGDEDVDLPEVDGADDDS(1)QDS(1)DDEKMPDLE	9.6762e-184	251.94	207.73	1.4679	17.068	18.1099	14.2023	19.3953	19.7208	19.3719	19.3462	18.8375	18.8929	18.8542	18.7187	18.5824
PTGES3	Q15185	Prostaglandin E synthase 3	S	151	1	VDLPEVDGADDDSQDSDDEKMPDLE______	FSEMMNNMGGDEDVDLPEVDGADDDS(1)QDS(1)DDEKMPDLE	9.6762e-184	251.94	207.73	1.4679	17.068	18.1099	15.2944	19.3953	19.7208	19.3719	19.3462	18.8375	18.8929	18.8542	18.7187	18.5824
EML4	Q9HC35	Echinoderm microtubule-associated protein-like 4	S	11	0.999999	_____MDGFAGSLDDSISAASTSDVQDRLSA	MDGFAGSLDDS(1)IS(1)AAS(0.075)T(0.835)S(0.09)DVQDR	1.26491e-131	251.94	223.46	0.5852	18.5794	18.7505	17.6434	17.7004	17.1697	17.3582	18.4169	16.035	17.9167	17.9184	17.6146	17.9503
EML4	Q9HC35	Echinoderm microtubule-associated protein-like 4	S	13	1	___MDGFAGSLDDSISAASTSDVQDRLSALE	MDGFAGSLDDS(1)IS(1)AAS(0.966)T(0.033)S(0.001)DVQDR	1.26491e-131	251.94	251.94	-0.28965	19.4973	19.2471	19.4379	19.2342	19.2588	19.2197	19.3255	19.1036	12.5053	19.1248	18.934	18.8173
EML4	Q9HC35	Echinoderm microtubule-associated protein-like 4	S	16	0.994043	MDGFAGSLDDSISAASTSDVQDRLSALESRV	MDGFAGSLDDS(0.601)IS(0.399)AAS(0.994)T(0.773)S(0.233)DVQDR	7.59394e-115	251.94	196.82	-1.3876	18.4686	19.0197	18.6663	18.9637	19.0429	18.7847	18.999	19.1612	18.8828	18.9718	19.0097	18.9074
EML4	Q9HC35	Echinoderm microtubule-associated protein-like 4	S	11	0.999999	_____MDGFAGSLDDSISAASTSDVQDRLSA	MDGFAGSLDDS(1)IS(1)AAS(0.075)T(0.835)S(0.09)DVQDR	1.26491e-131	251.94	223.46	0.5852	21.1346	19.8859	20.9201	20.8967	20.7067	19.9645	20.6979	20.0474	19.733	20.4034	20.524	19.5708
EML4	Q9HC35	Echinoderm microtubule-associated protein-like 4	S	13	1	___MDGFAGSLDDSISAASTSDVQDRLSALE	MDGFAGSLDDS(1)IS(1)AAS(0.966)T(0.033)S(0.001)DVQDR	1.26491e-131	251.94	251.94	-0.28965	21.1346	19.8859	21.3842	21.3408	21.1426	20.6186	21.4619	20.6345	20.2911	20.854	20.524	20.1057
EML4	Q9HC35	Echinoderm microtubule-associated protein-like 4	S	16	0.994043	MDGFAGSLDDSISAASTSDVQDRLSALESRV	MDGFAGSLDDS(0.601)IS(0.399)AAS(0.994)T(0.773)S(0.233)DVQDR	7.59394e-115	251.94	196.82	-1.3876	20.735	19.8859	21.3842	21.0501	21.1426	20.3319	21.4619	20.6345	18.651	20.6626	17.5617	20.1057
TGIF2	Q9GZN2	Homeobox protein TGIF2	S	2	1	______________MSDSDLGEDEGLLSLAG	S(1)DS(1)DLGEDEGLLSLAGK	2.25867e-76	251.81	175.38	-0.69921	18.6005	18.5429	18.3429	18.4527	18.3272	18.1536	18.5654	18.0248	17.9108	18.0757	17.9227	17.8037
TGIF2	Q9GZN2	Homeobox protein TGIF2	S	4	1	____________MSDSDLGEDEGLLSLAGKR	S(1)DS(1)DLGEDEGLLSLAGK	2.25867e-76	251.81	175.38	-0.69921	18.6005	18.5429	18.3429	18.4527	18.3272	18.1536	18.5654	18.0248	17.9108	18.0757	17.9227	17.8037
SCG2	P13521	Secretogranin-2;Secretoneurin;Manserin	S	432	1	KTPGRAGTEALPDGLSVEDILNLLGMESAAN	AGTEALPDGLS(1)VEDILNLLGMESAANQK	4.33113e-71	251.62	211.07	1.8263	14.9344	14.6454	15.0242	15.3659	14.4832	14.249	14.8014	15.2915	15.038	15.3646	15.6248	15.6279
MPRIP	Q6WCQ1	Myosin phosphatase Rho-interacting protein	S	220	0.999698	QEEMRTKDQPDGSSLSPAQSPSQSQPPAASS	DQPDGSSLS(1)PAQS(0.997)PS(0.003)QSQPPAASSLR	9.05913e-125	251.44	174.31	-4.8506	18.6624	17.9814	18.6845	18.5189	18.7803	18.6993	18.5717	18.3174	18.6237	18.2917	18.8202	18.7308
MPRIP	Q6WCQ1	Myosin phosphatase Rho-interacting protein	S	224	0.999417	RTKDQPDGSSLSPAQSPSQSQPPAASSLREP	DQPDGSS(0.005)LS(0.995)PAQS(0.999)PS(0.001)QSQPPAASSLR	9.05913e-125	251.44	188.7	-1.1188	18.6624	17.9814	18.6845	18.5189	18.7803	18.6993	18.5717	18.3174	18.6237	18.2917	18.8202	18.7308
PDIA6	Q15084	Protein disulfide-isomerase A6	S	428	1	DGRDGELPVEDDIDLSDVELDDLGKDEL___	DGELPVEDDIDLS(1)DVELDDLGKDEL	3.55309e-158	251.37	107.43	-0.32352	19.9105	19.6681	20.2305	19.7755	19.6597	19.3113	19.724	19.9301	19.9662	20.371	20.2894	20.2098
EIF3C;EIF3CL	Q99613	Eukaryotic translation initiation factor 3 subunit C;Eukaryotic translation initiation factor 3 subunit C-like protein	S	39	1	TKPVGGNYGKQPLLLSEDEEDTKRVVRSAKD	QPLLLS(1)EDEEDTKR	9.27345e-56	251.28	242.35	0.787	20.2558	20.2993	20.2985	20.7572	20.5555	20.5168	20.6111	21.0307	21.0831	21.1217	20.976	20.8878
CDK11B;CDK11A	P21127	Cyclin-dependent kinase 11B;Cyclin-dependent kinase 11A	S	283	0.99561	EKMEERDLLSDLQDISDSERKTSSAESSSAE	DLLSDLQDIS(0.996)DS(0.004)ER	1.01787e-102	251.28	242.35	0.32858	16.5362	16.3424	16.2605	16.0835	16.0396	15.837	15.937	16.1657	16.2019	16.1905	16.1973	16.1595
ANKLE2	Q86XL3	Ankyrin repeat and LEM domain-containing protein 2	S	662	1	SLEEIKNRQNAARNNSPPTVGAFGHTRCSAF	NNS(1)PPTVGAFGHTR	1.60404e-24	251.28	251.28	1.2231	17.7534	18.0557	17.8047	18.0478	18.266	18.4333	18.1816	17.9291	18.2085	18.1039	17.8197	17.9505
SON	P18583-5	Protein SON	S	1697	1	PLPVKESDQTLAALLSPKESSGGEKEVPPPP	ESDQTLAALLS(1)PK	1.45381e-55	251.26	205.45	1.6711	16.5846	16.483	16.3019	16.2944	16.0711	15.7786	14.9326	16.9936	16.622	17.1601	16.9531	17.0367
EIF3J	O75822	Eukaryotic translation initiation factor 3 subunit J	S	11	1	_____MAAAAAAAGDSDSWDADAFSVEDPVR	AAAAAAAGDS(1)DS(1)WDADAFSVEDPVR	6.36415e-160	251.11	150.54	-0.29071	18.6725	18.7064	18.5883	18.9904	18.7445	18.6959	18.8992	19.3554	19.4005	19.165	19.1689	19.384
DNMT1	P26358	DNA (cytosine-5)-methyltransferase 1	S	714	1	ADDDEEVDDNIPEMPSPKKMHQGKKKKQNKN	EADDDEEVDDNIPEMPS(1)PKK	4.90913e-133	251.11	76.009	3.0269	19.5097	20.0213	19.4797	19.5654	19.8893	19.5311	20.236	20.7733	20.1559	19.9637	20.1964	20.3502
TOMM22	Q9NS69	Mitochondrial import receptor subunit TOM22 homolog	S	15	1	_MAAAVAAAGAGEPQSPDELLPKGDAEKPEE	AAAVAAAGAGEPQS(1)PDELLPK	2.93819e-107	251.11	222.82	1.5452	23.36	23.2815	23.7071	23.73	23.4331	23.5609	23.531	23.8943	23.8416	23.4839	23.4849	23.462
EIF3J	O75822	Eukaryotic translation initiation factor 3 subunit J	S	11	1	_____MAAAAAAAGDSDSWDADAFSVEDPVR	AAAAAAAGDS(1)DS(1)WDADAFSVEDPVR	6.36415e-160	251.11	150.54	-0.29071	19.3225	19.5185	19.1602	19.267	19.4244	18.9433	19.4424	19.2808	19.219	19.6622	19.3755	19.2564
MAP1B	P46821	Microtubule-associated protein 1B;MAP1B heavy chain;MAP1 light chain LC1	S	1156	0.980992	DVMSDETNNEETESPSQEFVNITKYESSLYS	DVMSDETNNEET(0.243)ES(0.775)PS(0.981)QEFVNITK	2.4656e-92	250.94	92.079	5.2145	20.0682	20.0163	19.479	19.4264	19.8352	19.1284	19.6805	19.4292	15.788	20.4091	14.1126	13.3225
SLC39A3	Q9BRY0	Zinc transporter ZIP3	S	125	0.999997	KEKPSFIDLETFNAGSDVGSDSEYESPFMGG	EKPSFIDLETFNAGS(1)DVGS(0.987)DS(0.012)EY(0.001)ESPFMGGAR	1.19601e-162	250.84	220.64	1.7182	18.9024	19.1143	19.4071	19.4833	19.6929	19.6953	19.5177	19.8946	19.8288	20.0219	19.9208	19.9548
SLC39A3	Q9BRY0	Zinc transporter ZIP3	S	129	0.998877	SFIDLETFNAGSDVGSDSEYESPFMGGARGH	EKPSFIDLET(0.002)FNAGS(0.998)DVGS(0.999)DS(0.974)EY(0.027)ESPFMGGAR	1.19601e-162	250.84	122.97	0.5629	18.9024	19.1143	19.4071	19.4833	15.038	19.6953	19.5177	19.8946	19.8288	20.0219	19.9208	19.9548
SLC39A3	Q9BRY0	Zinc transporter ZIP3	S	125	0.999997	KEKPSFIDLETFNAGSDVGSDSEYESPFMGG	EKPSFIDLETFNAGS(1)DVGS(0.987)DS(0.012)EY(0.001)ESPFMGGAR	1.19601e-162	250.84	220.64	1.7182	19.4643	20.0903	19.8073	19.9676	19.9512	19.818	19.884	20.0583	19.9256	20.2578	20.0911	19.969
SLC39A3	Q9BRY0	Zinc transporter ZIP3	S	129	0.998877	SFIDLETFNAGSDVGSDSEYESPFMGGARGH	EKPSFIDLET(0.002)FNAGS(0.998)DVGS(0.999)DS(0.974)EY(0.027)ESPFMGGAR	1.19601e-162	250.84	122.97	0.5629	19.4643	20.0903	19.8073	19.9676	16.0267	19.818	19.884	20.0583	19.9256	20.2578	20.0911	19.969
COPB2	P35606	Coatomer subunit beta'	S	859	0.997376	PSRSTAQQELDGKPASPTPVIVASHTANKEE	STAQQELDGKPAS(0.997)PT(0.003)PVIVASHTANKEEK	1.65586e-103	250.74	224.63	5.3979	18.4293	17.4816	17.9018	16.2351	17.0941	18.1614	17.6053	17.6833	17.1699	19.2683	18.1972	17.7744
RBM10	P98175-2	RNA-binding protein 10	S	65	0.999948	SQEGKHDYDDSSEEQSAEDSYEASPGSETQR	HDY(0.003)DDS(0.396)S(0.601)EEQS(1)AEDSYEASPGSETQR	6.24146e-109	250.74	250.74	1.5916	14.4521	13.4007	17.3095	14.2194	17.83	17.7477	15.4046	17.6128	17.2126	15.0192	13.6872	14.823
MAP1B	P46821	Microtubule-associated protein 1B;MAP1B heavy chain;MAP1 light chain LC1	S	1144	1	EPTPMDEMSTPRDVMSDETNNEETESPSQEF	DVMS(1)DET(1)NNEET(0.001)ES(0.994)PS(0.004)QEFVNITK	1.64968e-64	250.35	128.98	-0.53435	17.5467	16.9806	18.1057	18.5444	18.37	17.7921	17.6784	17.6329	18.0999	15.4334	18.2185	13.7033
MAP1B	P46821	Microtubule-associated protein 1B;MAP1B heavy chain;MAP1 light chain LC1	S	1144	1	EPTPMDEMSTPRDVMSDETNNEETESPSQEF	DVMS(1)DET(1)NNEET(0.001)ES(0.994)PS(0.004)QEFVNITK	1.64968e-64	250.35	128.98	-0.53435	14.0404	14.4223	16.5567	18.0341	18.2387	18.273	17.7134	17.9445	18.0633	17.7108	17.2341	17.578
YEATS2	Q9ULM3	YEATS domain-containing protein 2	S	536	0.999768	TNKISTASQVSQGTGSPVPKIHGSSFVTSTV	ISTASQVSQGTGS(1)PVPK	1.94921e-91	250.26	250.26	1.581	16.8172	16.9745	16.9893	15.296	17.138	17.3516	15.3337	17.2721	17.569	15.7817	17.0968	16.7436
HNRNPUL1	Q9BUJ2	Heterogeneous nuclear ribonucleoprotein U-like protein 1	S	512	1	RKKRNYILDQTNVYGSAQRRKMRPFEGFQRK	NYILDQTNVYGS(1)AQR	2.94086e-87	250.08	234.3	-2.07	17.1442	17.5684	17.8763	17.988	17.7846	17.8674	17.4134	18.1151	18.0806	17.8856	17.7922	17.8604
TLE3	Q04726	Transducin-like enhancer protein 3	T	328	1	PGLKSNTPTPRNDAPTPGTSTTPGLRSMPGK	NDAPT(1)PGTSTTPGLR	4.07347e-46	250.08	222.25	1.911	17.8414	19.7459	19.5354	13.2398	18.6933	19.998	15.3706	18.3963	19.9356	16.273	19.4536	19.2135
MCM3	P25205	DNA replication licensing factor MCM3	T	722	1	PYDFSDTEEEMPQVHTPKTADSQETKESQKV	DGDSYDPY(0.001)DFS(0.999)DT(1)EEEMPQVHT(1)PK	3.44188e-178	250.08	228.46	0.64502	21.3276	21.9188	21.4587	20.7498	21.648	21.3341	21.19	21.1947	21.5817	21.4943	22.0008	21.9146
TLE3	Q04726	Transducin-like enhancer protein 3	T	328	1	PGLKSNTPTPRNDAPTPGTSTTPGLRSMPGK	NDAPT(1)PGTSTTPGLR	4.07347e-46	250.08	222.25	1.911	17.7715	17.82	15.7978	15.1212	14.5026	15.7644	16.7122	17.0399	16.8949	13.0565	15.9338	14.5352
MCM3	P25205	DNA replication licensing factor MCM3	T	722	1	PYDFSDTEEEMPQVHTPKTADSQETKESQKV	DGDSYDPY(0.001)DFS(0.999)DT(1)EEEMPQVHT(1)PK	3.44188e-178	250.08	228.46	0.64502	19.3831	19.5255	19.602	20.3316	20.3902	20.3672	19.9942	20.3172	20.1121	20.0679	19.9233	19.8782
CCDC88A	Q3V6T2	Girdin	S	1702	0.999806	LEESNKLTSVQIKSSSQENLLDEVMKSLSVS	SSS(1)QENLLDEVMK	6.58966e-55	249.97	249.97	-3.701	17.3551	17.0771	17.8003	16.5462	16.2234	17.1711	16.2945	17.0559	14.9276	16.3347	16.5528	17.5111
SLTM	Q9NWH9	SAFB-like transcription modulator	S	1002	0.999979	GRAGAGMITQHSSNASPINRIVQISGNSMPR	AGAGMITQHSSNAS(1)PINR	7.39565e-49	249.72	249.72	7.21	18.6843	16.7599	19.1544	14.7986	18.976	20.1065	15.57	14.8033	19.5621	14.3567	16.7715	15.3621
ARHGAP35	Q9NRY4	Rho GTPase-activating protein 35	S	1179	1	RLGRFASYRTSFSVGSDDELGPIRKKEEDQA	TSFS(1)VGS(1)DDELGPIR	3.11825e-88	249.71	153.97	0.0020813	16.6256	16.9351	17.0694	17.2411	17.4481	17.6923	17.8683	17.8096	17.8362	17.7066	17.6628	17.708
ARHGAP35	Q9NRY4	Rho GTPase-activating protein 35	S	1179	1	RLGRFASYRTSFSVGSDDELGPIRKKEEDQA	TSFS(1)VGS(1)DDELGPIR	3.11825e-88	249.71	153.97	0.0020813	14.4834	14.5872	15.398	14.7937	14.1087	15.0811	15.142	15.004	15.1289	17.2625	13.5928	14.588
MEPCE	Q7L2J0	7SK snRNA methylphosphate capping enzyme	S	175	0.991899	GGFKHPAFKRRRRVNSDCDSVLPSNFLLGGN	VNS(0.992)DCDS(0.008)VLPSNFLLGGNIFDPLNLNSLLDEEVSR	2.41763e-98	249.47	197.06	-1.2168	17.3169	17.5849	17.0888	17.3729	16.994	16.5369	17.4605	17.2785	17.2442	17.9366	17.7687	17.6337
RCOR1	Q9UKL0	REST corepressor 1	S	260	1	VMDRHARKQKREREESEDELEEANGNNPIDI	REREES(1)EDELEEANGNNPIDIEVDQNK	1.36566e-109	249.33	62.327	-1.8487	15.425	14.6983	14.8332	17.7264	17.7808	17.2274	18.4786	18.5768	18.2223	13.9177	18.0852	17.9809
PRKAR2B	P31323	cAMP-dependent protein kinase type II-beta regulatory subunit	S	114	1	GAFNAPVINRFTRRASVCAEAYNPDEEEDDA	RAS(1)VCAEAYNPDEEEDDAESR	9.52877e-66	249.12	204.82	4.3758	19.5781	19.4978	19.2628	13.9715	15.5841	18.7015	18.8798	17.7525	19.5703	16.2972	19.808	20.0141
CRKL	P46109	Crk-like protein	S	42	0.982666	RLQGQRHGMFLVRDSSTCPGDYVLSVSENSR	DS(0.003)S(0.983)T(0.014)CPGDYVLSVSENSR	1.52222e-97	249.12	229.82	-2.1995	18.7069	18.7977	19.121	18.6377	14.3239	19.0792	18.4548	13.7424	16.0416	18.9339	19.1485	19.1412
MDC1	Q14676	Mediator of DNA damage checkpoint protein 1	S	168	1	VQGETQPQRLLLAEDSEEEVDFLSERRMVKK	LLLAEDS(1)EEEVDFLS(1)ER	1.22428e-108	249.12	44.585	4.1057	18.8846	19.0146	18.9867	18.9939	18.7629	18.7731	19.0181	19.5055	19.5415	19.4827	19.4399	19.5871
MAP1S	Q66K74	Microtubule-associated protein 1S;MAP1S heavy chain;MAP1S light chain	S	729	1	EAGLSLPLRGPRARRSASPHDVDLCLVSPCE	S(1)AS(1)PHDVDLCLVS(1)PCEFEHR	3.50217e-89	249.07	86.612	0.46009	21.1842	21.4086	21.363	21.5948	21.3392	21.304	21.2875	21.3305	21.2566	21.4929	21.3781	21.1968
MAP1S	Q66K74	Microtubule-associated protein 1S;MAP1S heavy chain;MAP1S light chain	S	731	1	GLSLPLRGPRARRSASPHDVDLCLVSPCEFE	S(1)AS(1)PHDVDLCLVS(1)PCEFEHR	3.50217e-89	249.07	86.612	0.46009	21.1842	21.4086	21.363	21.5948	21.3392	21.304	21.2875	21.3305	21.2566	21.4929	21.3781	21.1968
MAP1S	Q66K74	Microtubule-associated protein 1S;MAP1S heavy chain;MAP1S light chain	S	729	1	EAGLSLPLRGPRARRSASPHDVDLCLVSPCE	S(1)AS(1)PHDVDLCLVS(1)PCEFEHR	3.50217e-89	249.07	86.612	0.46009	19.5255	19.6083	19.3895	19.6441	19.5526	19.5504	18.9463	19.3815	19.3471	19.3142	19.2999	19.3516
MAP1S	Q66K74	Microtubule-associated protein 1S;MAP1S heavy chain;MAP1S light chain	S	731	1	GLSLPLRGPRARRSASPHDVDLCLVSPCEFE	S(1)AS(1)PHDVDLCLVS(1)PCEFEHR	3.50217e-89	249.07	86.612	0.46009	19.5255	19.6083	19.3895	19.6441	19.5526	19.5504	18.9463	19.3815	19.3471	19.3142	19.2999	19.3516
BIN1	O00499	Myc box-dependent-interacting protein 1	S	296	1	VKAQPSDNAPAKGNKSPSPPDGSPAATPEIR	GNKS(1)PS(1)PPDGSPAATPEIR	4.78169e-57	249.06	249.06	4.7622	19.279	19.1792	19.3135	19.5437	19.4446	14.794	19.6241	19.3685	19.1525	19.5326	19.3043	19.5004
BIN1	O00499	Myc box-dependent-interacting protein 1	S	298	1	AQPSDNAPAKGNKSPSPPDGSPAATPEIRVN	GNKS(1)PS(1)PPDGS(1)PAATPEIR	4.78169e-57	249.06	125.64	0.38343	16.6653	17.2729	17.3344	14.2307	17.8876	17.7262	14.7108	17.5293	17.062	17.8037	15.9471	17.1874
BIN1	O00499	Myc box-dependent-interacting protein 1	S	296	1	VKAQPSDNAPAKGNKSPSPPDGSPAATPEIR	GNKS(1)PS(1)PPDGSPAATPEIR	4.78169e-57	249.06	249.06	4.7622	20.4366	20.4398	20.403	20.8172	20.7267	20.7037	20.882	20.6565	20.5653	20.4554	20.2791	20.2806
BIN1	O00499	Myc box-dependent-interacting protein 1	S	298	1	AQPSDNAPAKGNKSPSPPDGSPAATPEIRVN	GNKS(1)PS(1)PPDGS(1)PAATPEIR	4.78169e-57	249.06	125.64	0.38343	20.4366	20.4398	20.403	20.8172	20.7267	20.7037	20.882	20.6565	20.5653	20.4554	20.2791	20.2806
BIN1	O00499	Myc box-dependent-interacting protein 1	S	296	1	VKAQPSDNAPAKGNKSPSPPDGSPAATPEIR	GNKS(1)PS(1)PPDGSPAATPEIR	4.78169e-57	249.06	249.06	4.7622	17.9488	17.9687	14.4169	18.2685	18.5822	18.1678	18.6437	14.8148	17.7678	18.3213	18.0948	14.4199
BIN1	O00499	Myc box-dependent-interacting protein 1	S	298	1	AQPSDNAPAKGNKSPSPPDGSPAATPEIRVN	GNKS(1)PS(1)PPDGS(1)PAATPEIR	4.78169e-57	249.06	125.64	0.38343	17.9488	17.9687	12.8529	18.2685	18.5822	18.1678	18.6437	15.0931	17.7678	18.3213	18.0948	15.2173
TRIM28	Q13263	Transcription intermediary factor 1-beta	S	17	0.999997	AASAAAASAAAASAASGSPGPGEGSAGGEKR	AASAAAASAAAASAAS(1)GS(1)PGPGEGSAGGEK	3.09144e-84	248.93	217.73	-4.4268	18.3114	18.6169	19.5105	20.8683	18.2582	20.4005	18.3798	18.3423	18.4751	18.393	18.7245	17.9459
TP53BP1	Q12888	Tumor suppressor p53-binding protein 1	S	831	0.986189	LKSGTAETEPVEQDSSQPSLPLVRADDPLRL	SGTAETEPVEQDS(0.013)S(0.986)QPS(0.001)LPLVR	2.32853e-168	248.92	222.25	0.47904	22.3333	22.3146	22.4111	22.4255	21.9277	21.8443	21.3473	21.5149	22.0522	21.8368	22.0754	21.969
TP53BP1	Q12888	Tumor suppressor p53-binding protein 1	S	831	0.986189	LKSGTAETEPVEQDSSQPSLPLVRADDPLRL	SGTAETEPVEQDS(0.013)S(0.986)QPS(0.001)LPLVR	2.32853e-168	248.92	222.25	0.47904	13.3808	20.0174	20.3309	20.1087	20.0434	19.9391	19.8479	20.0781	20.0174	20.034	19.8361	14.4885
MBD2	Q9UBB5	Methyl-CpG-binding domain protein 2	S	407	1	LSRAADTEEMDIEMDSGDEA___________	AADTEEMDIEMDS(1)GDEA	4.21091e-63	248.76	248.76	-1.9118	14.7189	15.5368	15.4359	13.3522	16.0918	15.1507	15.8061	15.9714	15.7869	16.2884	16.1406	15.9734
NUP98	P52948	Nuclear pore complex protein Nup98-Nup96;Nuclear pore complex protein Nup98;Nuclear pore complex protein Nup96	S	608	1	PKKSIKKLVLKNLNNSNLFSPVNRDSENLAS	NLNNS(1)NLFS(1)PVNR	1.13718e-56	248.76	140.78	1.641	15.516	15.1796	15.239	15.6838	14.8962	14.3719	16.2777	15.3902	15.4979	15.3724	15.2423	13.301
PRPF38A	Q8NAV1	Pre-mRNA-splicing factor 38A	S	193	1	EPRVSALEEDMDDVESSEEEEEEDEKLERVP	VSALEEDMDDVES(1)S(1)EEEEEEDEKLER	2.07251e-149	248.4	201.73	-1.4873	21.8735	22.0987	21.8755	21.8878	22.2057	21.4013	21.6145	21.5751	21.8956	22.1898	22.1492	22.1191
PRPF38A	Q8NAV1	Pre-mRNA-splicing factor 38A	S	194	1	PRVSALEEDMDDVESSEEEEEEDEKLERVPS	VSALEEDMDDVES(1)S(1)EEEEEEDEKLER	2.07251e-149	248.4	201.73	-1.4873	21.8735	22.0987	21.8755	21.8878	22.2057	21.4013	21.6145	21.5751	21.8956	22.1898	22.1492	22.1191
PDS5B	Q9NTI5	Sister chromatid cohesion protein PDS5 homolog B	S	1358	0.999999	SKQHRVSRRAQQRAESPESSAIESTQSTPQK	AES(1)PESSAIESTQSTPQK	1.9861e-69	248.34	195.55	2.9329	20.3177	19.7852	19.3061	18.8845	20.0211	19.7342	18.3982	20.1528	19.8388	18.4132	19.8325	18.5912
PDS5B	Q9NTI5	Sister chromatid cohesion protein PDS5 homolog B	S	1358	0.999999	SKQHRVSRRAQQRAESPESSAIESTQSTPQK	AES(1)PESSAIESTQSTPQK	1.9861e-69	248.34	195.55	2.9329	16.6806	16.958	14.6056	16.2532	16.3584	15.8222	14.6619	14.7788	13.7816	15.988	16.7993	16.6549
CLASRP	Q8N2M8	CLK4-associating serine/arginine rich protein	S	335	0.999906	PGREEKITFITSFGGSDEEAAAAAAAAAASG	ITFITSFGGS(1)DEEAAAAAAAAAASGVTTGKPPAPPQPGGPAPGR	1.51258e-54	247.94	92.399	-0.35145	17.4821	18.8153	18.7857	18.4929	18.639	18.7032	17.2574	18.8426	19.103	18.9577	19.0099	19.1481
CLASRP	Q8N2M8	CLK4-associating serine/arginine rich protein	S	335	0.999906	PGREEKITFITSFGGSDEEAAAAAAAAAASG	ITFITSFGGS(1)DEEAAAAAAAAAASGVTTGKPPAPPQPGGPAPGR	1.51258e-54	247.94	92.399	-0.35145	16.8764	17.0096	16.3913	16.6654	16.6693	15.8344	16.2499	14.1117	15.4633	15.9498	15.9208	15.4964
CHD4	Q14839	Chromodomain-helicase-DNA-binding protein 4	S	103	0.999789	EGPEFVEEEEEVALRSDSEGSDYTPGKKKKK	QLGDSSGEGPEFVEEEEEVALRS(1)DS(1)EGS(0.922)DY(0.051)T(0.028)PGK	4.66361e-97	247.94	106.22	-0.56944	17.7313	17.6838	18.2136	18.8647	18.8737	19.1556	19.1064	18.854	18.6907	18.4424	18.0962	18.0086
CHD4	Q14839	Chromodomain-helicase-DNA-binding protein 4	S	105	0.999572	PEFVEEEEEVALRSDSEGSDYTPGKKKKKKL	QLGDSSGEGPEFVEEEEEVALRS(1)DS(1)EGS(0.922)DY(0.051)T(0.028)PGK	4.66361e-97	247.94	106.22	-0.56944	17.7313	17.6838	18.2136	18.8647	18.8737	19.1556	19.1064	18.854	18.6907	18.4424	18.0962	18.0086
CHD4	Q14839	Chromodomain-helicase-DNA-binding protein 4	S	108	0.976138	VEEEEEVALRSDSEGSDYTPGKKKKKKLGPK	QLGDSSGEGPEFVEEEEEVALRS(0.999)DS(0.994)EGS(0.976)DY(0.019)T(0.011)PGK	4.66361e-97	247.94	126.99	-0.25681	17.7313	17.6838	18.2136	18.8647	18.8737	19.1556	19.1064	18.854	18.6907	18.4424	18.0962	18.0086
MAST2	Q6P0Q8	Microtubule-associated serine/threonine-protein kinase 2	S	148	1	EASNLVRMRNQSLGQSAPSLTAGLKELSLPR	NQSLGQS(1)APSLTAGLK	3.20075e-88	247.73	247.73	2.9386	15.9854	17.4388	16.3738	16.8956	17.1816	16.8039	16.715	16.4966	16.8554	17.0662	16.8608	16.603
PRKCB;PRKCA;PRKCG	P17252	Protein kinase C beta type;Protein kinase C alpha type;Protein kinase C gamma type	T	497	1	FGMCKEHMMDGVTTRTFCGTPDYIAPEIIAY;FGMCKENIWDGVTTKTFCGTPDYIAPEIIAY	T(1)FCGTPDYIAPEIIAYQPYGK	2.32424e-140	247.73	226.75	1.826	19.6736	19.8294	19.9105	19.9346	19.8303	19.625	19.4517	19.7744	20.0383	20.1642	20.1327	20.2182
PTMA	P06454	Prothymosin alpha;Prothymosin alpha, N-terminally processed;Thymosin alpha-1	S	2	1	______________MSDAAVDTSSEITTKDL	S(1)DAAVDTSSEITTK	1.65635e-56	247.66	162.16	-1.9074	15.9957	19.9663	18.8863	19.4723	19.6087	18.9363	13.6149	18.7751	19.323	20.3636	19.8064	20.3471
PTMA	P06454	Prothymosin alpha;Prothymosin alpha, N-terminally processed;Thymosin alpha-1	S	2	1	______________MSDAAVDTSSEITTKDL	S(1)DAAVDTSSEITTK	1.65635e-56	247.66	162.16	-1.9074	16.1847	15.8977	14.6521	16.3657	16.1555	14.4895	14.823	15.3759	14.9078	16.667	16.4582	15.5475
CDK13	Q14004	Cyclin-dependent kinase 13	S	437	0.999074	SRSRHRLSRSRSRHSSISPSTLTLKSSLAAE	HS(0.001)S(0.999)IS(0.999)PS(0.001)TLTLK	6.5331e-55	247.66	132.9	-0.6836	18.8894	19.2194	18.7354	19.2223	18.8319	18.9253	19.3303	18.8098	18.5105	19.0911	18.5276	18.499
CDK13	Q14004	Cyclin-dependent kinase 13	S	439	0.999988	SRHRLSRSRSRHSSISPSTLTLKSSLAAELN	HS(0.001)S(0.999)IS(1)PSTLTLK	6.5331e-55	247.66	214.14	4.535	18.8894	19.2194	18.7354	19.2223	18.8319	18.9253	19.3303	18.8098	18.5105	19.0911	18.5276	18.499
CHD4	Q14839	Chromodomain-helicase-DNA-binding protein 4	S	428	1	HCEKEGIQWEAKEDNSEGEEILEEVGGDLEE	EDNS(1)EGEEILEEVGGDLEEEDDHHMEFCR	2.80582e-144	247.6	91.36	2.4029	16.4517	16.0998	16.5554	16.8083	16.9115	16.6406	16.7433	16.6186	16.3989	16.233	15.9141	15.9357
ARHGAP17	Q68EM7	Rho GTPase-activating protein 17	S	676	0.999094	QHPPSLSPKPPTRSPSPPTQHTGQPPGQPSA	S(0.001)PS(0.999)PPTQHTGQPPGQPSAPSQLSAPR	1.69438e-75	247.6	247.6	4.2788	19.3243	19.0923	16.8132	20.0683	19.1403	18.9723	20.6279	19.5839	19.2005	19.581	19.3214	19.8307
ARHGAP17	Q68EM7	Rho GTPase-activating protein 17	S	676	0.999094	QHPPSLSPKPPTRSPSPPTQHTGQPPGQPSA	S(0.001)PS(0.999)PPTQHTGQPPGQPSAPSQLSAPR	1.69438e-75	247.6	247.6	4.2788	19.1242	18.7468	19.287	18.8001	19.188	18.522	18.2715	17.0021	18.5756	18.8527	19.029	14.3507
MCM3	P25205	DNA replication licensing factor MCM3	T	713	1	DAKDGDSYDPYDFSDTEEEMPQVHTPKTADS	DGDSYDPYDFS(1)DT(1)EEEMPQVHT(1)PK	2.0925e-108	247.54	202.26	-0.0095307	15.015	16.7603	16.7033	18.2261	18.5759	18.878	18.6569	18.9791	19.1465	18.6554	18.7326	19.0191
MCM3	P25205	DNA replication licensing factor MCM3	T	713	1	DAKDGDSYDPYDFSDTEEEMPQVHTPKTADS	DGDSYDPYDFS(1)DT(1)EEEMPQVHT(1)PK	2.0925e-108	247.54	202.26	-0.0095307	19.1131	19.3974	19.602	19.9379	20.0292	19.9863	19.9942	20.0497	20.1121	20.0679	19.9233	19.8782
TJP2	Q9UDY2-3	Tight junction protein ZO-2	S	107	1	VVKRPRKVQVAALQASPPLDQDDRAFEVMDE	VQVAALQAS(1)PPLDQDDR	2.30826e-62	247.27	71.471	-3.772	19.8554	20.0965	19.7428	20.2556	19.9227	19.9025	19.8755	20.1225	20.2306	20.1182	19.9742	19.8172
BRSK2	Q8IWQ3	Serine/threonine-protein kinase BRSK2	S	382	1	SPMLNRHGKRRPERKSMEVLSVTDGGSPVPA	S(1)MEVLSVTDGGS(1)PVPAR	1.87839e-62	246.95	237.76	-0.60437	13.9584	15.4378	16.1556	14.8671	13.3507	15.7228	15.1126	16.0261	14.4961	13.3066	13.8838	13.7276
BRSK2	Q8IWQ3	Serine/threonine-protein kinase BRSK2	S	393	1	PERKSMEVLSVTDGGSPVPARRAIEMAQHGQ	S(1)MEVLSVTDGGS(1)PVPAR	1.87839e-62	246.95	233.55	-0.21323	17.784	17.9787	18.2923	18.6991	18.2703	18.5784	18.1073	18.6112	18.669	18.2986	18.4128	18.6996
FAM134C	Q86VR2	Protein FAM134C	S	433	0.83741	PSGAPAQRATRGFLRSPSSDLDTDAEGDDFE	S(0.837)PS(0.583)S(0.583)DLDT(0.996)DAEGDDFELLDQSELSQLDPASSR	4.31432e-119	246.95	132.57	0.34619	16.3315	17.1515	16.3737	15.8492	15.919	16.4325	16.7494	16.9613	16.3793	16.4112	16.699	15.116
BRSK2	Q8IWQ3	Serine/threonine-protein kinase BRSK2	S	382	1	SPMLNRHGKRRPERKSMEVLSVTDGGSPVPA	S(1)MEVLSVTDGGS(1)PVPAR	1.87839e-62	246.95	237.76	-0.60437	17.8876	18.1336	18.4094	18.0084	17.9873	18.2648	17.7931	18.1323	18.067	18.1298	18.1037	18.1964
BRSK2	Q8IWQ3	Serine/threonine-protein kinase BRSK2	S	393	1	PERKSMEVLSVTDGGSPVPARRAIEMAQHGQ	S(1)MEVLSVTDGGS(1)PVPAR	1.87839e-62	246.95	233.55	-0.21323	17.8876	18.1336	18.4094	18.0084	17.9873	18.2648	17.7931	18.1323	18.067	18.1298	18.1037	18.1964
EHBP1	Q8NDI1	EH domain-binding protein 1	S	171	1	CIFLREGKATDEDMQSLASLMSMKQADIGNL	ATDEDMQS(1)LAS(1)LMS(1)MK	5.50367e-88	246.95	213.69	-0.12508	16.1376	16.5954	16.4396	16.7612	17.0306	16.7412	16.9657	17.2934	16.7481	17.5853	16.8496	16.7247
EHBP1	Q8NDI1	EH domain-binding protein 1	S	174	1	LREGKATDEDMQSLASLMSMKQADIGNLDDF	ATDEDMQS(1)LAS(1)LMS(1)MK	5.50367e-88	246.95	205.21	0.52492	16.1376	16.5954	16.4396	16.7612	17.0306	16.7412	16.9657	17.2934	16.7481	17.5853	16.8496	16.7247
FAM134C	Q86VR2	Protein FAM134C	S	433	0.83741	PSGAPAQRATRGFLRSPSSDLDTDAEGDDFE	S(0.837)PS(0.583)S(0.583)DLDT(0.996)DAEGDDFELLDQSELSQLDPASSR	4.31432e-119	246.95	132.57	0.34619	17.986	18.3507	15.664	17.8586	17.4747	17.9452	18.4098	17.7132	18.4771	17.8808	17.602	18.6373
EHBP1	Q8NDI1	EH domain-binding protein 1	S	171	1	CIFLREGKATDEDMQSLASLMSMKQADIGNL	ATDEDMQS(1)LAS(1)LMS(1)MK	5.50367e-88	246.95	213.69	-0.12508	16.9063	17.8408	16.3412	16.8276	16.601	17.8902	16.294	18.0235	18.3603	16.7964	17.4257	18.167
EHBP1	Q8NDI1	EH domain-binding protein 1	S	174	1	LREGKATDEDMQSLASLMSMKQADIGNLDDF	ATDEDMQS(1)LAS(1)LMS(1)MK	5.50367e-88	246.95	205.21	0.52492	16.9063	17.8408	16.3412	16.8276	16.601	17.8902	16.294	18.0235	18.3603	16.7964	17.4257	18.167
UGP2	Q16851-2	UTP--glucose-1-phosphate uridylyltransferase	S	2	1	______________MSQDGASQFQEVIRQEL	S(1)QDGASQFQEVIR	1.53092e-121	246.85	246.85	-1.1331	13.9149	13.8523	14.1432	14.3902	14.1148	13.954	14.7007	14.6689	14.5081	13.7148	15.3039	13.8211
IRF2BP2	Q7Z5L9	Interferon regulatory factor 2-binding protein 2	S	175	1	NGFSKLEEPPELNRQSPNPRRGHAVPPTLVP	LEEPPELNRQS(1)PNPR	7.33701e-36	246.8	80.026	4.0716	22.0645	21.8763	22.0289	22.4594	22.0736	21.8573	22.2693	22.2039	22.0668	22.4198	22.2297	22.0619
VAMP4	O75379	Vesicle-associated membrane protein 4	S	88	1	KVIERGERLDELQDKSESLSDNATAFSNRSK	LDELQDKS(1)ES(1)LS(1)DNATAFSNR	4.63658e-90	246.77	181.43	0.68061	15.8022	14.9136	16.2094	16.1222	16.0091	16.0025	16.0374	16.1721	16.1762	16.0131	16.0122	15.7812
VAMP4	O75379	Vesicle-associated membrane protein 4	S	88	1	KVIERGERLDELQDKSESLSDNATAFSNRSK	LDELQDKS(1)ES(1)LS(1)DNATAFSNR	4.63658e-90	246.77	181.43	0.68061	17.4764	17.5707	17.7642	17.7101	17.7535	17.8012	18.1009	17.7697	17.5854	17.8018	17.417	17.3166
VAMP4	O75379	Vesicle-associated membrane protein 4	S	88	1	KVIERGERLDELQDKSESLSDNATAFSNRSK	LDELQDKS(1)ES(1)LS(1)DNATAFSNR	4.63658e-90	246.77	181.43	0.68061	16.7032	16.7988	16.9715	16.9084	16.979	17.1334	17.0969	16.9034	16.8681	16.7108	16.6134	16.3738
UTP18	Q9Y5J1	U3 small nucleolar RNA-associated protein 18 homolog	S	205	1	MGGVPAWAETTKRKTSSDDESEEDEDDLLQR	RKT(1)S(1)S(1)DDES(1)EEDEDDLLQR	4.01119e-57	246.66	41.104	-2.5771	13.1496	15.9825	15.4395	16.9751	17.4314	18.2528	17.8315	17.2779	16.9517	16.5631	15.8903	15.7305
DUSP4	Q13115	Dual specificity protein phosphatase 4	S	318	0.984925	LEEAFEFVKQRRSIISPNFSFMGQLLQFESQ	S(0.015)IIS(0.985)PNFSFMGQLLQFESQVLATSCAAEAAS(0.918)PS(0.082)GPLR	5.6117e-117	246.5	245.14	-3.5504	18.9261	19.2091	19.1806	19.4987	19.2715	18.7049	19.4966	19.3935	19.4573	19.4865	19.4658	19.2464
CAMSAP2	Q08AD1	Calmodulin-regulated spectrin-associated protein 2	S	464	0.999978	SVQRSTPNRGITRSISNEGLTLNNSHVSKHI	SIS(1)NEGLTLNNSHVSK	7.62808e-59	246.47	246.47	6.5074	17.9234	18.0125	18.0535	18.6887	19.2988	19.0986	19.3739	19.5034	19.2596	19.113	18.448	18.2534
STAG2	Q8N3U4	Cohesin subunit SA-2	S	1061	0.999707	NSLLAGGDDDTMSVISGISSRGSTVRSKKSK	NSLLAGGDDDT(0.002)MS(0.998)VIS(1)GIS(0.87)S(0.13)R	2.23883e-123	246.46	152.61	-2.599	15.0049	14.741	17.3106	14.3873	17.3506	17.2418	17.713	18.0253	17.7027	17.9156	17.7209	17.5798
STAG2	Q8N3U4	Cohesin subunit SA-2	S	1061	0.999707	NSLLAGGDDDTMSVISGISSRGSTVRSKKSK	NSLLAGGDDDT(0.002)MS(0.998)VIS(1)GIS(0.87)S(0.13)R	2.23883e-123	246.46	152.61	-2.599	19.6606	20.0372	19.893	20.0103	20.0437	20.1673	19.9502	20.3188	20.2908	19.9673	20.0062	20.0878
STAG2	Q8N3U4	Cohesin subunit SA-2	S	1064	0.959504	LAGGDDDTMSVISGISSRGSTVRSKKSKPST	NSLLAGGDDDT(0.106)MS(0.894)VIS(0.999)GIS(0.96)S(0.041)R	2.23883e-123	246.46	92.399	-1.3945	19.6606	20.0372	19.893	20.0103	20.0437	20.1673	19.9502	20.3188	20.2908	19.9673	20.0062	20.0878
STAG2	Q8N3U4	Cohesin subunit SA-2	S	1061	0.999707	NSLLAGGDDDTMSVISGISSRGSTVRSKKSK	NSLLAGGDDDT(0.002)MS(0.998)VIS(1)GIS(0.87)S(0.13)R	2.23883e-123	246.46	152.61	-2.599	19.5082	20.0099	19.4961	19.2867	18.6281	19.6298	18.2155	19.4042	19.8748	19.0078	18.7071	19.3597
STAG2	Q8N3U4	Cohesin subunit SA-2	S	1064	0.959504	LAGGDDDTMSVISGISSRGSTVRSKKSKPST	NSLLAGGDDDT(0.106)MS(0.894)VIS(0.999)GIS(0.96)S(0.041)R	2.23883e-123	246.46	92.399	-1.3945	19.5082	20.0099	19.4961	19.2867	18.6281	19.6298	18.2155	19.4042	19.8748	19.0078	18.7071	19.3597
TMPO	P42167	Lamina-associated polypeptide 2, isoform alpha;Thymopoietin;Thymopentin;Lamina-associated polypeptide 2, isoforms beta/gamma;Thymopoietin;Thymopentin	T	74	1	SKGPPDFSSDEEREPTPVLGSGAAAAGRSRA	GPPDFS(0.321)S(0.679)DEEREPT(1)PVLGSGAAAAGR	2.21509e-93	246.42	215.51	-1.5328	20.5186	20.1831	20.8296	20.5211	20.3391	20.2032	20.5146	20.4915	20.4711	20.8139	20.9055	20.8772
DIDO1	Q9BTC0	Death-inducer obliterator 1	S	809	0.895951	PRQEAIPDLEDSPPVSDSEEQQESARAVPEK	QEAIPDLEDS(1)PPVS(0.896)DS(0.104)EEQQESAR	9.43006e-109	246.42	159.02	-0.32505	14.1276	13.4113	19.4084	19.1325	20.2063	19.2312	12.2322	15.2646	13.6302	14.2903	14.833	18.0053
TMPO	P42167	Lamina-associated polypeptide 2, isoform alpha;Thymopoietin;Thymopentin;Lamina-associated polypeptide 2, isoforms beta/gamma;Thymopoietin;Thymopentin	T	74	1	SKGPPDFSSDEEREPTPVLGSGAAAAGRSRA	GPPDFS(0.321)S(0.679)DEEREPT(1)PVLGSGAAAAGR	2.21509e-93	246.42	215.51	-1.5328	21.6737	21.5368	21.6305	21.7987	21.3986	21.3886	21.3995	21.0614	21.2189	21.4948	21.1668	21.1488
TMPO	P42167	Lamina-associated polypeptide 2, isoform alpha;Thymopoietin;Thymopentin;Lamina-associated polypeptide 2, isoforms beta/gamma;Thymopoietin;Thymopentin	T	74	1	SKGPPDFSSDEEREPTPVLGSGAAAAGRSRA	GPPDFS(0.321)S(0.679)DEEREPT(1)PVLGSGAAAAGR	2.21509e-93	246.42	215.51	-1.5328	23.377	23.2146	23.3483	23.5101	23.0912	23.1227	15.6488	22.8922	23.1201	22.7009	23.0553	22.8925
TP53BP1	Q12888	Tumor suppressor p53-binding protein 1	S	1460	0.90534	DSTRRTDVGAGALRRSDSPEIPFQAAAGPSD	RS(0.905)DS(0.095)PEIPFQAAAGPSDGLDASSPGNSFVGLR	5.73661e-68	246.09	101.21	1.5083	14.7471	20.3964	20.0062	12.5066	14.6175	14.8506	20.1854	20.2825	20.1727	20.2253	20.2899	20.4714
TP53BP1	Q12888	Tumor suppressor p53-binding protein 1	S	1462	0.938855	TRRTDVGAGALRRSDSPEIPFQAAAGPSDGL	RS(0.061)DS(0.939)PEIPFQAAAGPSDGLDASSPGNSFVGLR	2.07941e-71	246.09	131	3.2507	19.1277	19.2491	19.115	19.2217	19.2651	18.7379	19.3928	14.7295	19.2887	19.7076	19.6063	19.3815
TP53BP1	Q12888	Tumor suppressor p53-binding protein 1	S	1460	0.90534	DSTRRTDVGAGALRRSDSPEIPFQAAAGPSD	RS(0.905)DS(0.095)PEIPFQAAAGPSDGLDASSPGNSFVGLR	5.73661e-68	246.09	101.21	1.5083	13.2307	18.2373	17.3299	15.5021	16.6178	15.4031	15.1988	17.5912	17.7093	15.4752	17.5623	12.22
TP53BP1	Q12888	Tumor suppressor p53-binding protein 1	S	1462	0.938855	TRRTDVGAGALRRSDSPEIPFQAAAGPSDGL	RS(0.061)DS(0.939)PEIPFQAAAGPSDGLDASSPGNSFVGLR	2.07941e-71	246.09	131	3.2507	14.1527	18.2373	17.3299	15.5021	16.6178	17.8131	15.1988	15.0977	17.7093	14.9056	17.5623	15.1218
TCOF1	Q13428-4	Treacle protein	S	1032	0.998972	ASTPRKARASESTARSSSSESEDEDVIPATQ	ASES(0.001)T(0.001)ARS(0.999)S(1)S(1)S(1)ES(1)EDEDVIPATQCLTPGIR	4.76183e-69	246.09	170.91	0.50193	21.8915	22.1849	21.7774	21.9022	21.2624	21.5705	22.1179	21.8997	20.7456	21.6416	21.3611	21.2153
TCOF1	Q13428-4	Treacle protein	S	1033	0.999881	STPRKARASESTARSSSSESEDEDVIPATQC	ASEST(0.004)ARS(0.996)S(1)S(1)S(1)ES(1)EDEDVIPATQCLTPGIR	4.76183e-69	246.09	246.09	3.0688	21.8915	22.1849	21.7774	21.9022	21.2624	21.5705	22.1179	21.8997	20.7456	21.6416	21.3611	21.2153
TCOF1	Q13428-4	Treacle protein	S	1034	0.999982	TPRKARASESTARSSSSESEDEDVIPATQCL	ASEST(0.004)ARS(0.996)S(1)S(1)S(1)ES(1)EDEDVIPATQCLTPGIR	4.76183e-69	246.09	246.09	3.0688	21.8915	22.1849	21.7774	21.9022	21.2624	21.5705	22.1179	21.8997	20.7456	21.6416	21.3611	21.2153
TCOF1	Q13428-4	Treacle protein	S	1035	0.999993	PRKARASESTARSSSSESEDEDVIPATQCLT	ASEST(0.004)ARS(0.996)S(1)S(1)S(1)ES(1)EDEDVIPATQCLTPGIR	4.76183e-69	246.09	246.09	3.0688	21.8915	22.1849	21.7774	21.9022	21.2624	21.5705	22.1179	21.8997	20.7456	21.6416	21.3611	21.2153
TCOF1	Q13428-4	Treacle protein	S	1037	1	KARASESTARSSSSESEDEDVIPATQCLTPG	ASEST(0.004)ARS(0.996)S(1)S(1)S(1)ES(1)EDEDVIPATQCLTPGIR	4.76183e-69	246.09	246.09	3.0688	21.8915	22.1849	21.7774	21.9022	21.2624	21.5705	22.1179	21.8997	20.7456	21.6416	21.3611	21.2153
ALX1	Q15699	ALX homeobox protein 1	S	69	0.985866	GPLPRAEHHVRLERTSPCQDSSVNYGITKVE	T(0.014)S(0.986)PCQDSSVNYGITK	3.51518e-58	245.78	245.78	5.1104	16.7436	16.9968	15.5752	18.0446	16.99	17.46	18.0205	17.8604	18.1248	18.2622	17.4215	17.1606
TRIM28	Q13263	Transcription intermediary factor 1-beta	S	501	1	PRVSLERLDLDLTADSQPPVFKVFPGSTTED	LDLDLTADS(1)QPPVFK	1.72045e-87	245.61	244.64	-0.24324	18.7996	16.863	18.32	17.958	17.4174	17.5151	14.7195	15.4415	14.4095	16.4488	16.244	16.4862
RANBP1	P43487	Ran-specific GTPase-activating protein	T	13	0.887211	___MAAAKDTHEDHDTSTENTDESNHDPQFE	DT(0.002)HEDHDT(0.887)S(0.548)T(0.548)ENT(0.014)DESNHDPQFEPIVSLPEQEIK	2.80871e-117	245.54	207.31	0.028784	21.6132	21.7393	21.54	21.8361	21.8317	21.6441	21.705	21.4974	21.4088	16.2732	21.4237	14.1295
RANBP1	P43487	Ran-specific GTPase-activating protein	T	15	0.81052	_MAAAKDTHEDHDTSTENTDESNHDPQFEPI	DTHEDHDT(0.576)S(0.576)T(0.811)ENT(0.038)DESNHDPQFEPIVSLPEQEIK	2.81244e-117	245.54	241.6	-1.745	21.6132	21.7393	21.54	21.8361	21.8317	21.6441	21.705	21.4974	21.4088	12.5578	21.4237	14.899
MAP4	P27816	Microtubule-associated protein 4	S	1151	0.985883	DQREAQTLDSQIQETSI______________	EAQTLDSQIQET(0.014)S(0.986)I	1.89254e-85	245.26	191.98	-1.3424	14.0406	15.1966	14.8037	15.2228	14.9477	14.9652	14.8889	14.9351	15.2906	15.3623	15.2114	14.8169
NDRG3	Q9UGV2	Protein NDRG3	S	331	0.995744	IPSASMTRLARSRTHSTSSSLGSGESPFSRS	THS(0.996)T(0.004)SSSLGSGESPFSR	2.51828e-40	245.26	175.38	4.4523	18.1716	18.3479	17.6915	18.1676	18.1581	17.9571	18.1628	18.401	14.6341	18.653	15.483	13.6261
NDRG3	Q9UGV2	Protein NDRG3	S	331	0.995744	IPSASMTRLARSRTHSTSSSLGSGESPFSRS	THS(0.996)T(0.004)SSSLGSGESPFSR	2.51828e-40	245.26	175.38	4.4523	19.0247	19.433	18.2783	14.7664	18.9947	18.3389	18.9451	18.6929	18.33	19.2579	19.2602	18.8207
FRMD4A	Q9P2Q2	FERM domain-containing protein 4A	S	800	0.999593	QRQRAAGALGSASSGSMPNLAARGGAGGAGG	AAGALGSASSGS(1)MPNLAAR	1.75597e-97	245.25	242.8	0.61465	19.5696	19.7523	14.0182	19.7508	19.915	19.7859	19.972	19.8658	19.9337	19.7289	19.5712	19.7564
LARP1	Q6PKG0	La-related protein 1	S	868	0.999952	SEGTPTVGSYGCTPQSLPKFQHPSHELLKEN	TAS(0.001)IS(0.851)S(0.122)S(0.026)PSEGTPTVGSY(0.001)GCT(0.999)PQS(1)LPK	1.07288e-127	245.23	223.28	-0.13135	17.3346	17.6905	17.4404	17.6264	17.5347	17.5002	18.3274	12.2434	17.0351	15.3386	14.6274	17.0012
CCNY	Q8ND76	Cyclin-Y	S	326	0.999992	DKYKDLRRSARKRSASADNLTLPRWSPAIIS	SAS(1)ADNLTLPR	6.15453e-44	245.18	244.71	1.5595	19.5513	19.6558	19.6576	19.7605	19.532	19.2756	19.5998	19.8132	19.8089	19.8498	19.77	19.708
DKC1	O60832	H/ACA ribonucleoprotein complex subunit 4	S	451	1	QVVAEAAKTAKRKRESESESDETPPAAPQLI	KRES(1)ES(1)ES(1)DET(1)PPAAPQLIK	6.26051e-64	244.87	56.371	-1.418	23.7861	23.7335	23.8703	23.9636	23.9622	23.8523	23.7709	23.9773	23.8848	23.5964	23.7146	23.6359
DKC1	O60832	H/ACA ribonucleoprotein complex subunit 4	S	453	1	VAEAAKTAKRKRESESESDETPPAAPQLIKK	KRES(1)ES(1)ES(1)DET(1)PPAAPQLIK	6.26051e-64	244.87	56.371	-1.418	23.7861	23.7335	23.8703	23.9636	23.9622	23.8523	23.7709	23.9773	23.8848	23.5964	23.7146	23.6359
DKC1	O60832	H/ACA ribonucleoprotein complex subunit 4	S	451	1	QVVAEAAKTAKRKRESESESDETPPAAPQLI	KRES(1)ES(1)ES(1)DET(1)PPAAPQLIK	6.26051e-64	244.87	56.371	-1.418	22.9758	23.1298	23.1543	23.2819	23.6428	23.2473	23.1836	23.407	23.1587	23.1836	22.8502	22.7462
DKC1	O60832	H/ACA ribonucleoprotein complex subunit 4	S	453	1	VAEAAKTAKRKRESESESDETPPAAPQLIKK	KRES(1)ES(1)ES(1)DET(1)PPAAPQLIK	6.26051e-64	244.87	56.371	-1.418	22.9758	23.1298	23.1543	23.2819	23.6428	23.2473	23.1836	23.407	23.1587	23.1836	22.8502	22.7462
CLN3	Q13286	Battenin	S	12	1	____MGGCAGSRRRFSDSEGEETVPEPRLPL	RRFS(1)DS(1)EGEETVPEPR	1.98619e-46	244.86	244.86	2.7984	20.5614	21.3114	20.8262	21.1906	20.6415	20.516	21.2788	21.0147	20.7331	21.2918	20.6372	20.601
CLN3	Q13286	Battenin	S	14	1	__MGGCAGSRRRFSDSEGEETVPEPRLPLLD	RRFS(1)DS(1)EGEETVPEPR	1.98619e-46	244.86	244.86	2.7984	20.5614	21.3114	20.8262	21.1906	20.6415	20.516	21.2788	21.0147	20.7331	21.2918	20.6372	20.601
GPKOW	Q92917	G patch domain and KOW motifs-containing protein	S	471	0.999982	VVELHYDAICQYMGPSDTDDD__________	ENQVVELHYDAICQYMGPS(1)DT(1)DDD	3.44576e-109	244.64	97.945	-0.54199	19.3527	19.7375	19.4089	18.8644	19.3143	19.0607	19.3037	19.1657	19.6435	19.6338	19.6641	19.7603
ACACA	Q13085	Acetyl-CoA carboxylase 1;Biotin carboxylase	S	25	0.999999	PLELNQHSRFIIGSVSEDNSEDEISNLVKLD	FIIGS(1)VS(1)EDNS(1)EDEISNLVK	5.07417e-121	244.64	72.368	1.8923	20.9085	20.8147	20.9332	20.7956	20.7509	13.3927	20.7893	13.4217	20.5735	20.7922	15.3554	20.6288
[truncated: 4,888 more rows]

## Sheet: Phosphoproteomics_STA-NB-10
Gene names	UniProt ID	Protein names	Modified Amino Acid	Position of modification in protein	Localization probability	Sequence window	Phospho (STY) Probabilities	PEP	Score	Score for localization	Mass error [ppm]	Intensity STA-NB-10_0min_A	Intensity STA-NB-10_0min_B	Intensity STA-NB-10_0min_C	Intensity STA-NB-10_15min_A	Intensity STA-NB-10_15min_B	Intensity STA-NB-10_15min_C	Intensity STA-NB-10_30min_A	Intensity STA-NB-10_30min_B	Intensity STA-NB-10_30min_C	Intensity STA-NB-10_60min_A	Intensity STA-NB-10_60min_B	Intensity STA-NB-10_60min_C
[truncated: 6,133 more rows]
