# Supplementary material for: Schwann cell plasticity regulates neuroblastic tumor cell differentiation via epidermal growth factor-like protein 8
Source: Nat Commun. 2021 Mar 12;12:1624. doi: 10.1038/s41467-021-21859-0 (PMC7954855; doi:10.1038/s41467-021-21859-0)
Supplement: Supplementary file 8 — Supplementary Data 4 [file 41467_2021_21859_MOESM8_ESM.xlsx]

## Sheet: STA-NB-6_15min-vs-control
Kinase.Gene	mS	Enrichment	m	z.score	p.value	FDR
HIPK1	2.1905	16.5737	4	3.37813	0.000364904	0.0565602
PRKAA2	-0.848527	-6.42011	13	-2.90159	0.00185638	0.143869
CSNK2A1	-0.107324	-0.812029	194	-2.73729	0.00309742	0.160033
ROCK2	1.24641	9.43055	7	2.41913	0.00777889	0.285724
MAPKAPK5	-1.89867	-14.3657	2	-2.35679	0.0092169	0.285724
PLK4	1.15708	8.75471	7	2.2252	0.013034	0.305616
CSNK1G2	1.2281	9.29199	6	2.20287	0.013802	0.305616
MAPK11	0.748737	5.66507	16	2.02382	0.0214942	0.370774
MAPK7	0.644254	4.87454	23	2.01529	0.021937	0.370774
CDK7	-0.253962	-1.92152	39	-1.97877	0.0239209	0.370774
RAF1	0.581863	4.40247	27	1.91748	0.0275885	0.388748
TLK2	0.873152	6.60642	9	1.82415	0.0340646	0.428204
PRKAA1	-0.587179	-4.4427	9	-1.77088	0.0382902	0.428204
CAMK1G	-2.02023	-15.2854	1	-1.76626	0.0386765	0.428204
SGK1	0.971052	7.34715	6	1.6862	0.045879	0.443883
IKBKB	-0.226589	-1.71441	32	-1.66535	0.0479218	0.443883
PAK3	1.14225	8.64249	4	1.65775	0.0486839	0.443883
HIPK2	0.498343	3.77055	29	1.61815	0.0528151	0.454797
PRKG2	-0.597542	-4.52111	6	-1.46675	0.0712222	0.499439
GRK5	-1.12733	-8.52961	2	-1.46165	0.0719182	0.499439
PLK1	0.399971	3.02625	44	1.45772	0.0724588	0.499439
MAP2K2	0.732671	5.54352	8	1.39377	0.0816935	0.499439
CDC42BPA	1.28048	9.68832	2	1.33262	0.0913289	0.499439
PRKCG	0.599617	4.53681	12	1.32879	0.0919587	0.499439
PAK6	1.06599	8.0655	3	1.32726	0.0922107	0.499439
RPS6KA1	0.770488	5.82965	6	1.28306	0.0997364	0.499439
PDK1	0.455552	3.44679	23	1.27267	0.101568	0.499439
MAP4K5	1.67454	12.6699	1	1.26567	0.102816	0.499439
DAPK1	0.671845	5.08329	8	1.25259	0.105177	0.499439
DMPK	0.865633	6.54953	4	1.20376	0.114341	0.499439
CDK6	0.684803	5.18134	7	1.19983	0.115103	0.499439
STK38	-0.888305	-6.72107	2	-1.18426	0.118155	0.499439
AURKA	0.372696	2.81988	35	1.1677	0.121464	0.499439
MAPK9	-0.344147	-2.60388	8	-1.10553	0.134466	0.499439
PRKCA	0.721575	5.45956	5	1.08151	0.139735	0.499439
AKT1	0.383032	2.89808	26	1.04968	0.146933	0.499439
ACTR2	1.02933	7.78812	2	1.04116	0.1489	0.499439
PLK3	1.01595	7.68685	2	1.02563	0.152533	0.499439
CHUK	-0.067778	-0.51282	39	-1.02465	0.152765	0.499439
PAK5	1.00551	7.60783	2	1.01351	0.155408	0.499439
PAK2	-0.330512	-2.50071	7	-1.00452	0.157564	0.499439
MET	1.35528	10.2543	1	1.00368	0.157766	0.499439
PRKG1	0.457033	3.45799	14	0.997467	0.159269	0.499439
CDK2	0.299328	2.26477	52	0.989159	0.161293	0.499439
RPS6KB2	0.729585	5.52017	4	0.98048	0.163425	0.499439
LATS1	-0.531669	-4.0227	3	-0.943522	0.172707	0.499439
CDK1	0.0214539	0.162324	103	-0.922038	0.178254	0.499439
TAF1	1.24465	9.41724	1	0.912901	0.180647	0.499439
RPS6KA3	-0.357754	-2.70683	5	-0.898963	0.184336	0.499439
ATR	-0.27578	-2.0866	7	-0.885693	0.187892	0.499439
SRC	0.895187	6.77314	2	0.885485	0.187948	0.499439
CAMK4	0.572407	4.33093	6	0.884903	0.188105	0.499439
GSK3A	0.0261296	0.197701	100	-0.870142	0.192111	0.499439
ROCK1	0.423603	3.20506	13	0.862274	0.194268	0.499439
SGK3	0.83609	6.326	2	0.816903	0.206992	0.499439
PRKCE	0.56952	4.30909	5	0.802504	0.211131	0.499439
CSNK2A2	-0.0282376	-0.213651	34	-0.767516	0.221387	0.499439
GSK3B	0.0452155	0.342108	110	-0.74835	0.227124	0.499439
ACVR2B	0.48612	3.67807	6	0.711462	0.238399	0.499439
PRKCD	-0.109095	-0.825435	12	-0.685821	0.246413	0.499439
BMPR1B	0.720898	5.45444	2	0.683223	0.247233	0.499439
MAP4K4	-0.6991	-5.28951	1	-0.682136	0.247576	0.499439
MAP2K7	-0.280512	-2.1224	4	-0.677287	0.249112	0.499439
RPS6KB1	0.351295	2.65796	14	0.67281	0.250534	0.499439
NUAK1	0.903642	6.83711	1	0.633071	0.263344	0.499439
NUAK2	0.903642	6.83711	1	0.633071	0.263344	0.499439
PKD1	0.38685	2.92697	9	0.626976	0.265338	0.499439
ADRBK1	0.371753	2.81275	10	0.621714	0.267065	0.499439
RPS6KA2	-0.0412608	-0.312187	18	-0.60379	0.272992	0.499439
ATM	-0.0534797	-0.404637	15	-0.590016	0.27759	0.499439
CDC7	0.422589	3.19738	6	0.583762	0.27969	0.499439
NEK4	-0.180025	-1.3621	5	-0.572846	0.283375	0.499439
CAMK1	0.335194	2.53613	11	0.55256	0.290282	0.499439
MAPK13	-0.162855	-1.23219	5	-0.54134	0.294137	0.499439
MAP2K1	0.272702	2.06331	22	0.54091	0.294285	0.499439
CHEK1	-0.15937	-1.20582	5	-0.534946	0.296344	0.499439
AKT2	0.3274	2.47716	11	0.531348	0.297589	0.499439
MAPK3	0.196408	1.48606	101	0.529789	0.298129	0.499439
PAK4	0.347069	2.62598	9	0.529043	0.298388	0.499439
BCKDK	0.768188	5.81224	1	0.521917	0.300864	0.499439
NEK2	0.236314	1.78799	37	0.519849	0.301585	0.499439
MAPK12	0.367525	2.78076	7	0.510985	0.304681	0.499439
TGFBR2	-0.172273	-1.30345	4	-0.499646	0.308662	0.499439
PDK2	0.377901	2.85926	6	0.493936	0.310676	0.499439
MELK	0.731016	5.53099	1	0.491414	0.311567	0.499439
NEK1	-0.0333425	-0.252275	11	-0.450454	0.326192	0.499439
PRKCH	0.348751	2.63871	6	0.435343	0.331657	0.499439
PRKACA	-0.0430605	-0.325803	9	-0.431374	0.333098	0.499439
NLK	-0.169453	-1.28211	3	-0.428698	0.334072	0.499439
MTOR	0.266857	2.01909	15	0.428066	0.334302	0.499439
PRKCT	0.297011	2.24724	9	0.405811	0.342441	0.499439
MAPK1	0.189062	1.43048	75	0.40433	0.342985	0.499439
UHMK1	-0.351189	-2.65716	1	-0.396641	0.345816	0.499439
PIM1	-0.200943	-1.52037	2	-0.386575	0.349536	0.499439
PRKD1	-0.0998348	-0.755367	4	-0.380761	0.35169	0.499439
PRKDC	0.214776	1.62503	30	0.371295	0.355209	0.499439
TTK	0.258801	1.95814	11	0.344649	0.365179	0.499439
CLK4	-0.160853	-1.21704	2	-0.34005	0.36691	0.499439
PRKCZ	0.423641	3.20534	2	0.338256	0.367585	0.499439
CDK4	0.240961	1.82315	14	0.33404	0.369175	0.499439
CSNK1A1	0.218277	1.65153	22	0.331434	0.370158	0.499439
GRK6	-0.120018	-0.908077	2	-0.292661	0.384891	0.499439
CDK19	0.482571	3.65122	1	0.287541	0.386849	0.499439
CLK2	0.377864	2.85898	2	0.285131	0.387772	0.499439
CLK3	0.377864	2.85898	2	0.285131	0.387772	0.499439
CAMK2A	0.0215755	0.163244	9	-0.272254	0.392713	0.499439
CAMK2G	0.013257	0.100305	7	-0.258166	0.39814	0.499439
STK25	0.439123	3.32248	1	0.251887	0.400564	0.499439
ERBB2	0.435094	3.292	1	0.248581	0.401842	0.499439
WEE1	0.435094	3.292	1	0.248581	0.401842	0.499439
ICK	-0.0402065	-0.304209	3	-0.244998	0.403229	0.499439
MAPK8	0.0919644	0.695819	54	-0.242428	0.404224	0.499439
CDK3	0.334053	2.5275	2	0.234288	0.407381	0.499439
CSNK1G1	0.0266014	0.201271	7	-0.229194	0.409359	0.499439
MAP2K5	0.327032	2.47438	2	0.22614	0.410546	0.499439
CLK1	0.0944354	0.714514	45	-0.207704	0.41773	0.499439
MKNK2	-0.109604	-0.829283	1	-0.198397	0.421367	0.499439
PAK1	0.0625861	0.473537	12	-0.197794	0.421603	0.499439
MARK1	0.22261	1.6843	7	0.196359	0.422164	0.499439
PKMYT1	0.299094	2.263	2	0.193719	0.423198	0.499439
MAPK10	0.195143	1.47649	11	0.171396	0.431956	0.499439
ARAF	0.217263	1.64385	6	0.171047	0.432093	0.499439
AURKB	0.059316	0.448795	8	-0.169088	0.432864	0.499439
CSNK1D	0.107001	0.809589	65	-0.166496	0.433883	0.499439
MAPKAPK2	0.00099675	0.00754158	2	-0.152223	0.439505	0.499439
TLK1	0.213442	1.61494	5	0.149132	0.440725	0.499439
MARK3	0.19942	1.50885	7	0.146012	0.441956	0.499439
MARK4	0.203984	1.54338	6	0.144356	0.44261	0.499439
PKD3	-0.0307992	-0.233032	1	-0.13373	0.446808	0.499439
PRKCI	0.194318	1.47024	5	0.114041	0.454603	0.499439
ULK1	0.0368757	0.279008	2	-0.110586	0.455972	0.499439
PDPK1	-0.00236066	-0.0178612	1	-0.110393	0.456049	0.499439
SGK2	-0.00236066	-0.0178612	1	-0.110393	0.456049	0.499439
MAP2K4	0.102292	0.773962	19	-0.106859	0.45745	0.499439
CSNK1E	0.0955332	0.722821	12	-0.104137	0.45853	0.499439
PRKCB	0.157794	1.1939	23	0.100853	0.459833	0.499439
CAMK2D	0.0804299	0.608546	5	-0.0949335	0.462184	0.499439
MAP2K3	0.177486	1.34289	6	0.0910937	0.463709	0.499439
MAP2K6	0.177486	1.34289	6	0.0910937	0.463709	0.499439
AKT3	0.0988069	0.74759	9	-0.0821263	0.467273	0.499439
CDKL5	0.219287	1.65916	1	0.0714903	0.471504	0.499439
MAPKAPK3	0.0591908	0.447848	1	-0.0598843	0.476124	0.499439
EIF2AK2	0.178335	1.34932	2	0.053578	0.478636	0.499439
MAP4K6	0.0864605	0.654175	2	-0.0530426	0.478849	0.499439
PRKCQ	0.0678514	0.513376	1	-0.0527774	0.478955	0.499439
STK11	0.108191	0.818588	2	-0.027825	0.488901	0.499439
MAPK14	0.142441	1.07774	8	0.0238461	0.490488	0.499439
CDK5	0.133776	1.01217	52	0.00951736	0.496203	0.499439
PRKACB	0.136535	1.03304	2	0.00506826	0.497978	0.499439
PRKACG	0.136535	1.03304	2	0.00506826	0.497978	0.499439
CAMK2B	0.133961	1.01358	7	0.00389559	0.498446	0.499439
MAPK15	0.13388	1.01296	1	0.00140553	0.499439	0.499439
MOK	0.13388	1.01296	1	0.00140553	0.499439	0.499439
PBK	0.13388	1.01296	1	0.00140553	0.499439	0.499439
VRK1	0.13388	1.01296	1	0.00140553	0.499439	0.499439

## Sheet: STA-NB-6_30min-vs-control
Kinase.Gene	mS	Enrichment	m	z.score	p.value	FDR
HIPK1	2.19928	17.4904	4	3.27739	0.000523867	0.0811993
PRKAA2	-0.777743	-6.18522	13	-2.57441	0.00502049	0.288964
ROCK2	1.33902	10.6489	7	2.53684	0.00559285	0.288964
MAPK12	1.18571	9.42969	7	2.21629	0.0133357	0.431696
STK38	-1.84213	-14.6501	2	-2.19937	0.0139257	0.431696
MAPK11	0.794961	6.32216	16	2.11551	0.0171934	0.444163
MTOR	0.722685	5.74736	15	1.82711	0.0338417	0.49881
PAK3	1.27821	10.1654	4	1.82157	0.0342599	0.49881
SGK1	1.03633	8.24175	6	1.76273	0.0389731	0.49881
LATS1	-1.16156	-9.23765	3	-1.76209	0.0390271	0.49881
CDC42BPA	1.69445	13.4756	2	1.75324	0.0397803	0.49881
TLK2	0.856596	6.81232	9	1.73276	0.0415694	0.49881
CDK1	-0.0725959	-0.57734	103	-1.59078	0.0558293	0.49881
PAK6	1.2706	10.1048	3	1.56711	0.0585448	0.49881
MAPK7	0.531524	4.2271	23	1.53795	0.0620301	0.49881
IKBKB	-0.21022	-1.67184	32	-1.50194	0.0665568	0.49881
PRKAA1	-0.488398	-3.88412	9	-1.45604	0.0726901	0.49881
MAPK9	-0.523903	-4.16649	8	-1.45214	0.0732318	0.49881
PAK5	1.38644	11.0261	2	1.40901	0.0794167	0.49881
PLK1	0.385566	3.06632	44	1.36205	0.0865918	0.49881
PRKCE	0.884544	7.03459	5	1.34091	0.089975	0.49881
EIF2AK2	-1.06948	-8.50537	2	-1.33583	0.0908027	0.49881
NEK4	-0.618001	-4.91483	5	-1.3143	0.0943729	0.49881
CDK7	-0.138482	-1.10132	39	-1.30404	0.0961101	0.49881
CDC7	0.793262	6.30865	6	1.29219	0.0981458	0.49881
ACTR2	1.26543	10.0637	2	1.27376	0.101375	0.49881
PRKCG	0.588789	4.68252	12	1.26766	0.10246	0.49881
CSNK1G1	0.717641	5.70725	7	1.23761	0.107931	0.49881
PLK4	0.673071	5.35279	7	1.14442	0.126226	0.49881
MAPK10	0.557315	4.43221	11	1.13119	0.128987	0.49881
CSNK2A1	0.0230785	0.183539	194	-1.13006	0.129225	0.49881
MAPKAPK5	-0.865188	-6.88065	2	-1.1075	0.134039	0.49881
RPS6KB1	0.498017	3.96063	14	1.10081	0.135489	0.49881
BMPR1B	1.08814	8.65375	2	1.07561	0.14105	0.49881
CSNK1G2	0.654064	5.20163	6	1.02273	0.153218	0.49881
NEK1	-0.259837	-2.06643	11	-1.01064	0.156095	0.49881
MAP2K3	-0.383547	-3.05026	6	-0.985884	0.162095	0.49881
MAP2K6	-0.383547	-3.05026	6	-0.985884	0.162095	0.49881
TAF1	1.36811	10.8803	1	0.98183	0.163092	0.49881
MAPK8	0.292404	2.32543	54	0.967875	0.166554	0.49881
ROCK1	0.464207	3.69174	13	0.964431	0.167415	0.49881
CDK19	1.27669	10.1532	1	0.909582	0.181522	0.49881
PRKCA	0.622847	4.95337	5	0.878454	0.189849	0.49881
CHUK	-0.0493169	-0.392206	39	-0.863978	0.1938	0.49881
CAMK4	0.564814	4.49185	6	0.849959	0.197674	0.49881
MAP2K5	-0.620045	-4.93109	2	-0.83352	0.202276	0.49881
PRKCZ	-0.599335	-4.76638	2	-0.810373	0.208863	0.49881
MAPK14	-0.234391	-1.86406	8	-0.804996	0.210411	0.49881
ARAF	-0.284783	-2.26482	6	-0.794696	0.213395	0.49881
CAMK2G	-0.234847	-1.86769	7	-0.75396	0.225437	0.49881
RPS6KA1	0.513365	4.08269	6	0.750363	0.226518	0.49881
HIPK2	0.300875	2.3928	29	0.745339	0.228033	0.49881
AKT1	0.309817	2.46391	26	0.741767	0.229114	0.49881
MAP4K5	1.02026	8.11391	1	0.706928	0.239806	0.49881
BCKDK	1.01952	8.10803	1	0.706343	0.239987	0.49881
MAPK13	-0.270555	-2.15167	5	-0.700313	0.241866	0.49881
MAP4K6	-0.478424	-3.8048	2	-0.675239	0.249762	0.49881
RPS6KB2	0.551935	4.38942	4	0.673632	0.250273	0.49881
TTK	-0.127837	-1.01666	11	-0.664653	0.253136	0.49881
GSK3B	0.204811	1.62882	110	0.655375	0.256113	0.49881
PRKCQ	0.950964	7.56281	1	0.652164	0.257148	0.49881
ATM	0.322966	2.56848	15	0.603657	0.273036	0.49881
CSNK2A2	-0.00488445	-0.038845	34	-0.601945	0.273605	0.49881
NUAK1	0.884733	7.03609	1	0.599822	0.274312	0.49881
NUAK2	0.884733	7.03609	1	0.599822	0.274312	0.49881
RAF1	0.27167	2.16053	27	0.599246	0.274504	0.49881
MAPK3	0.200658	1.59579	101	0.595004	0.27592	0.49881
ADRBK1	-0.109441	-0.870362	10	-0.58775	0.27835	0.49881
CAMK1G	-0.61285	-4.87387	1	-0.583701	0.279711	0.49881
SGK3	0.620803	4.93711	2	0.553299	0.290029	0.49881
TLK1	0.436085	3.46809	5	0.54842	0.291702	0.49881
DMPK	0.464967	3.69779	4	0.536172	0.29592	0.49881
MARK1	0.381217	3.03174	7	0.534175	0.29661	0.49881
RPS6KA3	-0.172562	-1.37235	5	-0.527145	0.299046	0.49881
PRKACA	-0.0955445	-0.759845	9	-0.524641	0.299916	0.49881
MELK	0.787114	6.25975	1	0.522675	0.3006	0.49881
AKT2	0.322326	2.56339	11	0.515264	0.303184	0.49881
PAK2	0.367851	2.92544	7	0.506228	0.306348	0.49881
NEK2	0.0218988	0.174156	37	-0.499189	0.308823	0.49881
MKNK2	-0.502836	-3.99895	1	-0.496758	0.30968	0.49881
MAP2K7	-0.187943	-1.49467	4	-0.495804	0.310016	0.49881
MAP2K2	0.342354	2.72267	8	0.484187	0.314127	0.49881
MAPK1	0.194765	1.54892	75	0.4724	0.318321	0.49881
GSK3A	0.18285	1.45417	100	0.451319	0.32588	0.49881
PRKG2	-0.106704	-0.848596	6	-0.449971	0.326366	0.49881
MAPK15	-0.43937	-3.49422	1	-0.446602	0.327581	0.49881
MOK	-0.43937	-3.49422	1	-0.446602	0.327581	0.49881
PBK	-0.43937	-3.49422	1	-0.446602	0.327581	0.49881
VRK1	-0.43937	-3.49422	1	-0.446602	0.327581	0.49881
PKD1	0.31232	2.48382	9	0.442352	0.329117	0.49881
CLK4	0.514433	4.09118	2	0.434416	0.331993	0.49881
CAMK2D	-0.118908	-0.945649	5	-0.432331	0.332751	0.49881
AURKA	0.21781	1.7322	35	0.430456	0.333432	0.49881
ULK1	-0.250827	-1.99477	2	-0.420867	0.336926	0.49881
PLK3	-0.216335	-1.72047	2	-0.382318	0.351113	0.49881
MAP2K1	0.0266285	0.211771	22	-0.367393	0.356663	0.49881
TGFBR2	-0.104241	-0.829002	4	-0.363505	0.358114	0.49881
PAK1	0.253538	2.01633	12	0.34986	0.363222	0.49881
CAMK2B	-0.0362818	-0.288541	7	-0.338777	0.367389	0.49881
PRKG1	0.239447	1.90427	14	0.336224	0.368351	0.49881
CDK2	0.182845	1.45412	52	0.325419	0.372432	0.49881
PAK4	0.258521	2.05596	9	0.314801	0.376456	0.49881
CSNK1D	0.172799	1.37423	65	0.299822	0.382156	0.49881
ERBB2	0.494927	3.93605	1	0.291763	0.385234	0.49881
WEE1	0.494927	3.93605	1	0.291763	0.385234	0.49881
MAP2K4	0.0423745	0.336995	19	-0.287184	0.386986	0.49881
MAP4K4	0.485025	3.8573	1	0.283937	0.388229	0.49881
GRK6	0.379334	3.01676	2	0.283424	0.388426	0.49881
PDK2	0.264148	2.10072	6	0.267928	0.394377	0.49881
PRKD1	-0.0341367	-0.271482	4	-0.252701	0.40025	0.49881
NLK	0.307565	2.446	3	0.248884	0.401725	0.49881
CHEK1	-0.0128512	-0.102203	5	-0.244914	0.403262	0.49881
MARK4	0.245573	1.95299	6	0.231969	0.408281	0.49881
PRKCB	0.0679311	0.540241	23	-0.219109	0.413283	0.49881
PRKACB	-0.0685835	-0.54543	2	-0.217186	0.414032	0.49881
PRKACG	-0.0685835	-0.54543	2	-0.217186	0.414032	0.49881
CLK2	0.309828	2.464	2	0.205741	0.418496	0.49881
CLK3	0.309828	2.464	2	0.205741	0.418496	0.49881
PRKCT	0.211216	1.67976	9	0.202648	0.419705	0.49881
STK11	0.299638	2.38296	2	0.194353	0.42295	0.49881
SRC	0.295558	2.35051	2	0.189793	0.424736	0.49881
MARK3	0.215841	1.71654	7	0.188389	0.425286	0.49881
RPS6KA2	0.0700103	0.556777	18	-0.186864	0.425884	0.49881
PDK1	0.0766442	0.609535	23	-0.186085	0.426189	0.49881
CDK4	0.186767	1.48531	14	0.180449	0.4284	0.49881
PRKCI	0.0284882	0.226561	5	-0.171861	0.431773	0.49881
MAPKAPK3	-0.0727851	-0.578844	1	-0.156894	0.437664	0.49881
CAMK2A	0.189352	1.50588	9	0.150811	0.440062	0.49881
PKMYT1	0.254799	2.02636	2	0.144239	0.442656	0.49881
CAMK1	0.07221	0.57427	11	-0.140313	0.444206	0.49881
MAPKAPK2	0.247562	1.96881	2	0.136151	0.445851	0.49881
ACVR2B	0.0569452	0.452873	6	-0.133177	0.447027	0.49881
PRKCH	0.0624552	0.496693	6	-0.122511	0.451247	0.49881
ATR	0.0723193	0.57514	7	-0.111702	0.45553	0.49881
CLK1	0.105238	0.836934	45	-0.108702	0.45672	0.49881
DAPK1	0.0781929	0.621851	8	-0.106286	0.457678	0.49881
ICK	0.199569	1.58713	3	0.101055	0.459753	0.49881
CDKL5	0.00685946	0.0545518	1	-0.0939517	0.462574	0.49881
GRK5	0.0489145	0.389007	2	-0.0858654	0.465787	0.49881
PDPK1	0.221346	1.76032	1	0.0755547	0.469887	0.49881
SGK2	0.221346	1.76032	1	0.0755547	0.469887	0.49881
CSNK1E	0.153256	1.21881	12	0.0753236	0.469979	0.49881
PRKDC	0.112265	0.892819	30	-0.0583371	0.47674	0.49881
AURKB	0.104615	0.83198	8	-0.0472249	0.481167	0.49881
CSNK1A1	0.115496	0.918517	22	-0.0379792	0.484852	0.49881
PRKCD	0.136779	1.08777	12	0.0302142	0.487948	0.49881
PIM1	0.152623	1.21378	2	0.0300431	0.488016	0.49881
STK25	0.0923904	0.734761	1	-0.0263575	0.489486	0.49881
MET	0.0961892	0.764972	1	-0.0233553	0.490683	0.49881
PKD3	0.155072	1.23325	1	0.0231791	0.490754	0.49881
CDK5	0.121695	0.967811	52	-0.023066	0.490799	0.49881
CDK6	0.133779	1.06392	7	0.0168048	0.493296	0.49881
CDK3	0.112739	0.896585	2	-0.0145333	0.494202	0.49881
AKT3	0.122987	0.978088	9	-0.00653223	0.497394	0.49881
UHMK1	0.121969	0.969993	1	-0.00298183	0.49881	0.49881

## Sheet: STA-NB-6_60min-vs-control
Kinase.Gene	mS	Enrichment	m	z.score	p.value	FDR
MAPK12	1.83697	14.7599	7	3.5881	0.000166548	0.0258149
HIPK1	1.89884	15.257	4	2.81034	0.00247444	0.189801
PRKCG	1.09388	8.78927	12	2.65942	0.00391375	0.189801
PLK4	1.34154	10.7792	7	2.55007	0.00538508	0.189801
CSNK1G2	1.41582	11.376	6	2.505	0.00612261	0.189801
STK38	-1.83052	-14.7081	2	-2.18947	0.0142814	0.330821
ROCK2	1.16094	9.32808	7	2.17167	0.0149403	0.330821
MAPK11	0.784556	6.30386	16	2.09099	0.0182646	0.353877
GRK5	-1.50741	-12.112	2	-1.82761	0.0338043	0.462809
LATS1	-1.1909	-9.56881	3	-1.80421	0.0355995	0.462809
MAPK7	0.589874	4.7396	23	1.76762	0.0385623	0.462809
CHEK1	-0.872446	-7.01005	5	-1.7653	0.0387563	0.462809
MAP2K2	0.912259	7.32994	8	1.76459	0.0388163	0.462809
CSNK2A1	-0.019957	-0.160353	194	-1.59291	0.0555904	0.473359
MAPK8	0.393351	3.16055	54	1.56481	0.0588139	0.473359
CSNK1A1	0.534671	4.29605	22	1.52372	0.0637896	0.473359
MAPK10	0.655104	5.26372	11	1.39375	0.0816968	0.473359
ARAF	0.841472	6.76117	6	1.39087	0.0821326	0.473359
CDK19	1.87716	15.0829	1	1.388	0.0825681	0.473359
CSNK1G1	0.777598	6.24795	7	1.36848	0.0855811	0.473359
PRKCD	0.606082	4.86982	12	1.32124	0.0932108	0.473359
PAK2	-0.504525	-4.05382	7	-1.31786	0.0937756	0.473359
RPS6KB1	0.566021	4.54794	14	1.3084	0.0953692	0.473359
PRKAA2	-0.332587	-2.67232	13	-1.305	0.0959459	0.473359
CDC7	0.774912	6.22636	6	1.26175	0.103519	0.473359
CLK1	-0.103485	-0.831492	45	-1.21091	0.112965	0.473359
MAP4K5	1.65232	13.2763	1	1.20995	0.11315	0.473359
DMPK	0.881726	7.08461	4	1.1994	0.115187	0.473359
CDK1	-0.0169564	-0.136243	103	-1.13655	0.127863	0.473359
CDK4	-0.256986	-2.06486	14	-1.13025	0.129185	0.473359
BMPR1B	1.11961	8.99599	2	1.11452	0.132529	0.473359
SGK3	1.11018	8.92022	2	1.10396	0.134806	0.473359
PRKG1	0.495195	3.97886	14	1.09853	0.135986	0.473359
PRKAA1	-0.3329	-2.67483	9	-1.08657	0.138613	0.473359
CSNK2A2	-0.109391	-0.878948	34	-1.07983	0.14011	0.473359
PLK3	1.07723	8.65543	2	1.06705	0.142975	0.473359
HIPK2	0.372812	2.99552	29	1.05914	0.144767	0.473359
PDK1	0.402066	3.23057	23	1.05434	0.145864	0.473359
TLK2	0.568052	4.56426	9	1.05388	0.14597	0.473359
PRKCH	0.654204	5.25649	6	1.02761	0.152068	0.473359
PLK1	0.316068	2.53959	44	1.00654	0.157079	0.473359
RPS6KA1	0.636203	5.11185	6	0.992688	0.160431	0.473359
CDK2	0.297231	2.38823	52	0.98665	0.161907	0.473359
AURKA	0.332837	2.67432	35	0.976276	0.164464	0.473359
SGK1	0.627225	5.03971	6	0.975272	0.164713	0.473359
SRC	0.981761	7.88838	2	0.960135	0.168494	0.473359
PAK6	0.818947	6.58018	3	0.952595	0.170398	0.473359
CDC42BPA	0.956753	7.68744	2	0.932127	0.175636	0.473359
ACTR2	0.953906	7.66457	2	0.928938	0.176461	0.473359
AKT1	0.354149	2.84557	26	0.927505	0.176832	0.473359
MAPK9	-0.284437	-2.28543	8	-0.915877	0.179866	0.473359
PAK3	0.697082	5.601	4	0.906948	0.182217	0.473359
AURKB	0.52308	4.20291	8	0.892873	0.185963	0.473359
MAPKAPK5	-0.653275	-5.24902	2	-0.871017	0.191872	0.473359
RPS6KB2	0.673358	5.41039	4	0.869374	0.192321	0.473359
PAK5	0.897204	7.20897	2	0.865435	0.1934	0.473359
RAF1	0.33204	2.66792	27	0.854193	0.196499	0.473359
MAPK3	0.0175353	0.140895	101	-0.850955	0.197397	0.473359
EIF2AK2	-0.61036	-4.9042	2	-0.822955	0.205267	0.473359
GSK3A	0.0219266	0.176179	100	-0.811957	0.208408	0.473359
CDK7	-0.0381147	-0.306249	39	-0.804004	0.210697	0.473359
PRKACA	-0.212216	-1.70515	9	-0.799855	0.211897	0.473359
ROCK1	0.399649	3.21115	13	0.78576	0.216004	0.473359
TLK1	0.567511	4.55991	5	0.784555	0.216357	0.473359
MET	1.1038	8.86896	1	0.775563	0.219004	0.473359
MAPK14	-0.218079	-1.75225	8	-0.767241	0.221469	0.473359
PRKCT	0.423741	3.40473	9	0.71103	0.238533	0.473359
NUAK1	1.01375	8.14541	1	0.70425	0.240638	0.473359
NUAK2	1.01375	8.14541	1	0.70425	0.240638	0.473359
MAP2K5	-0.49023	-3.93897	2	-0.688416	0.245595	0.473359
MAP2K7	-0.309784	-2.48909	4	-0.687769	0.245799	0.473359
TAF1	0.961508	7.72565	1	0.662879	0.253704	0.473359
PRKCE	0.493799	3.96764	5	0.654028	0.256547	0.473359
CAMK4	0.459194	3.68959	6	0.649324	0.258064	0.473359
MAP4K4	0.934284	7.50691	1	0.641319	0.260658	0.473359
NEK1	-0.116428	-0.935489	11	-0.632684	0.26347	0.473359
NLK	0.576932	4.63561	3	0.620636	0.267419	0.473359
AKT2	0.358093	2.87726	11	0.613648	0.269724	0.473359
MELK	0.89585	7.19809	1	0.610883	0.270639	0.473359
CDK6	0.415236	3.33639	7	0.609249	0.27118	0.473359
PAK4	-0.127381	-1.0235	9	-0.598307	0.274818	0.473359
ERBB2	0.859723	6.90781	1	0.582273	0.280192	0.473359
WEE1	0.859723	6.90781	1	0.582273	0.280192	0.473359
PRKDC	0.258556	2.07748	30	0.58166	0.280398	0.473359
CAMK1G	-0.607743	-4.88317	1	-0.579844	0.28101	0.473359
CDK5	0.0258665	0.207836	52	-0.563011	0.286714	0.473359
MAP2K3	-0.155021	-1.24558	6	-0.542131	0.293864	0.473359
MAP2K6	-0.155021	-1.24558	6	-0.542131	0.293864	0.473359
ICK	0.512997	4.1219	3	0.532941	0.297037	0.473359
RPS6KA3	0.42222	3.39251	5	0.527277	0.299001	0.473359
CSNK1D	0.0455268	0.365805	65	-0.50394	0.307152	0.473359
PRKCB	0.254839	2.04762	23	0.495183	0.310235	0.473359
PKD3	-0.484102	-3.88973	1	-0.48193	0.314928	0.473359
RPS6KA2	-0.0107875	-0.0866764	18	-0.454398	0.324771	0.473359
PRKCA	0.376317	3.02368	5	0.445992	0.327802	0.473359
BCKDK	-0.430101	-3.45583	1	-0.439166	0.330271	0.473359
ACVR2B	0.350624	2.81724	6	0.43872	0.330432	0.473359
PRKCQ	-0.408583	-3.28294	1	-0.422125	0.336467	0.473359
PRKCI	0.345889	2.7792	5	0.392111	0.347488	0.473359
CSNK1E	0.262569	2.10972	12	0.378883	0.352387	0.473359
STK25	0.599704	4.81858	1	0.376358	0.353325	0.473359
IKBKB	0.207993	1.67121	32	0.374225	0.354119	0.473359
MAPK13	0.333816	2.68219	5	0.370731	0.355419	0.473359
ATR	0.296173	2.37973	7	0.359785	0.359504	0.473359
MAPK1	0.0728952	0.585708	75	-0.35362	0.361812	0.473359
PDPK1	0.568041	4.56417	1	0.351284	0.362688	0.473359
SGK2	0.568041	4.56417	1	0.351284	0.362688	0.473359
GSK3B	0.0821863	0.660361	110	-0.351086	0.362762	0.473359
MAP2K4	0.224079	1.80046	19	0.343888	0.365465	0.473359
PIM1	0.417279	3.35281	2	0.327946	0.371476	0.473359
MAP4K6	0.415497	3.33849	2	0.32595	0.372231	0.473359
DAPK1	-0.0191499	-0.153869	8	-0.321663	0.373854	0.473359
ULK1	-0.161517	-1.29778	2	-0.320275	0.37438	0.473359
CAMK2A	0.258003	2.07304	9	0.317275	0.375517	0.473359
PRKACB	-0.157494	-1.26545	2	-0.315769	0.376089	0.473359
PRKACG	-0.157494	-1.26545	2	-0.315769	0.376089	0.473359
MARK1	0.27412	2.20254	7	0.313579	0.37692	0.473359
STK11	0.401524	3.22622	2	0.3103	0.378166	0.473359
PDK2	-0.0354276	-0.284658	6	-0.310144	0.378226	0.473359
MTOR	0.224043	1.80017	15	0.30544	0.380016	0.473359
UHMK1	0.498728	4.00725	1	0.296393	0.383465	0.473359
ADRBK1	0.00919591	0.0738885	10	-0.288644	0.386427	0.473359
MAPKAPK2	-0.132021	-1.06078	2	-0.287241	0.386964	0.473359
CLK4	0.378774	3.04342	2	0.284822	0.38789	0.473359
ATM	0.0316064	0.253956	15	-0.28478	0.387906	0.473359
MARK3	-0.00435527	-0.0349943	7	-0.26989	0.393622	0.473359
PKD1	0.0128572	0.103307	9	-0.265134	0.395453	0.473359
PAK1	0.0295815	0.237685	12	-0.26027	0.397328	0.473359
CHUK	0.0733772	0.589581	39	-0.252615	0.400283	0.473359
MAPKAPK3	-0.18936	-1.52149	1	-0.248518	0.401867	0.473359
PKMYT1	0.339039	2.72415	2	0.24032	0.405041	0.473359
TTK	0.21591	1.73482	11	0.240204	0.405086	0.473359
MARK4	0.0100627	0.0808528	6	-0.221902	0.412195	0.473359
CLK2	0.314214	2.52469	2	0.212518	0.415851	0.473359
CLK3	0.314214	2.52469	2	0.212518	0.415851	0.473359
TGFBR2	-0.00198675	-0.0159634	4	-0.200266	0.420636	0.473359
MKNK2	0.364426	2.92814	1	0.190037	0.42464	0.473359
MAPK15	-0.0949395	-0.762832	1	-0.173744	0.431033	0.473359
MOK	-0.0949395	-0.762832	1	-0.173744	0.431033	0.473359
PBK	-0.0949395	-0.762832	1	-0.173744	0.431033	0.473359
VRK1	-0.0949395	-0.762832	1	-0.173744	0.431033	0.473359
GRK6	0.273633	2.19862	2	0.167069	0.433658	0.473359
CAMK2B	0.0628706	0.505161	7	-0.129036	0.448664	0.478232
CAMK2D	0.0533314	0.428514	5	-0.125948	0.449887	0.478232
AKT3	0.175702	1.41175	9	0.121746	0.45155	0.478232
PRKD1	0.0534476	0.429448	4	-0.112467	0.455227	0.478232
CDKL5	0.0047493	0.0381603	1	-0.0947987	0.462237	0.478232
CAMK2G	0.08019	0.644321	7	-0.0927485	0.463052	0.478232
PRKG2	0.0807412	0.64875	6	-0.0847993	0.46621	0.478232
NEK4	0.0793747	0.63777	5	-0.0798306	0.468186	0.478232
MAP2K1	0.145494	1.16904	22	0.0781439	0.468857	0.478232
CDK3	0.0549502	0.441522	2	-0.0778433	0.468976	0.478232
NEK2	0.114054	0.916414	37	-0.0501114	0.480017	0.486292
PRKCZ	0.15869	1.27506	2	0.0383396	0.484708	0.487856
CAMK1	0.119389	0.95928	11	-0.0133108	0.49469	0.49469

## Sheet: STA-NB-10_15min-vs-control
Kinase.Gene	mS	Enrichment	m	z.score	p.value	FDR
TGFBR2	-1.56218	-6.91232	8	-4.36477	6.36275e-06	0.00117711
ROCK1	1.31867	5.83483	15	3.65207	0.000130065	0.012031
RPS6KA2	1.09786	4.85781	19	3.27967	0.000519643	0.0320446
AKT3	1.48173	6.55634	7	2.86715	0.00207092	0.0957799
ROCK2	1.43648	6.35612	7	2.76384	0.00285632	0.105684
CSNK1G1	1.27547	5.64367	8	2.56165	0.00520889	0.160607
IKBKB	0.775478	3.43132	26	2.41792	0.00780486	0.192256
CSNK2A1	0.422769	1.87066	194	2.36517	0.00901091	0.192256
CDK7	0.667997	2.95574	38	2.35134	0.00935298	0.192256
HIPK1	-1.0742	-4.75308	4	-2.24411	0.0124128	0.206886
CSNK1G2	1.20219	5.31944	7	2.22889	0.0129105	0.206886
CAMK1G	-2.33933	-10.351	1	-2.21385	0.0134197	0.206886
TTK	0.909254	4.02325	13	2.12598	0.0167527	0.238403
RPS6KB1	0.89426	3.9569	13	2.07932	0.0187939	0.248349
AURKA	0.590799	2.61416	42	2.04025	0.0206628	0.252582
CHUK	0.621884	2.7517	34	1.9921	0.0231798	0.252582
CSNK1E	-0.63608	-2.81452	7	-1.96834	0.0245142	0.252582
AKT2	0.985871	4.36226	9	1.96728	0.0245756	0.252582
PAK4	1.07422	4.7532	7	1.9367	0.0263908	0.256963
PRKDC	0.590922	2.6147	36	1.88954	0.02941	0.269934
MAPK9	-0.459764	-2.03435	10	-1.87145	0.0306412	0.269934
PRKD1	1.42482	6.30453	3	1.79193	0.0365725	0.307541
PRKCH	-0.618943	-2.73869	5	-1.63048	0.0514996	0.405182
DAPK1	-0.481178	-2.12911	7	-1.61466	0.0531918	0.405182
AKT1	0.612689	2.71101	23	1.60041	0.0547543	0.405182
CDC7	0.944329	4.17845	6	1.51846	0.0644492	0.452074
UHMK1	-1.5196	-6.7239	1	-1.50643	0.0659783	0.452074
CLK1	0.459645	2.03383	50	1.42576	0.0769694	0.460404
GRK5	-0.920742	-4.07408	2	-1.39954	0.0808256	0.460404
PDK1	0.587054	2.59759	20	1.39345	0.0817417	0.460404
EIF2AK2	1.34043	5.93111	2	1.3601	0.0868985	0.460404
MAPKAPK2	1.76619	7.815	1	1.32916	0.0918969	0.460404
MAPKAPK3	1.76619	7.815	1	1.32916	0.0918969	0.460404
MAPKAPK5	1.76619	7.815	1	1.32916	0.0918969	0.460404
PRKAA2	0.736672	3.25961	9	1.32211	0.0930655	0.460404
CAMK1	0.734006	3.24782	9	1.31521	0.0942198	0.460404
PRKACB	1.74761	7.73279	1	1.31313	0.0945696	0.460404
PRKACG	1.74761	7.73279	1	1.31313	0.0945696	0.460404
PAK1	-0.266998	-1.18141	9	-1.27635	0.100916	0.470323
ARAF	-0.779175	-3.44768	2	-1.22676	0.109956	0.470323
RPS6KA3	0.805028	3.56207	6	1.22399	0.110477	0.470323
MAPK7	-0.0865988	-0.383181	19	-1.17589	0.119819	0.470323
MAPK11	-0.136333	-0.603242	14	-1.16997	0.121006	0.470323
NEK1	0.610728	2.70234	12	1.15013	0.125044	0.470323
CDK1	0.351644	1.55595	109	1.13203	0.12881	0.470323
PRKCE	0.811321	3.58992	5	1.12949	0.129345	0.470323
CSNK2A2	0.468223	2.07178	28	1.10611	0.134339	0.470323
PRKCB	0.490002	2.16815	23	1.09264	0.137276	0.470323
PRKAA1	0.646541	2.8608	9	1.08877	0.138129	0.470323
PKD1	0.73985	3.27367	6	1.08622	0.138692	0.470323
MAP2K2	-0.330795	-1.46369	5	-1.07445	0.141311	0.470323
MTOR	0.533542	2.36081	16	1.06162	0.144204	0.470323
HIPK2	0.430516	1.90494	36	1.05897	0.144807	0.470323
IRAK1	1.42502	6.3054	1	1.03474	0.150395	0.470323
NEK6	1.42502	6.3054	1	1.03474	0.150395	0.470323
PLK4	0.679004	3.00444	7	1.03432	0.150493	0.470323
MAPK12	0.675048	2.98694	7	1.02529	0.152614	0.470323
PIM1	1.05286	4.65869	2	1.00914	0.156453	0.470323
PAK3	0.897151	3.9697	3	1.0032	0.157883	0.470323
ICK	-0.440929	-1.95101	3	-0.996884	0.15941	0.470323
GRK6	1.03892	4.59701	2	0.992132	0.160567	0.470323
RAF1	0.455689	2.01632	25	0.991092	0.16082	0.470323
CDK5	0.0739506	0.327215	56	-0.981935	0.163066	0.470323
CDK19	-0.906566	-4.01136	1	-0.97739	0.164188	0.470323
CDK2	0.369515	1.63502	61	0.967313	0.166694	0.470323
MAPK13	-0.412188	-1.82384	3	-0.953924	0.170061	0.470323
CDKL5	-0.87813	-3.88553	1	-0.95285	0.170333	0.470323
PKD3	-0.847672	-3.75076	1	-0.926565	0.177076	0.481751
TAF1	1.27954	5.66168	1	0.909192	0.181624	0.482564
RPS6KB2	0.75065	3.32146	4	0.905532	0.182592	0.482564
RPS6KA1	0.718393	3.17873	4	0.849857	0.197702	0.496473
AURKB	-0.0965298	-0.427123	9	-0.835017	0.201854	0.496473
MAPK14	-0.123428	-0.54614	7	-0.79783	0.212485	0.496473
PRKCD	0.570388	2.52384	7	0.786324	0.215839	0.496473
RIPK3	-0.683935	-3.02626	1	-0.785262	0.21615	0.496473
PLK3	0.867733	3.83953	2	0.783203	0.216754	0.496473
PRKG1	0.486321	2.15186	12	0.778223	0.218219	0.496473
MAP2K3	0.623423	2.75851	5	0.766906	0.221569	0.496473
MAP2K6	0.623423	2.75851	5	0.766906	0.221569	0.496473
CSNK1A1	0.0178744	0.0790904	18	-0.762019	0.223024	0.496473
BMPR1B	0.839952	3.7166	2	0.749297	0.226839	0.496473
MAPK10	0.46325	2.04978	12	0.709252	0.239084	0.496473
PKMYT1	0.803329	3.55455	2	0.7046	0.24053	0.496473
ERBB2	1.04013	4.60233	1	0.70258	0.241159	0.496473
WEE1	1.04013	4.60233	1	0.70258	0.241159	0.496473
ACTR2	0.791065	3.50029	2	0.689633	0.245213	0.496473
CLK4	0.778418	3.44433	2	0.674198	0.250093	0.496473
NLK	-0.0586629	-0.259571	7	-0.649956	0.25786	0.496473
MAP4K4	-0.299827	-1.32667	2	-0.641744	0.26052	0.496473
MAPK3	0.305441	1.35151	85	0.63206	0.263674	0.496473
PRKCA	-0.0684659	-0.302947	6	-0.622465	0.266818	0.496473
GSK3A	0.302355	1.33786	85	0.60751	0.271756	0.496473
TLK2	0.444681	1.96762	10	0.596783	0.275326	0.496473
CSNK1D	0.13774	0.609471	56	-0.569981	0.284345	0.496473
CHEK1	0.520755	2.30423	5	0.568788	0.28475	0.496473
PAK2	-0.0977505	-0.432525	4	-0.558785	0.288154	0.496473
DMPK	-0.0563411	-0.249297	5	-0.544833	0.292934	0.496473
PRKCG	0.380638	1.68424	14	0.499327	0.308775	0.496473
CAMK4	0.437971	1.93793	7	0.483983	0.314199	0.496473
MAP2K4	0.35668	1.57823	18	0.478466	0.316159	0.496473
CAMK2G	0.443789	1.96367	6	0.460379	0.322622	0.496473
MARK2	0.757331	3.35102	1	0.458532	0.323285	0.496473
GSK3B	0.28106	1.24363	91	0.453273	0.325176	0.496473
CAMK2D	0.402212	1.7797	8	0.430115	0.333556	0.496473
MAP2K5	0.717227	3.17357	1	0.423923	0.335811	0.496473
MAPK15	0.717227	3.17357	1	0.423923	0.335811	0.496473
MOK	0.717227	3.17357	1	0.423923	0.335811	0.496473
PBK	0.717227	3.17357	1	0.423923	0.335811	0.496473
VRK1	0.717227	3.17357	1	0.423923	0.335811	0.496473
PLK2	-0.238547	-1.05552	1	-0.400898	0.344248	0.496473
ACVR2B	0.0386536	0.171034	6	-0.396027	0.346042	0.496473
TLK1	0.420095	1.85883	5	0.374545	0.353999	0.496473
MARK3	0.400605	1.77259	6	0.369094	0.356029	0.496473
MARK4	0.405658	1.79495	5	0.346687	0.364413	0.496473
CDK4	0.325244	1.43913	16	0.342587	0.365955	0.496473
PRKCI	0.0763934	0.338024	7	-0.341589	0.36633	0.496473
SRC	0.491937	2.17671	2	0.324562	0.372756	0.496473
ATR	0.332431	1.47093	9	0.275545	0.391449	0.496473
PRKG2	0.383817	1.69831	4	0.272389	0.392661	0.496473
PAK6	0.445238	1.97008	2	0.267569	0.394516	0.496473
ATM	0.306352	1.35554	14	0.259456	0.397642	0.496473
MAP2K7	0.399104	1.76595	3	0.258746	0.397916	0.496473
PDK2	0.345694	1.52962	6	0.253019	0.400127	0.496473
ABL1	0.0215119	0.0951852	2	-0.249567	0.401461	0.496473
BLK	0.0215119	0.0951852	2	-0.249567	0.401461	0.496473
BTK	0.0215119	0.0951852	2	-0.249567	0.401461	0.496473
CSF1R	0.0215119	0.0951852	2	-0.249567	0.401461	0.496473
EPHA1	0.0215119	0.0951852	2	-0.249567	0.401461	0.496473
EPHA2	0.0215119	0.0951852	2	-0.249567	0.401461	0.496473
EPHA3	0.0215119	0.0951852	2	-0.249567	0.401461	0.496473
EPHA4	0.0215119	0.0951852	2	-0.249567	0.401461	0.496473
EPHA5	0.0215119	0.0951852	2	-0.249567	0.401461	0.496473
EPHA6	0.0215119	0.0951852	2	-0.249567	0.401461	0.496473
EPHA7	0.0215119	0.0951852	2	-0.249567	0.401461	0.496473
EPHB1	0.0215119	0.0951852	2	-0.249567	0.401461	0.496473
EPHB2	0.0215119	0.0951852	2	-0.249567	0.401461	0.496473
FGR	0.0215119	0.0951852	2	-0.249567	0.401461	0.496473
HCK	0.0215119	0.0951852	2	-0.249567	0.401461	0.496473
ITK	0.0215119	0.0951852	2	-0.249567	0.401461	0.496473
PDGFRB	0.0215119	0.0951852	2	-0.249567	0.401461	0.496473
TYK2	0.0215119	0.0951852	2	-0.249567	0.401461	0.496473
YES1	0.0215119	0.0951852	2	-0.249567	0.401461	0.496473
MELK	0.514085	2.27471	1	0.248614	0.40183	0.496473
BMX	-0.0562525	-0.248905	1	-0.24358	0.403778	0.496473
EPHA8	-0.0562525	-0.248905	1	-0.24358	0.403778	0.496473
EPHB3	-0.0562525	-0.248905	1	-0.24358	0.403778	0.496473
FLT1	-0.0562525	-0.248905	1	-0.24358	0.403778	0.496473
FYN	-0.0562525	-0.248905	1	-0.24358	0.403778	0.496473
TRKB	-0.0562525	-0.248905	1	-0.24358	0.403778	0.496473
TXK	-0.0562525	-0.248905	1	-0.24358	0.403778	0.496473
MAPK8	0.263137	1.16433	56	0.239834	0.40523	0.496473
PRKACA	0.119232	0.527575	6	-0.225695	0.410719	0.496776
STK11	0.0531358	0.235114	2	-0.210972	0.416455	0.496776
NEK4	0.293874	1.30033	8	0.165673	0.434207	0.496776
LATS1	0.0376536	0.166609	1	-0.16254	0.43544	0.496776
PAK5	0.0376536	0.166609	1	-0.16254	0.43544	0.496776
NUAK1	0.409296	1.81104	1	0.158182	0.437157	0.496776
NUAK2	0.409296	1.81104	1	0.158182	0.437157	0.496776
MAPK1	0.205817	0.910693	79	-0.154814	0.438484	0.496776
STK25	0.0532029	0.235411	1	-0.149122	0.440729	0.496776
CDK6	0.289906	1.28277	7	0.145913	0.441995	0.496776
CLK2	0.33481	1.48146	2	0.132797	0.447177	0.496776
CLK3	0.33481	1.48146	2	0.132797	0.447177	0.496776
NEK2	0.202028	0.893928	34	-0.120629	0.451993	0.496776
MAP4K6	0.0883013	0.390714	1	-0.118832	0.452704	0.496776
EGFR	0.0992762	0.439275	1	-0.109361	0.456458	0.496776
LYN	0.0992762	0.439275	1	-0.109361	0.456458	0.496776
MATK	0.0992762	0.439275	1	-0.109361	0.456458	0.496776
TEC	0.0992762	0.439275	1	-0.109361	0.456458	0.496776
ADRBK1	0.272464	1.20559	7	0.10609	0.457756	0.496776
CAMK2B	0.26198	1.1592	8	0.0878233	0.465009	0.496776
PRKCZ	0.159697	0.706625	2	-0.0809191	0.467753	0.496776
PDPK1	0.134019	0.593005	1	-0.0793784	0.468366	0.496776
SGK2	0.134019	0.593005	1	-0.0793784	0.468366	0.496776
PRKCT	0.201627	0.892157	9	-0.0630995	0.474844	0.496776
CDK3	0.270673	1.19767	2	0.0545212	0.47826	0.496776
SGK1	0.249415	1.10361	6	0.049497	0.480262	0.496776
MAP2K1	0.212565	0.940554	18	-0.0491895	0.480384	0.496776
MARK1	0.248807	1.10091	6	0.0482107	0.480774	0.496776
SGK3	0.191793	0.84864	2	-0.0417484	0.48335	0.496776
ULK1	0.243489	1.07739	2	0.0213448	0.491485	0.498852
MAP4K5	0.249566	1.10427	1	0.0203372	0.491887	0.498852
PLK1	0.224517	0.99344	40	-0.0080924	0.496772	0.498852
BCKDK	0.222435	0.984226	1	-0.00307649	0.498773	0.498852
CAMK2A	0.224888	0.995082	9	-0.00287782	0.498852	0.498852

## Sheet: STA-NB-10_30min-vs-control
Kinase.Gene	mS	Enrichment	m	z.score	p.value	FDR
MAPK12	-1.06843	-10.0164	7	-2.68483	0.00362834	0.234635
CSNK1G2	1.19913	11.2417	7	2.49604	0.00627948	0.234635
CSNK1E	-0.976979	-9.15907	7	-2.4759	0.00664511	0.234635
RPS6KA3	1.25188	11.7362	6	2.42245	0.00770807	0.234635
PRKD1	1.71275	16.0569	3	2.40229	0.00814649	0.234635
PRKCB	0.663363	6.21895	23	2.30556	0.0105676	0.234635
CAMK1G	-2.46001	-23.0623	1	-2.2165	0.0133288	0.234635
MARK2	2.64668	24.8123	1	2.19347	0.0141369	0.234635
RPS6KA1	1.37354	12.8768	4	2.18806	0.0143326	0.234635
PRKCG	0.778664	7.29989	14	2.17133	0.014953	0.234635
MAPKAPK2	2.57594	24.1491	1	2.13238	0.0164879	0.234635
MAPKAPK3	2.57594	24.1491	1	2.13238	0.0164879	0.234635
MAPKAPK5	2.57594	24.1491	1	2.13238	0.0164879	0.234635
CDK7	0.493388	4.62545	38	2.05866	0.0197636	0.244551
PLK1	-0.266448	-2.49792	40	-2.03784	0.020783	0.244551
AKT3	0.995397	9.33173	7	2.03055	0.0211503	0.244551
RPS6KB1	0.742983	6.96538	13	1.98125	0.0237815	0.258799
IKBKB	0.532276	4.99003	26	1.8741	0.0304585	0.292879
RPS6KB2	1.18434	11.103	4	1.86127	0.0313527	0.292879
CHEK1	1.0683	10.0152	5	1.8569	0.0316626	0.292879
CLK1	0.396528	3.71741	50	1.76998	0.038365	0.337977
MAPK1	0.329017	3.08449	79	1.70665	0.0439439	0.35434
TGFBR2	-0.591572	-5.54591	8	-1.70547	0.0440531	0.35434
CDC7	0.874026	8.19389	6	1.62319	0.0522745	0.361432
CDK1	0.284789	2.66986	109	1.60592	0.0541459	0.361432
CDK2	0.344524	3.22987	61	1.60426	0.0543288	0.361432
AURKB	-0.509432	-4.77587	9	-1.59613	0.05523	0.361432
STK11	1.38982	13.0294	2	1.56707	0.0585489	0.361432
CSNK2A1	0.236042	2.21287	194	1.55612	0.0598398	0.361432
PRKCD	0.78452	7.35478	7	1.54874	0.0607218	0.361432
MTOR	0.551294	5.16831	16	1.53585	0.0622871	0.361432
CHUK	0.411305	3.85594	34	1.53397	0.062518	0.361432
MAP4K6	1.84184	17.267	1	1.49844	0.0670101	0.370649
AKT2	0.672224	6.30202	9	1.46518	0.0714353	0.370649
MAPK3	0.290324	2.72175	85	1.46221	0.071842	0.370649
BMPR1B	1.29734	12.1624	2	1.45413	0.0729554	0.370649
TTK	0.570983	5.3529	13	1.44571	0.0741297	0.370649
PRKG1	0.584239	5.47717	12	1.42864	0.0765535	0.372694
CDK19	-1.52191	-14.2677	1	-1.40638	0.079805	0.378562
DMPK	0.816983	7.65912	5	1.37161	0.0850921	0.385658
PLK4	0.703519	6.59541	7	1.36367	0.0863352	0.385658
CSNK1A1	-0.263431	-2.46963	18	-1.35597	0.0875547	0.385658
ACTR2	1.18109	11.0726	2	1.31216	0.0947338	0.398416
MAP4K5	1.62501	15.2343	1	1.31119	0.0948971	0.398416
PRKCA	0.720932	6.75865	6	1.29935	0.0969121	0.398416
SGK1	0.688356	6.45326	6	1.23044	0.109266	0.439438
AKT1	0.399405	3.74437	23	1.21237	0.112685	0.442294
DAPK1	-0.419251	-3.93043	7	-1.20161	0.114757	0.442294
PRKACA	0.65553	6.14552	6	1.16101	0.12282	0.445143
PAK4	0.611061	5.72863	7	1.15243	0.124573	0.445143
PDK1	0.402788	3.77609	20	1.14361	0.126393	0.445143
AURKA	0.309242	2.89911	42	1.13371	0.128457	0.445143
IRAK1	1.41138	13.2315	1	1.1267	0.129934	0.445143
NEK6	1.41138	13.2315	1	1.1267	0.129934	0.445143
PKD3	-1.16321	-10.905	1	-1.09662	0.136403	0.458511
MAPK14	-0.368546	-3.45508	7	-1.08576	0.138792	0.458511
NEK4	0.523849	4.91103	8	1.01898	0.154106	0.485735
PRKCE	0.62243	5.83521	5	0.995932	0.159642	0.485735
SGK3	0.911336	8.54367	2	0.982715	0.162874	0.485735
NEK2	-0.087479	-0.820106	34	-0.97761	0.164134	0.485735
TAF1	1.21457	11.3865	1	0.956746	0.169348	0.485735
MAPK10	0.426364	3.99711	12	0.956364	0.169444	0.485735
PLK3	0.837084	7.84757	2	0.892033	0.186188	0.485735
PRKG2	0.609714	5.71599	4	0.868826	0.192471	0.485735
MAPK9	0.414393	3.88488	10	0.840345	0.200357	0.485735
PRKDC	0.264515	2.47979	36	0.817866	0.206717	0.485735
MAP4K4	-0.555679	-5.20943	2	-0.808903	0.209286	0.485735
PRKACB	1.0389	9.73957	1	0.805044	0.210397	0.485735
PRKACG	1.0389	9.73957	1	0.805044	0.210397	0.485735
ATR	-0.196545	-1.84259	9	-0.785534	0.21607	0.485735
MAPK11	0.342452	3.21044	14	0.761857	0.223073	0.485735
ADRBK1	0.434723	4.07548	7	0.749533	0.226768	0.485735
SRC	0.704064	6.60052	2	0.729579	0.232824	0.485735
CAMK2G	-0.234857	-2.20176	6	-0.722427	0.235016	0.485735
CSNK2A2	0.260748	2.44448	28	0.704076	0.240693	0.485735
PLK2	-0.704571	-6.60527	1	-0.700558	0.241789	0.485735
ROCK1	0.314598	2.94932	15	0.695438	0.24339	0.485735
ARAF	-0.45625	-4.2773	2	-0.687474	0.245892	0.485735
HIPK2	0.238035	2.23155	36	0.680665	0.248042	0.485735
PAK2	-0.277706	-2.60346	4	-0.663864	0.253389	0.485735
CAMK2B	-0.159722	-1.49738	8	-0.650667	0.257631	0.485735
MAP2K1	0.28323	2.65525	18	0.646888	0.258852	0.485735
MAP2K2	0.418517	3.92355	5	0.602178	0.273528	0.485735
MAP2K4	0.264976	2.48412	18	0.58001	0.280954	0.485735
ATM	-0.0721325	-0.676234	14	-0.577734	0.281722	0.485735
RAF1	0.239205	2.24252	25	0.572274	0.283568	0.485735
CAMK2A	-0.113778	-1.06665	9	-0.571108	0.283963	0.485735
PKMYT1	0.569981	5.3435	2	0.565828	0.285755	0.485735
PRKCZ	0.569214	5.33632	2	0.564893	0.286073	0.485735
ERBB2	0.75593	7.08676	1	0.560681	0.287508	0.485735
WEE1	0.75593	7.08676	1	0.560681	0.287508	0.485735
PIM1	0.563705	5.28467	2	0.558165	0.288366	0.485735
ULK1	-0.350205	-3.28313	2	-0.557963	0.288435	0.485735
PKD1	0.366147	3.43259	6	0.548876	0.291545	0.485735
MAPK8	0.191441	1.79474	56	0.547833	0.291903	0.485735
NUAK1	0.737621	6.91511	1	0.544869	0.292922	0.485735
NUAK2	0.737621	6.91511	1	0.544869	0.292922	0.485735
ACVR2B	0.362386	3.39733	6	0.54092	0.294281	0.485735
HIPK1	-0.192909	-1.8085	4	-0.517408	0.302436	0.485735
MAPK13	0.449089	4.21015	3	0.512172	0.304265	0.485735
CSNK1G1	-0.101718	-0.953592	8	-0.508989	0.30538	0.485735
PRKCT	0.300162	2.81399	9	0.501285	0.308085	0.485735
GSK3A	0.0441844	0.414224	85	-0.497475	0.309427	0.485735
BMX	0.652197	6.11427	1	0.4711	0.318785	0.485735
EPHA8	0.652197	6.11427	1	0.4711	0.318785	0.485735
EPHB3	0.652197	6.11427	1	0.4711	0.318785	0.485735
FLT1	0.652197	6.11427	1	0.4711	0.318785	0.485735
FYN	0.652197	6.11427	1	0.4711	0.318785	0.485735
TRKB	0.652197	6.11427	1	0.4711	0.318785	0.485735
TXK	0.652197	6.11427	1	0.4711	0.318785	0.485735
PAK3	0.408531	3.82993	3	0.451509	0.325811	0.485735
PRKAA1	0.280019	2.62515	9	0.4491	0.32668	0.485735
ICK	-0.189579	-1.77728	3	-0.443109	0.328844	0.485735
MAP2K5	0.618279	5.79629	1	0.44181	0.329313	0.485735
MAPK15	0.618279	5.79629	1	0.44181	0.329313	0.485735
MOK	0.618279	5.79629	1	0.44181	0.329313	0.485735
PBK	0.618279	5.79629	1	0.44181	0.329313	0.485735
VRK1	0.618279	5.79629	1	0.44181	0.329313	0.485735
NLK	0.29949	2.80769	7	0.440557	0.329767	0.485735
CAMK1	0.26955	2.527	9	0.421978	0.336521	0.485735
CDK5	0.169781	1.59168	56	0.40786	0.341688	0.485735
RIPK3	0.559138	5.24185	1	0.390738	0.347996	0.485735
CDK3	0.421936	3.9556	2	0.385026	0.350109	0.485735
MAPK7	0.00571023	0.0535327	19	-0.380025	0.351963	0.485735
PRKAA2	0.251935	2.36186	9	0.376343	0.353331	0.485735
CDK4	0.212764	1.99464	16	0.366485	0.357002	0.485735
CAMK4	-0.0521582	-0.488977	7	-0.362883	0.358346	0.485735
EIF2AK2	0.395095	3.70396	2	0.352246	0.362327	0.485735
CAMK2D	-0.0372619	-0.349326	8	-0.351554	0.362587	0.485735
RPS6KA2	0.198865	1.86434	19	0.347048	0.364278	0.485735
MELK	0.49471	4.63785	1	0.3351	0.368775	0.485735
MAP2K3	-0.057784	-0.541719	5	-0.317556	0.375411	0.485735
MAP2K6	-0.057784	-0.541719	5	-0.317556	0.375411	0.485735
PRKCI	0.241726	2.26615	7	0.308577	0.378822	0.485735
MAP2K7	0.305632	2.86527	3	0.297599	0.383005	0.485735
UHMK1	0.439426	4.11957	1	0.287358	0.386919	0.485735
TLK1	0.250247	2.34604	5	0.27725	0.390794	0.485735
TLK2	0.0054577	0.0511653	10	-0.276389	0.391125	0.485735
CDK6	0.227526	2.13303	7	0.276135	0.391222	0.485735
EGFR	-0.203143	-1.90444	1	-0.267542	0.394526	0.485735
LYN	-0.203143	-1.90444	1	-0.267542	0.394526	0.485735
MATK	-0.203143	-1.90444	1	-0.267542	0.394526	0.485735
TEC	-0.203143	-1.90444	1	-0.267542	0.394526	0.485735
CDKL5	-0.19352	-1.81423	1	-0.259232	0.397728	0.485735
GRK6	-0.103205	-0.967533	2	-0.256311	0.398856	0.485735
STK25	0.369029	3.4596	1	0.226566	0.410381	0.485735
MARK4	0.206519	1.93609	5	0.192811	0.423553	0.485735
CLK4	-0.0511062	-0.479115	2	-0.192684	0.423603	0.485735
MARK1	0.0356909	0.334598	6	-0.150138	0.440328	0.485735
ABL1	0.224527	2.10491	2	0.143937	0.442775	0.485735
BLK	0.224527	2.10491	2	0.143937	0.442775	0.485735
BTK	0.224527	2.10491	2	0.143937	0.442775	0.485735
CSF1R	0.224527	2.10491	2	0.143937	0.442775	0.485735
EPHA1	0.224527	2.10491	2	0.143937	0.442775	0.485735
EPHA2	0.224527	2.10491	2	0.143937	0.442775	0.485735
EPHA3	0.224527	2.10491	2	0.143937	0.442775	0.485735
EPHA4	0.224527	2.10491	2	0.143937	0.442775	0.485735
EPHA5	0.224527	2.10491	2	0.143937	0.442775	0.485735
EPHA6	0.224527	2.10491	2	0.143937	0.442775	0.485735
EPHA7	0.224527	2.10491	2	0.143937	0.442775	0.485735
EPHB1	0.224527	2.10491	2	0.143937	0.442775	0.485735
EPHB2	0.224527	2.10491	2	0.143937	0.442775	0.485735
FGR	0.224527	2.10491	2	0.143937	0.442775	0.485735
HCK	0.224527	2.10491	2	0.143937	0.442775	0.485735
ITK	0.224527	2.10491	2	0.143937	0.442775	0.485735
PDGFRB	0.224527	2.10491	2	0.143937	0.442775	0.485735
TYK2	0.224527	2.10491	2	0.143937	0.442775	0.485735
YES1	0.224527	2.10491	2	0.143937	0.442775	0.485735
PDK2	0.0414737	0.388811	6	-0.137905	0.445158	0.485735
BCKDK	0.26073	2.44431	1	0.133043	0.44708	0.485735
LATS1	-0.0269006	-0.25219	1	-0.115345	0.454086	0.485735
PAK5	-0.0269006	-0.25219	1	-0.115345	0.454086	0.485735
CSNK1D	0.124461	1.16681	56	0.114987	0.454228	0.485735
PRKCH	0.158442	1.48537	5	0.0999746	0.460182	0.48654
GRK5	0.0327517	0.307043	2	-0.0902715	0.464036	0.48654
PDPK1	0.197663	1.85307	1	0.0785802	0.468683	0.48654
SGK2	0.197663	1.85307	1	0.0785802	0.468683	0.48654
NEK1	0.132238	1.23972	12	0.0764922	0.469514	0.48654
CLK2	0.0573845	0.537973	2	-0.0601883	0.476003	0.48654
CLK3	0.0573845	0.537973	2	-0.0601883	0.476003	0.48654
PAK6	0.155915	1.46169	2	0.060144	0.47602	0.48654
MARK3	0.0815485	0.764507	6	-0.0531352	0.478812	0.486705
PAK1	0.122048	1.14418	9	0.0398447	0.484108	0.488742
GSK3B	0.110898	1.03966	91	0.0348483	0.4861	0.488742
ROCK2	0.0974253	0.913351	7	-0.0211176	0.491576	0.491576

## Sheet: STA-NB-10_60min-vs-control
Kinase.Gene	mS	Enrichment	m	z.score	p.value	FDR
TGFBR2	-2.3076	-11.0896	8	-5.23533	8.2344e-08	1.52336e-05
CSNK1A1	-0.71541	-3.43805	18	-2.8828	0.0019708	0.151203
CDK2	0.68404	3.28729	61	2.73509	0.00311812	0.151203
CSNK1E	-1.17944	-5.66805	7	-2.70106	0.00345598	0.151203
IKBKB	0.910624	4.37619	26	2.63572	0.00419796	0.151203
RPS6KA3	1.63064	7.83635	6	2.56381	0.0051765	0.151203
TTK	1.16135	5.58112	13	2.52889	0.00572121	0.151203
CHUK	0.777798	3.73787	34	2.44421	0.00725856	0.167854
PRKD1	2.02672	9.7398	3	2.31765	0.0102342	0.210369
AKT1	0.826453	3.97169	23	2.18199	0.014555	0.244769
CSNK1G1	1.22095	5.86753	8	2.10785	0.017522	0.244769
MAPKAPK2	3.0143	14.4858	1	2.06473	0.0194742	0.244769
MAPKAPK3	3.0143	14.4858	1	2.06473	0.0194742	0.244769
MAPKAPK5	3.0143	14.4858	1	2.06473	0.0194742	0.244769
CAMK1G	-2.55692	-12.2878	1	-2.03441	0.020955	0.244769
RPS6KB2	1.57291	7.55892	4	2.00839	0.0223009	0.244769
MAPK1	0.512421	2.46254	79	1.99025	0.0232816	0.244769
MAPK11	0.927536	4.45746	14	1.98065	0.0238154	0.244769
MAP2K4	0.821229	3.94658	18	1.914	0.0278103	0.25757
MAPK3	0.490161	2.35557	85	1.91345	0.0278454	0.25757
PRKCD	1.1063	5.31655	7	1.74853	0.0401865	0.354024
NEK1	0.87823	4.22051	12	1.70805	0.0438132	0.355333
PRKCE	1.24072	5.96254	5	1.69893	0.0446662	0.355333
MAPK8	0.511206	2.45671	56	1.66898	0.0475605	0.355333
MTOR	0.76981	3.69948	16	1.6532	0.0491448	0.355333
CDK1	0.421178	2.02406	109	1.63691	0.050825	0.355333
AURKA	0.549313	2.63983	42	1.62709	0.0518594	0.355333
AKT2	0.933965	4.48836	9	1.60224	0.0545509	0.360425
BMPR1B	1.65495	7.9532	2	1.50552	0.0660956	0.390018
PRKACA	1.02083	4.90582	6	1.46478	0.0714899	0.390018
AKT3	0.954712	4.58806	7	1.45343	0.0730518	0.390018
PRKAA1	0.865628	4.15995	9	1.4514	0.073334	0.390018
NLK	0.946333	4.5478	7	1.43712	0.0753416	0.390018
PRKDC	0.530661	2.5502	36	1.42405	0.0772161	0.390018
PRKAA2	0.845157	4.06157	9	1.40622	0.07983	0.390018
GRK5	-1.1365	-5.46166	2	-1.39909	0.0808933	0.390018
HIPK2	0.522047	2.5088	36	1.38602	0.0828704	0.390018
DAPK1	-0.501994	-2.41243	7	-1.38229	0.0834414	0.390018
PAK4	0.904669	4.34757	7	1.35602	0.087547	0.390018
IRAK1	2.04298	9.81796	1	1.35006	0.088498	0.390018
NEK6	2.04298	9.81796	1	1.35006	0.088498	0.390018
CDC7	0.957017	4.59914	6	1.34977	0.0885447	0.390018
PLK4	0.87261	4.19351	7	1.29361	0.0979004	0.414701
PDK1	0.597349	2.87068	20	1.28086	0.100122	0.414701
RPS6KB1	0.677515	3.25594	13	1.24533	0.106505	0.414701
ACTR2	1.39801	6.71844	2	1.23817	0.107827	0.414701
MAP2K3	-0.539626	-2.59328	5	-1.23016	0.109318	0.414701
MAP2K6	-0.539626	-2.59328	5	-1.23016	0.109318	0.414701
CLK1	-0.0248705	-0.11952	50	-1.212	0.112756	0.414701
MAP4K5	1.84658	8.87412	1	1.20556	0.113994	0.414701
CSNK2A2	-0.0907518	-0.436126	28	-1.16348	0.122318	0.414701
MAPK9	0.708125	3.40304	10	1.16345	0.122324	0.414701
CSNK2A1	0.0962703	0.462646	194	-1.1459	0.125918	0.414701
CAMK2B	-0.341776	-1.64247	8	-1.1443	0.126249	0.414701
CLK4	-0.884825	-4.25221	2	-1.13722	0.127724	0.414701
CAMK2A	-0.301104	-1.44702	9	-1.12394	0.130519	0.414701
PAK3	1.08725	5.22499	3	1.1204	0.131272	0.414701
CLK2	-0.864235	-4.15326	2	-1.11579	0.132256	0.414701
CLK3	-0.864235	-4.15326	2	-1.11579	0.132256	0.414701
MAP4K4	1.26493	6.07889	2	1.09969	0.135734	0.418513
SGK3	1.24209	5.96913	2	1.07592	0.140981	0.427565
PKMYT1	1.22966	5.90937	2	1.06298	0.143895	0.429363
ERBB2	1.60459	7.71118	1	1.02751	0.152091	0.439564
WEE1	1.60459	7.71118	1	1.02751	0.152091	0.439564
STK25	1.57998	7.59291	1	1.0094	0.156391	0.439564
NEK2	-0.0249437	-0.119872	34	-0.999756	0.158714	0.439564
PAK1	0.657854	3.16145	9	0.992779	0.160409	0.439564
RPS6KA1	0.865771	4.16064	4	0.967812	0.166569	0.439564
CHEK1	0.790351	3.79819	5	0.957963	0.169041	0.439564
MARK4	0.783533	3.76543	5	0.946745	0.171884	0.439564
DMPK	0.78013	3.74907	5	0.941146	0.173315	0.439564
AURKB	-0.215181	-1.03409	9	-0.934282	0.175079	0.439564
PLK3	1.08987	5.23762	2	0.917535	0.179431	0.439564
PRKCA	0.716964	3.44552	6	0.917133	0.179536	0.439564
MAPK12	0.678986	3.263	7	0.916686	0.179654	0.439564
PLK1	0.0118509	0.056952	40	-0.913166	0.180578	0.439564
MARK3	0.707253	3.39885	6	0.89963	0.184158	0.442459
CDK6	0.661499	3.17897	7	0.882645	0.188714	0.443656
PKD1	0.696313	3.34627	6	0.879913	0.189453	0.443656
ATM	0.512001	2.46052	14	0.836679	0.201386	0.458635
RAF1	0.429509	2.06409	25	0.814584	0.207655	0.458635
CDK19	-0.848509	-4.07768	1	-0.777412	0.218458	0.458635
RPS6KA2	-0.0311559	-0.149726	19	-0.767286	0.221456	0.458635
PRKCZ	0.942519	4.52947	2	0.764205	0.222372	0.458635
PRKG1	0.501362	2.40939	12	0.747497	0.227382	0.458635
CDK4	0.461629	2.21845	16	0.7462	0.227773	0.458635
MARK2	1.19326	5.73445	1	0.724863	0.234268	0.458635
MAPK10	0.489324	2.35154	12	0.716815	0.236744	0.458635
MARK1	0.605237	2.90859	6	0.715772	0.237066	0.458635
PRKCB	0.408987	1.96547	23	0.708905	0.239192	0.458635
PDK2	0.585694	2.81467	6	0.68055	0.248078	0.458635
PRKCT	0.514548	2.47277	9	0.676459	0.249375	0.458635
STK11	0.857509	4.12093	2	0.675749	0.2496	0.458635
CAMK2G	-0.162293	-0.779932	6	-0.667521	0.25222	0.458635
CDKL5	-0.684274	-3.28842	1	-0.656573	0.255728	0.458635
PRKCI	0.538022	2.58558	7	0.642277	0.260347	0.458635
PRKG2	0.635513	3.05409	4	0.628977	0.264682	0.458635
SRC	0.806881	3.87763	2	0.623068	0.26662	0.458635
MAP2K7	0.686511	3.29917	3	0.609701	0.27103	0.458635
MAPK13	0.68228	3.27884	3	0.60431	0.272819	0.458635
MAP2K5	1.02681	4.93454	1	0.602394	0.273456	0.458635
MAPK15	1.02681	4.93454	1	0.602394	0.273456	0.458635
MOK	1.02681	4.93454	1	0.602394	0.273456	0.458635
PBK	1.02681	4.93454	1	0.602394	0.273456	0.458635
VRK1	1.02681	4.93454	1	0.602394	0.273456	0.458635
CAMK1	-0.0575173	-0.276411	9	-0.58627	0.278847	0.458635
RIPK3	-0.576881	-2.77232	1	-0.577556	0.281782	0.458635
MAP4K6	0.965265	4.63878	1	0.557111	0.288726	0.458635
TAF1	0.944294	4.538	1	0.541681	0.294019	0.458635
NEK4	0.461599	2.21831	8	0.52758	0.298895	0.458635
PKD3	-0.492194	-2.36534	1	-0.515246	0.303191	0.458635
CDK3	0.673567	3.23696	2	0.48435	0.314069	0.458635
MAPK7	0.359001	1.72525	19	0.484007	0.314191	0.458635
MELK	0.849392	4.08193	1	0.471855	0.318515	0.458635
PRKCG	0.377599	1.81463	14	0.46667	0.320368	0.458635
EIF2AK2	0.646012	3.10454	2	0.455678	0.324311	0.458635
PLK2	-0.404409	-1.94347	1	-0.450656	0.326119	0.458635
ROCK2	0.431944	2.0758	7	0.435778	0.331499	0.458635
UHMK1	0.788012	3.78695	1	0.426693	0.334802	0.458635
HIPK1	-0.074313	-0.357126	4	-0.415562	0.338865	0.458635
ADRBK1	0.409099	1.96601	7	0.391306	0.347786	0.458635
CSNK1G2	0.406483	1.95344	7	0.386213	0.34967	0.458635
PAK6	0.554863	2.6665	2	0.360834	0.359112	0.458635
GRK6	0.546439	2.62602	2	0.352069	0.362393	0.458635
NUAK1	0.680736	3.27142	1	0.347762	0.364009	0.458635
NUAK2	0.680736	3.27142	1	0.347762	0.364009	0.458635
ABL1	-0.113042	-0.543247	2	-0.334146	0.369135	0.458635
BLK	-0.113042	-0.543247	2	-0.334146	0.369135	0.458635
BTK	-0.113042	-0.543247	2	-0.334146	0.369135	0.458635
CSF1R	-0.113042	-0.543247	2	-0.334146	0.369135	0.458635
EPHA1	-0.113042	-0.543247	2	-0.334146	0.369135	0.458635
EPHA2	-0.113042	-0.543247	2	-0.334146	0.369135	0.458635
EPHA3	-0.113042	-0.543247	2	-0.334146	0.369135	0.458635
EPHA4	-0.113042	-0.543247	2	-0.334146	0.369135	0.458635
EPHA5	-0.113042	-0.543247	2	-0.334146	0.369135	0.458635
EPHA6	-0.113042	-0.543247	2	-0.334146	0.369135	0.458635
EPHA7	-0.113042	-0.543247	2	-0.334146	0.369135	0.458635
EPHB1	-0.113042	-0.543247	2	-0.334146	0.369135	0.458635
EPHB2	-0.113042	-0.543247	2	-0.334146	0.369135	0.458635
FGR	-0.113042	-0.543247	2	-0.334146	0.369135	0.458635
HCK	-0.113042	-0.543247	2	-0.334146	0.369135	0.458635
ITK	-0.113042	-0.543247	2	-0.334146	0.369135	0.458635
PDGFRB	-0.113042	-0.543247	2	-0.334146	0.369135	0.458635
TYK2	-0.113042	-0.543247	2	-0.334146	0.369135	0.458635
YES1	-0.113042	-0.543247	2	-0.334146	0.369135	0.458635
EGFR	-0.235257	-1.13058	1	-0.326199	0.372137	0.458635
LYN	-0.235257	-1.13058	1	-0.326199	0.372137	0.458635
MATK	-0.235257	-1.13058	1	-0.326199	0.372137	0.458635
TEC	-0.235257	-1.13058	1	-0.326199	0.372137	0.458635
PDPK1	0.637604	3.06414	1	0.316027	0.375991	0.458635
SGK2	0.637604	3.06414	1	0.316027	0.375991	0.458635
ATR	0.350264	1.68327	9	0.313832	0.376824	0.458635
CSNK1D	0.152434	0.732555	56	-0.306418	0.379643	0.459046
TLK2	0.0849062	0.408034	10	-0.286604	0.387208	0.465091
CDK5	0.258972	1.24454	56	0.280176	0.389671	0.465091
PRKCH	0.369875	1.77751	5	0.26618	0.39505	0.468489
CAMK4	0.337517	1.62201	7	0.251959	0.400536	0.47167
PRKACB	-0.117345	-0.563925	1	-0.239443	0.405381	0.47167
PRKACG	-0.117345	-0.563925	1	-0.239443	0.405381	0.47167
CAMK2D	0.0962136	0.462374	8	-0.232815	0.407953	0.471695
TLK1	0.342341	1.64519	5	0.220881	0.412593	0.472467
PAK2	0.354251	1.70243	4	0.215088	0.414849	0.472467
MAP2K2	0.336446	1.61686	5	0.211182	0.416373	0.472467
PIM1	0.398272	1.91398	2	0.197896	0.421563	0.472467
ULK1	0.021838	0.104947	2	-0.193798	0.423167	0.472467
GSK3B	0.233906	1.12408	91	0.181228	0.428094	0.472467
BMX	0.00917276	0.0440816	1	-0.146355	0.441821	0.472467
EPHA8	0.00917276	0.0440816	1	-0.146355	0.441821	0.472467
EPHB3	0.00917276	0.0440816	1	-0.146355	0.441821	0.472467
FLT1	0.00917276	0.0440816	1	-0.146355	0.441821	0.472467
FYN	0.00917276	0.0440816	1	-0.146355	0.441821	0.472467
TRKB	0.00917276	0.0440816	1	-0.146355	0.441821	0.472467
TXK	0.00917276	0.0440816	1	-0.146355	0.441821	0.472467
CDK7	0.238396	1.14566	38	0.137472	0.445329	0.473482
ROCK1	0.251689	1.20954	15	0.124252	0.450558	0.476304
GSK3A	0.224671	1.0797	85	0.112501	0.455213	0.478491
ARAF	0.304532	1.46349	2	0.100356	0.460031	0.480823
ACVR2B	0.258766	1.24355	6	0.0913394	0.463611	0.481192
LATS1	0.316584	1.52141	1	0.0798297	0.468186	0.481192
PAK5	0.316584	1.52141	1	0.0798297	0.468186	0.481192
SGK1	0.247772	1.19072	6	0.0715242	0.47149	0.48191
BCKDK	0.28317	1.36083	1	0.0552446	0.477972	0.48585
ICK	0.172553	0.829239	3	-0.0452829	0.481941	0.487208
MAPK14	0.200139	0.961811	7	-0.0154695	0.493829	0.496513
MAP2K1	0.208277	1.00092	18	0.00059566	0.499762	0.499762

## Sheet: legend
kinase-substrate enrichment analysis (KSEA). Statistical test: KSEA of class 1 phosphosites (p > 0.75) was performed using PhosphoSitePlus and NetworKIN applying a NetworkKIN score cutoff of 2, p-value cutoff of 0.05 and substrate count cutoff 3 as described in the methods section.
