# Supplementary material for: Schwann cell plasticity regulates neuroblastic tumor cell differentiation via epidermal growth factor-like protein 8
Source: Nat Commun. 2021 Mar 12;12:1624. doi: 10.1038/s41467-021-21859-0 (PMC7954855; doi:10.1038/s41467-021-21859-0)
Supplement: Supplementary file 10 — Source Data [file 41467_2021_21859_MOESM10_ESM.zip]

Archive with 13 entries (12 files):
- Raw_data/
- Raw_data/Figure_3i_raw.xlsx
- Raw_data/Figure_3j_raw.xlsx
- Raw_data/Figure_4_raw.xlsx
- Raw_data/Figure_5_raw.xlsx
- Raw_data/Figure_6g_raw.xlsx
- Raw_data/Figure_6_raw.xlsx
- Raw_data/Figure_7a_raw.xlsx
- Raw_data/readme.docx
- Raw_data/RNA_seq_cpm_stats_raw.xlsx
- Raw_data/Supplementary Figure_8_raw.xlsx
- Raw_data/Supplementary_Figure_1_raw.xlsx
- Raw_data/Supplementary_Figure_9_raw.xlsx
