# Supplementary material for: Schwann cell plasticity regulates neuroblastic tumor cell differentiation via epidermal growth factor-like protein 8
Source: Nat Commun. 2021 Mar 12;12:1624. doi: 10.1038/s41467-021-21859-0 (PMC7954855; doi:10.1038/s41467-021-21859-0)
Supplement: Supplementary file 10 — Source Data [file 41467_2021_21859_MOESM10_ESM.zip › Raw_data/Figure_3i_raw.xlsx]

## Sheet: Tabelle1
Quantification neurite outgrowth
Image,	Cluster,	Type,	Count,	Sum Len [µm],	Mean Len [µm]	SD Len [µm],	Min Len [µm],	Max Len [µm]	Mean Val [a.u.],	SD Val [a.u.],	Min Val [a.u.],	Max Val [a.u.]
Donor 1
NB6_CTRL_Series001_Processed001_RAW_ch01	All	All	138	3433.67	24.882	13.427	8.61	97.104	40.078	39.352	0	255
NB6_CTRL_Series004_Processed001_RAW_ch01	All	All	173	5023.73	29.039	18.691	5.954	113.422	40.384	38.153	0	255
					26.9605									1
CoCu_PN34_NB6_Series003_Processed001_RAW_ch01	All	All	108	9485.82	87.832	64.772	10.066	290.6	52.572	40.978	1	255
CoCu_PN34_NB6_Series004_Processed001_RAW_ch01	All	All	119	8949.73	75.208	45.507	16.141	302.299	57.242	41.505	1	255
					81.52									3.02368
Donor 2
NB6_CTRL_Series005_Processed001_RAW_ch00	All	All	94	2368.72	25.199	10.515	10.659	67.292	44.031	33.489	0	255
NB6_CTRL_Series014_Processed001_RAW_ch00	All	All	83	2177.22	26.232	10.987	9.079	67.763	43.771	30.907	0	255
					25.7155									1
PN29_NB6_CoCu_Series015_Processed001_RAW_ch01	All	All	211	9988.5	57.339	25.394	1.818	147.534	73.464	49.874	2	255
PN29_NB6_CoCu_Series022_Processed001_RAW_ch01	All	All	267	13524.1	50.652	30.835	1.639	207.727	68.811	45.747	0	255
					53.9955									2.09973
Donor 3
NB6_CTRL_Series013_Processed001_RAW_ch01	All	All	133	3229.67	24.283	12.937	5.455	87.11	39.382	29.036	0	244
NB6_CTRL_Series020_Processed001_RAW_ch01	All	All	149	3362.63	22.568	11.544	6.209	65.842	36.149	26.343	0	252
					23.4255									1
CoCu_NB6_PN28_Series008_Processed001_RAW_ch01	All	All	52	3823.97	73.538	41.716	17.058	201.577	17.794	20.646	0	255
CoCu_NB6_PN28_Series014_Processed001_RAW_ch01	All	All	84	5434.95	64.702	40.936	5.007	203.213	13.147	18.412	0	255
					69.12									2.95063
Donor 1
CLBMa_CTRL_d15_GD2FITC_NF200_Vim_25x_Series013_Processed001_RAW_ch00	All	All	241	5277.05	21.896	8.48	1.524	54.929	31.8	32.338	0	255
CLBMa_CTRL_d15_GD2TRITC_TUNEL_NF200_Vim_25x_Series013_Processed001_RAW_ch01	All	All	192	4263.53	22.206	8.146	4.587	65.208	24.598	26.908	0	255
					22.051									1
CoCu_CLBMa_PN22_d15_GD2_TUNEL_NF200_Vim_25x_Series008_Processed001_RAW_ch01	All	All	81	2790.13	34.446	28.224	3.012	192.088	43.945	40.001	0	255
CoCu_CLBMa_PN22_d15_GD2_TUNEL_NF200_Vim_25x_Series015_Processed001_RAW_ch01	All	All	85	2662.08	31.319	17.713	8.788	97.268	35.642	28.408	0	255
					32.8825									1.4912
Donor 2
CLBMa_CTRL_d12_TUNEL_VIMEAF647_GD2AF546_NF200AF594_DAPI_25x (2)_Series009_Processed001_RAW_ch01	All	All	240	4442.28	18.51	9.052	3.636	70.738	60.287	43.206	0	255
CLBMa_CTRL_d12_TUNEL_VIMEAF647_GD2AF546_NF200AF594_DAPI_25x (2)_Series020_Processed001_RAW_ch01	All	All	398	7749.69	19.472	7.914	5.208	54.746	44.532	32.461	0	255
					18.991									1
PN29_CLBMa_CoCu_d12_S100FITC_GD2AF546_Ki67AF594_VIMEAF647_DAPI_25x_Series006_Processed001_RAW_ch01	All	All	147	4558.28	31.009	18.27	5.358	112.468	41.702	32.711	0	255
PN29_CLBMa_CoCu_d12_S100FITC_GD2AF546_Ki67AF594_VIMEAF647_DAPI_25x_Series020_Processed001_RAW_ch01	All	All	153	4258.35	27.832	17.677	5.183	122.351	48.947	38.106	0	255
					29.4205									1.54918
Donor 3
CLBMa_CTRL_TUNEL_GD2AF546_NFAF594_VIMEAF647_DAPI_ (2)_Series002_Processed001_RAW_ch01	All	All	336	6223.08	18.521	8.797	0.455	81.486	40.474	38.091	0	255
CLBMa_CTRL_TUNEL_GD2AF546_NFAF594_VIMEAF647_DAPI_ (2)_Series001_Processed001_RAW_ch01	All	All	243	4208.22	17.318	7.481	0.909	48.445	40.169	38.808	0	255
					17.9195									1
CoCu_PN34_CLBMa_d1_TUNEL_GD2AF546_NF200AF594_S100AF647_DAPI__Series002_Processed001_RAW_ch01	All	All	72	1988.42	27.617	14.56	8.094	89.078	44.312	35.6	0	255
CoCu_PN34_CLBMa_d1_TUNEL_GD2AF546_NF200AF594_S100AF647_DAPI__Series003_Processed001_RAW_ch01	All	All	172	4525.57	26.311	13.831	5.737	88.541	50.348	44.943	0	255
					26.964									1.50473
Summary
	Mean length [µm]
	Exp 1	Exp 2	Exp 3	mean	SD	t-test
CTRL NB6	26.9605	25.7155	23.4255	25.3672	1.79306
CoCu NB6	81.52	53.9955	69.12	68.2118	13.7847	0.0309583	*
CTRL CLB-Ma	22.051	18.991	17.9195	19.6538	2.14402
CoCu CLB-Ma	32.8825	29.4205	26.964	29.7557	2.97345	0.00285849	**
	normalized mean length
	Exp 1	Exp 2	Exp 3	mean	SD
CTRL NB6	1	1	1	1	0
CoCu NB6	3.02368	2.09973	2.95063	2.69135	0.513659	0.0293953	*
CTRL CLB-Ma	1	1	1	1	0
CoCu CLB-Ma	1.4912	1.54918	1.50473	1.51504	0.0303329	0.00115419	**
Dunnett's multiple comparisons test
	Mean Diff,	95,00% CI of diff,	Significant?	Summary	Adjusted P Value
CTRL NB6 vs. NB6 co-cult	-1.69	-3,292 to -0,08789	Yes	*	0.0452
CTRL vs. CLMa cocult	-0.5133	-0,6139 to -0,4128	Yes	**	0.002
