# Supplementary material for: Schwann cell plasticity regulates neuroblastic tumor cell differentiation via epidermal growth factor-like protein 8
Source: Nat Commun. 2021 Mar 12;12:1624. doi: 10.1038/s41467-021-21859-0 (PMC7954855; doi:10.1038/s41467-021-21859-0)
Supplement: Supplementary file 10 — Source Data [file 41467_2021_21859_MOESM10_ESM.zip › Raw_data/Figure_3j_raw.xlsx]

## Sheet: STA-NB-6
SC donor 1																			SC donor 2																			SC donor 3
	NB6 CoCu									NB6 CTRL										NB6 CoCu									NB6 CTRL										NB6 CoCu									NB6 CTRL
	series006	20x		series06	40x		series019	63x		Series007	20x		Series020	20x		Series13	20x			series015	20x		series018	63x		series012	40x		Series008	63x		Series010	40x		Series014	20x			series003	20x		series015	63x		series009	40x		Series004	20x
	Orientation in degrees	Slice (distribution of orientation)		Orientation	Slice		Orientation	Slice		Orientation	Slice		Orientation	Slice		Orientation	Slice			Orientation	Slice		Orientation	Slice		Orientation	Slice		Orientation	Slice		Orientation	Slice		Orientation	Slice			Orientation	Slice		Orientation	Slice		Orientation	Slice		Orientation	Slice
	-89.5	1386		-89.5	6466		-89.5	801		-89.5	3708		-89.5	4774		-89.5	4487			-89.5	1711		-89.5	2030		-89.5	1115		-89.5	2903		-89.5	3995		-89.5	3734			-89.5	2840		-89.5	1213		-89.5	719		-89.5	2201
	-88.5	1368		-88.5	6799		-88.5	803		-88.5	3924		-88.5	4921		-88.5	4333			-88.5	1784		-88.5	1814		-88.5	1111		-88.5	3008		-88.5	3855		-88.5	3675			-88.5	2819		-88.5	1179		-88.5	786		-88.5	2270
	-87.5	1392		-87.5	7051		-87.5	871		-87.5	3918		-87.5	4982		-87.5	4567			-87.5	1798		-87.5	1759		-87.5	1227		-87.5	3167		-87.5	4116		-87.5	3731			-87.5	2811		-87.5	1128		-87.5	770		-87.5	2298
	-86.5	1484		-86.5	7158		-86.5	886		-86.5	4286		-86.5	5165		-86.5	4469			-86.5	1830		-86.5	1631		-86.5	1302		-86.5	3316		-86.5	4103		-86.5	3835			-86.5	2697		-86.5	1064		-86.5	776		-86.5	2367
	-85.5	1683		-85.5	7282		-85.5	794		-85.5	4205		-85.5	5166		-85.5	4341			-85.5	1878		-85.5	1496		-85.5	1381		-85.5	3203		-85.5	4266		-85.5	3867			-85.5	2642		-85.5	1225		-85.5	873		-85.5	2397
	-84.5	1728		-84.5	7632		-84.5	861		-84.5	4361		-84.5	5386		-84.5	4347			-84.5	1884		-84.5	1446		-84.5	1461		-84.5	3131		-84.5	4054		-84.5	3947			-84.5	2557		-84.5	1277		-84.5	845		-84.5	2476
	-83.5	1728		-83.5	7786		-83.5	901		-83.5	4406		-83.5	5519		-83.5	4399			-83.5	1968		-83.5	1397		-83.5	1477		-83.5	3057		-83.5	3992		-83.5	4026			-83.5	2548		-83.5	1291		-83.5	883		-83.5	2466
	-82.5	1838		-82.5	7923		-82.5	945		-82.5	4581		-82.5	5651		-82.5	4594			-82.5	2011		-82.5	1347		-82.5	1588		-82.5	2978		-82.5	4040		-82.5	3831			-82.5	2590		-82.5	1309		-82.5	895		-82.5	2591
	-81.5	2093		-81.5	8456		-81.5	1025		-81.5	4618		-81.5	5548		-81.5	4529			-81.5	2025		-81.5	1332		-81.5	1748		-81.5	2846		-81.5	3850		-81.5	4197			-81.5	2470		-81.5	1309		-81.5	918		-81.5	2671
	-80.5	2253		-80.5	8600		-80.5	1106		-80.5	4719		-80.5	5418		-80.5	4647			-80.5	2114		-80.5	1267		-80.5	1885		-80.5	2749		-80.5	3848		-80.5	4283			-80.5	2493		-80.5	1373		-80.5	957		-80.5	2708
	-79.5	2417		-79.5	8923		-79.5	1146		-79.5	4957		-79.5	5382		-79.5	4684			-79.5	2142		-79.5	1197		-79.5	1880		-79.5	2787		-79.5	4136		-79.5	4536			-79.5	2540		-79.5	1396		-79.5	968		-79.5	2707
	-78.5	2700		-78.5	9193		-78.5	1209		-78.5	5017		-78.5	5393		-78.5	4813			-78.5	2228		-78.5	1234		-78.5	1862		-78.5	2778		-78.5	4169		-78.5	4500			-78.5	2492		-78.5	1448		-78.5	959		-78.5	2730
	-77.5	3008		-77.5	9493		-77.5	1230		-77.5	5369		-77.5	5397		-77.5	4927			-77.5	2234		-77.5	1218		-77.5	1922		-77.5	2860		-77.5	4041		-77.5	4512			-77.5	2521		-77.5	1426		-77.5	1087		-77.5	2933
	-76.5	3136		-76.5	9757		-76.5	1300		-76.5	5470		-76.5	5259		-76.5	4872			-76.5	2254		-76.5	1166		-76.5	2055		-76.5	2891		-76.5	3997		-76.5	4485			-76.5	2544		-76.5	1522		-76.5	1107		-76.5	3053
	-75.5	3616		-75.5	10183		-75.5	1373		-75.5	5635		-75.5	5425		-75.5	4864			-75.5	2329		-75.5	1187		-75.5	2125		-75.5	2944		-75.5	3945		-75.5	4579			-75.5	2618		-75.5	1681		-75.5	1184		-75.5	3280
	-74.5	3979		-74.5	10700		-74.5	1443		-74.5	5689		-74.5	5424		-74.5	4893			-74.5	2461		-74.5	1137		-74.5	2269		-74.5	2942		-74.5	3934		-74.5	4745			-74.5	2776		-74.5	1712		-74.5	1215		-74.5	3354
	-73.5	4228		-73.5	10953		-73.5	1464		-73.5	5721		-73.5	5353		-73.5	4775			-73.5	2393		-73.5	1102		-73.5	2336		-73.5	2858		-73.5	3841		-73.5	4997			-73.5	2702		-73.5	1810		-73.5	1253		-73.5	3359
	-72.5	4367		-72.5	11631		-72.5	1776		-72.5	5912		-72.5	5334		-72.5	4790			-72.5	2490		-72.5	1125		-72.5	2394		-72.5	2907		-72.5	3830		-72.5	5020			-72.5	2869		-72.5	1832		-72.5	1314		-72.5	3500
	-71.5	4842		-71.5	12227		-71.5	1808		-71.5	6187		-71.5	5375		-71.5	4856			-71.5	2641		-71.5	1092		-71.5	2503		-71.5	2911		-71.5	3758		-71.5	5046			-71.5	2880		-71.5	1770		-71.5	1350		-71.5	3575
	-70.5	5410		-70.5	12829		-70.5	1873		-70.5	6242		-70.5	5420		-70.5	4885			-70.5	2693		-70.5	1119		-70.5	2795		-70.5	2812		-70.5	3610		-70.5	5398			-70.5	2897		-70.5	1859		-70.5	1459		-70.5	3693
	-69.5	5854		-69.5	13487		-69.5	2052		-69.5	6510		-69.5	5318		-69.5	4890			-69.5	2745		-69.5	1050		-69.5	2962		-69.5	2933		-69.5	3649		-69.5	5502			-69.5	3043		-69.5	1998		-69.5	1535		-69.5	3901
	-68.5	6283		-68.5	13832		-68.5	2070		-68.5	6827		-68.5	5561		-68.5	4949			-68.5	2863		-68.5	1102		-68.5	3134		-68.5	2786		-68.5	3575		-68.5	5797			-68.5	3095		-68.5	2080		-68.5	1580		-68.5	3839
	-67.5	6828		-67.5	14661		-67.5	2160		-67.5	6946		-67.5	5566		-67.5	5243			-67.5	3027		-67.5	1032		-67.5	3410		-67.5	2913		-67.5	3702		-67.5	5923			-67.5	3188		-67.5	2066		-67.5	1663		-67.5	4010
	-66.5	7015		-66.5	15652		-66.5	2230		-66.5	7267		-66.5	5706		-66.5	5338			-66.5	3292		-66.5	1018		-66.5	3639		-66.5	2925		-66.5	3567		-66.5	6017			-66.5	3207		-66.5	2251		-66.5	1838		-66.5	4252
	-65.5	7477		-65.5	16630		-65.5	2533		-65.5	7582		-65.5	5649		-65.5	5631			-65.5	3355		-65.5	1057		-65.5	3924		-65.5	3009		-65.5	3612		-65.5	6276			-65.5	3489		-65.5	2371		-65.5	2011		-65.5	4245
	-64.5	8405		-64.5	17737		-64.5	2697		-64.5	7968		-64.5	5731		-64.5	5700			-64.5	3528		-64.5	1058		-64.5	4350		-64.5	3086		-64.5	3759		-64.5	6379			-64.5	3505		-64.5	2381		-64.5	2236		-64.5	4332
	-63.5	9123		-63.5	18642		-63.5	2738		-63.5	8029		-63.5	5674		-63.5	5656			-63.5	3654		-63.5	1025		-63.5	4653		-63.5	3137		-63.5	3744		-63.5	6359			-63.5	3544		-63.5	2547		-63.5	2349		-63.5	4610
	-62.5	9855		-62.5	19977		-62.5	3010		-62.5	8394		-62.5	5722		-62.5	5831			-62.5	3839		-62.5	1080		-62.5	5242		-62.5	3114		-62.5	3743		-62.5	6639			-62.5	3629		-62.5	2691		-62.5	2519		-62.5	4733
	-61.5	10404		-61.5	20772		-61.5	3324		-61.5	8529		-61.5	5944		-61.5	5905			-61.5	4034		-61.5	1046		-61.5	5679		-61.5	3328		-61.5	3737		-61.5	6857			-61.5	3762		-61.5	2796		-61.5	2796		-61.5	5099
	-60.5	10981		-60.5	21942		-60.5	3527		-60.5	8805		-60.5	5819		-60.5	5867			-60.5	4329		-60.5	987		-60.5	6175		-60.5	3277		-60.5	3999		-60.5	7181			-60.5	3870		-60.5	2991		-60.5	3044		-60.5	5346
	-59.5	11136		-59.5	22987		-59.5	3848		-59.5	8949		-59.5	5998		-59.5	6055			-59.5	4499		-59.5	946		-59.5	6668		-59.5	3451		-59.5	3995		-59.5	7047			-59.5	3973		-59.5	3103		-59.5	3323		-59.5	5615
	-58.5	11183		-58.5	24605		-58.5	4076		-58.5	9215		-58.5	5966		-58.5	6085			-58.5	4577		-58.5	952		-58.5	7493		-58.5	3494		-58.5	4123		-58.5	7237			-58.5	3966		-58.5	3171		-58.5	3567		-58.5	5809
	-57.5	11559		-57.5	25668		-57.5	4508		-57.5	9306		-57.5	6319		-57.5	6331			-57.5	4933		-57.5	983		-57.5	8105		-57.5	3611		-57.5	4410		-57.5	7505			-57.5	4118		-57.5	3510		-57.5	3911		-57.5	5894
	-56.5	12376		-56.5	27270		-56.5	4833		-56.5	9566		-56.5	6324		-56.5	6595			-56.5	5159		-56.5	1047		-56.5	8999		-56.5	3722		-56.5	4467		-56.5	7576			-56.5	4229		-56.5	3689		-56.5	4273		-56.5	6070
	-55.5	13443		-55.5	28987		-55.5	5256		-55.5	9545		-55.5	6525		-55.5	6859			-55.5	5484		-55.5	1005		-55.5	9968		-55.5	3986		-55.5	4631		-55.5	7967			-55.5	4314		-55.5	3864		-55.5	4717		-55.5	6259
	-54.5	13552		-54.5	30363		-54.5	5820		-54.5	9774		-54.5	6612		-54.5	7016			-54.5	5744		-54.5	1036		-54.5	11169		-54.5	4134		-54.5	4677		-54.5	8166			-54.5	4579		-54.5	4128		-54.5	5193		-54.5	6425
	-53.5	14024		-53.5	31971		-53.5	6490		-53.5	10179		-53.5	6792		-53.5	7136			-53.5	6307		-53.5	1026		-53.5	12360		-53.5	4243		-53.5	4760		-53.5	8515			-53.5	4496		-53.5	4395		-53.5	5613		-53.5	6681
	-52.5	14467		-52.5	34084		-52.5	7043		-52.5	10497		-52.5	6996		-52.5	6948			-52.5	6686		-52.5	1069		-52.5	13699		-52.5	4601		-52.5	4912		-52.5	8706			-52.5	4352		-52.5	4715		-52.5	6176		-52.5	6984
	-51.5	15232		-51.5	35411		-51.5	7551		-51.5	10500		-51.5	7193		-51.5	7202			-51.5	7047		-51.5	1104		-51.5	15666		-51.5	4476		-51.5	4893		-51.5	9102			-51.5	4227		-51.5	5055		-51.5	7011		-51.5	7200
	-50.5	15633		-50.5	36737		-50.5	7911		-50.5	10851		-50.5	7354		-50.5	7433			-50.5	7557		-50.5	1119		-50.5	17638		-50.5	4522		-50.5	4953		-50.5	9252			-50.5	3956		-50.5	5173		-50.5	7860		-50.5	7384
	-49.5	15600		-49.5	38109		-49.5	8743		-49.5	10840		-49.5	7429		-49.5	7639			-49.5	7935		-49.5	1182		-49.5	19104		-49.5	4601		-49.5	5269		-49.5	9409			-49.5	4063		-49.5	5521		-49.5	8870		-49.5	7789
	-48.5	15855		-48.5	39656		-48.5	9396		-48.5	11016		-48.5	7612		-48.5	7692			-48.5	8742		-48.5	1218		-48.5	20634		-48.5	4584		-48.5	5311		-48.5	9750			-48.5	3820		-48.5	5844		-48.5	9610		-48.5	8301
	-47.5	15840		-47.5	40447		-47.5	9993		-47.5	11109		-47.5	7660		-47.5	7914			-47.5	9051		-47.5	1317		-47.5	22232		-47.5	4660		-47.5	5438		-47.5	10112			-47.5	3610		-47.5	6279		-47.5	10853		-47.5	8870
	-46.5	15921		-46.5	41449		-46.5	10598		-46.5	10930		-46.5	7861		-46.5	7868			-46.5	9731		-46.5	1365		-46.5	23588		-46.5	4888		-46.5	5406		-46.5	10423			-46.5	3485		-46.5	6520		-46.5	12026		-46.5	8891
	-45.5	16203		-45.5	41927		-45.5	11601		-45.5	11188		-45.5	7838		-45.5	7952			-45.5	10231		-45.5	1276		-45.5	24688		-45.5	5070		-45.5	5329		-45.5	10260			-45.5	3407		-45.5	6948		-45.5	13215		-45.5	9359
	-44.5	15964		-44.5	42660		-44.5	12471		-44.5	11041		-44.5	7967		-44.5	8079			-44.5	10567		-44.5	1301		-44.5	25638		-44.5	5095		-44.5	5369		-44.5	10673			-44.5	3258		-44.5	7589		-44.5	14702		-44.5	9886
	-43.5	15303		-43.5	42398		-43.5	13576		-43.5	11077		-43.5	8053		-43.5	7824			-43.5	11143		-43.5	1341		-43.5	27021		-43.5	5147		-43.5	5375		-43.5	10589			-43.5	3228		-43.5	7858		-43.5	16317		-43.5	10216
	-42.5	14968		-42.5	42550		-42.5	13954		-42.5	11048		-42.5	8203		-42.5	7675			-42.5	12065		-42.5	1363		-42.5	27872		-42.5	5263		-42.5	5402		-42.5	10778			-42.5	3087		-42.5	8077		-42.5	17742		-42.5	10245
	-41.5	14468		-41.5	42223		-41.5	14590		-41.5	11071		-41.5	7991		-41.5	7440			-41.5	12376		-41.5	1322		-41.5	28449		-41.5	5439		-41.5	5304		-41.5	10820			-41.5	3021		-41.5	8389		-41.5	19058		-41.5	10408
	-40.5	14631		-40.5	41556		-40.5	15371		-40.5	11016		-40.5	7691		-40.5	7263			-40.5	13136		-40.5	1360		-40.5	29514		-40.5	5144		-40.5	5259		-40.5	10539			-40.5	2961		-40.5	8788		-40.5	20672		-40.5	10635
	-39.5	14274		-39.5	40917		-39.5	16214		-39.5	10717		-39.5	7531		-39.5	7135			-39.5	13966		-39.5	1312		-39.5	29588		-39.5	5171		-39.5	5226		-39.5	10492			-39.5	2824		-39.5	9328		-39.5	22175		-39.5	10634
	-38.5	14001		-38.5	39976		-38.5	17327		-38.5	10604		-38.5	7524		-38.5	7242			-38.5	15130		-38.5	1360		-38.5	29270		-38.5	5180		-38.5	5308		-38.5	10123			-38.5	2723		-38.5	9713		-38.5	23920		-38.5	10507
	-37.5	13736		-37.5	39367		-37.5	18305		-37.5	10290		-37.5	7398		-37.5	7404			-37.5	15906		-37.5	1356		-37.5	28429		-37.5	5112		-37.5	5203		-37.5	9911			-37.5	2752		-37.5	10375		-37.5	24806		-37.5	10387
	-36.5	13109		-36.5	38243		-36.5	19194		-36.5	10097		-36.5	7222		-36.5	6967			-36.5	16574		-36.5	1367		-36.5	27339		-36.5	4913		-36.5	5150		-36.5	9619			-36.5	2723		-36.5	11027		-36.5	25884		-36.5	10431
	-35.5	12861		-35.5	36884		-35.5	20163		-35.5	9747		-35.5	7327		-35.5	6917			-35.5	17110		-35.5	1307		-35.5	26687		-35.5	4784		-35.5	4912		-35.5	9602			-35.5	2606		-35.5	11874		-35.5	26223		-35.5	10330
	-34.5	12782		-34.5	35192		-34.5	20645		-34.5	9755		-34.5	7208		-34.5	6686			-34.5	17785		-34.5	1306		-34.5	25980		-34.5	4689		-34.5	4912		-34.5	9424			-34.5	2683		-34.5	12390		-34.5	26288		-34.5	10129
	-33.5	12258		-33.5	33710		-33.5	21257		-33.5	9355		-33.5	6959		-33.5	6496			-33.5	18427		-33.5	1261		-33.5	24543		-33.5	4810		-33.5	4825		-33.5	9046			-33.5	2510		-33.5	13251		-33.5	27488		-33.5	9831
	-32.5	12107		-32.5	32332		-32.5	21451		-32.5	9229		-32.5	6779		-32.5	6307			-32.5	19002		-32.5	1213		-32.5	22866		-32.5	4828		-32.5	4873		-32.5	8749			-32.5	2491		-32.5	13913		-32.5	27534		-32.5	10000
	-31.5	11657		-31.5	30471		-31.5	21290		-31.5	8936		-31.5	6891		-31.5	6220			-31.5	19463		-31.5	1214		-31.5	21371		-31.5	4826		-31.5	4580		-31.5	8623			-31.5	2400		-31.5	14436		-31.5	27911		-31.5	9821
	-30.5	11203		-30.5	29083		-30.5	21361		-30.5	8867		-30.5	6677		-30.5	6175			-30.5	19886		-30.5	1281		-30.5	20510		-30.5	4859		-30.5	4521		-30.5	8376			-30.5	2302		-30.5	14918		-30.5	28266		-30.5	10159
	-29.5	11152		-29.5	27720		-29.5	20740		-29.5	8467		-29.5	6658		-29.5	6016			-29.5	20632		-29.5	1242		-29.5	18816		-29.5	4797		-29.5	4429		-29.5	8189			-29.5	2280		-29.5	15130		-29.5	28015		-29.5	9935
	-28.5	10781		-28.5	26677		-28.5	20367		-28.5	8474		-28.5	6381		-28.5	6046			-28.5	20360		-28.5	1268		-28.5	16918		-28.5	4895		-28.5	4217		-28.5	7841			-28.5	2248		-28.5	15472		-28.5	27976		-28.5	9600
	-27.5	9825		-27.5	25831		-27.5	19537		-27.5	8236		-27.5	6138		-27.5	5868			-27.5	19933		-27.5	1322		-27.5	15374		-27.5	4949		-27.5	4291		-27.5	7552			-27.5	2182		-27.5	15910		-27.5	27690		-27.5	9362
	-26.5	9553		-26.5	24447		-26.5	18966		-26.5	8089		-26.5	6289		-26.5	5967			-26.5	19753		-26.5	1390		-26.5	14414		-26.5	4872		-26.5	4142		-26.5	7537			-26.5	2152		-26.5	16344		-26.5	26868		-26.5	9397
	-25.5	9431		-25.5	23510		-25.5	17935		-25.5	7696		-25.5	6135		-25.5	5946			-25.5	19485		-25.5	1395		-25.5	12925		-25.5	5007		-25.5	4123		-25.5	7238			-25.5	2183		-25.5	16814		-25.5	25459		-25.5	8901
	-24.5	8864		-24.5	22567		-24.5	17076		-24.5	7378		-24.5	6101		-24.5	5632			-24.5	18875		-24.5	1459		-24.5	12152		-24.5	4938		-24.5	4148		-24.5	7156			-24.5	2130		-24.5	17098		-24.5	24174		-24.5	8860
	-23.5	8455		-23.5	21150		-23.5	15666		-23.5	7161		-23.5	6130		-23.5	5771			-23.5	18526		-23.5	1455		-23.5	11257		-23.5	4989		-23.5	4028		-23.5	7115			-23.5	2051		-23.5	17202		-23.5	22784		-23.5	8954
	-22.5	8061		-22.5	20528		-22.5	14612		-22.5	6803		-22.5	6136		-22.5	5769			-22.5	17831		-22.5	1457		-22.5	10525		-22.5	4877		-22.5	4008		-22.5	6838			-22.5	2163		-22.5	17563		-22.5	21795		-22.5	8811
	-21.5	7702		-21.5	19602		-21.5	13904		-21.5	6749		-21.5	5905		-21.5	5674			-21.5	17191		-21.5	1416		-21.5	10167		-21.5	4839		-21.5	4109		-21.5	6760			-21.5	2078		-21.5	16894		-21.5	20615		-21.5	8737
	-20.5	7442		-20.5	18751		-20.5	12895		-20.5	6561		-20.5	5942		-20.5	5719			-20.5	16617		-20.5	1534		-20.5	9334		-20.5	5046		-20.5	3856		-20.5	6490			-20.5	2089		-20.5	16649		-20.5	19676		-20.5	8692
	-19.5	7192		-19.5	18005		-19.5	11914		-19.5	6236		-19.5	5742		-19.5	5480			-19.5	15815		-19.5	1502		-19.5	8261		-19.5	4879		-19.5	3795		-19.5	6325			-19.5	2039		-19.5	16089		-19.5	18249		-19.5	8510
	-18.5	6788		-18.5	17577		-18.5	11048		-18.5	5843		-18.5	5582		-18.5	5361			-18.5	14732		-18.5	1567		-18.5	7573		-18.5	4805		-18.5	3634		-18.5	6233			-18.5	2042		-18.5	15823		-18.5	17144		-18.5	8238
	-17.5	6599		-17.5	17093		-17.5	10854		-17.5	5869		-17.5	5452		-17.5	5320			-17.5	14035		-17.5	1579		-17.5	6699		-17.5	4777		-17.5	3529		-17.5	5952			-17.5	2050		-17.5	15464		-17.5	15514		-17.5	8397
	-16.5	6245		-16.5	16259		-16.5	10103		-16.5	5678		-16.5	5333		-16.5	5305			-16.5	13321		-16.5	1542		-16.5	6221		-16.5	4742		-16.5	3488		-16.5	5833			-16.5	2133		-16.5	15396		-16.5	14454		-16.5	8289
	-15.5	6003		-15.5	15547		-15.5	9505		-15.5	5447		-15.5	5398		-15.5	5239			-15.5	12443		-15.5	1697		-15.5	5738		-15.5	4734		-15.5	3435		-15.5	5903			-15.5	2128		-15.5	14696		-15.5	13410		-15.5	8001
	-14.5	5638		-14.5	14985		-14.5	8665		-14.5	5347		-14.5	5408		-14.5	5346			-14.5	11537		-14.5	1627		-14.5	5273		-14.5	4789		-14.5	3316		-14.5	5857			-14.5	2183		-14.5	13953		-14.5	12308		-14.5	7780
	-13.5	5260		-13.5	14740		-13.5	8250		-13.5	5020		-13.5	5056		-13.5	5345			-13.5	10964		-13.5	1768		-13.5	5047		-13.5	4681		-13.5	3330		-13.5	5723			-13.5	2149		-13.5	13824		-13.5	11565		-13.5	7791
	-12.5	4876		-12.5	14104		-12.5	7820		-12.5	4944		-12.5	4906		-12.5	5108			-12.5	10545		-12.5	1773		-12.5	4690		-12.5	4837		-12.5	3269		-12.5	5658			-12.5	2260		-12.5	13322		-12.5	10826		-12.5	7528
	-11.5	4521		-11.5	13738		-11.5	7295		-11.5	4749		-11.5	4583		-11.5	5060			-11.5	10037		-11.5	1687		-11.5	4322		-11.5	4716		-11.5	3173		-11.5	5277			-11.5	2259		-11.5	12759		-11.5	9691		-11.5	7417
	-10.5	4311		-10.5	13211		-10.5	6887		-10.5	4604		-10.5	4455		-10.5	4867			-10.5	9407		-10.5	1794		-10.5	4060		-10.5	4729		-10.5	3101		-10.5	5189			-10.5	2372		-10.5	12493		-10.5	8994		-10.5	7092
	-9.5	3840		-9.5	12852		-9.5	6554		-9.5	4510		-9.5	4406		-9.5	4942			-9.5	8984		-9.5	1927		-9.5	3746		-9.5	4775		-9.5	3158		-9.5	5074			-9.5	2355		-9.5	12044		-9.5	8187		-9.5	7157
	-8.5	3490		-8.5	12761		-8.5	6150		-8.5	4588		-8.5	4304		-8.5	4862			-8.5	8274		-8.5	2006		-8.5	3425		-8.5	5036		-8.5	3128		-8.5	5015			-8.5	2367		-8.5	11137		-8.5	7559		-8.5	6928
	-7.5	3050		-7.5	12321		-7.5	5717		-7.5	4379		-7.5	4258		-7.5	4820			-7.5	8004		-7.5	1928		-7.5	3246		-7.5	5135		-7.5	3006		-7.5	4781			-7.5	2497		-7.5	10544		-7.5	6838		-7.5	6893
	-6.5	2985		-6.5	11986		-6.5	5467		-6.5	4238		-6.5	4371		-6.5	4608			-6.5	7614		-6.5	2038		-6.5	3129		-6.5	4973		-6.5	3096		-6.5	4638			-6.5	2481		-6.5	10299		-6.5	6410		-6.5	7031
	-5.5	2846		-5.5	11662		-5.5	5420		-5.5	4139		-5.5	4236		-5.5	4652			-5.5	7097		-5.5	2044		-5.5	2832		-5.5	5070		-5.5	3082		-5.5	4543			-5.5	2378		-5.5	9679		-5.5	5790		-5.5	6934
	-4.5	2563		-4.5	11226		-4.5	5083		-4.5	4068		-4.5	4351		-4.5	4545			-4.5	6516		-4.5	2177		-4.5	2832		-4.5	5309		-4.5	3034		-4.5	4161			-4.5	2601		-4.5	9510		-4.5	5323		-4.5	6534
	-3.5	2274		-3.5	11028		-3.5	4712		-3.5	3919		-3.5	4351		-3.5	4589			-3.5	6185		-3.5	2318		-3.5	2610		-3.5	5108		-3.5	3159		-3.5	4253			-3.5	2591		-3.5	9185		-3.5	4780		-3.5	6361
	-2.5	2252		-2.5	10847		-2.5	4424		-2.5	3923		-2.5	4171		-2.5	4566			-2.5	5691		-2.5	2426		-2.5	2427		-2.5	5031		-2.5	3049		-2.5	4131			-2.5	2523		-2.5	8824		-2.5	4411		-2.5	6281
	-1.5	2160		-1.5	10308		-1.5	4292		-1.5	3727		-1.5	4086		-1.5	4499			-1.5	5453		-1.5	2620		-1.5	2370		-1.5	5032		-1.5	3066		-1.5	3947			-1.5	2626		-1.5	8460		-1.5	4085		-1.5	6172
	-0.5	2061		-0.5	10270		-0.5	4103		-0.5	3643		-0.5	3957		-0.5	4540			-0.5	5163		-0.5	2630		-0.5	2260		-0.5	4900		-0.5	3035		-0.5	4028			-0.5	2681		-0.5	8026		-0.5	3792		-0.5	6263
	0.5	2031		0.5	9813		0.5	3720		0.5	3460		0.5	3830		0.5	4568			0.5	4872		0.5	2737		0.5	2185		0.5	4779		0.5	3036		0.5	3948			0.5	2812		0.5	7598		0.5	3384		0.5	6230
	1.5	1811		1.5	9660		1.5	3421		1.5	3416		1.5	3778		1.5	4374			1.5	4629		1.5	2844		1.5	2043		1.5	4831		1.5	2998		1.5	3840			1.5	2742		1.5	7477		1.5	2958		1.5	5974
	2.5	1733		2.5	9519		2.5	3253		2.5	3429		2.5	3716		2.5	4211			2.5	4375		2.5	2981		2.5	1876		2.5	4880		2.5	3195		2.5	3641			2.5	3138		2.5	7322		2.5	2840		2.5	5972
	3.5	1690		3.5	8951		3.5	3060		3.5	3142		3.5	3802		3.5	4260			3.5	4276		3.5	3095		3.5	1748		3.5	4619		3.5	3158		3.5	3534			3.5	3154		3.5	6830		3.5	2664		3.5	5670
	4.5	1507		4.5	8698		4.5	2933		4.5	3123		4.5	3671		4.5	4272			4.5	4126		4.5	3131		4.5	1739		4.5	4578		4.5	3175		4.5	3562			4.5	3306		4.5	6418		4.5	2400		4.5	5759
	5.5	1462		5.5	8583		5.5	2857		5.5	3030		5.5	3691		5.5	4228			5.5	3632		5.5	3299		5.5	1692		5.5	4707		5.5	3242		5.5	3703			5.5	3371		5.5	5932		5.5	2241		5.5	5724
	6.5	1354		6.5	8416		6.5	2744		6.5	3002		6.5	3696		6.5	4149			6.5	3471		6.5	3408		6.5	1484		6.5	4859		6.5	3256		6.5	3565			6.5	3485		6.5	5687		6.5	2163		6.5	5503
	7.5	1369		7.5	8187		7.5	2636		7.5	2945		7.5	3655		7.5	4204			7.5	3381		7.5	3762		7.5	1511		7.5	4946		7.5	3391		7.5	3479			7.5	3727		7.5	5345		7.5	1991		7.5	5453
	8.5	1163		8.5	8135		8.5	2581		8.5	2867		8.5	3747		8.5	4028			8.5	3256		8.5	3820		8.5	1454		8.5	5011		8.5	3367		8.5	3552			8.5	3840		8.5	5156		8.5	1817		8.5	5184
	9.5	1088		9.5	8144		9.5	2487		9.5	2807		9.5	3689		9.5	4024			9.5	3100		9.5	4229		9.5	1426		9.5	5049		9.5	3430		9.5	3490			9.5	4093		9.5	5211		9.5	1711		9.5	5092
	10.5	1127		10.5	7863		10.5	2573		10.5	2734		10.5	3747		10.5	3922			10.5	2877		10.5	4602		10.5	1352		10.5	4950		10.5	3457		10.5	3464			10.5	4101		10.5	5027		10.5	1555		10.5	5062
	11.5	1114		11.5	7876		11.5	2299		11.5	2626		11.5	3821		11.5	3968			11.5	2653		11.5	4661		11.5	1293		11.5	5014		11.5	3637		11.5	3267			11.5	4386		11.5	4892		11.5	1477		11.5	4938
	12.5	1152		12.5	7779		12.5	2302		12.5	2642		12.5	3794		12.5	4036			12.5	2521		12.5	4872		12.5	1247		12.5	5035		12.5	3597		12.5	3298			12.5	4563		12.5	4855		12.5	1410		12.5	4838
	13.5	1048		13.5	7668		13.5	2238		13.5	2679		13.5	3813		13.5	3778			13.5	2555		13.5	5265		13.5	1161		13.5	5190		13.5	3609		13.5	3147			13.5	4700		13.5	4769		13.5	1256		13.5	4889
	14.5	1110		14.5	7912		14.5	2185		14.5	2524		14.5	3770		14.5	3886			14.5	2425		14.5	5556		14.5	1085		14.5	5117		14.5	3509		14.5	3116			14.5	4921		14.5	4589		14.5	1263		14.5	4870
	15.5	1082		15.5	7758		15.5	2110		15.5	2531		15.5	3874		15.5	3784			15.5	2245		15.5	6046		15.5	1076		15.5	5124		15.5	3791		15.5	3129			15.5	4984		15.5	4448		15.5	1144		15.5	4847
	16.5	1110		16.5	8027		16.5	2015		16.5	2621		16.5	3850		16.5	3906			16.5	2224		16.5	6588		16.5	1044		16.5	5296		16.5	3716		16.5	3079			16.5	5284		16.5	4408		16.5	1145		16.5	4739
	17.5	1120		17.5	7892		17.5	1976		17.5	2598		17.5	3925		17.5	3855			17.5	2163		17.5	7062		17.5	1022		17.5	5385		17.5	3929		17.5	3048			17.5	5573		17.5	4086		17.5	1098		17.5	4428
	18.5	1099		18.5	7836		18.5	1919		18.5	2449		18.5	3814		18.5	3653			18.5	2099		18.5	7515		18.5	987		18.5	5386		18.5	3800		18.5	3059			18.5	5849		18.5	3980		18.5	1104		18.5	4540
	19.5	1061		19.5	7878		19.5	1796		19.5	2328		19.5	3821		19.5	3625			19.5	1987		19.5	8044		19.5	993		19.5	5400		19.5	3781		19.5	3110			19.5	6265		19.5	3916		19.5	947		19.5	4523
	20.5	1053		20.5	7941		20.5	1768		20.5	2350		20.5	3828		20.5	3339			20.5	1979		20.5	8694		20.5	904		20.5	5286		20.5	3624		20.5	3066			20.5	6425		20.5	3770		20.5	894		20.5	4586
	21.5	1077		21.5	8007		21.5	1853		21.5	2300		21.5	3595		21.5	3411			21.5	1928		21.5	9183		21.5	853		21.5	5229		21.5	3610		21.5	3078			21.5	6893		21.5	3781		21.5	920		21.5	4437
	22.5	1102		22.5	8217		22.5	1736		22.5	2170		22.5	3445		22.5	3343			22.5	1958		22.5	9839		22.5	821		22.5	4840		22.5	3722		22.5	3052			22.5	7435		22.5	3513		22.5	882		22.5	4301
	23.5	1129		23.5	8437		23.5	1883		23.5	2264		23.5	3261		23.5	3435			23.5	1874		23.5	10711		23.5	783		23.5	4720		23.5	3702		23.5	3036			23.5	7566		23.5	3487		23.5	828		23.5	4179
	24.5	1159		24.5	8432		24.5	1781		24.5	2315		24.5	3074		24.5	3495			24.5	1830		24.5	11373		24.5	784		24.5	4688		24.5	3741		24.5	3077			24.5	8041		24.5	3307		24.5	860		24.5	3997
	25.5	1165		25.5	8750		25.5	1826		25.5	2276		25.5	3206		25.5	3671			25.5	1862		25.5	11939		25.5	885		25.5	4742		25.5	3720		25.5	3057			25.5	8266		25.5	3177		25.5	854		25.5	4083
	26.5	1227		26.5	9009		26.5	1794		26.5	2243		26.5	3254		26.5	3596			26.5	1784		26.5	12633		26.5	716		26.5	4640		26.5	3891		26.5	3015			26.5	8479		26.5	3094		26.5	845		26.5	4089
	27.5	1215		27.5	9252		27.5	1753		27.5	2178		27.5	3183		27.5	3491			27.5	1680		27.5	13664		27.5	722		27.5	4580		27.5	3863		27.5	2939			27.5	8827		27.5	3144		27.5	859		27.5	3979
	28.5	1260		28.5	9643		28.5	1744		28.5	2314		28.5	3225		28.5	3564			28.5	1549		28.5	14274		28.5	724		28.5	4530		28.5	4057		28.5	3148			28.5	8900		28.5	2915		28.5	823		28.5	4046
	29.5	1270		29.5	10085		29.5	1757		29.5	2295		29.5	3174		29.5	3416			29.5	1682		29.5	14441		29.5	683		29.5	4708		29.5	4170		29.5	2969			29.5	9223		29.5	2910		29.5	752		29.5	3950
	30.5	1378		30.5	10331		30.5	1701		30.5	2345		30.5	3142		30.5	3391			30.5	1558		30.5	15378		30.5	690		30.5	4963		30.5	4122		30.5	2897			30.5	9549		30.5	2857		30.5	765		30.5	4041
	31.5	1456		31.5	10934		31.5	1734		31.5	2203		31.5	3299		31.5	3437			31.5	1530		31.5	15929		31.5	696		31.5	5268		31.5	4383		31.5	3095			31.5	9917		31.5	2773		31.5	734		31.5	3969
	32.5	1512		32.5	11389		32.5	1805		32.5	2129		32.5	3253		32.5	3520			32.5	1517		32.5	16631		32.5	670		32.5	5435		32.5	4413		32.5	3010			32.5	10244		32.5	2705		32.5	719		32.5	3887
	33.5	1618		33.5	11801		33.5	1800		33.5	2196		33.5	3437		33.5	3472			33.5	1394		33.5	17158		33.5	676		33.5	5512		33.5	4694		33.5	3045			33.5	10675		33.5	2578		33.5	678		33.5	3665
	34.5	1633		34.5	12059		34.5	1773		34.5	2025		34.5	3365		34.5	3494			34.5	1419		34.5	17321		34.5	694		34.5	5414		34.5	4660		34.5	3143			34.5	10850		34.5	2424		34.5	645		34.5	3355
	35.5	1694		35.5	12605		35.5	1869		35.5	2072		35.5	3423		35.5	3546			35.5	1433		35.5	17653		35.5	728		35.5	5511		35.5	4938		35.5	3061			35.5	11055		35.5	2431		35.5	667		35.5	3226
	36.5	1756		36.5	12854		36.5	1817		36.5	1946		36.5	3413		36.5	3630			36.5	1328		36.5	17586		36.5	663		36.5	5525		36.5	5041		36.5	3077			36.5	11732		36.5	2360		36.5	666		36.5	3199
	37.5	1739		37.5	13415		37.5	1854		37.5	1958		37.5	3520		37.5	3652			37.5	1364		37.5	17908		37.5	656		37.5	5394		37.5	5258		37.5	3130			37.5	12173		37.5	2239		37.5	638		37.5	3203
	38.5	1736		38.5	13942		38.5	1892		38.5	1999		38.5	3516		38.5	3772			38.5	1419		38.5	18024		38.5	617		38.5	5562		38.5	5265		38.5	3228			38.5	12594		38.5	2342		38.5	606		38.5	3047
	39.5	1872		39.5	14226		39.5	1835		39.5	1998		39.5	3687		39.5	3512			39.5	1382		39.5	18537		39.5	662		39.5	5614		39.5	5457		39.5	3328			39.5	12719		39.5	2244		39.5	648		39.5	2929
	40.5	1867		40.5	14412		40.5	1964		40.5	2046		40.5	3699		40.5	3448			40.5	1323		40.5	18712		40.5	664		40.5	5393		40.5	5470		40.5	3525			40.5	12984		40.5	2203		40.5	647		40.5	2773
	41.5	1909		41.5	15053		41.5	1943		41.5	1948		41.5	3514		41.5	3618			41.5	1311		41.5	18513		41.5	617		41.5	5493		41.5	5737		41.5	3497			41.5	13471		41.5	1964		41.5	551		41.5	2780
	42.5	1890		42.5	15225		42.5	1975		42.5	1972		42.5	3476		42.5	3677			42.5	1311		42.5	18264		42.5	691		42.5	5399		42.5	5938		42.5	3358			42.5	13709		42.5	1988		42.5	582		42.5	2616
	43.5	1961		43.5	15238		43.5	1960		43.5	1890		43.5	3504		43.5	3806			43.5	1249		43.5	18185		43.5	616		43.5	5469		43.5	6119		43.5	3322			43.5	14027		43.5	1899		43.5	553		43.5	2551
	44.5	1952		44.5	15011		44.5	1889		44.5	1912		44.5	3378		44.5	3650			44.5	1274		44.5	17872		44.5	613		44.5	5593		44.5	6102		44.5	3314			44.5	14075		44.5	1993		44.5	511		44.5	2512
	45.5	1958		45.5	15202		45.5	1898		45.5	1905		45.5	3488		45.5	3747			45.5	1177		45.5	17090		45.5	599		45.5	5426		45.5	5935		45.5	3444			45.5	14013		45.5	1909		45.5	569		45.5	2563
	46.5	1984		46.5	15197		46.5	1713		46.5	1902		46.5	3332		46.5	3645			46.5	1243		46.5	16566		46.5	605		46.5	5311		46.5	5765		46.5	3337			46.5	14132		46.5	1903		46.5	579		46.5	2475
	47.5	2024		47.5	15058		47.5	1697		47.5	1938		47.5	3436		47.5	3668			47.5	1082		47.5	15874		47.5	605		47.5	5366		47.5	5999		47.5	3418			47.5	14192		47.5	1866		47.5	525		47.5	2456
	48.5	1889		48.5	14331		48.5	1623		48.5	1940		48.5	3343		48.5	3758			48.5	1114		48.5	15048		48.5	592		48.5	5467		48.5	5851		48.5	3555			48.5	13969		48.5	1843		48.5	509		48.5	2314
	49.5	1819		49.5	14057		49.5	1608		49.5	1994		49.5	3240		49.5	3582			49.5	1043		49.5	14285		49.5	579		49.5	5324		49.5	5542		49.5	3370			49.5	13913		49.5	1799		49.5	571		49.5	2286
	50.5	1881		50.5	13687		50.5	1457		50.5	2017		50.5	3246		50.5	3479			50.5	1029		50.5	13338		50.5	571		50.5	5263		50.5	5395		50.5	3336			50.5	13302		50.5	1794		50.5	546		50.5	2214
	51.5	1808		51.5	13085		51.5	1500		51.5	2056		51.5	3290		51.5	3539			51.5	1004		51.5	12735		51.5	538		51.5	4996		51.5	5370		51.5	3268			51.5	13048		51.5	1673		51.5	531		51.5	2351
	52.5	1631		52.5	12746		52.5	1337		52.5	1928		52.5	3261		52.5	3249			52.5	1013		52.5	12003		52.5	612		52.5	4817		52.5	5095		52.5	3223			52.5	12664		52.5	1714		52.5	566		52.5	2265
	53.5	1661		53.5	12263		53.5	1385		53.5	1886		53.5	3410		53.5	3462			53.5	983		53.5	11261		53.5	550		53.5	4648		53.5	5034		53.5	3097			53.5	12514		53.5	1593		53.5	500		53.5	2109
	54.5	1542		54.5	11945		54.5	1357		54.5	1906		54.5	3353		54.5	3292			54.5	1013		54.5	10500		54.5	637		54.5	4738		54.5	4549		54.5	2901			54.5	11945		54.5	1565		54.5	511		54.5	2143
	55.5	1545		55.5	11233		55.5	1269		55.5	1943		55.5	3400		55.5	3345			55.5	934		55.5	9857		55.5	601		55.5	4524		55.5	4512		55.5	3025			55.5	11677		55.5	1511		55.5	467		55.5	1991
	56.5	1335		56.5	10805		56.5	1181		56.5	1988		56.5	3306		56.5	3408			56.5	983		56.5	9484		56.5	522		56.5	4248		56.5	4303		56.5	2920			56.5	11186		56.5	1486		56.5	455		56.5	1965
	57.5	1414		57.5	10118		57.5	1157		57.5	1930		57.5	3305		57.5	3357			57.5	1055		57.5	8810		57.5	512		57.5	4269		57.5	4253		57.5	2735			57.5	10749		57.5	1461		57.5	451		57.5	1909
	58.5	1356		58.5	9750		58.5	1070		58.5	1872		58.5	3294		58.5	3333			58.5	982		58.5	8251		58.5	502		58.5	4071		58.5	4019		58.5	2667			58.5	9991		58.5	1399		58.5	456		58.5	1937
	59.5	1368		59.5	9185		59.5	1089		59.5	1797		59.5	3289		59.5	3356			59.5	1071		59.5	7878		59.5	503		59.5	3939		59.5	3705		59.5	2554			59.5	9762		59.5	1331		59.5	457		59.5	1964
	60.5	1209		60.5	8856		60.5	955		60.5	1873		60.5	3318		60.5	3367			60.5	1079		60.5	7518		60.5	530		60.5	3708		60.5	3756		60.5	2497			60.5	9184		60.5	1375		60.5	492		60.5	1998
	61.5	1143		61.5	8515		61.5	896		61.5	2009		61.5	3264		61.5	3233			61.5	1070		61.5	7263		61.5	539		61.5	3600		61.5	3628		61.5	2544			61.5	8619		61.5	1304		61.5	473		61.5	1970
	62.5	1137		62.5	8199		62.5	846		62.5	2104		62.5	3184		62.5	3036			62.5	1096		62.5	6738		62.5	543		62.5	3440		62.5	3581		62.5	2700			62.5	8060		62.5	1240		62.5	492		62.5	1911
	63.5	1058		63.5	7985		63.5	929		63.5	2041		63.5	3129		63.5	3033			63.5	1155		63.5	6379		63.5	537		63.5	3501		63.5	3538		63.5	2721			63.5	7758		63.5	1153		63.5	483		63.5	1777
	64.5	1066		64.5	7483		64.5	887		64.5	1992		64.5	3226		64.5	2975			64.5	1100		64.5	6204		64.5	571		64.5	3427		64.5	3308		64.5	2873			64.5	7343		64.5	1095		64.5	432		64.5	1802
	65.5	1012		65.5	7247		65.5	731		65.5	1946		65.5	3218		65.5	2949			65.5	1057		65.5	5728		65.5	527		65.5	3419		65.5	3370		65.5	2805			65.5	6921		65.5	1092		65.5	438		65.5	1783
	66.5	1043		66.5	7062		66.5	738		66.5	2068		66.5	3269		66.5	3087			66.5	1012		66.5	5530		66.5	544		66.5	3448		66.5	3345		66.5	2684			66.5	6595		66.5	1130		66.5	464		66.5	1772
	67.5	1032		67.5	6738		67.5	659		67.5	1894		67.5	3168		67.5	2965			67.5	1028		67.5	5134		67.5	520		67.5	3391		67.5	3286		67.5	2802			67.5	6351		67.5	1045		67.5	435		67.5	1645
	68.5	1037		68.5	6719		68.5	743		68.5	1982		68.5	3144		68.5	2938			68.5	1098		68.5	4963		68.5	524		68.5	3258		68.5	3291		68.5	2796			68.5	5897		68.5	1104		68.5	487		68.5	1701
	69.5	974		69.5	6495		69.5	739		69.5	2128		69.5	3316		69.5	3005			69.5	1046		69.5	4511		69.5	513		69.5	3101		69.5	3312		69.5	2877			69.5	5590		69.5	1070		69.5	497		69.5	1609
	70.5	962		70.5	6374		70.5	729		70.5	2135		70.5	3279		70.5	3106			70.5	1116		70.5	4336		70.5	548		70.5	3227		70.5	3191		70.5	2940			70.5	5362		70.5	1066		70.5	522		70.5	1691
	71.5	963		71.5	6328		71.5	722		71.5	2140		71.5	3209		71.5	3158			71.5	1136		71.5	4115		71.5	566		71.5	3190		71.5	3223		71.5	3001			71.5	5151		71.5	1120		71.5	474		71.5	1604
	72.5	907		72.5	6004		72.5	693		72.5	2245		72.5	3349		72.5	3147			72.5	1190		72.5	4081		72.5	504		72.5	3139		72.5	3178		72.5	2957			72.5	4835		72.5	1068		72.5	495		72.5	1627
	73.5	894		73.5	5783		73.5	740		73.5	2345		73.5	3251		73.5	3272			73.5	1156		73.5	3928		73.5	589		73.5	3158		73.5	3227		73.5	2863			73.5	4556		73.5	1040		73.5	476		73.5	1707
	74.5	910		74.5	5823		74.5	684		74.5	2360		74.5	3263		74.5	3403			74.5	1165		74.5	3796		74.5	580		74.5	3093		74.5	3173		74.5	3032			74.5	4292		74.5	1015		74.5	523		74.5	1701
	75.5	858		75.5	5832		75.5	691		75.5	2409		75.5	3331		75.5	3501			75.5	1191		75.5	3739		75.5	562		75.5	3195		75.5	3109		75.5	2901			75.5	4115		75.5	985		75.5	506		75.5	1706
	76.5	869		76.5	5682		76.5	679		76.5	2398		76.5	3334		76.5	3616			76.5	1263		76.5	3539		76.5	576		76.5	3178		76.5	3155		76.5	2893			76.5	3975		76.5	913		76.5	527		76.5	1671
	77.5	900		77.5	5835		77.5	723		77.5	2436		77.5	3362		77.5	3633			77.5	1276		77.5	3439		77.5	585		77.5	3223		77.5	3192		77.5	2992			77.5	3979		77.5	938		77.5	516		77.5	1858
	78.5	917		78.5	5713		78.5	696		78.5	2629		78.5	3421		78.5	3863			78.5	1280		78.5	3201		78.5	636		78.5	3040		78.5	3236		78.5	3114			78.5	3760		78.5	941		78.5	540		78.5	1898
	79.5	941		79.5	5731		79.5	723		79.5	2591		79.5	3487		79.5	3761			79.5	1254		79.5	3164		79.5	622		79.5	2819		79.5	3396		79.5	3282			79.5	3614		79.5	917		79.5	507		79.5	1916
	80.5	990		80.5	5895		80.5	716		80.5	2605		80.5	3353		80.5	3846			80.5	1327		80.5	3120		80.5	674		80.5	2894		80.5	3368		80.5	3370			80.5	3500		80.5	950		80.5	505		80.5	1973
	81.5	956		81.5	5972		81.5	716		81.5	2635		81.5	3518		81.5	3761			81.5	1400		81.5	2891		81.5	717		81.5	3046		81.5	3426		81.5	3351			81.5	3420		81.5	942		81.5	514		81.5	1984
	82.5	981		82.5	5884		82.5	699		82.5	2738		82.5	3741		82.5	3872			82.5	1352		82.5	2674		82.5	691		82.5	3086		82.5	3539		82.5	3477			82.5	3233		82.5	968		82.5	527		82.5	1931
	83.5	987		83.5	6005		83.5	690		83.5	2886		83.5	3944		83.5	4176			83.5	1435		83.5	2545		83.5	764		83.5	3041		83.5	3696		83.5	3519			83.5	3166		83.5	995		83.5	563		83.5	2005
	84.5	1117		84.5	6246		84.5	770		84.5	2891		84.5	4012		84.5	3884			84.5	1457		84.5	2475		84.5	797		84.5	3102		84.5	3819		84.5	3577			84.5	3058		84.5	1028		84.5	533		84.5	1882
	85.5	1253		85.5	6003		85.5	772		85.5	2945		85.5	4138		85.5	3994			85.5	1457		85.5	2521		85.5	832		85.5	3244		85.5	4033		85.5	3577			85.5	2985		85.5	1124		85.5	602		85.5	2002
	86.5	1279		86.5	6096		86.5	764		86.5	3177		86.5	4227		86.5	4152			86.5	1507		86.5	2194		86.5	848		86.5	3030		86.5	4060		86.5	3517			86.5	2888		86.5	1095		86.5	659		86.5	2144
	87.5	1262		87.5	6088		87.5	771		87.5	3355		87.5	4599		87.5	4258			87.5	1533		87.5	2192		87.5	908		87.5	3019		87.5	3933		87.5	3400			87.5	2906		87.5	1139		87.5	705		87.5	2119
	88.5	1335		88.5	6194		88.5	717		88.5	3437		88.5	4785		88.5	4386			88.5	1559		88.5	2088		88.5	900		88.5	2994		88.5	4107		88.5	3466			88.5	2863		88.5	1164		88.5	658		88.5	2280
	89.5	1275		89.5	6470		89.5	758		89.5	3599		89.5	4926		89.5	4327			89.5	1613		89.5	1978		89.5	999		89.5	3151		89.5	4116		89.5	3717			89.5	2978		89.5	1171		89.5	720		89.5	2288

## Sheet: CLB-Ma
SC donor 1																			SC donor 2																			SC donor 3
	CLBMa CoCu									CLBMa CTRL										CLBMa CoCu									CLBMa CTRL										CLBMa CoCu									CLBMa CTRL
	series008	20x		series06	63x		series031	40x		Series013	20x		Series008	20x		Series007	63x			series020	20x		series022	40x		series034	63x		Series009	20x		Series015	40x		Series004	20x			series002	20x		series007	40x		series006	40x		Series001	20x
	Orientation	Slice		Orientation	Slice		Orientation	Slice		Orientation	Slice		Orientation	Slice		Orientation	Slice			Orientation	Slice		Orientation	Slice		Orientation	Slice		Orientation	Slice		Orientation	Slice		Orientation	Slice			Orientation	Slice		Orientation	Slice		Orientation	Slice		Orientation	Slice
	-89.5	4812		-89.5	4415		-89.5	4971		-89.5	9244		-89.5	8180		-89.5	6277			-89.5	2041		-89.5	1386		-89.5	499		-89.5	4726		-89.5	3055		-89.5	3788			-89.5	757		-89.5	743		-89.5	484		-89.5	1420
	-88.5	5052		-88.5	4476		-88.5	4940		-88.5	9404		-88.5	7864		-88.5	6070			-88.5	2113		-88.5	1328		-88.5	522		-88.5	4813		-88.5	3097		-88.5	3888			-88.5	798		-88.5	733		-88.5	546		-88.5	1410
	-87.5	4828		-87.5	4364		-87.5	4808		-87.5	9338		-87.5	8278		-87.5	6196			-87.5	2238		-87.5	1416		-87.5	521		-87.5	4773		-87.5	3257		-87.5	4019			-87.5	827		-87.5	723		-87.5	522		-87.5	1436
	-86.5	5005		-86.5	4557		-86.5	4894		-86.5	9525		-86.5	8141		-86.5	6141			-86.5	2201		-86.5	1457		-86.5	544		-86.5	4973		-86.5	3254		-86.5	4436			-86.5	859		-86.5	771		-86.5	535		-86.5	1450
	-85.5	5187		-85.5	4644		-85.5	4962		-85.5	9837		-85.5	8238		-85.5	6307			-85.5	2390		-85.5	1450		-85.5	599		-85.5	4855		-85.5	3311		-85.5	4630			-85.5	892		-85.5	791		-85.5	588		-85.5	1376
	-84.5	5121		-84.5	4712		-84.5	4832		-84.5	9777		-84.5	8395		-84.5	6379			-84.5	2329		-84.5	1509		-84.5	512		-84.5	4839		-84.5	3293		-84.5	4182			-84.5	813		-84.5	897		-84.5	599		-84.5	1513
	-83.5	5303		-83.5	4870		-83.5	4866		-83.5	10004		-83.5	8578		-83.5	6344			-83.5	2494		-83.5	1521		-83.5	558		-83.5	5002		-83.5	2922		-83.5	4106			-83.5	887		-83.5	859		-83.5	616		-83.5	1529
	-82.5	5353		-82.5	4982		-82.5	4919		-82.5	10000		-82.5	8679		-82.5	6478			-82.5	2570		-82.5	1609		-82.5	548		-82.5	5086		-82.5	2979		-82.5	4087			-82.5	872		-82.5	871		-82.5	628		-82.5	1563
	-81.5	5454		-81.5	5002		-81.5	4772		-81.5	10103		-81.5	8697		-81.5	6522			-81.5	2684		-81.5	1645		-81.5	542		-81.5	5227		-81.5	2947		-81.5	3937			-81.5	957		-81.5	928		-81.5	647		-81.5	1561
	-80.5	5670		-80.5	5350		-80.5	4876		-80.5	10269		-80.5	8817		-80.5	6854			-80.5	2738		-80.5	1579		-80.5	529		-80.5	5289		-80.5	3015		-80.5	3696			-80.5	1002		-80.5	1088		-80.5	650		-80.5	1593
	-79.5	5760		-79.5	5398		-79.5	4878		-79.5	10296		-79.5	9076		-79.5	6857			-79.5	2763		-79.5	1712		-79.5	494		-79.5	5314		-79.5	2807		-79.5	3790			-79.5	1059		-79.5	1137		-79.5	604		-79.5	1592
	-78.5	5863		-78.5	5615		-78.5	5025		-78.5	10580		-78.5	9069		-78.5	6923			-78.5	2767		-78.5	1779		-78.5	518		-78.5	5375		-78.5	2916		-78.5	3660			-78.5	1089		-78.5	1037		-78.5	685		-78.5	1725
	-77.5	6138		-77.5	5860		-77.5	5150		-77.5	10806		-77.5	9491		-77.5	7011			-77.5	2859		-77.5	1838		-77.5	538		-77.5	5129		-77.5	2768		-77.5	3648			-77.5	1196		-77.5	1158		-77.5	656		-77.5	1779
	-76.5	6392		-76.5	6101		-76.5	5193		-76.5	11015		-76.5	9457		-76.5	7095			-76.5	3007		-76.5	1934		-76.5	509		-76.5	5099		-76.5	2733		-76.5	3598			-76.5	1232		-76.5	1149		-76.5	704		-76.5	1901
	-75.5	6675		-75.5	6223		-75.5	5272		-75.5	11207		-75.5	9628		-75.5	7162			-75.5	3086		-75.5	2020		-75.5	610		-75.5	5100		-75.5	2757		-75.5	3600			-75.5	1298		-75.5	1270		-75.5	747		-75.5	1957
	-74.5	6918		-74.5	6595		-74.5	5531		-74.5	11523		-74.5	9718		-74.5	7470			-74.5	3216		-74.5	2102		-74.5	543		-74.5	5230		-74.5	2847		-74.5	3655			-74.5	1335		-74.5	1337		-74.5	851		-74.5	2071
	-73.5	7245		-73.5	6773		-73.5	5582		-73.5	11733		-73.5	10011		-73.5	7457			-73.5	3274		-73.5	2223		-73.5	623		-73.5	5322		-73.5	2841		-73.5	3754			-73.5	1366		-73.5	1311		-73.5	801		-73.5	2137
	-72.5	7529		-72.5	7270		-72.5	5746		-72.5	12072		-72.5	10233		-72.5	7612			-72.5	3285		-72.5	2255		-72.5	629		-72.5	5284		-72.5	3073		-72.5	3618			-72.5	1585		-72.5	1447		-72.5	853		-72.5	2255
	-71.5	7986		-71.5	7590		-71.5	5916		-71.5	12205		-71.5	10364		-71.5	7760			-71.5	3519		-71.5	2240		-71.5	642		-71.5	5436		-71.5	3246		-71.5	3683			-71.5	1553		-71.5	1512		-71.5	969		-71.5	2422
	-70.5	8333		-70.5	8019		-70.5	6174		-70.5	12967		-70.5	10737		-70.5	8040			-70.5	3550		-70.5	2471		-70.5	653		-70.5	5338		-70.5	3130		-70.5	3787			-70.5	1699		-70.5	1611		-70.5	972		-70.5	2413
	-69.5	8946		-69.5	8458		-69.5	6166		-69.5	13335		-69.5	11016		-69.5	8048			-69.5	3675		-69.5	2420		-69.5	769		-69.5	5373		-69.5	3100		-69.5	3834			-69.5	1913		-69.5	1790		-69.5	1087		-69.5	2574
	-68.5	9309		-68.5	8876		-68.5	6447		-68.5	13836		-68.5	11505		-68.5	8432			-68.5	3783		-68.5	2706		-68.5	751		-68.5	5333		-68.5	3283		-68.5	3668			-68.5	1970		-68.5	1782		-68.5	1171		-68.5	2821
	-67.5	9876		-67.5	9447		-67.5	6701		-67.5	14288		-67.5	11613		-67.5	8667			-67.5	3967		-67.5	2661		-67.5	754		-67.5	5431		-67.5	3355		-67.5	3787			-67.5	2115		-67.5	1913		-67.5	1241		-67.5	2984
	-66.5	10340		-66.5	10151		-66.5	6835		-66.5	14956		-66.5	12023		-66.5	8953			-66.5	4267		-66.5	2866		-66.5	788		-66.5	5504		-66.5	3424		-66.5	3664			-66.5	2148		-66.5	2008		-66.5	1360		-66.5	3269
	-65.5	10960		-65.5	10545		-65.5	7285		-65.5	15509		-65.5	12350		-65.5	9055			-65.5	4371		-65.5	2940		-65.5	826		-65.5	5583		-65.5	3393		-65.5	3919			-65.5	2324		-65.5	2112		-65.5	1418		-65.5	3322
	-64.5	11424		-64.5	11118		-64.5	7545		-64.5	16068		-64.5	12648		-64.5	9514			-64.5	4566		-64.5	3220		-64.5	825		-64.5	5675		-64.5	3528		-64.5	3878			-64.5	2519		-64.5	2330		-64.5	1450		-64.5	3306
	-63.5	12122		-63.5	11763		-63.5	8008		-63.5	16768		-63.5	13097		-63.5	9894			-63.5	4636		-63.5	3386		-63.5	894		-63.5	5754		-63.5	3760		-63.5	3884			-63.5	2788		-63.5	2382		-63.5	1550		-63.5	3537
	-62.5	12799		-62.5	12643		-62.5	8317		-62.5	17541		-62.5	13386		-62.5	10194			-62.5	4807		-62.5	3702		-62.5	931		-62.5	5766		-62.5	3764		-62.5	4004			-62.5	3034		-62.5	2557		-62.5	1724		-62.5	3727
	-61.5	13245		-61.5	13247		-61.5	8708		-61.5	18227		-61.5	13878		-61.5	10629			-61.5	4944		-61.5	3945		-61.5	1057		-61.5	5876		-61.5	3892		-61.5	4043			-61.5	3271		-61.5	2717		-61.5	1889		-61.5	3866
	-60.5	13983		-60.5	14160		-60.5	9575		-60.5	18846		-60.5	14296		-60.5	10876			-60.5	5213		-60.5	4013		-60.5	1080		-60.5	5806		-60.5	3867		-60.5	4085			-60.5	3541		-60.5	2949		-60.5	1981		-60.5	3988
	-59.5	14768		-59.5	14791		-59.5	10152		-59.5	19574		-59.5	14817		-59.5	11517			-59.5	5397		-59.5	4293		-59.5	1141		-59.5	5867		-59.5	3980		-59.5	4210			-59.5	3738		-59.5	3166		-59.5	2123		-59.5	4174
	-58.5	15860		-58.5	15958		-58.5	10713		-58.5	20413		-58.5	15232		-58.5	12230			-58.5	5590		-58.5	4536		-58.5	1247		-58.5	6068		-58.5	4339		-58.5	4419			-58.5	4156		-58.5	3396		-58.5	2314		-58.5	4474
	-57.5	16504		-57.5	16683		-57.5	11104		-57.5	20990		-57.5	15907		-57.5	12671			-57.5	5880		-57.5	5091		-57.5	1325		-57.5	6153		-57.5	4237		-57.5	4725			-57.5	4346		-57.5	3732		-57.5	2433		-57.5	4822
	-56.5	17505		-56.5	17474		-56.5	11918		-56.5	21818		-56.5	16402		-56.5	13259			-56.5	6305		-56.5	5318		-56.5	1479		-56.5	6028		-56.5	4441		-56.5	4768			-56.5	4758		-56.5	4061		-56.5	2674		-56.5	5159
	-55.5	18447		-55.5	18945		-55.5	12312		-55.5	23006		-55.5	16870		-55.5	13887			-55.5	6659		-55.5	5663		-55.5	1584		-55.5	6128		-55.5	4539		-55.5	4836			-55.5	5337		-55.5	4378		-55.5	2882		-55.5	5373
	-54.5	19666		-54.5	20065		-54.5	13053		-54.5	23839		-54.5	17458		-54.5	14379			-54.5	6971		-54.5	5893		-54.5	1729		-54.5	6030		-54.5	4687		-54.5	4954			-54.5	5452		-54.5	4779		-54.5	3232		-54.5	5742
	-53.5	20820		-53.5	21265		-53.5	13876		-53.5	24575		-53.5	18183		-53.5	15048			-53.5	7609		-53.5	6312		-53.5	1791		-53.5	6140		-53.5	4733		-53.5	4966			-53.5	5932		-53.5	5229		-53.5	3479		-53.5	6202
	-52.5	22084		-52.5	22977		-52.5	14620		-52.5	25066		-52.5	18915		-52.5	15585			-52.5	7947		-52.5	6798		-52.5	1836		-52.5	6026		-52.5	4670		-52.5	5261			-52.5	6458		-52.5	5680		-52.5	3831		-52.5	6487
	-51.5	23458		-51.5	24211		-51.5	15535		-51.5	25795		-51.5	19345		-51.5	16115			-51.5	8164		-51.5	7430		-51.5	1984		-51.5	6133		-51.5	4717		-51.5	5347			-51.5	7178		-51.5	5928		-51.5	4157		-51.5	7042
	-50.5	24685		-50.5	25943		-50.5	15844		-50.5	26378		-50.5	20056		-50.5	16732			-50.5	8474		-50.5	7979		-50.5	2119		-50.5	6184		-50.5	4971		-50.5	5712			-50.5	7697		-50.5	6369		-50.5	4491		-50.5	7253
	-49.5	25984		-49.5	27152		-49.5	16713		-49.5	26969		-49.5	20597		-49.5	17570			-49.5	8732		-49.5	8329		-49.5	2175		-49.5	6393		-49.5	5142		-49.5	6118			-49.5	8325		-49.5	6979		-49.5	4944		-49.5	7693
	-48.5	27120		-48.5	28436		-48.5	17354		-48.5	27780		-48.5	20920		-48.5	18053			-48.5	9365		-48.5	8928		-48.5	2363		-48.5	6432		-48.5	5402		-48.5	6010			-48.5	8991		-48.5	7363		-48.5	5421		-48.5	7869
	-47.5	28358		-47.5	29305		-47.5	17415		-47.5	28379		-47.5	22080		-47.5	18679			-47.5	9735		-47.5	9328		-47.5	2432		-47.5	6386		-47.5	5512		-47.5	6090			-47.5	9598		-47.5	7713		-47.5	5846		-47.5	8224
	-46.5	29136		-46.5	30443		-46.5	18326		-46.5	28356		-46.5	22426		-46.5	19216			-46.5	10055		-46.5	9846		-46.5	2433		-46.5	6247		-46.5	5748		-46.5	6015			-46.5	10643		-46.5	8274		-46.5	6279		-46.5	8410
	-45.5	30352		-45.5	31441		-45.5	18404		-45.5	28668		-45.5	23203		-45.5	19760			-45.5	10265		-45.5	10112		-45.5	2794		-45.5	6157		-45.5	5690		-45.5	6058			-45.5	11372		-45.5	8680		-45.5	6863		-45.5	8853
	-44.5	31521		-44.5	31909		-44.5	19067		-44.5	28475		-44.5	23327		-44.5	19678			-44.5	10636		-44.5	10671		-44.5	2808		-44.5	6087		-44.5	5743		-44.5	6123			-44.5	12271		-44.5	9312		-44.5	7199		-44.5	9253
	-43.5	32054		-43.5	32488		-43.5	19139		-43.5	27791		-43.5	23315		-43.5	19998			-43.5	10459		-43.5	11430		-43.5	2791		-43.5	6060		-43.5	5828		-43.5	6273			-43.5	12918		-43.5	9971		-43.5	7524		-43.5	9475
	-42.5	32885		-42.5	32920		-42.5	18847		-42.5	27151		-42.5	23463		-42.5	19876			-42.5	10697		-42.5	12032		-42.5	2851		-42.5	6103		-42.5	6127		-42.5	6420			-42.5	13431		-42.5	10448		-42.5	7870		-42.5	9663
	-41.5	32997		-41.5	32968		-41.5	18624		-41.5	26366		-41.5	23459		-41.5	20501			-41.5	10924		-41.5	12197		-41.5	2878		-41.5	5962		-41.5	6098		-41.5	6296			-41.5	13688		-41.5	11158		-41.5	8431		-41.5	10030
	-40.5	33777		-40.5	32994		-40.5	18149		-40.5	25354		-40.5	23137		-40.5	20189			-40.5	11153		-40.5	12633		-40.5	2840		-40.5	5863		-40.5	6437		-40.5	6321			-40.5	14371		-40.5	11627		-40.5	8682		-40.5	10147
	-39.5	33965		-39.5	32775		-39.5	18396		-39.5	24565		-39.5	23110		-39.5	20234			-39.5	11248		-39.5	12666		-39.5	2663		-39.5	5682		-39.5	6458		-39.5	6227			-39.5	15032		-39.5	12050		-39.5	9074		-39.5	10661
	-38.5	34248		-38.5	32474		-38.5	17627		-38.5	23517		-38.5	23181		-38.5	19661			-38.5	11133		-38.5	13028		-38.5	2668		-38.5	5545		-38.5	6436		-38.5	6148			-38.5	15480		-38.5	12362		-38.5	9580		-38.5	10670
	-37.5	33721		-37.5	32300		-37.5	17354		-37.5	22614		-37.5	22764		-37.5	19150			-37.5	11117		-37.5	13196		-37.5	2764		-37.5	5435		-37.5	6160		-37.5	6526			-37.5	15831		-37.5	12881		-37.5	10170		-37.5	11009
	-36.5	34005		-36.5	31845		-36.5	16988		-36.5	21106		-36.5	22853		-36.5	19125			-36.5	11132		-36.5	13316		-36.5	2669		-36.5	5272		-36.5	6388		-36.5	6379			-36.5	16371		-36.5	13340		-36.5	10389		-36.5	11024
	-35.5	33389		-35.5	31373		-35.5	16562		-35.5	20036		-35.5	22861		-35.5	18791			-35.5	11157		-35.5	13317		-35.5	2537		-35.5	5246		-35.5	6070		-35.5	6533			-35.5	16402		-35.5	13832		-35.5	10674		-35.5	11108
	-34.5	33064		-34.5	31122		-34.5	16184		-34.5	18919		-34.5	22293		-34.5	18429			-34.5	10887		-34.5	12959		-34.5	2583		-34.5	4939		-34.5	6113		-34.5	6437			-34.5	16605		-34.5	13951		-34.5	10899		-34.5	11228
	-33.5	32776		-33.5	30565		-33.5	15485		-33.5	18211		-33.5	22340		-33.5	18338			-33.5	11079		-33.5	13103		-33.5	2616		-33.5	5044		-33.5	6224		-33.5	6270			-33.5	17004		-33.5	14211		-33.5	11324		-33.5	11413
	-32.5	32524		-32.5	29490		-32.5	15356		-32.5	17265		-32.5	22106		-32.5	18143			-32.5	10874		-32.5	13071		-32.5	2523		-32.5	5185		-32.5	6004		-32.5	6170			-32.5	16872		-32.5	14201		-32.5	11612		-32.5	11536
	-31.5	32490		-31.5	29040		-31.5	15205		-31.5	16245		-31.5	21556		-31.5	17553			-31.5	10793		-31.5	13180		-31.5	2515		-31.5	4973		-31.5	6035		-31.5	6119			-31.5	16818		-31.5	14713		-31.5	12009		-31.5	11676
	-30.5	31914		-30.5	27950		-30.5	14464		-30.5	15253		-30.5	21681		-30.5	17515			-30.5	10276		-30.5	13140		-30.5	2531		-30.5	4804		-30.5	5950		-30.5	6104			-30.5	16657		-30.5	14700		-30.5	12126		-30.5	11699
	-29.5	30780		-29.5	27216		-29.5	13942		-29.5	14568		-29.5	21340		-29.5	17247			-29.5	10079		-29.5	13054		-29.5	2635		-29.5	4674		-29.5	6050		-29.5	6129			-29.5	16508		-29.5	15223		-29.5	12360		-29.5	11785
	-28.5	29938		-28.5	26593		-28.5	13482		-28.5	13722		-28.5	21474		-28.5	17047			-28.5	9821		-28.5	13017		-28.5	2619		-28.5	4568		-28.5	5898		-28.5	6073			-28.5	15919		-28.5	15181		-28.5	12388		-28.5	11565
	-27.5	29232		-27.5	25740		-27.5	13218		-27.5	13176		-27.5	21251		-27.5	17136			-27.5	9581		-27.5	12796		-27.5	2449		-27.5	4276		-27.5	5571		-27.5	5958			-27.5	15665		-27.5	15266		-27.5	12676		-27.5	11525
	-26.5	29100		-26.5	25133		-26.5	12819		-26.5	12246		-26.5	21263		-26.5	16681			-26.5	9619		-26.5	12346		-26.5	2605		-26.5	4146		-26.5	5351		-26.5	5712			-26.5	15253		-26.5	15515		-26.5	12495		-26.5	11593
	-25.5	28142		-25.5	24529		-25.5	12556		-25.5	11671		-25.5	21157		-25.5	16450			-25.5	9176		-25.5	11778		-25.5	2528		-25.5	4260		-25.5	5392		-25.5	5759			-25.5	15043		-25.5	15485		-25.5	12529		-25.5	11384
	-24.5	27566		-24.5	23786		-24.5	12062		-24.5	11044		-24.5	20978		-24.5	16708			-24.5	8946		-24.5	11759		-24.5	2592		-24.5	4152		-24.5	5292		-24.5	5620			-24.5	14624		-24.5	15519		-24.5	12700		-24.5	11312
	-23.5	26740		-23.5	23228		-23.5	11788		-23.5	10597		-23.5	21077		-23.5	16315			-23.5	8438		-23.5	11198		-23.5	2616		-23.5	3954		-23.5	5387		-23.5	5782			-23.5	14056		-23.5	15298		-23.5	12702		-23.5	11585
	-22.5	26418		-22.5	22840		-22.5	11535		-22.5	9948		-22.5	20586		-22.5	16444			-22.5	8206		-22.5	10672		-22.5	2701		-22.5	3998		-22.5	5027		-22.5	5795			-22.5	13569		-22.5	15433		-22.5	12923		-22.5	11370
	-21.5	25756		-21.5	22151		-21.5	11204		-21.5	9610		-21.5	20712		-21.5	16377			-21.5	7800		-21.5	10306		-21.5	2629		-21.5	3993		-21.5	5074		-21.5	5740			-21.5	12903		-21.5	15573		-21.5	12856		-21.5	10989
	-20.5	25244		-20.5	21284		-20.5	11020		-20.5	9165		-20.5	20225		-20.5	16185			-20.5	7630		-20.5	10216		-20.5	2576		-20.5	3903		-20.5	4816		-20.5	5729			-20.5	12879		-20.5	14992		-20.5	13030		-20.5	10949
	-19.5	24305		-19.5	20975		-19.5	10713		-19.5	8760		-19.5	19799		-19.5	16012			-19.5	7182		-19.5	9773		-19.5	2525		-19.5	3751		-19.5	4766		-19.5	5647			-19.5	12221		-19.5	15220		-19.5	13017		-19.5	10460
	-18.5	23845		-18.5	20403		-18.5	10458		-18.5	8300		-18.5	19775		-18.5	16050			-18.5	6824		-18.5	9246		-18.5	2477		-18.5	3741		-18.5	4898		-18.5	5654			-18.5	11784		-18.5	14979		-18.5	12729		-18.5	10367
	-17.5	23365		-17.5	19804		-17.5	10546		-17.5	8044		-17.5	19691		-17.5	16050			-17.5	6438		-17.5	9052		-17.5	2497		-17.5	3863		-17.5	4742		-17.5	5518			-17.5	11370		-17.5	14692		-17.5	12730		-17.5	10085
	-16.5	22619		-16.5	18802		-16.5	10462		-16.5	7758		-16.5	19491		-16.5	15733			-16.5	6291		-16.5	8959		-16.5	2484		-16.5	3954		-16.5	4761		-16.5	5645			-16.5	11227		-16.5	14390		-16.5	12938		-16.5	10012
	-15.5	22048		-15.5	18828		-15.5	10302		-15.5	7559		-15.5	19451		-15.5	15750			-15.5	5988		-15.5	8518		-15.5	2548		-15.5	4040		-15.5	4786		-15.5	5609			-15.5	10834		-15.5	14342		-15.5	12848		-15.5	9803
	-14.5	21560		-14.5	18321		-14.5	10387		-14.5	7478		-14.5	19353		-14.5	15983			-14.5	5776		-14.5	8114		-14.5	2577		-14.5	3789		-14.5	4676		-14.5	5831			-14.5	10369		-14.5	13994		-14.5	12746		-14.5	9333
	-13.5	21432		-13.5	17606		-13.5	10026		-13.5	6926		-13.5	19270		-13.5	15785			-13.5	5705		-13.5	7789		-13.5	2575		-13.5	3788		-13.5	4644		-13.5	5678			-13.5	9829		-13.5	13752		-13.5	12741		-13.5	9109
	-12.5	20593		-12.5	17203		-12.5	10166		-12.5	6650		-12.5	19077		-12.5	15830			-12.5	5288		-12.5	7329		-12.5	2623		-12.5	3741		-12.5	4656		-12.5	5636			-12.5	9251		-12.5	13401		-12.5	12327		-12.5	9025
	-11.5	20150		-11.5	16713		-11.5	10185		-11.5	6342		-11.5	19148		-11.5	16158			-11.5	5314		-11.5	7137		-11.5	2687		-11.5	3664		-11.5	4693		-11.5	5823			-11.5	9101		-11.5	13026		-11.5	12238		-11.5	8838
	-10.5	19793		-10.5	16204		-10.5	10447		-10.5	6319		-10.5	18754		-10.5	16260			-10.5	5072		-10.5	6467		-10.5	2747		-10.5	3740		-10.5	4813		-10.5	5531			-10.5	8666		-10.5	12569		-10.5	11965		-10.5	8624
	-9.5	19220		-9.5	15573		-9.5	10251		-9.5	5995		-9.5	18585		-9.5	16231			-9.5	4851		-9.5	6099		-9.5	2848		-9.5	3829		-9.5	4548		-9.5	5512			-9.5	8404		-9.5	12395		-9.5	11799		-9.5	8592
	-8.5	18987		-8.5	15295		-8.5	10378		-8.5	5878		-8.5	18773		-8.5	16473			-8.5	4540		-8.5	5737		-8.5	2967		-8.5	3831		-8.5	4726		-8.5	5397			-8.5	8268		-8.5	11881		-8.5	11385		-8.5	8348
	-7.5	18677		-7.5	14875		-7.5	10524		-7.5	5816		-7.5	18713		-7.5	16551			-7.5	4500		-7.5	5441		-7.5	3007		-7.5	3786		-7.5	4718		-7.5	5292			-7.5	7854		-7.5	11412		-7.5	10726		-7.5	7865
	-6.5	17847		-6.5	14584		-6.5	10571		-6.5	5714		-6.5	18190		-6.5	16812			-6.5	4290		-6.5	5229		-6.5	3104		-6.5	3605		-6.5	4723		-6.5	5361			-6.5	7525		-6.5	11386		-6.5	10379		-6.5	7675
	-5.5	17829		-5.5	14221		-5.5	11062		-5.5	5631		-5.5	18098		-5.5	16637			-5.5	4017		-5.5	4894		-5.5	3327		-5.5	3535		-5.5	4565		-5.5	5563			-5.5	7217		-5.5	10945		-5.5	10302		-5.5	7739
	-4.5	17250		-4.5	13676		-4.5	11063		-4.5	5582		-4.5	18019		-4.5	16641			-4.5	3843		-4.5	4705		-4.5	3270		-4.5	3662		-4.5	4567		-4.5	5564			-4.5	6886		-4.5	10426		-4.5	10169		-4.5	7283
	-3.5	16761		-3.5	13352		-3.5	11136		-3.5	5471		-3.5	17954		-3.5	16962			-3.5	3666		-3.5	4483		-3.5	3507		-3.5	3725		-3.5	4531		-3.5	5356			-3.5	6712		-3.5	10099		-3.5	9845		-3.5	7201
	-2.5	16290		-2.5	13102		-2.5	11416		-2.5	5337		-2.5	17817		-2.5	17065			-2.5	3701		-2.5	4322		-2.5	3475		-2.5	3522		-2.5	4545		-2.5	5518			-2.5	6360		-2.5	9747		-2.5	9394		-2.5	6993
	-1.5	16024		-1.5	12743		-1.5	11262		-1.5	5380		-1.5	17894		-1.5	16986			-1.5	3492		-1.5	4139		-1.5	3691		-1.5	3491		-1.5	4580		-1.5	5683			-1.5	6276		-1.5	9318		-1.5	9324		-1.5	6695
	-0.5	15800		-0.5	12678		-0.5	11591		-0.5	5321		-0.5	17435		-0.5	17143			-0.5	3329		-0.5	3932		-0.5	3707		-0.5	3525		-0.5	4554		-0.5	5660			-0.5	6092		-0.5	8759		-0.5	8951		-0.5	6631
	0.5	15351		0.5	12253		0.5	11750		0.5	5476		0.5	17650		0.5	16958			0.5	2999		0.5	3878		0.5	3833		0.5	3503		0.5	4729		0.5	5881			0.5	5638		0.5	8486		0.5	8738		0.5	6442
	1.5	15397		1.5	12097		1.5	11993		1.5	5330		1.5	17520		1.5	17420			1.5	2894		1.5	3647		1.5	3958		1.5	3622		1.5	4683		1.5	5973			1.5	5536		1.5	8044		1.5	8418		1.5	6233
	2.5	14966		2.5	11687		2.5	12253		2.5	5262		2.5	17292		2.5	17324			2.5	2871		2.5	3632		2.5	4055		2.5	3509		2.5	4745		2.5	6001			2.5	5192		2.5	7586		2.5	8171		2.5	6153
	3.5	14609		3.5	11559		3.5	12701		3.5	5230		3.5	17377		3.5	17506			3.5	2743		3.5	3341		3.5	4351		3.5	3699		3.5	4667		3.5	6055			3.5	5085		3.5	7025		3.5	7743		3.5	5852
	4.5	14535		4.5	11123		4.5	13073		4.5	5351		4.5	17654		4.5	17798			4.5	2687		4.5	3346		4.5	4511		4.5	3564		4.5	4661		4.5	5695			4.5	5163		4.5	6570		4.5	7538		4.5	5835
	5.5	14523		5.5	11127		5.5	13059		5.5	5320		5.5	17249		5.5	17925			5.5	2626		5.5	3263		5.5	4649		5.5	3370		5.5	4374		5.5	5634			5.5	4856		5.5	6243		5.5	7386		5.5	5615
	6.5	13952		6.5	11286		6.5	13341		6.5	5317		6.5	17170		6.5	18194			6.5	2605		6.5	3153		6.5	4776		6.5	3413		6.5	4384		6.5	5618			6.5	4671		6.5	5884		6.5	7167		6.5	5627
	7.5	13806		7.5	11086		7.5	13568		7.5	5282		7.5	17232		7.5	18560			7.5	2416		7.5	2905		7.5	5003		7.5	3447		7.5	4323		7.5	5710			7.5	4604		7.5	5720		7.5	6672		7.5	5502
	8.5	14009		8.5	11291		8.5	13814		8.5	5515		8.5	17097		8.5	18854			8.5	2501		8.5	2905		8.5	5253		8.5	3537		8.5	4368		8.5	5566			8.5	4378		8.5	5317		8.5	6542		8.5	5446
	9.5	13807		9.5	11103		9.5	14273		9.5	5590		9.5	17116		9.5	18880			9.5	2347		9.5	2714		9.5	5632		9.5	3636		9.5	4449		9.5	5481			9.5	4321		9.5	4893		9.5	6267		9.5	5285
	10.5	13800		10.5	11082		10.5	14625		10.5	5548		10.5	17354		10.5	18745			10.5	2372		10.5	2675		10.5	5812		10.5	3632		10.5	4454		10.5	5087			10.5	4224		10.5	4767		10.5	6203		10.5	5098
	11.5	13795		11.5	10882		11.5	15077		11.5	5693		11.5	17271		11.5	18900			11.5	2223		11.5	2651		11.5	6239		11.5	3543		11.5	4639		11.5	5040			11.5	3970		11.5	4515		11.5	5923		11.5	5140
	12.5	13726		12.5	10781		12.5	15457		12.5	5798		12.5	17060		12.5	19316			12.5	2266		12.5	2596		12.5	6551		12.5	3541		12.5	4510		12.5	5078			12.5	3915		12.5	4229		12.5	5721		12.5	4840
	13.5	13659		13.5	10684		13.5	16018		13.5	5977		13.5	16981		13.5	19077			13.5	2219		13.5	2514		13.5	6919		13.5	3593		13.5	4329		13.5	4945			13.5	3766		13.5	4066		13.5	5356		13.5	4794
	14.5	13625		14.5	10649		14.5	16506		14.5	6105		14.5	17472		14.5	19281			14.5	2120		14.5	2504		14.5	7282		14.5	3605		14.5	4440		14.5	5040			14.5	3652		14.5	3829		14.5	5024		14.5	4597
	15.5	13400		15.5	10908		15.5	16967		15.5	6350		15.5	17182		15.5	19547			15.5	2186		15.5	2379		15.5	7712		15.5	3643		15.5	4391		15.5	5018			15.5	3570		15.5	3659		15.5	4762		15.5	4486
	16.5	13583		16.5	10852		16.5	17733		16.5	6459		16.5	17492		16.5	19735			16.5	2199		16.5	2477		16.5	8083		16.5	3701		16.5	4233		16.5	4887			16.5	3487		16.5	3433		16.5	4859		16.5	4368
	17.5	13431		17.5	10992		17.5	18312		17.5	6657		17.5	17574		17.5	19410			17.5	2106		17.5	2440		17.5	8122		17.5	3612		17.5	4165		17.5	4725			17.5	3354		17.5	3276		17.5	4498		17.5	4348
	18.5	13618		18.5	11096		18.5	18723		18.5	7033		18.5	17635		18.5	19684			18.5	2063		18.5	2489		18.5	8738		18.5	3671		18.5	4255		18.5	4896			18.5	3325		18.5	3091		18.5	4501		18.5	4191
	19.5	13492		19.5	11371		19.5	19355		19.5	7274		19.5	17516		19.5	19752			19.5	2190		19.5	2429		19.5	9135		19.5	3499		19.5	4272		19.5	4713			19.5	3296		19.5	3069		19.5	4340		19.5	3950
	20.5	13593		20.5	11563		20.5	20222		20.5	7588		20.5	17776		20.5	19873			20.5	2067		20.5	2446		20.5	9304		20.5	3631		20.5	4463		20.5	4819			20.5	3227		20.5	2937		20.5	4146		20.5	3855
	21.5	13944		21.5	11619		21.5	21189		21.5	7785		21.5	17707		21.5	20022			21.5	2106		21.5	2417		21.5	9855		21.5	3695		21.5	4370		21.5	4754			21.5	3171		21.5	2832		21.5	3921		21.5	3728
	22.5	13901		22.5	11995		22.5	21842		22.5	8229		22.5	18176		22.5	20291			22.5	2071		22.5	2338		22.5	10210		22.5	3739		22.5	4592		22.5	4871			22.5	3233		22.5	2600		22.5	3872		22.5	3637
	23.5	14044		23.5	12110		23.5	22704		23.5	8463		23.5	17951		23.5	20342			23.5	2013		23.5	2384		23.5	10875		23.5	3690		23.5	4476		23.5	4827			23.5	3185		23.5	2588		23.5	3723		23.5	3559
	24.5	13993		24.5	12402		24.5	23100		24.5	8990		24.5	18347		24.5	20671			24.5	2057		24.5	2353		24.5	11506		24.5	3917		24.5	4485		24.5	4898			24.5	3240		24.5	2414		24.5	3611		24.5	3467
	25.5	14494		25.5	12804		25.5	24276		25.5	9540		25.5	18170		25.5	21056			25.5	2084		25.5	2348		25.5	12133		25.5	3908		25.5	4731		25.5	4973			25.5	3118		25.5	2321		25.5	3357		25.5	3430
	26.5	14524		26.5	13214		26.5	24525		26.5	9726		26.5	18158		26.5	21276			26.5	2123		26.5	2337		26.5	12611		26.5	3970		26.5	4827		26.5	4920			26.5	2941		26.5	2176		26.5	3338		26.5	3335
	27.5	14954		27.5	13831		27.5	25588		27.5	10402		27.5	18441		27.5	21472			27.5	2164		27.5	2208		27.5	13258		27.5	4055		27.5	4782		27.5	4978			27.5	3061		27.5	2136		27.5	3268		27.5	3341
	28.5	15245		28.5	14045		28.5	26605		28.5	11033		28.5	18666		28.5	21630			28.5	2174		28.5	2334		28.5	13716		28.5	4034		28.5	4867		28.5	5213			28.5	3007		28.5	2052		28.5	3062		28.5	3240
	29.5	15457		29.5	14727		29.5	27618		29.5	11483		29.5	19032		29.5	21635			29.5	2129		29.5	2273		29.5	14255		29.5	4101		29.5	4803		29.5	5397			29.5	3072		29.5	2068		29.5	3060		29.5	3149
	30.5	15770		30.5	14724		30.5	28415		30.5	12128		30.5	19196		30.5	21845			30.5	2148		30.5	2367		30.5	14735		30.5	4217		30.5	5050		30.5	5074			30.5	3021		30.5	1980		30.5	2877		30.5	3038
	31.5	16224		31.5	15716		31.5	29404		31.5	12716		31.5	19312		31.5	22160			31.5	2090		31.5	2273		31.5	15290		31.5	4249		31.5	4952		31.5	4770			31.5	2881		31.5	1853		31.5	2912		31.5	3017
	32.5	16650		32.5	16018		32.5	30379		32.5	13374		32.5	19727		32.5	22504			32.5	2239		32.5	2339		32.5	15408		32.5	4463		32.5	4981		32.5	4894			32.5	2798		32.5	1871		32.5	2764		32.5	2920
	33.5	16633		33.5	16527		33.5	31609		33.5	14524		33.5	19697		33.5	22784			33.5	2084		33.5	2360		33.5	15786		33.5	4572		33.5	5021		33.5	4763			33.5	2813		33.5	1796		33.5	2748		33.5	2825
	34.5	16898		34.5	16928		34.5	32758		34.5	15201		34.5	20197		34.5	22947			34.5	2195		34.5	2508		34.5	16166		34.5	4680		34.5	5276		34.5	4937			34.5	2763		34.5	1703		34.5	2698		34.5	2822
	35.5	17245		35.5	17324		35.5	33595		35.5	16040		35.5	20431		35.5	23277			35.5	2302		35.5	2418		35.5	16249		35.5	4751		35.5	5220		35.5	4984			35.5	2664		35.5	1677		35.5	2708		35.5	2806
	36.5	17602		36.5	17816		36.5	34423		36.5	17048		36.5	20387		36.5	23687			36.5	2355		36.5	2507		36.5	16342		36.5	4962		36.5	5341		36.5	5159			36.5	2620		36.5	1533		36.5	2695		36.5	2667
	37.5	17934		37.5	18202		37.5	35299		37.5	17787		37.5	20598		37.5	23909			37.5	2255		37.5	2462		37.5	15935		37.5	4979		37.5	5349		37.5	5090			37.5	2437		37.5	1566		37.5	2812		37.5	2718
	38.5	18172		38.5	18853		38.5	36048		38.5	18648		38.5	20854		38.5	24166			38.5	2211		38.5	2341		38.5	15239		38.5	5182		38.5	5501		38.5	4948			38.5	2493		38.5	1465		38.5	2633		38.5	2563
	39.5	18839		39.5	19120		39.5	36607		39.5	19437		39.5	20740		39.5	24297			39.5	2324		39.5	2459		39.5	14585		39.5	5371		39.5	5603		39.5	4879			39.5	2314		39.5	1361		39.5	2524		39.5	2489
	40.5	18907		40.5	19612		40.5	37186		40.5	20176		40.5	21039		40.5	24640			40.5	2313		40.5	2375		40.5	14313		40.5	5396		40.5	5670		40.5	4935			40.5	2302		40.5	1194		40.5	2465		40.5	2469
	41.5	19265		41.5	19940		41.5	37097		41.5	21188		41.5	20669		41.5	24561			41.5	2304		41.5	2295		41.5	13553		41.5	5531		41.5	5639		41.5	5021			41.5	2128		41.5	1190		41.5	2439		41.5	2397
	42.5	18916		42.5	20455		42.5	37205		42.5	21208		42.5	21102		42.5	24559			42.5	2307		42.5	2344		42.5	12876		42.5	5544		42.5	5569		42.5	5011			42.5	2146		42.5	1169		42.5	2407		42.5	2421
	43.5	18792		43.5	20201		43.5	36765		43.5	21521		43.5	20468		43.5	24528			43.5	2387		43.5	2305		43.5	12040		43.5	5658		43.5	5759		43.5	4818			43.5	2001		43.5	1092		43.5	2300		43.5	2371
	44.5	18635		44.5	19947		44.5	36388		44.5	21914		44.5	20572		44.5	23644			44.5	2319		44.5	2291		44.5	11071		44.5	5812		44.5	5680		44.5	4870			44.5	1914		44.5	1046		44.5	2259		44.5	2330
	45.5	18454		45.5	19893		45.5	35268		45.5	22355		45.5	20119		45.5	23494			45.5	2293		45.5	2223		45.5	9875		45.5	5894		45.5	5439		45.5	4677			45.5	1798		45.5	1033		45.5	2217		45.5	2217
	46.5	17806		46.5	19410		46.5	34535		46.5	22313		46.5	19676		46.5	22636			46.5	2279		46.5	2161		46.5	9349		46.5	5802		46.5	5441		46.5	4568			46.5	1647		46.5	939		46.5	2027		46.5	2202
	47.5	17646		47.5	19313		47.5	33548		47.5	21815		47.5	19571		47.5	22376			47.5	2294		47.5	2144		47.5	8650		47.5	5927		47.5	5206		47.5	4347			47.5	1586		47.5	936		47.5	2046		47.5	1988
	48.5	16900		48.5	18440		48.5	32090		48.5	21695		48.5	19106		48.5	21983			48.5	2213		48.5	2036		48.5	7716		48.5	6130		48.5	5075		48.5	4346			48.5	1524		48.5	884		48.5	1765		48.5	1979
	49.5	16260		49.5	17576		49.5	30753		49.5	21463		49.5	18452		49.5	21187			49.5	2127		49.5	1935		49.5	6988		49.5	6226		49.5	5010		49.5	4316			49.5	1472		49.5	886		49.5	1707		49.5	1786
	50.5	15802		50.5	16595		50.5	29278		50.5	20730		50.5	17931		50.5	20590			50.5	2059		50.5	1799		50.5	6131		50.5	6078		50.5	4818		50.5	4066			50.5	1362		50.5	893		50.5	1686		50.5	1730
	51.5	15244		51.5	15910		51.5	27671		51.5	20046		51.5	17881		51.5	19991			51.5	1964		51.5	1752		51.5	5620		51.5	6065		51.5	4734		51.5	3990			51.5	1348		51.5	792		51.5	1533		51.5	1553
	52.5	14653		52.5	14950		52.5	25900		52.5	19921		52.5	16933		52.5	19175			52.5	2005		52.5	1738		52.5	4931		52.5	6125		52.5	4425		52.5	4070			52.5	1164		52.5	780		52.5	1547		52.5	1560
	53.5	13831		53.5	13955		53.5	24334		53.5	19035		53.5	16455		53.5	18287			53.5	2005		53.5	1602		53.5	4595		53.5	5998		53.5	4373		53.5	3917			53.5	1106		53.5	739		53.5	1494		53.5	1550
	54.5	13179		54.5	13281		54.5	23358		54.5	18200		54.5	15868		54.5	17911			54.5	1944		54.5	1576		54.5	4160		54.5	5893		54.5	3993		54.5	3818			54.5	1031		54.5	690		54.5	1409		54.5	1516
	55.5	12373		55.5	12657		55.5	22030		55.5	17827		55.5	15490		55.5	16944			55.5	1845		55.5	1402		55.5	3822		55.5	5681		55.5	3876		55.5	3712			55.5	1051		55.5	704		55.5	1355		55.5	1553
	56.5	11989		56.5	11827		56.5	20836		56.5	17233		56.5	14858		56.5	16143			56.5	1874		56.5	1390		56.5	3366		56.5	5524		56.5	3805		56.5	3649			56.5	979		56.5	720		56.5	1321		56.5	1451
	57.5	11249		57.5	11156		57.5	19950		57.5	16694		57.5	14388		57.5	15366			57.5	1672		57.5	1365		57.5	3063		57.5	5600		57.5	3744		57.5	3361			57.5	981		57.5	680		57.5	1181		57.5	1490
	58.5	10463		58.5	10518		58.5	18694		58.5	15983		58.5	13939		58.5	14533			58.5	1674		58.5	1272		58.5	2811		58.5	5585		58.5	3473		58.5	3272			58.5	946		58.5	615		58.5	1093		58.5	1351
	59.5	10029		59.5	10077		59.5	17768		59.5	15406		59.5	13334		59.5	13949			59.5	1544		59.5	1259		59.5	2512		59.5	5513		59.5	3462		59.5	3252			59.5	899		59.5	640		59.5	1048		59.5	1369
	60.5	9146		60.5	9416		60.5	16570		60.5	14817		60.5	13050		60.5	13209			60.5	1570		60.5	1202		60.5	2357		60.5	5496		60.5	3366		60.5	3197			60.5	886		60.5	572		60.5	986		60.5	1264
	61.5	8594		61.5	8898		61.5	15480		61.5	14252		61.5	12861		61.5	12663			61.5	1510		61.5	1179		61.5	2316		61.5	5368		61.5	3307		61.5	3067			61.5	898		61.5	526		61.5	960		61.5	1249
	62.5	8552		62.5	8395		62.5	14586		62.5	13531		62.5	12369		62.5	12298			62.5	1522		62.5	1168		62.5	2053		62.5	5348		62.5	3227		62.5	3046			62.5	859		62.5	564		62.5	900		62.5	1264
	63.5	8026		63.5	8016		63.5	13660		63.5	13056		63.5	12050		63.5	11579			63.5	1527		63.5	1122		63.5	1855		63.5	5052		63.5	3188		63.5	3199			63.5	843		63.5	533		63.5	838		63.5	1330
	64.5	7662		64.5	7698		64.5	12934		64.5	12529		64.5	11739		64.5	11263			64.5	1624		64.5	1062		64.5	1766		64.5	5036		64.5	3087		64.5	3194			64.5	781		64.5	494		64.5	799		64.5	1178
	65.5	7176		65.5	7132		65.5	11983		65.5	12064		65.5	11527		65.5	10622			65.5	1602		65.5	1000		65.5	1651		65.5	4934		65.5	2988		65.5	3286			65.5	742		65.5	470		65.5	817		65.5	1299
	66.5	6972		66.5	6866		66.5	11287		66.5	11933		66.5	11207		66.5	10389			66.5	1620		66.5	1049		66.5	1492		66.5	4984		66.5	2949		66.5	3035			66.5	709		66.5	516		66.5	776		66.5	1198
	67.5	6577		67.5	6427		67.5	10600		67.5	11683		67.5	10896		67.5	9915			67.5	1491		67.5	985		67.5	1416		67.5	4880		67.5	2885		67.5	2997			67.5	730		67.5	463		67.5	641		67.5	1238
	68.5	6363		68.5	6237		68.5	10002		68.5	11242		68.5	10629		68.5	9680			68.5	1536		68.5	1004		68.5	1250		68.5	4810		68.5	2860		68.5	3019			68.5	677		68.5	490		68.5	644		68.5	1233
	69.5	6099		69.5	6079		69.5	9627		69.5	11065		69.5	10502		69.5	9376			69.5	1564		69.5	962		69.5	1125		69.5	4732		69.5	2823		69.5	2992			69.5	701		69.5	475		69.5	611		69.5	1185
	70.5	6022		70.5	5692		70.5	9151		70.5	10839		70.5	10113		70.5	8892			70.5	1504		70.5	999		70.5	1036		70.5	4659		70.5	2735		70.5	2953			70.5	676		70.5	431		70.5	670		70.5	1158
	71.5	5842		71.5	5521		71.5	8642		71.5	10656		71.5	10037		71.5	8769			71.5	1574		71.5	990		71.5	1029		71.5	4721		71.5	2687		71.5	2918			71.5	696		71.5	473		71.5	576		71.5	1201
	72.5	5569		72.5	5259		72.5	8325		72.5	10659		72.5	9809		72.5	8432			72.5	1572		72.5	965		72.5	953		72.5	4670		72.5	2699		72.5	3161			72.5	688		72.5	478		72.5	604		72.5	1199
	73.5	5320		73.5	5095		73.5	8032		73.5	10334		73.5	9718		73.5	8255			73.5	1564		73.5	923		73.5	935		73.5	4443		73.5	2776		73.5	3309			73.5	665		73.5	461		73.5	579		73.5	1174
	74.5	5383		74.5	4918		74.5	7658		74.5	9940		74.5	9604		74.5	7908			74.5	1602		74.5	941		74.5	752		74.5	4526		74.5	2880		74.5	3034			74.5	695		74.5	456		74.5	522		74.5	1184
	75.5	5128		75.5	4828		75.5	7326		75.5	9921		75.5	9457		75.5	7782			75.5	1574		75.5	994		75.5	829		75.5	4658		75.5	2867		75.5	3075			75.5	682		75.5	461		75.5	496		75.5	1135
	76.5	4924		76.5	4787		76.5	7245		76.5	9681		76.5	9216		76.5	7458			76.5	1476		76.5	950		76.5	799		76.5	4868		76.5	2758		76.5	3068			76.5	630		76.5	496		76.5	492		76.5	1191
	77.5	4877		77.5	4661		77.5	7018		77.5	9742		77.5	9154		77.5	7263			77.5	1551		77.5	924		77.5	799		77.5	4819		77.5	2820		77.5	2971			77.5	622		77.5	509		77.5	494		77.5	1161
	78.5	4940		78.5	4535		78.5	6616		78.5	9674		78.5	8954		78.5	6956			78.5	1654		78.5	963		78.5	694		78.5	4846		78.5	2852		78.5	2905			78.5	606		78.5	457		78.5	481		78.5	1185
	79.5	4932		79.5	4559		79.5	6446		79.5	9466		79.5	8833		79.5	7006			79.5	1650		79.5	1023		79.5	732		79.5	4702		79.5	2747		79.5	3193			79.5	614		79.5	478		79.5	476		79.5	1298
	80.5	4807		80.5	4395		80.5	6187		80.5	9695		80.5	8761		80.5	6786			80.5	1701		80.5	1076		80.5	675		80.5	4607		80.5	2680		80.5	3021			80.5	637		80.5	496		80.5	483		80.5	1273
	81.5	4790		81.5	4425		81.5	5997		81.5	9471		81.5	8578		81.5	6751			81.5	1690		81.5	1070		81.5	605		81.5	4735		81.5	2647		81.5	3005			81.5	674		81.5	496		81.5	505		81.5	1295
	82.5	4661		82.5	4370		82.5	5855		82.5	9398		82.5	8445		82.5	6851			82.5	1884		82.5	1140		82.5	648		82.5	4721		82.5	2658		82.5	3040			82.5	647		82.5	474		82.5	497		82.5	1251
	83.5	4705		83.5	4351		83.5	5665		83.5	9380		83.5	8236		83.5	6759			83.5	1833		83.5	1141		83.5	577		83.5	4751		83.5	2643		83.5	2966			83.5	645		83.5	536		83.5	478		83.5	1195
	84.5	4895		84.5	4336		84.5	5604		84.5	9247		84.5	8323		84.5	6434			84.5	1821		84.5	1178		84.5	533		84.5	4658		84.5	2805		84.5	3052			84.5	625		84.5	536		84.5	501		84.5	1247
	85.5	4776		85.5	4320		85.5	5560		85.5	9220		85.5	8285		85.5	6498			85.5	1837		85.5	1211		85.5	530		85.5	4791		85.5	2837		85.5	3109			85.5	642		85.5	544		85.5	506		85.5	1277
	86.5	4745		86.5	4298		86.5	5442		86.5	9156		86.5	8089		86.5	6325			86.5	1931		86.5	1326		86.5	528		86.5	4749		86.5	2737		86.5	3253			86.5	639		86.5	603		86.5	516		86.5	1231
	87.5	4690		87.5	4433		87.5	5342		87.5	9186		87.5	7998		87.5	6178			87.5	1968		87.5	1254		87.5	527		87.5	4898		87.5	2639		87.5	3255			87.5	672		87.5	577		87.5	520		87.5	1265
	88.5	4760		88.5	4454		88.5	5393		88.5	9272		88.5	8164		88.5	6288			88.5	2016		88.5	1337		88.5	504		88.5	4842		88.5	2739		88.5	3331			88.5	713		88.5	658		88.5	465		88.5	1317
	89.5	4760		89.5	4397		89.5	5035		89.5	9254		89.5	8011		89.5	6215			89.5	2080		89.5	1332		89.5	449		89.5	4885		89.5	2893		89.5	3444			89.5	713		89.5	660		89.5	523		89.5	1316
