# Supplementary material for: Schwann cell plasticity regulates neuroblastic tumor cell differentiation via epidermal growth factor-like protein 8
Source: Nat Commun. 2021 Mar 12;12:1624. doi: 10.1038/s41467-021-21859-0 (PMC7954855; doi:10.1038/s41467-021-21859-0)
Supplement: Supplementary file 10 — Source Data [file 41467_2021_21859_MOESM10_ESM.zip › Raw_data/Figure_4_raw.xlsx]

## Sheet: STA-NB-6
STA-NB-6
d8	relative differentiation GD2+NF200 MFI
Experiment	1	2	3	4	5	6	7	mean	SD	t-test
CTRL	1	1	1	1	1	1	1	1	0
Co-Cu	1.80144	1.65407	2.90105	1.19688	1.31759	1.06782	1.52269	1.63736	0.613448	0.0333404
TW CTRL				1	1	1	1	1	0
TW				1.22921	1.13232	1.13169	1.41398	1.2268	0.132936	0.042085
d16	relative differentiation GD2+NF200 MFI
Experiment	1	2	3	4	5	6	7	mean	SD	t-test
CTRL	1	1	1	1	1			1	0
Co-Cu	1.8835	1.72867	1.46748	1.55556	1.75509			1.67806	0.165871	0.000794953
TW CTRL	1	1	1	1	1			1	0
TW	2.0612	3.18701	1.38045	1.87236	2.50668			2.20154	0.6831	0.0170579

## Sheet: SH-SY5Y
SH-SY5Y
d8	relative differentiation GD2+NF200 MFI
Experiment	1	2	3	4	mean	SD	t-test
CTRL	1	1	1	1	1	0
Co-Cu	1.01376	1.05273	1.00578	2.40647	1.36969	0.691494	0.363352
TW CTRL	1	1	1	1	1	0
TW	1.032	0.918624	0.973309	1.11971	1.01091	0.0860467	0.816219
d16	relative differentiation GD2+NF200 MFI
Experiment	1	2	3	4	mean	SD	t-test
CTRL	1	1	1	1	1	0
Co-Cu	1.47775	1.49821	1.47967	2.36468	1.70508	0.439833	0.0491016
TW CTRL	1	1	1	1	1	0
TW	1.24856	1.41932	1.06013	1.36521	1.27331	0.15898	0.0412887

## Sheet: CLB-Ma
CLB-Ma
d8	relative differentiation GD2+NF200 MFI
Experiment	1	2	3	4	5	mean	SD	t-test
CTRL	1	1	1	1	1	1	0
Co-Cu	1.19885	1.92037	1.9228	1.22422	1.20172	1.49359	0.39083	0.0476344
TW CTRL	1	1	1	1	1	1	0
TW	1.47837	1.67119	0.892017	0.889181	0.97741	1.18163	0.367024	0.330543
d16	relative differentiation GD2+NF200 MFI
Experiment	1	2	3	4	5	mean	SD	t-test
CTRL	1	1	1	1	1	1	0
Co-Cu	1.06615	1.09713	2.21765	1.15036	1.52419	1.4111	0.487048	0.132151
TW CTRL	1	1	1	1	1	1	0
TW	1.61029	1.41156	1.29324	1.9694	1.18381	1.49366	0.309372	0.0234164

## Sheet: IMR5
IMR5
d8	relative differentiation GD2+NF200 MFI
Experiment	1	2	3	mean	SD	t-test
CTRL	1	1	1	1	0
Co-Cu	0.908587	0.601845	0.332076	0.614169	0.288453	0.146458
TW CTRL	1	1	1	1	0
TW	0.879666	1.36529	2.04983	1.4316	0.587891	0.33139
d16	relative differentiation GD2+NF200 MFI
Experiment	1	2	3	mean	SD	t-test
CTRL	1	1	1	1	0
Co-Cu	1.42247	0.615101	0.695473	0.911016	0.444754	0.761999
TW CTRL	1	1	1	1	0
TW	1.94234	2.19475	1.49534	1.87748	0.354185	0.0502502

## Sheet: STA-NB-10
STA-NB-10
d8	relative differentiation GD2+NF200 MFI
Experiment	1	2	3	4	mean	SD	t-test
CTRL	1	1	1	1	1	0
Co-Cu	1.76371	0.667994	0.872533	1.15079	1.11375	0.476339	0.665562
TW CTRL		1	1	1	1	0
TW		0.419527	0.951377	1.64654	1.00581	0.615314	0.988428
d16	relative differentiation GD2+NF200 MFI
Experiment	1	2	3	4	mean	SD	t-test
CTRL	1	1	1	1	1	0
Co-Cu	0.609071	1.22659	0.659149	1.22759	0.9306	0.342967	0.712822
TW CTRL		1	1	1	1	0
TW		1.07602	1.04946	1.35292	1.15947	0.168061	0.242005
