# Supplementary material for: Schwann cell plasticity regulates neuroblastic tumor cell differentiation via epidermal growth factor-like protein 8
Source: Nat Commun. 2021 Mar 12;12:1624. doi: 10.1038/s41467-021-21859-0 (PMC7954855; doi:10.1038/s41467-021-21859-0)
Supplement: Supplementary file 10 — Source Data [file 41467_2021_21859_MOESM10_ESM.zip › Raw_data/Figure_5_raw.xlsx]

## Sheet: STA-NB-6
STA-NB-6
d8	proliferation GD2+EdU+ [%]
Experiment	1	2	3	4	mean	SD	t-test
CTRL	51	46.5	54.3	52.7	51.125	3.36489
Co-Cu	33.1	24.9	18.4	21.1	24.375	6.39863	0.00785558
TW CTRL	46.9	41.5	55.2	55.2	49.7	6.7226
TW	39.7	34.3	44.7	42.5	40.3	4.49296	0.00604205
d16	proliferation GD2+EdU+ [%]
Experiment	1	2	3	4	mean	SD	t-test
CTRL	36.1	40.1	51.9	51.9	45	8.13306
Co-Cu	5.2	3.8	2.1	1.8	3.225	1.58403	0.00328506
TW CTRL	32.6	40.9	55	55	45.875	11.0681
TW	16.1	4.3	5.5	9.9	8.95	5.3401	0.0149999

## Sheet: SH-SY5Y
SH-SY5Y
d8	proliferation GD2+EdU+ [%]
Experiment	1	2	3	4	mean	SD	t-test
CTRL	62.7	65.4	60.5	65.1	63.425	2.29401
Co-Cu	64.2	37.4	36.3	59	49.225	14.4532	0.138794
TW CTRL	60.2	60.9	61.6	65.1	61.95	2.17639
TW	64.8	47	56.7	64.1	58.15	8.28754	0.40072
d16	proliferation GD2+EdU+ [%]
Experiment	1	2	3	4	mean	SD	t-test
CTRL	61.7	51.4	54	72.9	60	9.64814
Co-Cu	10.8	8.4	3.1	14.6	9.225	4.81551	0.000506687
TW CTRL	59.9	51.8	46.5	73.9	58.025	11.9319
TW	56.2	29.7	35	59.5	45.1	14.9414	0.0424838

## Sheet: CLB-Ma
CLB-Ma
d8	proliferation GD2+EdU+ [%]
Experiment	1	2	3	4	5	mean	SD	t-test
CTRL	76.7	73.5	70.3	68.5	57.3	69.26	7.38295
Co-Cu	67.7	57.3	56.3	63.3	55.4	60	5.29906	0.025279
TW CTRL	75	63.5	71.9	71.1	59.9	68.28	6.31047
TW	57.2	62.4	64.3	63.9	50	59.56	6.04839	0.0318753
d16	proliferation GD2+EdU+ [%]
Experiment	1	2	3	4	5	mean	SD	t-test
CTRL	68.6	68.7	59.7	71.6	74	68.52	5.41636
Co-Cu	19.2	51.9	47.2	45.1	21.3	36.94	15.4513	0.0188917
TW CTRL	55.3	66.9	50.8	70.6	62.1	61.14	8.13345
TW	50.3	60.1	49.3	62.5	61.5	56.74	6.40219	0.039445

## Sheet: IMR5
IMR5
d8	proliferation GD2+EdU+ [%]
Experiment	1	2	3	4	mean	SD	t-test
CTRL	78.8	86.7	86.6	71.8	80.975	7.14907
Co-Cu	68.2	65.5	69.6	71.4	68.675	2.48914	0.072689
TW CTRL	80.7	87.3	89.9	79.6	84.375	5.0129
TW	69.7	77.9	83.2	78.7	77.375	5.62339	0.0510556
d16	proliferation GD2+EdU+ [%]
Experiment	1	2	3	4	mean	SD	t-test
CTRL	87.4	81.1	81.6	88.2	84.575	3.74377
Co-Cu	27.8	37.2	21.7	25.7	28.1	6.57318	0.000915885
TW CTRL	81.5	74.6	60.9	77.1	73.525	8.88683
TW	68.6	72.1	48.2	65.1	63.5	10.5928	0.0282868

## Sheet: STA-NB-10
STA-NB-10
d8	proliferation GD2+EdU+ [%]
Experiment	1	2	3	4	mean	SD	t-test
CTRL	52.9	77.5	75.8	68.1	68.575	11.2218
Co-Cu	27.9	62.2	68.2	53.9	53.05	17.7622	0.0227396
TW CTRL		71	76.5	69.6	72.3667	3.64737
TW		69.9	71.2	68.4	69.8333	1.40119	0.208591
d16	proliferation GD2+EdU+ [%]
Experiment	1	2	3	4	mean	SD	t-test
CTRL	72.4	75.2	70.3	57.4	68.825	7.87671
Co-Cu	27.9	32.8	63.1	28.6	38.1	16.8065	0.0372487
TW CTRL		63.7	70.1	43	58.9333	14.1649
TW		50.9	47.8	52.9	50.5333	2.5697	0.471945
