# Supplementary material for: Schwann cell plasticity regulates neuroblastic tumor cell differentiation via epidermal growth factor-like protein 8
Source: Nat Commun. 2021 Mar 12;12:1624. doi: 10.1038/s41467-021-21859-0 (PMC7954855; doi:10.1038/s41467-021-21859-0)
Supplement: Supplementary file 10 — Source Data [file 41467_2021_21859_MOESM10_ESM.zip › Raw_data/Figure_6g_raw.xlsx]

## Sheet: Tabelle1
Quantification of nuerite length
Image	Cluster	Type	Count	SUM Len (pix)	Mean Len (pix)	SD Len (pix)	min Len (pix)	Max Len (pix)	Mean Val (a.u.)	SD Val (a.u.)	Min Val (a.u)	Max Val (a.u)
EXP1
NB6_CTRL_2	All	All	104	7007832	67.383	54.561	1414	325771	133435	24853	73	253
NB6_CTRL	All	All	143	9641035	67.42	47.728	1414	315589	145741	27244	66	254
NB6_EGFL8_100_2	All	All	78	7610888	97.575	68.503	22234	365649	133758	25603	62	243
NB6_EGFL8_100_4	All	All	72	5706342	79.255	51.503	16357	274121	129227	22094	72	252
NB6_NGF_2	All	All	98	12528301	127.84	102.034	23452	596088	137828	21436	76	252
NB6_NGF	All	All	145	12962.55	89.397	56.397	19527	266896	155745	26727	72	254
NB6 CTRL					67.4015	1
NB6 +EGFL8					88.415	1.31177
NB6 +NGF					108.619	1.61151
EXP2
NB-6_fact_exp3_d17_231216_CTRL_10004_	All	All	111	5165082	46.532	23.086	10526	121284	178597	21446	90	251
NB-6_fact_exp3_d17_231216_CTRL_10002	All	All	111	5630495	50.725	33.356	11502	265253	171201	17609	105	250
NB-6_fact_exp3_d17_231216_EGFL8100_10001	All	All	95	6314433	66.468	53.234	23134	464594	166731	20142	79	254
NB-6_fact_exp3_d17_231216_EGFL8100_10002	All	All	89	5778.25	64.924	39.25	19131	194878	161371	23019	65	254
NB-6_fact_exp3_d17_231216_NGF_10004	All	All	120	7971.18	66.426	60.534	16333	451278	161012	17983	92	253
NB-6_fact_exp3_d17_231216_NGF_10006	All	All	111	8791645	79.204	53.587	18788	262504	170335	16192	100	250
NB6 CTRL					48.6285	1
NB6 +EGFL8					65.696	1.35098
NB6 +NGF					72.815	1.49737
EXP3
NB-6_fact_exp5_d17_090117_CTRL_10001	All	All	60	3870033	54.501	32.839	27592	187.24	162928	20986	102	254
NB-6_fact_exp5_d17_090117_CTRL_10002	All	All	103	5439505	52.811	33.95	13474	223687	162157	20403	103	254
NB-6_fact_exp5_d17_090117_EGFL8_10001	All	All	79	5193.39	65.739	48.779	18474	329459	157043	20065	102	252
NB-6_fact_exp5_d17_090117_EGFL825_10002	All	All	88	7156693	81.326	54.817	25718	367.51	165149	17765	119	252
NB-6_fact_exp5_d17_090117_NGF_10002	All	All	82	6876433	83.859	42.61	33746	205284	160083	23263	103	253
NB-6_fact_exp5_d17_090117_NGF_10001	All	All	98	8073615	82.384	45.432	5	277328	151993	18389	98	254
NB6 CTRL					53.656	1
NB6 +EGFL8					73.5325	1.37044
NB6 +NGF					83.1215	1.54916
					EXP1	EXP2	EXP3	Dunnett's multiple comparisons test					Dunnett's multiple comparisons test
				CTRL NB6	67.4015	48.6285	53.656			1	1	1
				NB6 + EGFL8	88.415	65.696	73.5325	0.0057	**	1.31177	1.35098	1.37044	0.0039	**
				NB6 + NGF	108.619	72.815	83.1215	0.0407	*	1.61151	1.49737	1.54916	0.0055	**
