# Supplementary material for: Schwann cell plasticity regulates neuroblastic tumor cell differentiation via epidermal growth factor-like protein 8
Source: Nat Commun. 2021 Mar 12;12:1624. doi: 10.1038/s41467-021-21859-0 (PMC7954855; doi:10.1038/s41467-021-21859-0)
Supplement: Supplementary file 10 — Source Data [file 41467_2021_21859_MOESM10_ESM.zip › Raw_data/Figure_6_raw.xlsx]

## Sheet: Fig 6b
STA-NB-10 day 16
	relative proliferation GD2+EdU+
Experiment	1	2	3	4	mean	SD	t-test
CTRL	1	1	1	1	1	0
20 ng/mL NGF	0.95	0.54	0.62	0.93	0.76	0.210555	0.106966
100 ng/mL EGFL8	0.66	0.68	0.91	0.87	0.78	0.128323	0.0415726
40 ng/mL BDNF	1.02	1.41	0.93	0.89	1.0625	0.23796	0.635727
10 ng/mL CNTF	0.92	1.17	0.74	0.78	0.9025	0.194315	0.389547
50 ng/mL PTN	0.79	0.93	0.85	0.91	0.87	0.0632456	0.0260665
30 ng/mL GDNF	0.88	1.2	0.91	0.86	0.9625	0.159661	0.670573
10 ng/mL FGF7	0.6	0.99	0.83	0.89	0.8275	0.165404	0.128289
100 ng/mL IBP6	1.08	1.71	0.98	0.84	1.1525	0.38448	0.485565
	relative differentiation GD2+NF200 MFI
Experiment	1	2	3	4	mean	SD	t-test
CTRL	1	1	1	1	1	0
20 ng/mL NGF	1.13	0.95	1.18	0.91	1.0425	0.132508	0.566861
100 ng/mL EGFL8	0.98	0.99	0.91	0.95	0.9575	0.0359398	0.0989446
40 ng/mL BDNF	0.99	1.02	0.93	0.94	0.97	0.0424264	0.252215
10 ng/mL CNTF	1.01	0.8	1.12	0.99	0.98	0.132916	0.783111
50 ng/mL PTN	0.83	0.93	1.03	0.89	0.92	0.0840635	0.153129
30 ng/mL GDNF	0.95	0.85	1.08	0.89	0.9425	0.100457	0.335361
10 ng/mL FGF7	1.28	0.87	1.04	0.77	0.99	0.223159	0.934236
100 ng/mL IBP6	0.83	1.18	1.03	0.93	0.9925	0.149304	0.926312

## Sheet: Fig 6c
STA-NB-6 day 16
	relative proliferation GD2+EdU+
Experiment	1	2	3	4	5	6	7	mean	SD	t-test
CTRL	1	1	1	1	1	1	1	1	0
20 ng/mL NGF	0.16	0.6	0.34	0.34	0.56	1	0.91	0.558571	0.309431	0.0092411
100 ng/mL EGFL8			0.33		0.73	0.34	0.76	0.54	0.237065	0.0303075
40 ng/mL BDNF	0.7	1.23	0.71	0.69	0.22	1.11	1.03	0.812857	0.341405	0.197167
10 ng/mL CNTF	0.71	0.39	0.88	0.76	0.47	0.19	0.89	0.612857	0.267128	0.00861453
50 ng/mL PTN	0.71	0.32	0.4	0.97	1	0.27	0.95	0.66	0.324962	0.0325001
30 ng/mL GDNF	0.34	1.11	0.92	0.68	0.63	0.67	0.93	0.754286	0.25317	0.0424587
10 ng/mL FGF7	0.76	0.77	1.17	1.01	1.21	1.06	0.98	0.994286	0.176716	0.934605
100 ng/mL IBP6	0.81	0.58	1.13	0.45	0.98	0.69	1	0.805714	0.246364	0.0819974
	relative differentiation GD2+NF200 MFI
Experiment	1	2	3	4	5	6	7	8	mean	SD	t-test
CTRL	1	1	1	1	1	1	1	1	1	0
20 ng/mL NGF	1.52	1.11	1.92	2.69	1.42	1.41	1.21	1.13	1.55125	0.529081	0.0215001
100 ng/mL EGFL8			1.99		1.87	1.28	1.17	1.18	1.498	0.398961	0.049254
40 ng/mL BDNF	1.07	1.08	1.83	1.75	0.93	1.19	1.23	1.13	1.27625	0.330149	0.0498498
10 ng/mL CNTF	1.26	1.4	1.05	1.18	1.09	1.68	1.04	1.27	1.24625	0.214605	0.0141451
50 ng/mL PTN	1.4	1.51	1.35	1.37	1.41	1.01	0.92	0.95	1.24	0.237787	0.0245213
30 ng/mL GDNF	1.25	0.93	1.03	1.42	1.47	1.05	1.03	0.95	1.14125	0.211081	0.100275
10 ng/mL FGF7	1.23	1.22	1.01	0.92	1.18	1.1	1.2	1.13	1.12375	0.109927	0.0154026
100 ng/mL IBP6	0.92	0.97	0.99	1.64	1.24	1.07	1	1.04	1.10875	0.234973	0.23185

## Sheet: Fig 6d
STA-NB-6 day 16
	relative proliferation GD2+EdU+
Experiment	1	2	3	4	mean	SD	t-test
CTRL	1	1	1	1	1	0
25 ng/mL EGFL8	1.21	0.87	0.93		1.00333	0.181475	0.97751
50 ng/mL EGFL8	0.53	0.9	0.88		0.77	0.208087	0.19566
100 ng/mL EGFL8	0.73	0.34	0.76	0.33	0.54	0.237065	0.0303075
	relative differentiation GD2+NF200 MFI
Experiment	1	2	3	4	5	mean	SD	t-test
CTRL	1	1	1	1	1	1	0
25 ng/mL EGFL8	1.55	1.23	1.12	1.12		1.255	0.203388	0.0871273
50 ng/mL EGFL8		1.12	1.1	1.29		1.17	0.104403	0.106088
100 ng/mL EGFL8	1.87	1.28	1.17	1.18	1.99	1.498	0.398961	0.049254

## Sheet: Fig 6e
CLB-Ma day 16
	relative proliferation GD2+EdU+
Experiment	1	2	3	4	5	mean	SD	t-test
CTRL	1	1	1	1	1	1	0
100 ng/mL EGFL8	1.05	1.03	0.97	1.09	1.06	1.04	0.0447214	0.116117
	relative differentiation GD2+NF200 MFI
Experiment	1	2	3	4	5	mean	SD	t-test
CTRL	1	1	1	1	1	1	0
100 ng/mL EGFL8	1.13	1.17	1.37	1.03	1.11	1.162	0.126965	0.0462505
SH-SY5Y day 16
	relative proliferation GD2+EdU+
Experiment	1	2	3	4	5	mean	SD	t-test
CTRL	1	1	1	1		1	0
100 ng/mL EGFL8	0.62	0.88	0.83	0.88		0.8025	0.123929	0.0498135
	relative differentiation GD2+NF200 MFI
Experiment	1	2	3	4	5	mean	SD	t-test
CTRL	1	1	1	1		1	0
100 ng/mL EGFL8	1.87	1.28	1.45	1.24		1.46	0.288097	0.049583
