# Supplementary material for: Schwann cell plasticity regulates neuroblastic tumor cell differentiation via epidermal growth factor-like protein 8
Source: Nat Commun. 2021 Mar 12;12:1624. doi: 10.1038/s41467-021-21859-0 (PMC7954855; doi:10.1038/s41467-021-21859-0)
Supplement: Supplementary file 10 — Source Data [file 41467_2021_21859_MOESM10_ESM.zip › Raw_data/Figure_7a_raw.xlsx]

## Sheet: Sheet1
Proteomics EGFL8 [relative protein abundance]
	SC			SC-IN			SC-GN			NB-TU			NB-CL
technical replicate	1	2	mean	1	2	mean	1	2	mean	1	2	mean	1	2	mean
biological replicate 1	27.0606	27.3162	27.1884	26.6053	26.6359	26.6206	27.1961	27.2011	27.1986	25.3042	24.9125	25.1084	21.9101	20.1249	21.0175
biological replicate 2	27.223	27.0875	27.1552	28.4812	28.2844	28.3828	27.2768	27.6123	27.4445	21.0872	19.5978	20.3425	20.9167	20.131	20.5238
biological replicate 3	27.3595	27.6611	27.5103	30.0124	26.5705	28.2914	26.0833	26.2232	26.1532	19.7715	19.4099	19.5907	20.2781	20.2291	20.2536
biological replicate 4	27.4693	26.2595	26.8644	26.036	26.2036	26.1198	27.1191	27.3444	27.2317
biological replicate 5				26.2866	27.248	26.7673	26.8507	26.9066	26.8787
biological replicate 6				30.5939	30.2587	30.4263	26.7154	26.9205	26.8179
mean			27.1796			27.768			26.9541			21.6805			20.5983
SD			0.264187			1.59706			0.456728			2.9923			0.387356
One-way ANOVA and Tukey's multiple comparisons test
Table Analyzed	Data 20
ANOVA summary
F	22.45
P value	<0,0001
P value summary	****
Significant diff. among means (P < 0.05)?	Yes
R squared	0.8408
Number of families	1
Number of comparisons per family	10
Alpha	0.05
Tukey's multiple comparisons test
	Mean Diff,	95,00% CI of diff,	Significant?	Summary	Adjusted P Value
SC vs. SC-IN	-0.5883	-3,293 to 2,117	No	ns	0.962
SC vs. SC-GN	0.2267	-2,478 to 2,932	No	ns	0.999
SC vs. NB-TU	5.5	2,299 to 8,701	Yes	***	0.0006
SC vs. NB-CL	6.583	3,383 to 9,784	Yes	****	<0,0001
SC-IN vs. SC-GN	0.815	-1,604 to 3,234	No	ns	0.8405
SC-IN vs. NB-TU	6.088	3,125 to 9,052	Yes	****	<0,0001
SC-IN vs. NB-CL	7.172	4,208 to 10,13	Yes	****	<0,0001
SC-GN vs. NB-TU	5.273	2,310 to 8,237	Yes	***	0.0004
SC-GN vs. NB-CL	6.357	3,393 to 9,320	Yes	****	<0,0001
NB-TU vs. NB-CL	1.083	-2,338 to 4,505	No	ns	0.8677
