# Supplementary material for: Schwann cell plasticity regulates neuroblastic tumor cell differentiation via epidermal growth factor-like protein 8
Source: Nat Commun. 2021 Mar 12;12:1624. doi: 10.1038/s41467-021-21859-0 (PMC7954855; doi:10.1038/s41467-021-21859-0)
Supplement: Supplementary file 10 — Source Data [file 41467_2021_21859_MOESM10_ESM.zip › Raw_data/RNA_seq_cpm_stats_raw.xlsx]

## Sheet: matAnn.STM_Nerves.dgefilt1.fc_e
ENSG	symbol	EG	syms	logFC_SC_vs_NBCL	logFC_GN_vs_NBCL	logFC_IN_vs_NBTU	logFC_GN_vs_NBTU	adjP_SC_vs_NBCL	adjP_GN_vs_NBCL	adjP_IN_vs_NBTU	adjP_GN_vs_NBTU	cpm_GN	cpm_IN	cpm_NBCL	cpm_NBTU	cpm_SC	cpm_P9S	cpm_P12S	cpm_P19S	cpm_SCCTSM	cpm_SCCTAM	cpm_P9d8	cpm_P13d8	cpm_P11d8	cpm_G4S	cpm_G5S	cpm_G6S	cpm_G1S	cpm_G2S	cpm_G3S	cpm_TWNB6NCT	cpm_NB6CTN	cpm_NB6	cpm_NB7	cpm_NB15	cpm_T02d	cpm_T05d	cpm_T06d	cpm_T44d	cpm_T47d	cpm_T48d	cpm_T49d	cpm_T50d	cpm_T52d	cpm_T53d	cpm_T54d	cpm_T55d	cpm_T57d	cpm_T62d
ENSG00000180096	SEPT1	1731	SEPT1	-1.33	1.29	-0.7	0.26	0.3417	0.2275	0.5909	0.7593	1.43	0.47	0.14	1.17	-1.19	-0.63	-2.02	-0.94	-0.15	-1.63	0.46	0.8	0.24	2	1.32	1.64	1.82	0.79	1.15	-0.9	0.75	-0.21	1.95	-0.85	2.72	0.51	2.3	0.57	2.29	0.49	-4.1	2.8	1.51	0.96	1.21	1.81	1.96	1.9
ENSG00000168385	SEPT2	4735	SEPT2	0.71	0.18	0.95	0.32	0	0.2339	0	0.0065	8.72	9.34	8.54	8.4	9.25	9.28	9.15	9.23	9.26	9.35	9.37	9.23	9.43	8.77	8.58	8.87	8.51	8.76	8.82	8.79	8.59	8.49	8.56	8.27	8.49	8.69	8.44	8.36	8.42	8.23	8.6	8.18	8.31	8.14	8.54	8.42	8.31	8.15
ENSG00000100167	SEPT3	55964	SEPT3	-2.16	-0.92	-2.34	-2.27	0.0052	0.1544	0.0016	0	5.77	5.7	6.69	8.04	4.52	6.47	4.43	5.41	4.55	1.63	6.12	4.74	6.19	6.09	6.8	6.12	7.07	3.56	5.06	6.16	6.25	6.54	8.35	6.05	6.93	8.56	8.24	7.7	8.02	8.33	9.11	7.91	7.68	8.2	8.12	7.99	8	8
ENSG00000108387	SEPT4	5414	SEPT4	-0.93	4.51	-1.54	1	0.5425	0	0.0664	0.0098	5.82	3.28	1.31	4.82	0.38	3.34	1.21	2.28	-2.41	-2.39	3.76	2.27	3.73	5.79	6.06	6.04	5.85	5.45	5.75	0.23	0.62	1.52	1.98	2.11	3.9	4.91	5.22	4.07	4.25	4.27	4.77	6.37	4.31	3.6	4.05	6.22	4.77	5.11
ENSG00000184702	SEPT5	5413	SEPT5	-2.81	-0.41	-4.37	-1.63	0	0.3336	0	0	6.42	3.68	6.83	8.05	4.02	4.63	3.64	3.44	4.05	4.55	3.94	4.18	3.04	6.17	7.12	6.54	7.25	5.55	5.95	6.61	6.81	7.45	7.59	5.68	7.12	8.4	8.94	7.39	7.66	8.11	7.93	7.94	8.56	8.08	7.89	7.94	8.79	8.13
ENSG00000125354	SEPT6	23157	SEPT6	-4.08	-2.33	-4.38	-2.4	0	0	0	0	5.44	3.46	7.77	7.84	3.69	3.47	3.31	4.22	3.56	3.93	4.58	3.95	2.07	5.96	5.87	4.81	6.13	4.79	5.08	7.52	7.62	7.83	7.55	8.33	7.34	7.47	8.19	8.41	8.26	7.25	8.34	7.38	8.17	7.36	9	7.54	7.83	7.2
ENSG00000122545	SEPT7	989	SEPT7	0.04	-0.01	0.45	0.32	0.9103	0.9662	0.1045	0.1117	7.4	7.52	7.41	7.08	7.45	7.52	7.6	7.38	7.33	7.4	7.57	7.33	7.65	7.63	7.51	7.3	7.16	7.23	7.54	7.99	7.71	7.82	6.78	6.79	6.79	7.32	7.22	7.49	6.61	6.57	7.35	7.37	7.18	7.15	7.33	7.41	6.86	6.58
ENSG00000164402	SEPT8	23176	SEPT8	-1.15	-0.11	-0.82	0.02	0	0.6753	0.0032	0.9131	6.45	5.61	6.56	6.43	5.41	5.76	5.38	5.39	4.87	5.64	6	5.45	5.4	6.65	6.65	5.92	6.64	6.57	6.27	6.77	6.69	6.48	6.66	6.2	6.4	6.21	6.74	6.27	6.06	6.53	6.26	6.81	6.15	6.37	6.51	6.74	5.91	6.39
ENSG00000184640	SEPT9	10801	SEPT9	0.35	-0.28	0.45	0.02	0.2263	0.3187	0.1306	0.9224	8.9	9.32	9.18	8.87	9.53	9.25	9.41	9.63	9.59	9.78	8.69	9.39	9.88	8.9	8.73	8.83	8.76	9.4	8.77	9.73	9.65	9.12	8.96	8.45	8.9	8.91	9.1	8.05	8.97	9.2	8.89	8.87	8.34	8.72	8.8	9.52	8.81	9.06
ENSG00000186522	SEPT10	151011	SEPT10	2.69	1.61	3.86	2.65	0	0.0001	0	0	6.19	7.4	4.58	3.54	7.27	7.47	7.28	7.41	7.25	6.93	7.7	7.16	7.35	6.49	6.36	6.19	5.67	5.72	6.7	4.69	4.58	4.06	3.56	6.09	3.99	4.51	3.87	4.35	4.28	3.81	3.49	3.52	3.27	1.94	3.71	3.93	3.48	3.55
ENSG00000138758	SEPT11	55752	SEPT11	-0.45	-1.43	-0.39	-0.96	0.076	0	0.1631	0	6.19	6.76	7.62	7.15	7.16	7.59	6.73	6.97	7.2	7.36	7.11	6.86	6.32	6.46	6.17	6.11	6.27	5.76	6.34	7.75	7.51	7.3	7.33	8.22	7.23	7.32	7.37	7.52	7.06	7.63	7.69	6.8	6.92	7.02	6.78	6.89	6.82	6.88
ENSG00000140623	SEPT12	124404	SEPT12	-0.93	0.18	-2.02	-2.16	0.6378	0.9268	0.2431	0.0784	-3.99	-3.85	-4.17	-1.84	-5.1	-4.1	-4.1	-4.1	-4.1	-4.1	-2.97	-2.92	-4.1	-4.1	-1.01	-4.1	-4.1	-4.1	-2.56	-4.1	-4.1	-2.01	-3.38	-3.27	-1.11	1.66	0.06	-4.1	-4.1	-3.09	-4.1	3.3	0.05	-4.1	-4.1	0.33	-0.95	-2.01
ENSG00000202198	7SK	125050	RN7SK	-0.39	0.57	-0.75	-0.59	0.7008	0.4567	0.3598	0.288	2.37	2.2	1.8	2.96	1.41	1.42	1.57	0.73	1.64	1.86	1.84	2.29	2.47	2.69	0.7	2.95	1.74	3.77	2.43	2.29	2.03	1.42	1.99	1.35	4	3.21	2.45	3.99	3.02	2.96	3	1.7	4.45	2.84	4.49	1.95	3.65	1.06
ENSG00000121410	A1BG	1	A1BG	-0.33	0.19	-1.38	-0.08	0.7162	0.8164	0.1368	0.9038	1.4	0.09	1.21	1.48	0.88	1.01	1.12	1.77	0.8	-0.35	-1.31	1.08	0.62	1.36	1.49	0.64	2	1.26	1.69	1.47	0.79	1.01	2.24	0.55	2.72	1.55	0.57	-1.04	0.71	2	1.53	2.89	0.25	1.34	1.56	1.66	0.87	2.74
ENSG00000268895	A1BG-AS1	503538	A1BG-AS1	0.87	0.3	1.26	1.46	0.2799	0.738	0.1895	0.0328	2.12	1.92	1.82	0.66	2.69	1.34	3.08	2.8	3.19	2.94	1.43	2.83	1.59	1.4	2.3	2.14	1.74	2.92	2.22	1.85	1.75	2.12	1.69	1.79	2	0.95	1.05	0.08	1.49	0.72	-0.06	2.04	-1.48	0.9	-4.1	1.02	1.55	2.46
ENSG00000148584	A1CF	29974	A1CF	-1.52	-1.92	-1.94	-2.07	0.2795	0.1295	0.1709	0.0413	-5.03	-4.9	-3.11	-2.96	-4.63	-4.1	-2.71	-4.1	-4.1	-4.1	-4.1	-4.1	-4.1	-4.1	-4.1	-4.1	-4.1	-4.1	-4.1	-2.6	-2.7	-2.7	-4.1	-0.63	-1.28	1.32	-3.22	-4.1	-4.1	-3.09	-4.1	-2.59	0.71	-4.1	-4.1	-1.29	-1.12	-2.43
ENSG00000175899	A2M	2	A2M	8.35	11.37	1.29	3.55	0.0005	0	0.1095	0	10.37	8.11	-1	6.82	7.35	4.8	9.73	8.67	6.3	7.07	7.58	8.89	7.87	10.82	10.6	9.07	10.32	10.74	10.68	-2.6	-2.31	-1.04	2.32	-0.85	6.03	9.05	6.05	7.53	5.58	6.67	7.1	8.75	6.01	6.11	5.94	7.89	6.29	6.88
ENSG00000245105	A2M-AS1	144571	A2M-AS1	4.38	5.35	-0.05	1.68	0.0014	0.0001	0.9757	0.0293	1.83	0.1	-3.51	0.15	0.87	0.3	1.27	2.23	0.91	-0.47	1.53	0.54	-1.5	-0.38	1.7	1.51	2.89	3.02	2.22	-4.1	-4.1	-3.24	-1.47	-1.41	-0.59	0.44	0.06	1.36	3.01	1.66	1.08	-0.12	-0.97	1.01	-4.1	-0.26	0.04	0.72
ENSG00000166535	A2ML1	144568	A2ML1	-0.6	1.66	0.74	1.17	0.7259	0.1992	0.6235	0.2423	-0.59	-1.02	-2.25	-1.75	-2.85	-3.02	-1.37	-1.09	-3.02	-4.1	-1.08	-1.51	-0.28	-0.06	0.16	0.05	-2.49	0.18	-0.84	-2.6	-2	-0.29	-3.38	-1.41	0.7	1.55	-1.15	-4.1	-4.1	-1.29	-0.97	-2.59	-4.1	-4.1	0.91	0.06	-1.32	-0.08
ENSG00000256069	A2MP1	3	A2MP1	0.34	4.94	-1.43	1.78	0.8534	0.0001	0.3215	0.0288	1.08	-2.13	-3.87	-0.7	-3.52	-4.1	-1.37	-3.18	-4.1	-2.39	-0.88	-2.92	-2.09	1.53	0.52	0.51	2.38	0.02	1.59	-4.1	-4.1	-1.76	-2.54	-3.27	0.1	1.9	-0.08	-1.27	-4.1	0.91	1.66	-4.1	-0.77	-1.86	-0.54	-0.15	0.57	-0.82
ENSG00000184389	A3GALT2	127550	A3GALT2	-0.95	-0.38	-0.91	-0.24	0.5842	0.8189	0.5926	0.8523	-3.18	-3.85	-2.8	-2.94	-3.75	-2.4	-0.92	-4.1	-4.1	-4.1	-2.97	-2.92	-4.1	-0.97	-2.02	-4.1	-3.08	-4.1	-2.15	-2.2	-2.7	-1.76	-2.9	-2.75	-3.2	-1.26	-1.31	-4.1	-4.1	-4.1	-4.1	-0.39	-4.1	-4.1	-4.1	0.24	-4.1	1.15
ENSG00000128274	A4GALT	53947	A4GALT	6.31	8.07	2.24	3.1	0	0	0.0014	0	4.98	4.13	-3.09	1.88	3.22	3.34	4.53	4.7	1.34	1.6	3.81	5.24	3.46	5.45	5.07	4.05	4.29	5.26	5.75	-3.17	-2.31	-2.31	-1.08	-4.1	1.13	3.87	0.79	1.27	1.53	1.91	1.33	3.31	1.16	1.01	2.27	3.17	2.06	1.23
ENSG00000094914	AAAS	8086	AAAS	-0.6	-0.16	-0.67	-0.29	0.0205	0.5221	0.0159	0.1297	6.03	5.65	6.19	6.32	5.59	5.53	5.41	5.45	5.79	5.83	5.65	5.6	5.71	5.55	5.89	6.56	5.87	6.44	5.87	6.35	6.32	6.46	5.9	5.96	6.44	5.88	5.85	6.27	6.36	6.66	6.35	5.87	6.32	7.04	6.5	6.36	6.65	6.09
ENSG00000081760	AACS	65985	AACS	-1	-1.38	-0.31	-0.8	0.0079	0.0003	0.4662	0.0102	5.04	5.52	6.42	5.83	5.42	5.92	4.75	4.89	5.96	5.74	5.13	5.3	6.09	5.01	5.45	5.21	5.67	3.98	4.92	6.8	6.93	6.94	5.87	5.6	6.1	6.15	6.45	5.16	5.76	5.88	5.91	5.65	5.56	5.88	5.58	5.94	5.24	5.84
ENSG00000250420	AACSP1	729522	AACSP1	-4.84	-1.42	-10.75	-6.97	0.092	0.604	0.0006	0.0003	-1.12	-4.9	0.3	5.85	-4.54	-4.1	-4.1	-4.1	-4.1	-1.96	-4.1	-4.1	-4.1	-4.1	1.93	-0.14	2.49	-4.1	-0.84	0.29	0.91	1.2	0.11	-0.73	6.29	5.07	6.17	5.86	5.94	5	1.04	6.13	6.21	6.47	6.62	6.2	7.5	6.79
ENSG00000109576	AADAT	51166	AADAT	-2.01	-1.25	-1.09	-1.21	0.0002	0.0029	0.0316	0.0011	3.73	3.85	4.98	4.94	2.97	3.84	2.64	3.53	1.86	2.99	4.49	3.53	3.55	3.42	3.91	3.58	3.51	4.1	3.85	4.59	4.81	4.87	5.17	5.42	5.13	4.9	4.05	4.52	5.4	5.03	3.64	4.71	4.81	5.08	5.95	4.6	5.07	5.57
ENSG00000158122	AAED1	195827	AAED1	3.09	1.92	2.92	2.38	0	0.0001	0	0	4.13	4.68	2.21	1.75	5.3	5.29	5.36	5.28	5.54	5.04	5.06	4.41	4.56	4.4	4.03	4.24	3.47	4.42	4.26	2.16	1.88	1.2	2.66	3.1	1.06	3.51	1.57	1.4	1.31	0.37	1.66	2.83	-0.6	2.23	2.05	2.38	2.02	1.83
ENSG00000103591	AAGAB	79719	AAGAB	-0.1	-0.37	0.08	0.13	0.8003	0.2496	0.8567	0.6399	5.1	5.04	5.46	4.96	5.36	5.11	5.52	5.21	5.15	5.82	5.23	5.15	4.77	5.15	5.11	5.22	5.29	4.94	4.88	5.66	5.36	5.25	4.84	6.27	5.32	4.26	5.65	4.67	5.46	3.98	5.46	4.89	5.33	4.42	4.92	4.73	4.8	4.75
ENSG00000115977	AAK1	22848	AAK1	-0.46	-0.71	-1.92	-0.32	0.2715	0.0618	0.0023	0.3317	5.09	3.49	5.8	5.41	5.35	5.23	5.42	5.36	5.26	5.46	3.11	4.17	3.26	4.98	5.88	5.47	5.86	3.79	4.64	5	5.19	5.74	6.67	6.34	5.2	5.29	5.67	4.45	5.24	5.77	5.25	5.54	5.25	4.99	5	5.73	5.65	5.74
ENSG00000087884	AAMDC	28971	AAMDC	-0.18	-0.03	0.98	1.22	0.6744	0.9538	0.0294	0.0002	3.03	2.78	3.05	1.81	2.87	2.54	2.99	3.22	2.61	2.93	2.47	3.07	2.82	3.45	3.11	3.07	2.39	3.62	2.61	3.31	3.42	3.29	2.62	2.78	2.19	2.03	2.13	3.12	1.15	1.04	1.68	1.35	2.07	1.46	2.22	2.23	1.9	0.77
ENSG00000127837	AAMP	14	AAMP	-0.04	0.27	-0.52	-0.21	0.8549	0.0817	0.0032	0.0946	6.62	6.31	6.35	6.83	6.31	6.16	6.27	6.28	6.39	6.46	6.19	6.22	6.5	6.54	6.53	6.58	6.58	6.92	6.58	6.26	6.22	6.22	6.43	6.62	6.62	6.57	6.85	6.62	6.8	6.93	6.99	6.78	7.03	7.07	7.07	6.81	6.7	6.83
ENSG00000129673	AANAT	15	AANAT	-2.89	1.55	-1	1.37	0.0491	0.2339	0.5288	0.1729	-0.65	-3.02	-2.21	-2.02	-5.1	-4.1	-4.1	-4.1	-4.1	-4.1	-4.1	-0.63	-3.09	0.21	-0.01	0.81	-2.49	-1.49	-0.36	-1.22	-2.31	-1.76	-1.81	-2.75	-0.2	1.62	-1.72	-4.1	-2.82	-0.09	-4.1	0.65	-4.1	-4.1	-4.1	-1.56	-0.8	0.1
ENSG00000131043	AAR2	25980	AAR2	-0.39	-0.76	-0.04	-0.52	0.0702	0.0005	0.8827	0.0038	5.06	5.54	5.82	5.58	5.42	5.37	5.32	5.45	5.43	5.56	5.55	5.41	5.64	4.76	5.12	5.24	5.06	5.27	4.91	5.93	5.78	5.65	5.73	6.01	5.3	5.01	5.32	5.97	5.55	6.08	5.65	5.54	5.8	5.01	5.65	5.61	5.49	5.9
ENSG00000205002	AARD	441376	AARD	2.54	2.85	2.49	2.69	0.0595	0.0237	0.0606	0.0055	0.02	-0.19	-2.83	-2.67	-0.29	1.1	-1.37	-1.09	0.29	0.16	-0.41	-0.21	0.16	0.21	0.75	-1.65	0.25	0.26	0.53	-2.6	-0.66	-4.1	-4.1	0.72	-2.25	0.27	-1.15	-4.1	-0.31	-4.1	-0.16	-1.87	-4.1	-0.49	-3.04	-4.1	-3.11	-1.41
ENSG00000090861	AARS	16	AARS	0.21	-0.05	0.87	0.57	0.5649	0.8923	0.01	0.0227	7.7	8	7.76	7.14	7.97	7.98	7.97	7.87	8.05	7.96	7.88	7.83	8.29	7.95	7.47	7.18	8.29	7.63	7.71	7.35	7.24	7.49	7.8	8.89	7.05	6.8	7.53	6.63	6.76	8.14	7.67	6.68	7.11	6.83	7.55	7.33	6.71	7.16
ENSG00000124608	AARS2	57505	AARS2	-1.48	-1.26	-0.74	-0.58	0	0.0001	0.0572	0.03	4.91	4.75	6.17	5.49	4.69	4.72	4.42	4.71	4.6	5.04	4.67	4.8	4.79	5.04	4.91	4.85	4.93	5	4.75	5.94	5.77	5.87	5.93	7.35	5.68	4.9	5.79	5.3	5.55	5.2	4.53	5.15	5.76	6.29	5.46	5.6	5.93	5.76
ENSG00000266967	AARSD1	80755	AARSD1	-2.19	-1.17	-1.54	-1.97	0.0016	0.037	0.0171	0.0001	1.44	1.88	2.61	3.42	0.42	-0.14	0.51	0.19	0.22	1.54	1.39	2.18	2.09	2.52	1.25	2.43	-0.07	0.89	1.81	2.48	2.4	2.54	2.55	3.12	3.75	3.58	3.18	3.68	4	4.28	2.63	3.31	2.17	4.21	3.26	4.11	2.72	3.84
ENSG00000157426	AASDH	132949	AASDH	-0.02	-0.86	0.13	-0.38	0.9566	0.0011	0.6806	0.1016	3.4	3.91	4.26	3.78	4.24	4.02	4.25	4.23	4.22	4.51	3.59	4.02	4.12	3.33	3.24	3.76	3.59	3	3.52	4.13	4.19	4.05	4.45	4.46	4.17	3.64	3.58	4.32	3.73	4.13	3.29	3.39	3.74	3.66	4.06	3.3	4.19	3.58
ENSG00000149313	AASDHPPT	60496	AASDHPPT	-0.96	-1.28	-0.38	-0.78	0.0243	0.0021	0.4333	0.0251	5.01	5.41	6.29	5.79	5.34	5.18	5.34	5.54	5.13	5.48	5.5	5.2	5.52	5.15	5.48	5.04	4.92	4.47	5.03	6.3	6.16	6.27	6.25	6.49	5.96	5.59	5.17	7.11	6.74	6.24	6.64	5	6.71	5.68	5.09	4.47	6.32	5.3
ENSG00000008311	AASS	10157	AASS	5.68	5.4	3.8	3.73	0	0	0	0	5.19	5.27	-0.2	1.46	5.48	5.57	5.62	5.18	5.73	5.3	5.28	5.09	5.42	4.77	5.45	4.93	5.45	5.26	5.28	-1.22	-0.66	-2.31	-0.86	4.55	0.91	3.11	2.24	2.34	1.76	0.81	1.36	2.48	-4.1	2.3	-0.54	4.35	1.04	0.02
ENSG00000215458	AATBC	284837	AATBC	-3.82	-1.04	-1.23	-0.48	0.0009	0.2455	0.3127	0.5598	0.71	-0.04	1.75	1.19	-2.08	-0.63	-4.1	-0.68	-3.02	-0.02	-1.08	0.02	1	0.29	1.42	0.58	1.06	-0.07	1.12	1.67	1.43	2.5	2.58	0.55	3.02	1.75	2.03	-0.84	-1.7	1	-0.51	1.11	0.71	1.42	2.77	1.89	0.78	3.26
ENSG00000181409	AATK	9625	AATK	0.64	3.34	1.84	3.2	0.351	0	0.0029	0	9.62	8.25	6.28	6.41	6.91	8.03	6.85	7.23	7.56	4.88	8.53	7.76	8.45	9.5	9.16	10.53	8.66	10.12	9.75	6.08	6.49	7.15	6.68	4.97	6.13	4.87	6.31	5.7	5.56	7.27	5.24	7.23	6.41	5.76	6.45	7.67	7.54	7.08
ENSG00000183044	ABAT	18	ABAT	-1.19	0.43	-2.07	-0.42	0.0662	0.4337	0.0058	0.3017	5.65	4	5.23	6.08	4.04	4.5	3.89	4.37	3.58	3.88	4.1	4.11	3.84	5.44	6.16	5.41	6.58	4.61	5.72	5.14	5.36	5.47	5.19	4.99	4.59	5.09	7.75	6.44	5.93	5.41	7.15	6.18	6.99	5.05	5.37	5.94	5.88	6.97
ENSG00000165029	ABCA1	19	ABCA1	4	1.66	5.12	3	0	0.0009	0	0	6.57	8.69	4.91	3.57	8.91	8.95	9.82	8.96	8.15	8.62	9.03	8.57	8.48	6.3	6.71	6.56	6.62	6.38	6.84	5.92	5.7	3.79	4.48	4.74	4.04	4.36	3.56	5.76	3.31	2.68	3.19	5.66	2.77	2.48	1.59	4.71	2.47	4.14
ENSG00000154263	ABCA10	10349	ABCA10	0.35	6.74	2.25	5.43	0.8463	0	0.0125	0	6.29	3.1	-0.44	0.86	-0.09	1.27	1.53	1.85	-0.5	-4.1	4.17	2.77	2.46	6.25	6.7	5.84	6.12	6.94	5.9	-1.63	0.09	-0.21	0.87	-1.1	-0.12	2.06	1.49	1.04	1.53	0.16	2.6	3.32	0.5	-0.22	-3.04	2.58	0.83	-0.08
ENSG00000251595	ABCA11P	79963	ABCA11P	-2.06	-0.18	-1.07	-0.42	0.0124	0.8272	0.219	0.477	0.32	-0.33	0.5	0.74	-1.56	-0.96	-0.8	-1.09	-2.41	-1.96	-0.88	-0.63	0.62	0.56	0.32	-0.14	-0.16	-0.07	1.56	1.05	-0.05	1.42	0.58	-0.27	2.19	-1.03	1.21	1.68	-0.31	0.49	-1.17	0.84	1.75	0.9	0.4	0.92	0.33	1.06
ENSG00000144452	ABCA12	26154	ABCA12	-6.72	-6.63	-5.89	-4.62	0.022	0.0126	0.1406	0.0821	-2.58	-3.84	4.05	2.05	-2.67	-1.65	-2.02	-1.66	-4.1	-2.39	-4.1	-2.92	-3.09	-4.1	-0.01	0.14	-1.75	-4.1	-3.13	3.91	4.04	4.79	6.92	0.31	6.3	2.18	-0.86	2.48	-1.35	5.91	-0.27	-1.61	-4.1	5.69	7.35	0.06	6.05	-2.43
ENSG00000179869	ABCA13	154664	ABCA13	3.07	3.21	1.63	1.59	0.058	0.0352	0.3037	0.1679	-0.17	-0.12	-3.38	-1.75	-0.31	-0.14	-1.05	-0.1	-0.05	0.16	-0.55	0.61	-0.28	-0.38	0.58	-3.02	0.1	2.39	-0.26	-4.1	-3.24	-0.47	-4.1	-1.41	0.03	2.98	-1.5	-4.1	-0.84	-4.1	0.99	-2.59	-4.1	-0.11	-0.09	-4.1	-0.54	-4.1
ENSG00000238098	ABCA17P	650655	ABCA17P	0.22	0.88	-0.46	0.91	0.817	0.2002	0.6465	0.0921	2.23	0.86	1.35	1.32	1.58	0.76	2.35	1.12	1.3	2.35	-0.17	1.35	1.44	1.29	1.32	3.82	2.58	2.12	2.31	2.05	1.94	2.25	-0.37	1.32	1.16	1.81	2.26	2.85	-0.31	0.08	2.63	0.75	1.47	1.76	0.7	0.68	1.9	2.31
ENSG00000107331	ABCA2	20	ABCA2	0.64	1.64	1.58	1.74	0.1497	0.0001	0.0004	0	9.01	8.84	7.36	7.26	8	8.71	8.13	8.3	7.8	7.06	9.12	8.34	9.06	8.45	8.68	9.58	8.77	9.22	9.34	7.19	7.41	7.91	7.46	6.83	7.05	6.45	7.68	6.97	6.57	7.73	6.16	7.84	7.24	6.6	7.08	7.18	7.53	7.85
ENSG00000167972	ABCA3	21	ABCA3	-0.74	-0.87	-1.13	0	0.0555	0.0171	0.011	0.9898	7.61	6.49	8.48	7.62	7.74	7.71	7.55	7.55	7.77	8.12	7.17	6.05	6.24	7.33	7.72	7.9	8.4	6.92	7.41	8.77	8.86	8.73	8	8.06	7.22	6.95	8.36	7.37	6.5	8.42	7.53	7.28	7.92	7.41	7.11	7.44	7.95	8.8
ENSG00000198691	ABCA4	24	ABCA4	-0.62	1.5	1.83	-0.88	0.7279	0.2619	0.0427	0.3626	-0.15	2.55	-1.64	0.73	-2.26	-0.96	-0.48	0.05	-4.1	-4.1	2.7	2.69	2.33	-0.26	0.08	-0.04	0.25	-1.07	0.42	-2.2	-2.7	-1.19	-0.77	-0.53	0.87	2.39	0.66	2.93	2.6	1.37	0.28	1.04	2.15	3.02	-1.42	0.55	-3.11	0.34
ENSG00000154265	ABCA5	23461	ABCA5	-0.14	0.72	-0.89	-0.18	0.9106	0.4091	0.3989	0.7979	4.74	4.03	4.02	4.92	3.89	3.79	4.11	3.73	3.75	4.03	3.41	4.18	4.45	5.03	5.35	4.99	5.65	3.12	4.37	3.75	4.32	4.46	5.02	2.46	1.56	3.76	5.83	5.32	4.47	4.18	4.05	6.95	3.62	6.01	5.53	6.33	4.86	5.94
ENSG00000154262	ABCA6	23460	ABCA6	5.65	8.19	3.45	5.03	0	0	0	0	6.07	4.49	-2.13	1.04	3.52	4.72	4.28	4.19	2.79	1.29	4.78	4.88	3.88	6.38	6.41	5.51	5.79	6.33	5.98	-4.1	-1.35	-0.56	-1.2	-1.81	1.91	3.33	1.02	1.71	1.04	0.3	1.08	2.67	0.42	-1.25	0.09	1.69	1.08	0.48
ENSG00000064687	ABCA7	10347	ABCA7	0.77	1.49	0.7	2.12	0.3828	0.0449	0.5043	0.0009	5.81	4.38	4.31	3.68	5.08	5	4.72	5.14	5.49	5.12	4.75	4.25	4.16	5.65	5.94	6.04	6.24	5.23	5.74	4.02	4.56	4.2	4.35	4.42	3.6	3.76	3.83	3.67	4.58	3.34	4.81	4.87	7.48	3.46	-2.44	4.73	4.57	3.03
ENSG00000141338	ABCA8	10351	ABCA8	7.24	9.57	7.71	8.97	0	0	0	0	9.21	7.96	-0.36	0.25	6.88	7.49	7.57	7.34	6.52	5.42	8.89	7.53	7.47	9.03	9.42	9.07	8.83	9.45	9.48	-1.41	-0.2	0.08	0.5	-0.53	0.99	2.83	1.27	2.38	0.56	-0.92	3.11	0.7	-1.81	-4.1	-1.42	2.23	-1.32	-1.19
ENSG00000154258	ABCA9	10350	ABCA9	2.27	6.92	3.17	6.05	0.1581	0	0.0037	0	7.1	4.21	0.18	1.05	2.45	4.31	2.96	2.44	2.24	0.24	4.84	4.29	3.6	7.15	7.44	6.4	7	7.81	6.82	3.37	3.02	3.85	-4.1	-2.36	1.7	2.37	1.57	2.07	1.73	1.49	1.95	3.71	-0.77	0	-4.1	3.03	0.63	0.02
ENSG00000085563	ABCB1	5243	ABCB1	-3.88	-2.03	-1.23	1.83	0.0911	0.2079	0.7822	0.2912	5.01	1.95	7.05	3.19	3.17	3.19	3.15	2.51	3.47	3.69	2.35	2.23	1.38	5.68	5.81	4.72	5.47	2.72	5.71	9.99	10.05	10.21	-1.2	6.74	3.66	2.89	2.92	2.42	0.71	6.26	2.13	3.36	1.01	6.34	0.81	4.76	4.63	0.54
ENSG00000135776	ABCB10	23456	ABCB10	-0.36	-1.37	0.07	-0.39	0.2565	0.0001	0.8783	0.1943	3.95	4.4	5.32	4.34	4.96	4.9	5	4.62	5.16	5.16	4.54	4.21	4.46	4.42	4.29	3.84	3.62	3.47	4.09	5.5	5.36	5.58	4.79	5.41	2.83	4.4	4.92	4.71	4.09	5.09	4.02	4.36	4.64	4.4	4.1	4.07	4.42	4.62
ENSG00000005471	ABCB4	5244	ABCB4	4.63	2.36	5.11	4.73	0	0.007	0	0	4.15	4.52	1.78	-0.59	6.41	6.2	6.72	5.26	6.94	6.97	3.47	5.48	4.65	3.33	3.13	4.33	4.12	4.97	4.91	2.57	2.01	2.66	-0.05	2.17	0.46	1.95	0.25	-0.02	-2.15	-1.51	-4.1	1.41	-2.9	2.21	-4.1	1.59	-1.12	-0.29
ENSG00000004846	ABCB5	340273	ABCB5	12.78	6.94	11.8	6.83	0	0.0005	0	0	3.37	8.33	-3.57	-3.47	9.21	9.88	9.94	9.86	9.69	6.62	7.72	8.7	8.56	0.5	2.27	4.81	3.49	5.04	4	-2.6	-2.7	-4.1	-4.1	-0.63	-1.47	0.27	-2.67	-4.1	-4.1	-4.1	-4.1	-2.18	-4.1	-2.3	-4.1	-4.1	-1.54	-4.1
ENSG00000115657	ABCB6	10058	ABCB6	-1.12	-0.31	-0.5	-0.64	0.0151	0.4528	0.2708	0.0466	2.89	3.03	3.2	3.53	2.08	1.67	2.36	2.03	2.22	2.12	2.93	3.25	2.94	2.49	2.57	3.2	2.84	2.97	3.28	2.79	3.17	3.53	3.61	2.84	3.78	2.52	3.38	3.75	3.26	4.61	2.86	3.34	3.2	4.12	3.37	3.78	4.22	2.8
ENSG00000131269	ABCB7	22	ABCB7	-0.42	-0.85	-0.01	-0.45	0.139	0.0027	0.9822	0.0688	3.93	4.37	4.78	4.38	4.36	3.96	4.55	4.35	4.32	4.57	4.26	3.84	4.92	4	3.79	3.71	4.12	4.11	3.83	4.83	4.66	4.89	4.76	4.77	4.96	4.08	4.43	4.76	4.92	4.81	4.52	4.04	4.53	4.85	3.99	3.81	4.39	4.07
ENSG00000197150	ABCB8	11194	ABCB8	0.02	0.12	-0.21	0.19	0.9725	0.8001	0.6697	0.5694	6.22	5.82	6.11	6.03	6.13	6.08	6	6.04	6.15	6.4	6.13	5.98	5.4	6.23	6.25	6.4	6.3	6.16	6.01	6.31	6.67	6.72	5.27	5.65	6.35	5.94	6.53	5.54	5.31	5.91	5.64	6.71	5.65	6.68	4.52	6.77	5.41	6.31
ENSG00000150967	ABCB9	23457	ABCB9	1.43	-0.19	-0.05	-1.19	0.0004	0.7039	0.9181	0.0008	3.65	4.79	3.83	4.84	5.27	4.73	5.69	4.81	5.24	5.85	4.6	5.07	4.72	3.7	4.35	4.51	3.55	2.7	3.2	3.58	3.63	3.78	3.78	4.39	4.75	4.76	5.79	4.22	4.69	5.16	5.04	5.08	4.61	4.1	4.88	5.31	4.47	5.4
ENSG00000103222	ABCC1	4363	ABCC1	-0.67	-1.93	0.56	-0.62	0.0233	0	0.0814	0.0129	6.01	7.19	7.95	6.63	7.28	7.5	6.99	7.63	7.11	7.16	6.73	7.56	7.29	5.44	5.97	5.59	6.39	6.71	5.96	8.13	8.19	7.9	8.29	7.22	6.83	6.86	6.23	7.19	6.67	7.31	7.07	5.95	6.45	6.6	6.38	6.51	6.8	6.66
ENSG00000124574	ABCC10	89845	ABCC10	0.47	0.29	-0.04	0.16	0.1432	0.3549	0.9313	0.5328	5.69	5.5	5.4	5.53	5.87	5.77	5.81	5.68	6.01	6.1	5.86	5.52	5.14	5.42	5.36	5.83	5.81	6.09	5.64	5.33	5.42	5.27	5.26	5.74	5.84	4.76	5.69	4.94	5.26	4.83	4.9	5.84	5.78	5.66	5.05	6.01	5.67	6.45
ENSG00000121270	ABCC11	85320	ABCC11	-1.06	-1.51	1.01	-1.23	0.5026	0.2763	0.4933	0.2717	-3.09	-0.85	-1.58	-1.86	-2.64	-1.65	-2.33	-3.18	-1.65	-3.01	-1.08	-1.23	-0.08	-1.17	-2.45	-0.79	-3.08	-4.1	-4.1	-2.2	-3.24	-0.37	-1.63	0.59	-0.04	0.65	-1	0.43	-0.84	0.37	-4.1	-4.1	-2.26	-4.1	-4.1	-2.33	-0.22	-1.68
ENSG00000140798	ABCC12	94160	ABCC12	-0.11	0.4	-1.56	-0.69	0.9553	0.7981	0.2947	0.5294	-4.04	-4.9	-4.44	-3.35	-4.54	-1.98	-4.1	-4.1	-4.1	-4.1	-4.1	-4.1	-4.1	-4.1	-0.55	-4.1	-4.1	-3.08	-4.1	-4.1	-4.1	-1.76	-4.1	-3.27	0.03	0.09	-1.15	-4.1	-4.1	-4.1	-0.65	-4.1	-4.1	-2.93	-4.1	-4.1	-2.53	-2.43
ENSG00000243064	ABCC13	150000	ABCC13	-0.03	0.09	-2.16	-1.03	0.9893	0.9659	0.2098	0.4093	-3.77	-4.9	-3.86	-2.74	-3.89	-4.1	-2.02	-2.23	-4.1	-4.1	-4.1	-4.1	-4.1	-4.1	-1.01	-1.16	-4.1	-4.1	-4.1	-4.1	-4.1	-1.04	-4.1	-1.6	-0.04	1.72	-1.5	-4.1	-4.1	-1.77	-4.1	-4.1	-4.1	-2.3	-0.09	-1.06	-0.66	-4.1
ENSG00000023839	ABCC2	1244	ABCC2	-0.11	-0.76	0.16	-0.95	0.9214	0.4114	0.8798	0.1986	-0.16	0.96	0.61	0.8	0.49	-0.36	1.02	1.81	-0.05	-0.02	0.78	0.8	1.31	-1.39	-1.01	0.86	0.02	0.58	0.29	0.35	0.75	1.01	0.42	0.68	1.95	0.89	2.26	-0.67	1.45	2.61	-0.65	-0.88	-0.44	2.4	2.65	1.25	0.4	0.54
ENSG00000108846	ABCC3	8714	ABCC3	-0.17	-0.69	2.78	0.06	0.8948	0.5233	0.0005	0.9579	1.94	4.67	2.63	1.89	2.46	3.4	3.62	4.23	-0.79	1.36	4.41	5.69	4.01	2.5	1.36	2.4	1.43	2.36	1.71	2.78	3.09	0.32	2.9	4.07	1.31	1.9	2.49	1.47	2.66	2.08	0.56	4.69	0.15	-1.52	1.91	4.79	2.37	1.66
ENSG00000125257	ABCC4	10257	ABCC4	-3.52	-2.74	0.09	-0.06	0.0006	0.0009	0.9489	0.9516	3.26	3.4	5.99	3.31	2.48	4.29	1.35	2.49	1.83	2.77	3.7	3.97	2.66	3.87	3.38	2.56	3.97	2.38	3.39	6.69	6.62	6.32	4.54	5.92	4.72	4.44	1.49	5.44	4.91	4.92	5.23	0.65	3.7	3.91	3.14	3.29	3.32	2.07
ENSG00000114770	ABCC5	10057	ABCC5	-0.46	0.22	-1.31	-0.54	0.2249	0.551	0.0008	0.0398	7.09	6.32	6.88	7.64	6.42	6.55	6.54	6.39	6.35	6.27	6.59	6.35	6.04	6.56	7.25	7.3	7.21	7.08	7.17	5.97	6.63	7.18	7.51	7.05	7.71	6.88	7.78	8.37	7.96	8.2	6.92	7.71	8.01	7.36	8.03	7.34	8.18	7.52
ENSG00000091262	ABCC6	368	ABCC6	-0.25	-0.56	1.25	-0.3	0.7468	0.3861	0.0284	0.597	1.09	2.64	1.65	1.39	1.4	2.84	1.09	1.77	0.96	0.47	2.89	3.07	2.07	2.29	1.78	0.22	0.79	-0.48	2.08	1.52	1.68	2.21	2.28	0.59	1.63	0.36	1.02	1.32	2.08	1.37	2.36	1.25	2.12	2.65	0.53	1.21	1.73	0.93
ENSG00000006071	ABCC8	6833	ABCC8	-3.72	2.22	-3.67	-0.19	0.1506	0.1302	0.1255	0.8479	4.04	0.55	1.82	4.23	-1.9	1.1	-3.25	-1.25	-0.37	-4.1	2.37	0.61	-1.08	3.24	4.46	4.98	3.83	4.11	3.68	0.63	1.11	1.76	1.53	4.04	5.29	4.78	2.3	5.31	6.47	6.64	3.86	3.1	7.65	6.21	3.69	-0.04	3.56	3.63
ENSG00000069431	ABCC9	10060	ABCC9	3.71	5.13	1.55	0.4	0.0025	0	0.0068	0.4527	3.28	4.43	-1.85	2.88	1.86	3.9	1.62	2.77	0.13	0.88	4.67	4.3	4.32	3.53	3.63	2.55	3.77	2.62	3.58	-1.89	-4.1	-0.56	-1.81	0.87	2.16	5.66	2.26	3.43	1.21	2.58	2.95	3.09	2.69	4.18	2.16	3.28	2.55	2.67
ENSG00000101986	ABCD1	215	ABCD1	1.19	0.14	1.55	1.01	0.0142	0.8154	0.0047	0.0202	4.93	5.47	4.8	3.92	5.99	5.54	6.23	6.48	6.09	5.54	5.63	5.79	5.03	4.36	4.8	5.08	5.24	5.26	4.86	5.79	5.74	5.88	2.98	3.88	3.73	2.89	5.01	3.59	2.8	3.92	3.97	5	4.22	2.98	3.47	4.69	4.01	4.49
ENSG00000173208	ABCD2	225	ABCD2	-8.07	-4.99	-4.04	-0.94	0.001	0.008	0.2193	0.6662	-0.45	-3.54	4.54	0.5	-3.53	-1.65	-4.1	-0.56	-4.1	-4.1	-0.71	-4.1	-4.1	-0.97	1.13	0.58	0.52	-2.07	-1.35	6.5	6.26	6.39	0.9	3.26	2.04	0.89	1.24	-0.24	-0.46	-4.1	1.33	0.55	-0.97	2.7	-4.1	2.28	3.68	-0.82
ENSG00000117528	ABCD3	5825	ABCD3	1.14	0.35	2.16	1.28	0.0047	0.391	0	0.0002	5.93	6.8	5.57	4.64	6.71	7.03	6.42	7.06	6.72	6.35	6.95	6.44	7.01	5.93	6.07	6.23	5.69	5.59	6.06	6.05	5.61	5.89	4.49	5.92	5.19	4.98	5.27	5.25	5.01	4.52	4.58	4.8	3.24	5.06	2.59	4.63	3.99	4.83
ENSG00000119688	ABCD4	5826	ABCD4	-0.07	0.58	-0.08	0.28	0.8768	0.0614	0.8537	0.2708	6.56	6.2	5.98	6.28	5.91	5.87	5.9	5.87	6.29	5.61	6.25	6.18	6.19	6.23	6.38	7.09	6.33	6.57	6.74	5.82	6.08	6.41	5.85	5.73	6.61	5.3	6.68	5.59	5.99	6.43	5.15	6.54	6.8	6.53	6.02	6.88	6.65	6.77
ENSG00000164163	ABCE1	6059	ABCE1	-0.6	-1.77	0.33	-0.83	0.0731	0	0.3846	0.006	4.89	6.05	6.66	5.72	6.06	5.81	5.8	6	6.33	6.38	6.09	5.72	6.31	5.35	5.09	5.17	4.64	4.26	4.89	6.77	6.48	6.51	6.4	7.14	6.22	5.5	5.18	6.28	6.01	6.6	5.87	4.92	5.3	6.22	6.55	5.02	5.81	5.31
ENSG00000204574	ABCF1	23	ABCF1	-0.46	-1.04	-0.14	-0.67	0.1072	0.0003	0.6707	0.0032	6.46	6.99	7.5	7.13	7.04	6.88	7.02	7.15	6.98	7.17	7.06	6.96	6.97	6.33	6.45	6.37	6.24	6.93	6.44	7.9	7.85	7.83	6.65	7.32	7.2	6.91	7.56	6.72	7.83	6.92	7.01	6.48	7.02	7.76	7.33	7.08	6.7	7.59
ENSG00000033050	ABCF2	10061	ABCF2	-0.24	-0.78	0.11	-0.18	0.3924	0.0028	0.7425	0.409	5.6	5.89	6.38	5.78	6.13	6.19	6.07	6.18	6.02	6.2	6.01	5.81	5.85	5.48	5.68	5.59	5.59	5.69	5.56	6.67	6.51	6.15	5.84	6.75	5.78	6.12	5.7	5.53	5.31	5.67	6.68	5.69	5.92	6.54	5.17	5.83	5.36	5.34
ENSG00000161204	ABCF3	55324	ABCF3	0.77	0.99	0.31	0.3	0.0066	0.0003	0.2875	0.1473	6.24	6.25	5.25	5.94	6.02	5.9	5.93	6.01	6.06	6.2	6.07	6.1	6.55	6.44	6.02	6.53	6.12	6.4	5.94	4.69	4.84	4.92	5.63	6.09	5.99	5.57	6.3	5.55	5.78	5.86	5.42	6.29	5.79	6.37	6.23	6.31	5.95	6.07
ENSG00000160179	ABCG1	9619	ABCG1	-5.54	-0.54	0.22	0.27	0.0003	0.447	0.8215	0.6795	3.98	3.93	4.52	3.71	-1.03	-1.98	2.15	2.72	-4.1	-3.01	3.79	3.54	4.39	3.85	4	3.65	4.03	4.15	4.17	5.08	5.18	5.1	3.13	4.31	3.31	5.42	3.73	4.14	0.98	3.1	4.36	5.02	3.92	1.21	3.53	4.98	2.52	4.94
ENSG00000118777	ABCG2	9429	ABCG2	4.87	7.51	1.58	4.31	0.0005	0	0.1529	0	4.77	2.04	-2.74	0.46	2.13	2.86	2	2.65	3.26	-0.12	1.63	2.8	1.78	5.44	5.18	4.69	4.49	3.34	5.5	-3.17	-4.1	-1.19	-2.9	0.08	0.46	2.08	0.66	2.38	0.98	0.77	1.13	1.15	-0.06	0.1	-4.1	1.41	0.78	0.97
ENSG00000172350	ABCG4	64137	ABCG4	-2.56	-0.53	-3.78	-1.17	0.0034	0.4253	0.001	0.024	2.34	-0.27	2.87	3.52	0.31	0.81	-1.55	0.54	0.37	1.96	-0.06	-0.09	-0.5	2.88	3.48	3.06	2.62	0.33	1.87	2.71	2.67	3.54	2.64	2.86	3.69	3.79	4.09	3.38	4.28	4.09	2.29	3.43	3.83	3.29	1.4	3.49	3.24	4.23
ENSG00000138075	ABCG5	64240	ABCG5	0.75	1	-2.84	-0.71	0.6563	0.4937	0.0627	0.5172	-1.99	-4.12	-2.99	-1.28	-2.24	-3.02	-2.71	-2.63	0.04	-1.63	-4.1	-4.1	-2.5	0.21	-1.43	-4.1	-2.49	-0.48	-2.15	-4.1	-4.1	-1.35	-1.63	-0.97	-0.38	0.72	-0.16	0.43	-4.1	-3.09	-4.1	-1.2	-0.06	-0.82	1.36	-1.06	-1.32	-2.43
ENSG00000143921	ABCG8	64241	ABCG8	-0.69	-1.1	-2.61	-2.27	0.6988	0.4687	0.0949	0.0433	-4.57	-4.9	-3.47	-2.3	-4.16	-3.02	-4.1	-4.1	-1.65	-4.1	-4.1	-4.1	-4.1	-4.1	-2.02	-4.1	-4.1	-4.1	-4.1	-4.1	-4.1	-3.24	-0.86	-1.81	-1.47	-0.66	0.36	-4.1	-1.7	-0.77	-3.03	-4.1	-4.1	-0.49	-4.1	-0.86	-0.54	0.83
ENSG00000143994	ABHD1	84696	ABHD1	-2.64	0.92	-1.04	0.52	0.0092	0.2675	0.3185	0.4256	0.87	-0.69	-0.05	0.35	-2.69	0.3	-2.02	-4.1	-4.1	-1.14	-0.29	-1	-0.62	0.68	0.39	0.91	1.71	0.33	1.29	-1.63	0.43	-1.19	0.34	1.98	1.34	-0.36	-0.74	1.04	1.15	-0.19	-0.16	0.12	1.79	0.1	0.17	1.49	-0.22	0.6
ENSG00000144827	ABHD10	55347	ABHD10	-0.07	-0.04	0.21	-0.31	0.8629	0.9184	0.5511	0.2273	4.49	5	4.53	4.8	4.46	4.59	4.24	4.97	3.89	4.58	5.07	4.5	5.4	4.55	4.6	4.73	4.7	3.87	4.53	4.37	4.11	4.13	5.05	4.92	4.65	4.69	5.17	4.94	5.09	5.46	5.21	4.34	4.54	5.13	4.81	4.46	4.92	4.43
ENSG00000106077	ABHD11	83451	ABHD11	-0.15	0.26	0.55	0.92	0.7868	0.5585	0.3094	0.0104	4.18	3.81	3.92	3.26	3.77	4.11	2.91	3.67	4	4.45	3.58	4.01	3.85	4.85	4.72	4.33	3.93	3.8	3.58	4.29	3.95	4.12	2.88	4.56	3.58	2.29	2.37	1.86	3.42	3.46	3.31	3.87	3.71	3.75	2.75	3.92	3.22	2.84
ENSG00000225969	ABHD11-AS1	171022	ABHD11-AS1	1.51	1.54	2.32	1.52	0.2238	0.1819	0.0426	0.0879	-1	-0.2	-2.54	-2.52	-1.03	0.64	-2.33	-0.94	0.63	-2.39	0.66	-0.48	-0.62	-1.99	-0.69	0.58	-1.75	0.33	-1.83	-2.2	-2.7	-2.7	-1.33	-2.36	0.4	-2.31	-3.22	-1.87	-2.15	-1.29	-4.1	-0.62	-4.1	-2.3	-4.1	-1.29	-0.32	-1.19
ENSG00000100997	ABHD12	26090	ABHD12	1.97	1.01	1.87	1.25	0	0.0001	0	0	6.92	7.53	5.9	5.66	7.87	7.93	7.41	8.44	7.68	7.89	7.72	7.38	7.49	6.76	6.77	7.22	6.97	6.92	6.86	5.99	6.09	5.93	5.65	5.86	5.72	4.98	5.71	5.82	5.19	6.2	5.9	6	6.36	4.71	5.64	5.68	5.74	5.56
ENSG00000131969	ABHD12B	145447	ABHD12B	-0.92	1.31	2.19	3.33	0.5802	0.3178	0.148	0.0014	0.28	-0.86	-1.03	-3.05	-1.95	0.64	-3.25	-1.25	-4.1	-0.12	0.04	-0.21	-2.09	-0.06	0.75	-0.5	0.52	-0.07	1.15	0.98	-0.2	-0.91	-3.38	-0.35	-1.68	0.78	0.06	-4.1	0.08	-4.1	-4.1	-1.61	-4.1	-0.82	-4.1	-4.1	-2.12	-4.1
ENSG00000139826	ABHD13	84945	ABHD13	0.24	-0.46	0	-0.33	0.5668	0.2406	0.9946	0.3368	3.93	4.25	4.39	4.25	4.63	4.45	4.54	4.77	4.71	4.7	4.44	4.09	4.22	4.19	3.66	3.85	3.66	4.02	4.19	4.69	4.57	4.94	3.21	4.71	3.99	4.55	5.06	4.83	3.94	4.14	4.34	3.91	4.42	3.85	3.44	4.63	3.05	5.15
ENSG00000248487	ABHD14A	25864	ABHD14A	-0.49	0	-0.76	-0.11	0.3029	0.9952	0.1638	0.7762	3.45	2.79	3.44	3.55	2.95	3.13	2.45	3.36	3.04	2.85	3.34	2.78	2.33	3.23	3.29	3.87	3.28	3.46	3.56	3.31	3.57	3.13	3.51	3.68	3	2.72	3.9	4.11	4.49	4.33	3.67	2.96	3.75	4.23	2.48	2.95	4.53	3.74
ENSG00000114779	ABHD14B	84836	ABHD14B	0.98	1.78	1.17	1.75	0.0035	0	0.0005	0	5.53	4.95	3.75	3.78	4.73	4.72	4.49	4.85	4.76	4.86	4.94	4.59	5.26	5.52	5.32	5.59	5.41	5.66	5.7	3.04	3.62	3.05	4.2	4.69	3.69	2.92	3.81	3.97	3.72	4.76	4.13	3.6	3.95	4	3.46	4.2	3.98	3.53
ENSG00000168792	ABHD15	116236	ABHD15	3.19	2.79	3.03	3.43	0	0.0002	0	0	4.35	3.96	1.57	0.93	4.76	4.9	4.81	5.19	4.59	4.23	4.49	3.8	3.62	4.34	4.24	4.66	4.02	4.26	4.62	1.67	1.73	0.52	1.77	2.2	0.1	2.06	0.98	1.8	2.43	2.59	0.79	1.65	0.34	0.45	-4.1	2.87	0.78	0.34
ENSG00000204427	ABHD16A	7920	ABHD16A	0.18	0.68	0.27	0.44	0.7971	0.1905	0.6698	0.2815	2.66	2.48	1.98	2.21	2.16	2.31	1.9	2.53	2.14	1.99	2.59	2.65	2.26	2.31	1.95	2.74	2.98	3.06	2.88	1.67	1.9	2.13	2.06	2.15	2.53	2.11	3.38	2.6	2.19	1.52	0.12	2.42	2.51	2.5	0.4	2.43	2.25	3.39
ENSG00000183260	ABHD16B	140701	ABHD16B	-0.05	0.3	-0.37	0.01	0.9411	0.5843	0.5682	0.9904	3.05	2.68	2.75	3.05	2.7	2.89	2.98	2.63	2.82	2.15	2.9	2.86	2.34	2.9	2.58	3.49	3.4	3.68	2.34	1.81	2.42	2.1	3.91	3.26	4.06	1.93	2.44	1.97	2.24	3.44	2.82	2.23	3.34	3.37	3.56	3.69	4.12	3.18
ENSG00000129968	ABHD17A	81926	ABHD17A	0.02	0.44	0.71	0.56	0.9646	0.0703	0.0082	0.005	5.52	5.66	5.08	4.96	5.1	5.03	5.3	4.78	5.18	5.2	5.66	5.72	5.62	5.67	5.12	5.78	5.33	5.73	5.5	4.84	4.99	5.4	4.78	5.39	4.77	4.81	5.45	4.74	4.13	4.81	5.24	5.13	4.81	5.66	4.95	4.85	5.2	5.31
ENSG00000229107	ABHD17AP4	NA	ABHD17AP4	0.03	0.35	-2.42	-1.97	0.9896	0.8296	0.1085	0.0685	-4.46	-4.9	-4.81	-2.48	-4.78	-3.02	-4.1	-4.1	-4.1	-4.1	-4.1	-4.1	-4.1	-4.1	-4.1	-4.1	-1.49	-4.1	-4.1	-4.1	-3.24	-4.1	-4.1	-3.27	-3.2	-1.53	-1.15	-4.1	-0.04	-3.09	1.66	1.75	-4.1	-4.1	-4.1	-1.06	-4.1	-1.68
ENSG00000226981	ABHD17AP6	NA	ABHD17AP6	-1.92	1.45	-0.87	2.74	0.211	0.2854	0.6126	0.0091	-0.77	-4.37	-2.22	-3.51	-4.14	-4.1	-4.1	-0.46	-4.1	-4.1	-2.97	-4.1	-4.1	0.56	-0.31	1.05	-1.26	-3.08	-0.84	-1.89	-0.9	-0.21	-2.02	-4.1	-3.2	-4.1	0.06	-4.1	-0.17	-4.1	-4.1	-0.39	-4.1	-4.1	-4.1	-1.29	-4.1	-2.01
ENSG00000107362	ABHD17B	51104	ABHD17B	-0.59	-1.12	-0.24	-0.9	0.0313	0.0001	0.4589	0.0004	3.46	4.12	4.58	4.36	4	4.26	4.2	4.17	3.84	3.44	4.34	3.96	4.07	3	3.36	3.79	3.66	3.61	3.36	4.58	4.4	4.49	4.78	4.65	4.25	4.36	4.74	4.83	4.66	4.33	4.49	4	4.15	3.95	3.74	4.09	4.16	4.57
ENSG00000136379	ABHD17C	58489	ABHD17C	-0.06	-1.15	1.4	-0.8	0.9394	0.0572	0.0053	0.1447	2.46	4.66	3.61	3.26	3.55	3.18	4.01	4.01	3.23	3.14	5.27	5.38	3.47	2.31	2.95	3.6	1.89	2.52	1.66	3.56	3.24	3.56	3.39	4.33	4.04	4.31	3.16	3.25	4	3.52	4.51	2.33	4.27	1.42	3.07	1.87	3.21	3.09
ENSG00000164074	ABHD18	80167	ABHD18	-0.44	-0.66	-0.74	-1.04	0.1902	0.0374	0.0426	0.0002	3.54	3.84	4.2	4.58	3.76	3.19	3.74	3.38	4.21	4.39	3.88	3.75	3.89	3.43	3.69	3.76	3.78	2.65	3.95	3.73	3.95	4.24	4.73	4.26	5.04	4.12	4.67	4.2	4.78	4.79	3.9	4.49	4.86	4.53	4.87	4.38	4.72	4.82
ENSG00000140526	ABHD2	11057	ABHD2	1.49	-0.4	1.67	1.34	0.0008	0.367	0.0007	0.0004	6.87	7.2	7.27	5.53	8.76	8.5	8.54	8.43	8.72	9.63	6.97	7.62	7.01	6.95	7.27	5.83	7.75	6.65	6.75	6.99	6.84	7.26	6.75	8.53	5.68	5.39	7	5.23	5.47	5.26	4.77	6.19	4.92	4.9	4.28	6.04	5.32	6.21
ENSG00000158201	ABHD3	171586	ABHD3	1.91	1.76	0.21	1.01	0.0005	0.0008	0.7379	0.0057	4.35	3.56	2.59	3.34	4.5	4.53	4.24	4.38	4.62	4.81	3.59	3.87	3.28	4.83	4.75	4.29	4.4	3.41	4.47	2.79	2.37	2.96	2.42	2.52	3.85	3.56	4.24	3.91	3.87	3.23	2.61	3.89	0.71	3.34	2.25	4.3	2.72	2.9
ENSG00000100439	ABHD4	63874	ABHD4	4.92	3.43	3.7	2.4	0	0	0	0	5.52	6.82	2.09	3.12	7.01	6.87	7.23	7.63	6.87	6.4	6.52	6.79	7.14	4.98	5.37	5.45	5.38	6.17	5.77	0.72	0.43	1.37	4.17	3.35	2.41	2.93	3.69	3.12	0.48	3.24	3.26	4.13	2.04	3.01	4.22	3.84	4.13	2.5
ENSG00000011198	ABHD5	51099	ABHD5	0.48	-0.14	1.5	0.9	0.606	0.8904	0.0975	0.2347	3.11	3.71	3.25	2.2	3.72	3.75	4.15	4.23	2.91	3.38	3.83	4.3	3.11	2.69	2.89	2.96	3.06	3.97	3.06	3.22	3.01	3.58	2.56	3.99	2.93	3.4	1.94	3.64	3.02	3.43	3.14	2.89	2.26	1.76	-4.1	2.47	2.68	3.04
ENSG00000163686	ABHD6	57406	ABHD6	3.02	1.46	1.95	1.41	0	0.0009	0	0.0001	4.74	5.28	3.27	3.33	6.3	5.98	6.78	6.85	6.32	5.47	5.44	5.27	5.13	4.05	4.83	5.15	4.82	4.69	4.87	2.66	2.92	2.84	3.95	3.83	3.16	3.22	2.56	3.87	4.25	4.24	3.8	3.19	3.66	3.97	1.65	3.66	2.88	3.1
ENSG00000127220	ABHD8	79575	ABHD8	-0.24	0.17	0.06	0.49	0.4794	0.5628	0.8815	0.0337	4.86	4.43	4.69	4.37	4.45	4.63	4.43	4.75	4.1	4.32	4.15	4.55	4.59	4.63	4.86	4.96	5.05	5.06	4.64	4.78	4.88	4.94	4.48	4.4	4.16	4.31	5.2	4.15	4.3	3.88	4.14	4.42	5.46	3.99	3.45	4.36	4.25	4.83
ENSG00000136754	ABI1	10006	ABI1	2.04	0.78	1.4	0.86	0	0.002	0	0.0001	5.67	6.21	4.89	4.81	6.93	6.46	7.1	6.86	6.88	7.32	5.96	6.24	6.43	5.79	5.71	5.69	5.54	5.7	5.59	4.83	4.62	4.59	5.19	5.18	4.92	5.22	5.19	4.4	4.28	4.78	4.21	5.25	4.22	4.75	4.68	5.32	4.96	4.56
ENSG00000138443	ABI2	10152	ABI2	-1.23	-1.06	-1.09	-0.81	0	0	0	0	6.67	6.39	7.73	7.48	6.5	6.39	6.39	6.5	6.47	6.75	6.48	6.42	6.28	6.66	7.03	6.55	6.83	6.37	6.62	7.79	7.63	7.86	7.8	7.57	7.75	7.96	7.85	7.14	7.24	7.37	7.46	6.98	7.17	7.48	7	7.6	7.5	7.46
ENSG00000108798	ABI3	51225	ABI3	2.42	9.11	-0.58	2.5	0.2362	0	0.6989	0.0002	4.3	1.21	-4.81	1.8	-2.38	-3.02	-0.22	-0.1	-3.02	-4.1	1.14	1.43	1.13	4.89	4.52	3.43	4.55	4.3	4.11	-4.1	-4.1	-4.1	-4.1	-2.06	1.45	2.27	2.29	2.85	2.75	1.84	3.43	3.68	1.21	2.04	-4.1	3.4	0.87	1.75
ENSG00000154175	ABI3BP	25890	ABI3BP	5.47	3.45	3.85	3.26	0	0.0045	0.0001	0.0002	5.05	5.63	1.59	1.78	7.07	8.37	6.22	7.89	6.07	6.81	5.38	7.05	4.57	5.99	5.08	3.23	5.72	5.94	4.31	0.41	1.14	1.14	3.38	1.65	1.45	3.88	1.66	2.19	1.4	0.86	2.25	2.7	-4.1	2.14	1.81	5.8	1.3	0.83
ENSG00000097007	ABL1	25	ABL1	0.37	-0.26	1.32	0.42	0.1972	0.3579	0	0.0536	7.44	8.34	7.7	7.02	8.08	8.46	7.86	8.17	7.96	7.94	8.27	8.8	7.97	7.69	6.98	6.95	7.24	8.36	7.44	7.78	7.86	7.78	7.55	7.55	7.07	6.75	7.47	7.33	6.76	6.93	6.48	7	7.62	6.36	6.91	6.66	7.34	7.23
ENSG00000143322	ABL2	27	ABL2	2.75	0.79	1.69	1.38	0	0.0028	0	0	7.23	7.54	6.44	5.85	9.19	8.94	9.6	8.74	9.47	9.17	6.99	8.12	7.51	7.02	6.75	7.49	7.22	7.59	7.3	6.48	6.54	6.49	6.01	6.69	6.14	5.78	5.99	5.84	6.07	6.22	5.37	6.02	5.61	6.51	5.46	5.3	5.66	6.16
ENSG00000099204	ABLIM1	3983	ABLIM1	-4.59	-1.67	-2.3	0.29	0	0.0001	0.0005	0.3908	6.81	4.22	8.48	6.52	3.88	5	4.34	4.44	2.81	2.62	4.95	3.62	4.08	6.93	7.14	7.01	7.15	5.9	6.74	8.76	8.77	8.96	8.12	7.8	6.68	7.15	6.61	6.61	6.27	7.35	6.55	6.25	7.44	6.82	5.85	5.77	7.05	6.3
ENSG00000163995	ABLIM2	84448	ABLIM2	-1.19	1.19	-2.05	0.8	0.1946	0.056	0.0767	0.0951	4.39	1.54	3.2	3.59	2.02	1.38	1.86	1.31	2.92	2.82	2.35	1.39	0.96	4.59	4.76	4.79	5.04	2.96	4.27	3.75	4.07	4.41	1.71	2.47	2.86	3.2	5.04	2.84	3.5	3.5	2.57	3.74	3.92	1.82	3.46	2.74	3.48	4.23
ENSG00000173210	ABLIM3	22885	ABLIM3	9.21	9.23	2.64	3.27	0	0	0.0003	0	8.04	7.41	-1.19	4.77	8.02	7.61	8.35	7.54	8.07	8.53	7.43	7.72	7.09	8.07	7.68	8.16	7.79	8.41	8.15	-2.2	-4.1	-0.13	0.78	1.13	2.49	4.91	5.22	4.84	5.65	2.78	4.84	6.56	5.29	0.73	5.33	6.06	4.53	5.88
ENSG00000175164	ABO	28	ABO	0.09	3.26	2.93	2.96	0.9713	0.0403	0.0706	0.014	0.23	0.21	-3.03	-2.72	-2.94	-4.1	-1.37	1.48	-4.1	-4.1	0.6	-0.48	0.56	-4.1	2.23	0.3	0.63	2.31	0.83	-1.89	-4.1	-4.1	0.78	-2.75	-0.38	-4.1	-3.22	-1.04	-0.84	-1.09	-4.1	-0.88	-4.1	-1.86	-4.1	-0.86	-4.1	-4.1
ENSG00000159842	ABR	29	ABR	0.09	-0.37	0.17	0.73	0.9142	0.5735	0.8272	0.1386	7.52	6.97	7.89	6.79	7.97	7.49	8.08	7.17	8.16	9	6.36	7.64	6.9	8	8.04	7.32	7.56	6.93	7.28	7.43	7.57	7.65	8.1	8.68	6.43	6.99	4.03	6.5	6.72	7.86	7.72	6.96	7.12	7.1	7.53	6.06	7.89	4.78
ENSG00000146386	ABRACL	58527	ABRACL	1.46	-0.44	0.92	-0.84	0.0428	0.6472	0.2013	0.2428	2.44	4.2	2.88	3.28	4.33	4.52	3.3	4.52	5.04	4.51	4.63	4.25	3.77	2.47	3.08	0.91	2.78	3.03	2.35	3.05	2.53	1.63	2.41	4.83	3.82	4.41	2.26	4.56	4.48	3.12	4.84	3.09	3.77	4.89	1.96	3.39	3.33	0.77
ENSG00000163322	ABRAXAS1	84142	FAM175A	0.3	-1.33	1.45	-0.1	0.3734	0.0006	0.0002	0.7919	1.96	3.51	3.29	2.06	3.59	3.33	3.37	3.77	3.59	3.92	3.7	3.38	3.46	1.77	1.7	1.89	1.77	2.27	2.38	3.39	3.18	3.08	3.02	3.84	3.13	2.69	1.89	1.19	1.53	2.37	1.92	2.59	0.96	1.42	2.07	2.07	1.85	2.31
ENSG00000165660	ABRAXAS2	23172	FAM175B	-0.3	-0.63	0.54	0.11	0.2292	0.0086	0.0466	0.6391	4.35	4.78	4.98	4.24	4.67	4.65	4.66	4.7	4.7	4.66	4.94	4.49	4.91	4.23	4.64	4.62	4.43	3.89	4.32	4.88	4.91	5.1	4.85	5.16	4.28	4.02	4.9	4.26	4.81	4.36	3.64	4.27	4.03	3.31	4.37	4	4.35	4.27
ENSG00000146109	ABT1	29777	ABT1	-0.24	-0.26	0.11	-0.26	0.5517	0.4661	0.7886	0.3606	4.45	4.83	4.71	4.72	4.48	4.38	4.35	4.39	4.58	4.75	4.67	4.67	5.12	4.51	4.46	4.57	4.37	4.61	4.23	4.75	4.66	4.89	4.19	5.14	4.23	4.32	5.42	5.28	5.21	4.13	4.39	4.25	4.95	5.41	5.44	4.43	4.82	5.15
ENSG00000114626	ABTB1	80325	ABTB1	2.22	3.69	0.34	1.48	0.0002	0	0.4613	0	6.91	5.78	3.22	5.43	5.44	5.38	5.57	6.04	5.3	4.85	6.11	5.95	5.3	6.62	6.64	7.24	6.62	7.36	7	2.21	2.45	3.02	4.28	3.89	5.09	4.45	5.39	4.83	5.86	5.33	4.07	6.1	6.23	5.47	6.47	5.81	6.14	5.2
ENSG00000166016	ABTB2	25841	ABTB2	0.22	-0.89	2.67	1.17	0.7262	0.1072	0	0.0323	4.46	5.95	5.35	3.28	5.58	6.05	5.75	5.67	5.49	4.89	5.87	6.22	5.79	4.05	4.74	4.78	4.22	4.79	4.2	6.3	6.39	6.09	3.14	5.07	2.99	2.93	5.63	1.92	3.24	2.02	2.43	3.67	2.39	2.4	3.25	4.39	3.38	3.51
ENSG00000185065	AC000068.1	NA	ENSG00000185065	-2.82	-1.63	-2.59	-2.96	0.0921	0.2976	0.1318	0.0152	-1.68	-1.31	-0.06	1.28	-2.87	-0.96	-1.55	-1.66	-4.1	-4.1	-0.29	-1.23	-2.09	-4.1	0.16	0.7	-0.26	-0.37	-4.1	-0.42	-1.03	-0.13	1.14	0.31	1.48	1.48	1.21	1.61	2.96	2.08	-0.27	1.52	0.78	2.53	-4.1	2.23	1.57	2.69
ENSG00000273212	AC000068.2	NA	ENSG00000273212	-1.62	-0.49	-4.5	-3.53	0.2226	0.7235	0.0007	0.0002	-3.4	-4.37	-2.92	0.13	-4.54	-4.1	-4.1	-4.1	-4.1	-1.96	-2.97	-4.1	-4.1	-4.1	-2.45	-4.1	-4.1	-0.75	-1.83	-2.6	-4.1	-2.31	0.16	-3.27	-0.2	-0.36	-0.24	-0.37	2.11	1.27	-0.27	0.04	1.55	2.23	0.53	-0.53	0.57	-0.99
ENSG00000232926	AC000078.1	NA	ENSG00000232926	-1.1	0.14	1.31	1.82	0.4285	0.9203	0.3515	0.0574	-0.33	-0.85	-0.47	-2.15	-1.57	-1.98	-1.05	-2.23	0.04	-1.96	-1.58	0.02	-0.76	0.29	-2.02	-0.5	-0.16	0.1	0.64	-2.2	-0.37	0.01	0.81	-0.35	-0.12	-1.03	-0.42	-4.1	-2.82	-4.1	-4.1	-1.87	-4.1	0.85	-4.1	1.07	-0.95	0.41
ENSG00000243107	AC000120.1	NA	ENSG00000243107	-1.27	-2.71	-1.92	-1.53	0.3371	0.032	0.2567	0.1956	-1.38	-1.78	1.32	0.14	0.05	0.05	1.02	-0.94	-0.15	0.47	-0.55	0.46	-4.1	-0.51	1	-4.1	-1.07	-1.07	-1.35	2.24	1.62	1.78	0.72	0.55	1.74	1.19	0.83	-0.02	-0.31	0.81	-4.1	1.38	-0.06	0.45	-4.1	1.45	1.4	1.19
ENSG00000224138	AC000123.1	NA	ENSG00000224138	0.45	0.69	0.28	0.52	0.6799	0.4516	0.7959	0.4652	0.43	0.19	-0.26	-0.09	0.19	0.22	1.18	-0.46	0.04	0.07	-0.06	0.21	0.5	1.09	0.39	0.58	0.1	-0.26	0.88	-0.64	-0.66	1.1	-1.2	0.5	-0.7	-0.23	-0.08	0.08	-0.31	-0.77	0.79	0.96	0.15	1.63	-4.1	1.07	-0.04	0.88
ENSG00000224981	AC000367.1	NA	ENSG00000224981	-1.08	-1.02	-3.33	-3.46	0.4772	0.4658	0.0178	0.0009	-5.03	-4.9	-4.02	-1.58	-5.1	-4.1	-4.1	-4.1	-4.1	-4.1	-4.1	-4.1	-4.1	-4.1	-4.1	-4.1	-4.1	-4.1	-4.1	-4.1	-4.1	-2.01	-1.63	-4.1	2.24	0.09	-1.5	-1.04	-0.84	1.16	-4.1	-1.87	-4.1	-0.11	-4.1	-1.29	-1.54	-2.43
ENSG00000272330	AC002044.1	NA	ENSG00000272330	-1.25	0.16	-2.91	-1.7	0.369	0.9121	0.0275	0.0714	-3.69	-4.9	-3.85	-1.99	-5.1	-4.1	-4.1	-4.1	-4.1	-4.1	-4.1	-4.1	-4.1	-1.39	-4.1	-2.41	-2.49	-4.1	-4.1	-4.1	-2	-3.24	-2.26	-4.1	0.66	-0.83	-2.67	-1.27	-4.1	-3.09	-1.17	-2.18	1.06	-1.25	-0.83	-4.1	-0.12	-3.04
ENSG00000273216	AC002059.1	NA	ENSG00000273216	0.33	1.82	-2.67	-0.61	0.8564	0.1717	0.0672	0.5695	-2.31	-4.37	-4.12	-1.7	-3.8	-3.02	-0.48	-4.1	-4.1	-4.1	-4.1	-4.1	-3.09	-4.1	-0.01	-1.98	-2.07	-1.49	-2.56	-3.17	-1.75	-4.1	-4.1	-3.27	0.4	0.89	-1.31	-4.1	-1.7	-2.09	-0.38	-0.62	-4.1	0	-4.1	-1.89	-0.95	-0.82
ENSG00000248636	AC002070.1	105370027	LOC105370027	-1.98	0.67	0.07	0.19	0.2374	0.6874	0.9736	0.8851	-1.76	-1.88	-2.42	-1.95	-4.4	-4.1	-4.1	-1.66	-4.1	-4.1	-1.91	-1.23	-2.09	-4.1	-2.45	-0.14	-1.26	-1.75	0.53	-0.76	-2.31	1.07	-4.1	-3.27	-1.28	-0.01	-1.72	-4.1	-4.1	-0.77	1.56	-1.87	0.25	-1.02	-4.1	-2.96	0.33	-4.1
ENSG00000267698	AC002116.2	NA	ENSG00000267698	-2.11	-2.69	-2.69	-2.96	0.0684	0.0134	0.0288	0.0012	-4.11	-3.84	-1.42	-1.15	-3.53	-1.65	-4.1	-4.1	-1.65	-3.01	-2.97	-4.1	-3.09	-4.1	-2.45	-4.1	-4.1	-4.1	-1.83	-0.23	-1.75	-0.47	-1.08	-2.75	-0.29	-2.31	-0.63	0.5	-1.35	-0.77	0.56	-0.74	0.57	-1.52	-4.1	-2.33	-0.32	-0.99
ENSG00000268947	AC002128.1	NA	ENSG00000268947	-0.25	2.07	0.88	2.7	0.8572	0.0216	0.4475	0.0002	1.09	-0.73	-0.98	-1.62	-1.23	-0.49	-2.33	-1.44	-1.16	-0.02	-0.71	0.02	-1.28	1.25	0.08	1.58	1.39	0.79	1.53	-0.9	-1.03	-1.54	0.25	-1.25	-0.04	-0.66	-1.5	-4.1	0.92	-0.77	-3.03	-1.39	-4.1	0.9	-3.04	-0.69	-1.32	-0.08
ENSG00000259242	AC002306.1	NA	ENSG00000259242	0.25	0.5	-0.35	-1.06	0.9046	0.7777	0.8501	0.3822	-3.34	-2.63	-3.83	-2.27	-3.58	-1.98	-2.02	-4.1	-4.1	-3.01	-1.08	-1.51	-4.1	-1.17	-4.1	-1.16	-4.1	-2.07	-4.1	-2.2	-4.1	-1.54	-4.1	-3.27	0.4	1.1	-1.5	-4.1	-1.35	-4.1	-3.03	-1.61	-4.1	0.2	0.32	-4.1	-4.1	-1.68
ENSG00000235560	AC002310.1	NA	ENSG00000235560	-1.03	-1.55	-1.87	-3.02	0.358	0.1233	0.0782	0.0004	-1.24	-0.09	0.31	1.78	-0.71	-0.78	-0.3	-1.25	-0.26	-0.61	0.13	-0.21	-0.08	-0.97	0.08	-4.1	-0.16	0.18	-1.35	-0.14	-0.12	0.37	1.71	-0.19	2.58	0.36	1.41	2.75	3.12	2.38	2.29	1.41	0.78	2.34	3.67	-0.04	2.52	1.23
ENSG00000239791	AC002310.2	NA	ENSG00000239791	-2.22	-2.78	-1.11	-2.3	0.1103	0.0311	0.4633	0.0298	-5.03	-3.84	-2.25	-2.73	-4.47	-1.65	-4.1	-4.1	-4.1	-4.1	-4.1	-4.1	-1.76	-4.1	-4.1	-4.1	-4.1	-4.1	-4.1	-3.17	-1.75	-2.01	-1.33	-1.81	-0.59	-1.26	0.47	-1.04	-4.1	-1.29	-4.1	-0.74	-4.1	-4.1	-4.1	0.62	-4.1	-2.01
ENSG00000260494	AC002310.3	NA	ENSG00000260494	-1.49	-1.24	-3.37	-2.85	0.2673	0.3232	0.0115	0.0031	-3.86	-4.38	-2.62	-1.01	-4.11	-4.1	-0.48	-4.1	-4.1	-4.1	-4.1	-2.92	-4.1	-4.1	-4.1	-0.63	-2.07	-4.1	-4.1	-3.17	-1.35	-2.7	-0.97	-3.27	0.4	0.09	-0.86	-0.37	0.08	-2.09	-4.1	-1.39	0.78	-1.52	0	-0.15	-0.95	-1.41
ENSG00000250282	AC002401.2	NA	ENSG00000250282	1.29	-0.96	1.54	-1.54	0.3858	0.511	0.2614	0.1582	-3.73	-0.65	-2.76	-2.19	-1.48	-1.98	-1.37	-0.68	-0.37	-2.39	0.6	-0.81	-1.5	-4.1	-2.45	-4.1	-2.49	-4.1	-1.83	-2.2	-4.1	-2.01	-0.59	-2.75	-0.48	0.84	-1.31	-1.27	-4.1	-0.77	-4.1	0.38	-4.1	-2.93	-4.1	0.24	-4.1	-0.99
ENSG00000231170	AC002451.1	NA	ENSG00000231170	1.69	5.23	1.3	3.89	0.1728	0	0.2906	0	-0.21	-2.8	-5.44	-4.1	-3.75	-2.4	-4.1	-0.8	-4.1	-4.1	-1.91	-4.1	-1.5	-0.8	-0.31	-0.25	-0.07	1.14	-0.7	-4.1	-4.1	-4.1	-4.1	-4.1	-2.65	-0.12	-4.1	-4.1	-0.84	-4.1	-4.1	-4.1	-4.1	-4.1	-4.1	-4.1	-4.1	-4.1
ENSG00000223969	AC002456.1	NA	ENSG00000223969	1.36	2.91	-0.5	0.89	0.4636	0.0595	0.7955	0.4718	-1.3	-2.68	-4.21	-2.18	-2.85	-4.1	-0.22	-2.63	-4.1	-1.14	-2.34	-0.34	-4.1	0.29	-2.02	-2.41	-0.48	-1.49	-0.99	-4.1	-4.1	-3.24	-1.08	-4.1	-0.29	0.65	0.06	-4.1	-4.1	-4.1	-4.1	0.79	-4.1	-4.1	1.59	-1.29	-1.8	-2.43
ENSG00000241764	AC002467.1	NA	ENSG00000241764	0.14	0.5	-0.54	-0.45	0.8986	0.5636	0.5531	0.4752	0.66	0.57	0.16	1.12	0.31	-0.63	0.19	1.08	0.13	0.88	0.84	0.74	0.24	0.8	-0.1	0.91	0.79	1.39	0.36	-0.42	-0.56	0.32	0.96	0.64	0.66	-2.31	1.94	1.47	1.15	2.17	1.21	0.88	2.53	2.65	0.65	1.92	0.63	0.02
ENSG00000272829	AC002470.1	NA	ENSG00000272829	0.44	-0.91	-0.19	-1.3	0.8013	0.5366	0.9148	0.2359	-3.65	-2.54	-2.74	-2.35	-2.3	-2.4	-1.2	-2.23	-3.02	-1.63	-2.34	-2.92	-1.76	-4.1	-1.7	-4.1	-4.1	-2.49	-2.15	-4.1	-2.7	-1.54	-1.33	-2.06	-0.38	-0.66	-4.1	-4.1	0.08	-1.77	0.79	-4.1	-0.77	-0.11	-4.1	-2.33	-1.54	-1.68
ENSG00000267194	AC002546.1	NA	ENSG00000267194	-5.11	-1.65	-4.92	-2.25	0	0.0093	0.0001	0.0001	1.97	-0.7	3.62	4.22	-1.49	0.05	-4.1	-0.56	-0.5	-0.61	-0.71	-1.51	0.24	1.29	1.28	2.94	3.04	0.69	2.62	4.02	4.25	3.9	4.01	1.98	4.17	4.25	4.08	4.3	3.97	4.27	5.05	2.96	4.02	4.41	4.57	4.55	4.54	4.47
ENSG00000227782	AC002553.1	NA	ENSG00000227782	-0.04	2.02	-1.4	0.2	0.988	0.1333	0.3609	0.8654	-2.16	-3.76	-4.18	-2.36	-4.22	-4.1	-4.1	-3.18	-1.98	-4.1	-4.1	-1.23	-4.1	-1.39	-2.02	0.58	-3.08	-4.1	-1.16	-1.89	-3.24	-3.24	-4.1	-4.1	-2.25	-4.1	-0.86	-4.1	-4.1	-1.77	-4.1	-1.87	-0.6	-4.1	0.4	-1.06	-0.32	-1.41
ENSG00000239291	AC002558.1	NA	ENSG00000239291	-1.72	-0.35	-1.18	-0.76	0.1228	0.7628	0.3199	0.3584	-0.73	-1.15	-0.39	0.03	-2.11	-1.65	0	-1.92	-4.1	-1.63	-1.91	-0.81	-0.5	-0.8	-0.84	-0.79	-0.26	-0.48	-0.84	0.81	0.02	0.08	-1.33	-0.97	1.58	1.1	0.13	1.23	0.64	0.86	-4.1	0.19	0.34	-0.65	0.17	0.16	0.87	-0.67
ENSG00000261872	AC002558.2	NA	ENSG00000261872	-1.87	-1.1	-2.5	-1.43	0.1804	0.4122	0.0849	0.1634	-3.06	-4.12	-1.96	-1.62	-3.83	-4.1	-2.33	-1.66	-4.1	-4.1	-4.1	-4.1	-2.5	-4.1	-1.01	-4.1	-0.26	-4.1	-1.83	0.02	-0.9	-2.01	-3.38	-2.06	-0.04	-4.1	-1.97	-1.27	-0.64	-0.51	-1.99	-4.1	-0.3	-2.3	1.21	-1.06	-0.95	-1.19
ENSG00000262265	AC002558.3	NA	ENSG00000262265	-0.72	-2.68	-2.32	-2.63	0.6779	0.0589	0.1573	0.0255	-3.92	-3.61	-1.23	-1.28	-1.95	-4.1	-1.55	-1.25	-1.16	-0.47	-2.34	-2.92	-4.1	-0.97	-4.1	-4.1	-4.1	-2.07	-4.1	-0.53	-0.37	-0.29	-2.9	-1.1	1.22	0.36	-2.28	-0.51	1.04	-4.1	-4.1	-0.12	1.47	0.2	-4.1	-0.15	-1.32	-1.68
ENSG00000256060	AC003002.1	10597	TRAPPC2B	-0.14	0.26	-0.73	0.14	0.8302	0.6155	0.2344	0.7415	1.55	0.68	1.29	1.41	1.15	1.19	0.25	1.34	1.75	1.47	0.66	1.43	0.09	2.07	1.21	0.96	1.52	1.82	1.81	1.16	1.14	0.94	1.74	1.5	1.48	1.15	0.98	1.86	2.41	1.19	1.71	1.15	0.15	2.44	2.05	0.81	1.85	1.15
ENSG00000267344	AC003070.1	NA	ENSG00000267344	1.25	3.71	-1.12	1.75	0.5029	0.0138	0.5383	0.1237	-0.57	-3.44	-4.28	-2.31	-3.02	-1.65	-4.1	-1.92	-4.1	-0.77	-1.91	-4.1	-3.09	0.68	-0.42	-4.1	-0.16	0.93	0.59	-4.1	-4.1	-4.1	-2.02	-2.75	-2.25	0.19	-0.42	-4.1	-0.04	-4.1	-4.1	-0.3	-4.1	-4.1	-4.1	-0.53	0.12	-1.68
ENSG00000250318	AC003072.1	NA	ENSG00000250318	1.99	2.81	0.43	1.09	0.0881	0.0078	0.7148	0.1199	1.96	1.29	-0.85	0.86	1.14	1.52	1.38	1.51	0.13	1.16	1.27	1.58	1.09	1.09	1.73	2.6	2.2	1.63	2.52	-0.32	-0.66	-1.76	-0.59	-0.44	0.75	1.62	1.18	0.35	0.29	-1.09	2.11	1.92	2.87	2.38	-4.1	0.81	1.71	1.78
ENSG00000237773	AC003075.1	NA	ENSG00000237773	4.32	3.32	1.55	2.14	0.0036	0.0205	0.3269	0.053	-1.66	-2.25	-4.98	-3.8	-0.66	0.81	-1.05	-2.63	1.26	-0.94	1.53	-4.1	-3.09	-4.1	-0.69	-1.16	-1.26	-1.07	-0.46	-4.1	-4.1	-4.1	-4.1	-2.75	-3.2	0.09	-4.1	-4.1	-4.1	-2.51	0.36	-4.1	-4.1	-0.65	-4.1	-4.1	-4.1	-4.1
ENSG00000234358	AC003080.1	NA	ENSG00000234358	-1.1	-0.04	-2.14	-2.06	0.5347	0.9842	0.1845	0.0729	-4.04	-4.12	-4	-1.98	-5.1	-4.1	-4.1	-4.1	-4.1	-4.1	-4.1	-4.1	-2.5	-4.1	-3.05	-1.98	-4.1	-3.08	-4.1	-2.2	-3.24	-4.1	-2.54	-4.1	-1.28	-4.1	-1.5	-1.04	-4.1	0.43	-4.1	-4.1	1.85	0.2	2.07	-1.89	-2.53	-4.1
ENSG00000236453	AC003092.1	NA	ENSG00000236453	3.75	0.36	5.18	-0.55	0.0012	0.7867	0	0.5656	-4.77	0.96	-5.13	-4.22	-1.37	1.01	-1.05	0.32	-4.1	-1.96	0.46	1.18	1.28	-4.1	-3.05	-4.1	-4.1	-4.1	-4.1	-4.1	-4.1	-3.24	-4.1	-4.1	-1.94	-0.66	-4.1	-4.1	-2.82	-4.1	-4.1	-4.1	-4.1	-4.1	-4.1	-4.1	-2.12	-4.1
ENSG00000260793	AC003102.1	NA	ENSG00000260793	-0.6	0.46	-1.31	-0.44	0.4521	0.4889	0.0932	0.3658	2.17	1.29	1.71	2.61	1.11	0.7	1.66	1.4	0.37	1.4	0.84	1.95	1.17	2.25	2.06	2.99	2.04	2.31	1.47	2.38	2.65	2.84	0.3	0.79	3.02	2.54	3.33	1.61	1.96	3.25	2.57	3.5	3.28	3.39	1.62	2.99	1.83	3.04
ENSG00000229533	AC003986.1	NA	ENSG00000229533	-5.7	-5.16	-3.09	-2.76	0.0397	0.0422	0.3664	0.2562	-4.57	-4.9	0.6	-1.81	-5.1	-4.1	-4.1	-4.1	-4.1	-4.1	-4.1	-4.1	-4.1	-4.1	-4.1	-1.98	-4.1	-4.1	-4.1	4.97	4.88	5.58	-4.1	-4.1	-3.2	3.02	-4.1	-4.1	-1.35	-4.1	2.31	-4.1	2.67	2.46	-4.1	1.78	2.25	-4.1
ENSG00000232821	AC003986.2	NA	ENSG00000232821	-5.9	-5.46	-1.14	-1.99	0.007	0.0058	0.7046	0.3352	-2.89	-2.04	2.57	-0.9	-3.33	-3.02	-1.55	-1.66	-4.1	-4.1	-0.41	-0.48	-4.1	-4.1	-1.7	-3.02	-1.49	-0.37	-4.1	3.5	3.84	4.63	3.3	-2.06	0.46	1.44	-3.22	1.32	2.85	-4.1	2.88	-4.1	4.06	-4.1	2.71	-4.1	2.12	-4.1
ENSG00000236536	AC003986.3	NA	ENSG00000236536	-5.28	-3.57	-1.05	-0.32	0.0003	0.0047	0.5344	0.8022	-3.39	-4.12	0.18	-3.07	-5.1	-4.1	-4.1	-4.1	-4.1	-4.1	-4.1	-4.1	-2.5	-1.99	-4.1	-1.65	-4.1	-1.07	-4.1	0.72	0.62	0.62	1.04	-1.81	-1.28	-1.03	-4.1	-4.1	-4.1	0.72	-4.1	-4.1	-1.2	1.01	-3.04	-4.1	-0.32	-4.1
ENSG00000228113	AC003991.1	NA	ENSG00000228113	-3.24	-4.13	-2.28	-2.8	0.0182	0.0017	0.1424	0.013	-4.65	-4.13	-0.51	-1.85	-3.75	-4.1	-4.1	-0.8	-2.41	-4.1	-4.1	-2.29	-4.1	-4.1	-4.1	-2.41	-4.1	-4.1	-4.1	0.81	0.83	1.04	-2.02	-2.36	-0.04	-2.94	-0.52	-2.94	-1.7	-4.1	-4.1	-0.74	-0.44	0.2	-4.1	-0.15	0.96	-1.68
ENSG00000261462	AC004023.1	NA	ENSG00000261462	-3.97	-3.44	-3.53	-3.2	0.0047	0.0082	0.0185	0.0035	-4.57	-4.9	-1.12	-1.37	-5.1	-4.1	-4.1	-4.1	-4.1	-4.1	-4.1	-4.1	-4.1	-4.1	-4.1	-1.98	-4.1	-4.1	-4.1	-4.1	-1.75	1.31	0.58	-0.44	-1.28	-4.1	-0.74	-0.51	-0.17	-0.77	-4.1	-1.87	-4.1	0.73	0.09	-0.69	-0.12	-0.67
ENSG00000262482	AC004034.1	NA	ENSG00000262482	0.5	1.25	0.41	1.4	0.7573	0.3225	0.7939	0.1476	-0.86	-1.85	-2.11	-2.26	-1.61	-1.65	-0.22	-0.8	-2.41	-2.39	-0.88	-1	-3.09	-0.38	-2.45	0.22	-1.07	-0.48	-0.46	-1.89	-1.03	-1.76	-2.02	-2.75	-0.96	-0.12	-1.5	-4.1	0.19	0.08	-4.1	-2.18	0.57	-1.86	-4.1	-1.56	-4.1	-0.18
ENSG00000273447	AC004067.1	NA	ENSG00000273447	2.16	2.08	1.12	2.58	0.1076	0.101	0.4557	0.0092	-0.73	-2.2	-2.81	-3.31	-0.65	-0.96	0.51	-0.8	-1.16	-0.61	-4.1	-1	-0.62	-0.97	-0.55	-0.04	-0.9	-1.26	-0.26	-4.1	-4.1	-2.7	-0.51	0.2	-4.1	-1.03	-3.22	-0.24	-1.07	-4.1	-4.1	-4.1	-4.1	-0.35	-4.1	-2.96	-2.12	-1.41
ENSG00000251259	AC004069.1	NA	ENSG00000251259	-1.63	2.51	-0.65	2.55	0.252	0.0343	0.6713	0.006	-0.64	-3.84	-3.16	-3.19	-4.78	-4.1	-4.1	-4.1	-4.1	-3.01	-4.1	-2.92	-3.09	-1.66	-0.31	0.86	-0.16	0.1	-2.15	-4.1	-3.24	-2.01	-2.02	-2.06	-0.12	-1.26	-2.67	-4.1	-4.1	-1.09	-4.1	-4.1	-0.17	-1.86	0	-4.1	-4.1	-4.1
ENSG00000271133	AC004130.1	101927811	LOC101927811	1.85	3.3	-3	-0.51	0.144	0.0033	0.0163	0.531	0.11	-2.38	-3.19	0.62	-1.34	-0.63	-0.68	-2.63	-1.16	-0.94	-2.97	-1.51	-2.09	1.36	0.24	0.44	1.06	0.18	-2.15	-4.1	-4.1	-3.24	-0.17	-1.25	-0.12	1.48	0.66	-0.24	2.24	-1.77	1.92	0.75	0.65	1.6	1.94	0.68	1.57	0.19
ENSG00000263272	AC004148.2	NA	ENSG00000263272	-1.8	-1.02	-2.08	-1.78	0.0037	0.0427	0.0021	0.0001	3.02	2.72	4.04	4.8	2.24	2.55	2.32	2.18	1.75	2.44	3.09	3.11	2.07	2.79	3.24	4.16	2.98	2.26	2.83	3.42	4	4.13	4.55	4.01	5.52	3.61	4.57	4.91	5.11	5.19	3.03	4.91	5.09	4.53	5.24	4.86	5.48	5.05
ENSG00000267666	AC004156.1	NA	ENSG00000267666	0.56	1.46	-0.81	0.02	0.7171	0.2365	0.5637	0.9893	-1.18	-2.01	-2.63	-1.19	-2.07	-1.65	-3.25	-0.56	-2.41	-1.36	-4.1	-0.81	-0.28	-3.02	-1.01	-0.25	-2.07	0.18	-0.17	-4.1	-1.03	-2.01	-1.33	-2.75	-1.28	1	-0.33	-4.1	-4.1	-1.09	0.56	-1.39	-0.77	-1.02	-0.83	-1.06	0.33	-0.29
ENSG00000230333	AC004160.1	NA	ENSG00000230333	0.7	-1.04	0.06	-0.6	0.7023	0.528	0.9796	0.6529	-2.39	-1.73	-1.34	-1.78	-0.64	-0.63	0.3	0.68	-0.96	-2.39	0.38	-0.34	-4.1	-0.8	-2.02	-1.16	-4.1	-4.1	0.15	-1.89	-4.1	0.2	1.04	-0.53	-0.7	1.1	-2.28	-2.31	-4.1	-4.1	0.12	-1.39	-0.6	0.2	-4.1	-1.29	-2.53	-2.01
ENSG00000213152	AC004217.1	NA	RPL7AP60	-2.81	-1.54	-3.57	-2.6	0.0343	0.2182	0.0106	0.0083	-2.87	-3.85	-1.34	-0.28	-4.15	-3.02	-3.25	-4.1	-4.1	-3.01	-2.97	-2.92	-4.1	-4.1	-1.21	0.91	-4.1	-1.49	-4.1	-0.53	-1.03	-1.35	-1.81	-1.25	1.25	-4.1	0.25	-0.51	-0.31	-0.19	-0.65	-1.39	1.79	0.79	-0.54	0.24	1.9	-0.53
ENSG00000267778	AC004221.1	NA	ENSG00000267778	-3.02	-0.34	-0.72	-0.87	0.012	0.7878	0.5712	0.3247	-1.28	-1.13	-0.95	-0.42	-3.97	-1.98	-2.33	-4.1	-4.1	-4.1	-0.41	-1.23	-1.5	-1.66	-1.01	-0.79	0.18	-3.08	-0.58	-0.06	-0.56	-0.29	-2.26	-0.85	-0.12	-0.23	1.21	-0.37	-1.07	-0.39	-4.1	1.22	0.96	-1.25	0.4	-1.89	1.49	0.19
ENSG00000262362	AC004233.1	NA	ENSG00000262362	-1.91	0	-2.04	-0.86	0.1968	0.9979	0.1749	0.4294	-3.19	-4.37	-3.19	-2.33	-5.1	-4.1	-4.1	-4.1	-4.1	-4.1	-2.97	-4.1	-4.1	-1.17	-4.1	-4.1	-0.48	-4.1	-2.15	-2.6	-2.7	-1.76	-2.26	-4.1	-1.11	-0.5	-1.5	-4.1	-4.1	-0.51	-4.1	-1.87	0.5	-4.1	-4.1	-2.96	1.08	-2.01
ENSG00000257433	AC004241.1	105369748	LOC105369748	-1.93	1.83	0.51	1.74	0.1534	0.0948	0.7182	0.0362	0.77	-0.46	-1.06	-0.98	-2.99	-1.15	-4.1	-2.23	-0.79	-4.1	-0.17	-0.81	-0.28	0.36	0.58	1.38	1.33	0.84	0.29	0.09	-2.31	-0.47	-2.02	0.2	-3.2	-0.23	-0.63	1.19	-0.64	0.3	-4.1	0.92	0.15	0	-4.1	-0.04	-0.04	-0.18
ENSG00000263990	AC004253.1	NA	ENSG00000263990	-0.43	1.27	-1.04	-0.55	0.7143	0.1355	0.2648	0.378	0.92	0.43	-0.35	1.47	-0.78	-1.15	-0.8	-1.44	-0.15	0.07	0.04	0.38	0.92	-0.16	0.8	2.3	-0.16	0.79	2.06	-0.53	-0.78	-0.06	1.09	-1.25	2.76	1.05	1.39	1.44	2.9	1.81	-1.17	2.48	1.69	0.73	0.91	1.12	2.71	0.27
ENSG00000226107	AC004383.1	NA	ENSG00000226107	-3.13	-2.62	-1.89	-1.4	0.0261	0.0439	0.2448	0.224	-2.71	-3.2	-0.09	-1.31	-3.23	-0.96	-2.71	-4.1	-4.1	-1.63	-1.91	-2.29	-4.1	-4.1	-0.42	-4.1	-0.16	-4.1	-0.58	0.41	0.27	0.86	-0.37	-1.25	-0.59	-4.1	0.71	-0.37	-0.17	0.08	-4.1	0.19	-2.26	-4.1	0.17	-1.06	-0.95	0.66
ENSG00000189343	AC004448.1	NA	RPS2P46	-1.6	-1.91	-0.26	-1	0.0009	0.0001	0.6317	0.0116	4.88	5.62	6.79	5.88	5.18	5.16	4.51	5.19	5.38	5.79	5.31	5.8	5.75	4.42	4.95	4.8	4.86	5.89	4.38	7.21	6.92	6.93	6.05	6.87	6.26	5.48	5.29	6.39	5.46	7.03	6.85	4.74	5.5	6.5	6.77	4.89	6.46	5.76
ENSG00000235979	AC004448.4	NA	ENSG00000235979	-1.68	-0.28	-2.78	-1.5	0.3721	0.8862	0.1305	0.246	-2.57	-3.85	-2.29	-1.07	-3.97	-0.78	-4.1	-3.18	-4.1	-4.1	-4.1	-1.51	-4.1	-4.1	-1.01	-4.1	-1.49	-1.49	-1.16	-4.1	-2.31	-0.56	0.11	-2.75	-2.65	-2.94	0.95	0.71	0.29	0.23	-3.03	2.11	-0.44	-4.1	-4.1	1.56	-3.11	1.19
ENSG00000261204	AC004449.1	NA	ENSG00000261204	-2.37	-2.03	1.03	-0.74	0.1037	0.134	0.5041	0.5321	-3.51	-1.74	-1.47	-2.77	-3.84	-1.65	-4.1	-4.1	-4.1	-1.63	-1.91	-0.34	-2.5	-4.1	-4.1	-1.98	-1.75	-1.75	-4.1	-0.9	-1.35	-0.67	-1.63	-2.06	-1.68	-4.1	-0.42	-4.1	-4.1	-4.1	-0.27	0.75	-4.1	0.85	-4.1	-1.56	-2.12	-2.01
ENSG00000146677	AC004453.1	NA	ENSG00000146677	-1.29	-0.47	-0.64	-0.68	0.1623	0.5917	0.5139	0.3132	0.71	0.75	1.18	1.39	-0.11	0.22	0.07	-1.09	0.44	0.16	0.13	1.22	0.96	1.47	0.46	0.81	-0.37	0.89	1.19	1.05	0.94	0.66	1.79	1.47	1.91	2.52	-0.24	2.46	1.99	2.43	2.43	-0.39	2.07	1.88	2.73	0.68	2.52	-0.08
ENSG00000223461	AC004471.1	NA	ENSG00000223461	-0.94	-0.94	-1.72	-2.46	0.5916	0.5478	0.2758	0.0298	-3.95	-3.21	-3.01	-1.49	-3.95	-1.38	-4.1	-2.63	-4.1	-4.1	-2.97	-4.1	-1.5	-4.1	-2.02	-4.1	-4.1	-1.26	-4.1	-4.1	-3.24	-2.7	0.16	-2.75	-0.2	-0.01	-1.72	-4.1	0.48	0.61	-4.1	-2.59	-0.3	-1.25	-4.1	0.48	0.2	-0.67
ENSG00000272682	AC004471.2	NA	ENSG00000272682	-0.8	1.02	-3.18	-1.55	0.5763	0.4087	0.0128	0.0847	-3.28	-4.9	-4.3	-1.72	-5.1	-4.1	-4.1	-4.1	-4.1	-4.1	-4.1	-4.1	-4.1	-4.1	-4.1	-1.65	-1.49	-1.07	-4.1	-4.1	-4.1	-4.1	-1.47	-3.27	-1.68	0.19	-1.97	-1.54	-4.1	-1.09	-1.99	-0.88	-0.77	-0.22	-4.1	0.75	-2.53	-1.68
ENSG00000263412	AC004477.1	NA	ENSG00000263412	-2.48	-0.87	-1.13	-1.35	0.0184	0.3437	0.279	0.0662	0.33	0.55	1.2	1.68	-1.28	-0.25	-0.58	-1.66	-0.96	-2.39	0.46	0.92	0.38	0.04	0.39	-0.25	2.18	0.69	-0.84	-0.14	0.58	1.14	2.28	2.03	2.59	1.32	1.79	1.4	2.75	2.7	2.57	1.67	-2.26	2.28	1.25	2.68	0.4	2.17
ENSG00000267122	AC004490.1	NA	ENSG00000267122	-0.2	1.26	1.74	1.07	0.9035	0.3094	0.1621	0.2622	-1.19	-0.51	-2.45	-2.26	-2.65	-2.4	-1.05	-4.1	-3.02	-0.77	-0.55	-0.34	-0.5	-1.39	-2.02	0.22	-1.49	-0.48	-1.35	-1.89	-1.18	-3.24	-1.08	-3.27	0.99	-0.5	-1.97	-2.31	-4.1	-0.92	-2.42	-0.2	0.34	-4.1	-4.1	-1.29	-3.11	-4.1
ENSG00000272072	AC004492.1	NA	ENSG00000272072	-1.32	-3.64	-0.81	-2.6	0.3071	0.0035	0.6052	0.0199	-2.91	-1.13	0.73	-0.31	-0.6	-0.78	-1.2	-0.1	-0.5	-0.02	-1.31	-1.23	-0.62	0.68	-4.1	-4.1	-3.08	-4.1	0.36	0.77	-0.37	1.31	0.78	1.3	0.87	-1.26	0.13	-0.84	-4.1	-0.92	2.04	-0.2	-4.1	0.29	0.86	0.92	-0.22	0.1
ENSG00000273237	AC004520.1	NA	ENSG00000273237	-0.53	0.27	-2.48	-1.55	0.6214	0.7758	0.0123	0.0106	1.09	0.16	0.82	2.64	0.29	0.05	0.99	0.64	0.57	-0.77	0.13	0.12	0.31	0.85	1.46	1.64	2.41	-0.75	1.08	-0.06	-0.9	1.47	2.02	1.52	2.12	1.69	2.8	2.55	2.73	1.46	3.17	1.84	4.72	3.42	3.78	3.25	2.71	2.17
ENSG00000214870	AC004540.1	NA	ENSG00000214870	-1.63	3.92	-5.79	-2.04	0.4721	0.0154	0.0027	0.0235	1.54	-2.2	-2.38	3.58	-4.01	-3.02	-4.1	-4.1	-2.41	-3.01	-1.08	-2.92	-2.09	2.37	1.67	1.7	2.27	0.46	0.96	-4.1	-4.1	-3.24	0.78	1.65	3.33	3.96	4.24	2.95	1.8	2	0.28	4.35	5.11	3.84	4.15	5.02	2.92	4.56
ENSG00000225792	AC004540.2	105375304	LOC105375304	-0.58	1.89	-6.88	-4.6	0.8499	0.4212	0.0034	0.0034	-2.62	-4.9	-4.51	1.98	-5.1	-4.1	-4.1	-4.1	-4.1	-4.1	-4.1	-4.1	-4.1	-4.1	-2.02	-4.1	-1.49	-1.07	-0.84	-4.1	-4.1	-4.1	-4.1	-0.73	1.98	3.61	3.83	3.59	0.64	-4.1	1.77	0.04	5.6	2.52	3.54	1.84	0.78	3.39
ENSG00000263120	AC004584.3	NA	ENSG00000263120	-2.69	-1.06	0.4	-0.35	0.123	0.5271	0.8417	0.8138	-1.15	-0.4	-0.09	-0.8	-2.77	-0.36	-4.1	-1.66	-1.16	-4.1	-0.55	-0.34	-0.18	-4.1	0.64	-0.79	0.02	-1.49	-0.08	0.41	-0.05	-0.47	0.75	-0.85	1.22	1.19	1.64	-1.87	-4.1	-4.1	-4.1	1.67	-0.3	-1.86	0.86	2.36	-4.1	1.41
ENSG00000267304	AC004637.1	NA	ENSG00000267304	6.14	2.14	4.94	2.16	0	0.0976	0	0.031	-0.64	2.15	-2.78	-2.8	3.36	1.45	5.07	3.32	3.22	3.32	2.12	1.78	2.52	-0.51	-0.42	-1.16	-1.49	0.1	0	-4.1	-0.78	-2.7	-1.47	-2.75	0.03	-1.53	-1.15	-4.1	-1.07	-4.1	-4.1	-1.61	-4.1	-1.52	-4.1	-1.56	-1.8	-4.1
ENSG00000260822	AC004656.1	NA	ENSG00000260822	1.01	0.73	2.03	0.91	0.0444	0.1367	0	0.025	4.47	5.59	3.74	3.56	4.75	5.26	4.32	5.19	4.99	4.01	5.49	5.56	5.72	4.52	4.8	5.03	4.92	2.83	4.79	4.5	4.09	4.45	2.16	3.86	3.83	2.37	4.56	3.54	4.36	3.97	3.32	4.36	2.33	3.18	2.98	3.51	3.29	3.59
ENSG00000270264	AC004686.1	NA	NDUFB8P2	0.43	-0.8	0.49	-0.79	0.8142	0.6046	0.7703	0.5037	-2.63	-1.35	-1.83	-1.84	-1.4	-0.36	-0.07	-2.23	-3.02	-0.61	-0.88	-2.29	-0.62	-2.42	-4.1	-0.96	-0.9	-4.1	-0.99	-2.6	-0.78	-0.78	-0.59	-3.27	0.66	-4.1	-0.01	-4.1	-2.82	-2.09	-4.1	0.12	-2.26	-0.35	0.17	0.48	-4.1	-0.4
ENSG00000265206	AC004687.1	406934	MIR142	-3.17	4.17	-2.2	1.52	0.0061	0	0.0387	0.0028	2.56	-1.16	-1.61	1.04	-4.78	-4.1	-3.25	-4.1	-4.1	-4.1	-2.34	-0.48	-0.38	4.16	0.9	1.38	2.85	3.7	2.38	-1.22	-1.75	-2.01	-1.47	-0.85	0.83	0.58	0.98	0.18	1.4	1.16	0.28	2.23	1.58	1.73	-0.09	2.9	0.04	0.1
ENSG00000228680	AC004692.2	NA	ENSG00000228680	0.03	0.09	-1.35	-1.48	0.9891	0.9505	0.3017	0.1115	-5.03	-4.9	-5.13	-3.55	-5.1	-4.1	-4.1	-4.1	-4.1	-4.1	-4.1	-4.1	-4.1	-4.1	-4.1	-4.1	-4.1	-4.1	-4.1	-4.1	-3.24	-4.1	-4.1	-4.1	-3.2	-0.83	-4.1	-4.1	-4.1	-4.1	-4.1	-4.1	0.15	-4.1	0.96	-4.1	-4.1	-3.04
ENSG00000261996	AC004706.1	NA	ENSG00000261996	-3.36	-3.19	-2.63	-2.88	0.0171	0.0148	0.0885	0.0101	-3.57	-3.33	-0.38	-0.69	-3.74	-4.1	-4.1	-4.1	-1.65	-1.14	-2.97	-1.51	-4.1	-4.1	-3.05	-4.1	-1.26	-4.1	-1.57	-0.32	-1.18	0.01	0.38	-0.53	0.23	-1.87	0.71	-0.51	0.79	-1.09	-0.06	-4.1	-4.1	0.73	1.29	-1.06	0.96	1.48
ENSG00000262227	AC004771.3	NA	ENSG00000262227	0.17	-0.07	2.14	1.19	0.9237	0.9689	0.1219	0.2853	-0.66	0.29	-0.59	-1.85	-0.42	-0.14	-0.8	0.54	0.57	-1.96	0.53	-0.34	0.72	-4.1	0.7	0.64	-0.37	-0.26	0.42	-1.63	-1.18	-0.67	0.16	0.68	-0.29	0.58	-0.33	-0.37	-4.1	0.66	-4.1	-1.39	-4.1	-1.52	-4.1	0.55	-4.1	-1.68
ENSG00000262678	AC004771.5	NA	ENSG00000262678	0.71	0.46	1.96	1.1	0.623	0.7365	0.1206	0.2546	-1.83	-0.97	-2.29	-2.93	-1.58	-2.4	-1.05	-1.66	-0.5	-1.63	-1.08	-1	-0.62	-0.51	-0.84	-1.65	0.25	-4.1	-2.56	-1.89	-2	-2.01	-2.54	-1.81	-1.68	-2.31	-0.52	-4.1	-4.1	-4.1	-4.1	-0.62	-4.1	0	-4.1	-0.86	-2.53	-4.1
ENSG00000240399	AC004801.2	NA	ENSG00000240399	-0.4	0.3	-2.26	-1.05	0.8336	0.8558	0.1721	0.337	-0.19	-1.4	-0.49	0.86	-0.89	-1.98	-1.05	-0.94	-0.5	0.47	-1.91	-0.48	-1.5	-0.26	0.16	0.96	-0.26	-1.49	0.08	0.85	1.05	1.61	-4.1	0.41	1.58	0.27	0.06	1.14	2.16	1.84	1.66	2	2.87	1.16	-4.1	1.07	0.87	0.1
ENSG00000250132	AC004803.1	NA	ENSG00000250132	-1.19	-0.79	-1.92	-1.37	0.0156	0.0703	0.0012	0.0004	2.08	1.52	2.87	3.45	1.68	2.01	1.3	2.01	1.51	1.69	1.76	1.81	1.09	2.4	2	2.43	2.43	0.98	2.32	2.86	2.68	2.95	3.79	1.97	3.6	3.25	3.59	3.58	3.76	3.77	3.41	3.4	2.99	4.34	2.53	3.7	3.28	3.78
ENSG00000259153	AC004816.1	NA	ENSG00000259153	-4.83	-1.71	-6.04	-2.71	0.0001	0.0702	0	0.0009	-0.52	-3.85	1.19	2.19	-3.63	-2.4	-4.1	-3.18	-1.39	-4.1	-1.58	-4.1	-4.1	0.21	1.28	0.05	0.89	-4.1	-0.26	0.29	0.98	0.37	2.5	1.69	2.31	1.81	2.91	2.3	2.96	0.77	2.02	1.7	2.41	2.16	3.16	1.07	2.33	3
ENSG00000228554	AC004837.2	NA	ENSG00000228554	-1.5	-0.78	-2.85	-0.59	0.3016	0.5775	0.0621	0.5981	-1.86	-4.12	-1.08	-1.27	-2.58	-4.1	-0.39	-2.23	-1.65	-3.01	-4.1	-4.1	-2.5	-0.97	-1.21	0.14	-0.16	-3.08	-4.1	0.23	0.33	0.2	-1.81	-3.27	0.23	0.58	-1.5	-0.02	-0.84	-0.77	-0.8	-0.74	-4.1	0.9	-4.1	-1.29	-2.12	-2.01
ENSG00000258376	AC004846.1	NA	ENSG00000258376	5.54	5.56	4.63	4.54	0	0	0	0	2.96	3.06	-2.59	-1.57	2.95	3.02	2.7	3.9	2.92	2.1	2.21	3.1	3.79	1.25	2.77	3.61	2.49	3.89	3.71	-4.1	-4.1	-1.35	-1.81	1.13	-1.28	-1.87	-1.72	-1.27	0.64	-4.1	-0.65	0.44	-4.1	-0.11	0.25	0.55	-4.1	-0.53
ENSG00000258944	AC004846.2	NA	ENSG00000258944	-0.8	1.65	-0.29	1.74	0.588	0.1533	0.8537	0.0501	-0.39	-2.42	-2.04	-2.13	-2.84	-1.98	-0.8	-3.18	-4.1	-2.39	-4.1	-0.09	-2.09	0.63	-0.69	0.05	-1.26	0.18	-0.84	-1.63	-0.78	-1.76	-2.54	-2.36	-0.38	-1.53	-1.5	-4.1	-1.35	-3.09	-4.1	-0.3	-0.44	-4.1	-0.68	-0.04	-4.1	-0.99
ENSG00000260997	AC004847.1	NA	ENSG00000260997	-3	-0.29	-3.33	-1.76	0.032	0.8467	0.0208	0.0772	-2.39	-3.96	-2.1	-0.63	-5.1	-4.1	-4.1	-4.1	-4.1	-4.1	-4.1	-4.1	-2.09	0.68	-0.55	-4.1	-3.08	-4.1	-0.84	-1.41	-2	-1.19	-2.02	-2.75	-2.65	0.95	0.13	0.43	0.71	-0.92	0.56	0.6	-2.9	1.06	-4.1	0.06	-0.95	-0.18
ENSG00000272768	AC004854.2	NA	ENSG00000272768	1.25	1.57	0.4	2.2	0.2706	0.1214	0.7709	0.0058	0.2	-1.6	-1.37	-2	-0.12	-0.25	1.12	0.64	0.37	-2.39	-0.88	-1	-2.5	0.8	-0.55	0.37	-0.37	1.36	-0.17	-0.76	-1.75	-0.21	-3.38	0.5	-0.59	-0.83	-0.52	-1.54	-1.7	-4.1	-2.42	-0.74	-0.6	-1.25	-4.1	-1.56	-2.12	-0.99
ENSG00000239636	AC004865.2	NA	ENSG00000239636	1.97	2.25	1.13	1.47	0.1801	0.0945	0.4508	0.1515	-0.04	-0.38	-2.3	-1.52	-0.33	-0.49	0.07	-0.36	-0.15	-0.47	0.78	-1	-0.76	0.21	-0.55	-0.25	0.69	0.26	-0.36	-1.41	-2	-1.19	-0.86	-4.1	1.19	-1.03	-0.08	-0.24	-4.1	-4.1	-4.1	0.84	-4.1	-1.52	-4.1	0.41	0.12	0.34
ENSG00000273419	AC004877.1	NA	ENSG00000273419	-2.35	-1.21	-1.1	-0.84	0.1009	0.361	0.5034	0.4638	-0.66	-0.92	0.56	0.18	-1.79	-1.98	-1.05	0.05	-0.79	-4.1	-0.41	-1.23	-0.91	-0.65	1.13	-1.65	-1.26	0.1	-1.16	0.94	0.38	1.42	1.64	-1.41	-0.82	-0.36	2.7	-4.1	-4.1	1.08	0.56	1.92	-0.97	-0.11	1.79	2.61	0.33	1.64
ENSG00000244560	AC004890.2	155060	LOC155060	-1.07	0.7	0.67	1.51	0.1315	0.1917	0.3645	0.0014	3.54	2.71	2.85	2.04	1.77	1.1	3.34	1.15	1.14	1.96	3.1	2.13	2.87	3.77	3.5	3.8	3.74	3.12	3.39	2.8	2.97	3.57	2.16	2.9	2.54	2.24	2.71	1.58	0.92	3.28	0.12	3.48	-0.6	0.59	1.59	3.49	2.41	2.55
ENSG00000271664	AC004890.3	NA	ENSG00000271664	-1.38	-0.96	0.29	-0.77	0.0488	0.1378	0.7016	0.1608	-0.28	0.77	0.67	0.49	-0.71	-0.96	-0.68	-1.09	-0.5	0.07	0.22	0.97	1.17	-2.42	0.16	0.22	-0.37	0.1	0.92	0.67	1.29	1.28	0.93	-0.63	1.43	-0.36	-0.16	0.43	1.57	0.66	0.74	0.75	0.34	1.63	0.32	0.24	0.63	0.02
ENSG00000238109	AC004893.1	NA	ENSG00000238109	-1.07	-1.95	-2.69	-0.9	0.4309	0.1023	0.0645	0.3864	-2.59	-4.37	-0.64	-1.69	-1.71	-1.98	-1.2	-1.44	-1.65	-1.63	-2.97	-4.1	-4.1	-1.39	-1.43	-1.16	-0.9	-4.1	-4.1	0.35	0.21	-0.78	-1.2	-1.25	0.4	0.27	-0.74	-1.04	-2.15	-3.09	-4.1	1.04	0.65	-4.1	-4.1	-0.86	-1.8	-1.41
ENSG00000231704	AC004895.1	NA	ENSG00000231704	-0.4	1.25	-1.42	0.38	0.8429	0.424	0.4115	0.767	-2.18	-3.97	-3.43	-2.56	-3.83	-4.1	-4.1	-1.92	-1.65	-4.1	-4.1	-1.84	-4.1	-1.39	-2.02	-1.16	-2.07	-0.61	-4.1	-1.05	-1.53	-4.1	-2.9	-4.1	-1.94	0.19	-1.72	-1.54	2.56	-4.1	-3.03	-1.87	-4.1	-4.1	-0.3	-0.86	-4.1	-4.1
ENSG00000272240	AC004908.1	NA	ENSG00000272240	-1.5	-2.95	-1.23	-2.21	0.1883	0.0066	0.3578	0.0217	-2.39	-1.41	0.56	-0.18	-0.94	-1.65	0.25	-1.09	-0.5	-1.36	-1.58	-0.21	-2.09	-4.1	-3.05	-0.63	0.46	-4.1	-0.58	1.09	0.38	1.52	0.3	-0.19	-0.2	-1.03	0.31	-0.51	-1.35	0.66	1.63	-0.5	-0.17	1.06	-4.1	0.48	0.52	0.6
ENSG00000272812	AC004908.2	NA	ENSG00000272812	-0.72	-1.11	-1.14	-0.11	0.6032	0.3556	0.4488	0.9208	-0.86	-1.89	0.24	-0.75	-0.47	-0.96	0.25	-0.8	-0.26	-0.35	-1.58	-2.92	-0.76	-3.02	-0.1	0.64	-0.48	-0.9	-0.7	0.02	0.33	1.39	0.34	-0.63	0.99	-0.5	0.47	-0.84	1.26	0.61	-4.1	-0.5	-4.1	1.01	-4.1	-0.39	0.4	0.72
ENSG00000273402	AC004908.3	NA	ENSG00000273402	-2.12	-2.55	-1.16	-1.67	0.1124	0.0396	0.446	0.1179	-3.05	-2.54	-0.5	-1.38	-2.61	-1.15	-2.33	-4.1	-1.65	-1.96	-2.34	-2.92	-1.76	-4.1	-0.1	-0.14	-2.49	-4.1	-4.1	0.23	-0.56	0.94	-0.51	-2.06	-1.11	-0.36	-1.31	-0.37	0.48	-0.51	-4.1	-2.59	-0.77	-4.1	-3.04	-1.06	0.4	0.41
ENSG00000228429	AC004910.1	NA	ENSG00000228429	-0.43	0.77	-2.73	-1.73	0.8001	0.5788	0.0462	0.0785	-3.89	-4.9	-4.66	-2.17	-5.1	-4.1	-4.1	-4.1	-4.1	-4.1	-4.1	-4.1	-4.1	-4.1	-0.42	-4.1	-4.1	-2.49	-4.1	-3.17	-4.1	-4.1	-4.1	-2.75	-1.11	-1.87	-4.1	-4.1	-1.7	-4.1	0.04	-2.18	-0.06	-1.86	-3.04	-0.69	1.27	-2.01
ENSG00000244701	AC004918.1	NA	ENSG00000244701	-0.19	-0.03	-1.64	-0.77	0.8117	0.9659	0.0267	0.1071	0.65	-0.22	0.69	1.42	0.49	-0.96	1.27	0.12	1.41	0.72	-0.17	0.3	-0.62	0.21	1.46	-0.14	1.66	0.74	0.15	1.35	0.98	1.28	0.61	-0.53	0.79	2.03	0.57	1.55	1.57	0.91	0.74	1.46	1.69	2.64	1.46	1.81	1.87	1.48
ENSG00000270157	AC004918.3	NA	ENSG00000270157	0.08	-3.13	-0.48	-1.42	0.9473	0.0027	0.7408	0.1484	-1.44	-0.5	1.69	-0.02	1.76	1.52	1.6	1.43	2.01	2.42	-1.58	-0.09	0.31	-3.02	0.75	0.14	0.69	-4.1	-1.57	1.91	2.47	2.35	0.42	1.59	1.37	2.08	0.36	-4.1	0.71	0.37	-0.97	0.55	0.05	1.25	-0.54	-0.86	-1.32	0.6
ENSG00000255306	AC004923.4	NA	ENSG00000255306	1.13	0.44	-0.19	-0.84	0.3687	0.7378	0.8933	0.3509	-1.15	-0.5	-1.59	-0.31	-0.47	0.22	0.3	-1.09	0.51	-1.96	-0.71	0.02	-0.62	-4.1	-1.01	-0.14	0.32	-0.9	0	-3.17	-1.03	-2.01	0.72	-1.6	0.23	-0.66	-0.42	-4.1	-0.04	0.61	-0.51	-0.2	0.5	0.29	1.29	0.41	0.73	-0.08
ENSG00000259209	AC004943.1	NA	ENSG00000259209	-2.24	-0.24	-1.3	-1.74	0.0762	0.8616	0.3037	0.0536	-2.64	-2.2	-2.4	-0.89	-4.64	-4.1	-4.1	-4.1	-4.1	-2.39	-2.97	-1.84	-1.28	-4.1	-2.45	-1.16	-1.26	-2.49	-2.56	-4.1	-2.31	-2.31	-0.23	-1.25	1.13	-0.5	-0.74	0.27	0.19	-1.29	-0.27	-0.62	-0.17	-0.35	0.32	-2.96	-4.1	-0.99
ENSG00000259768	AC004943.2	NA	ENSG00000259768	-2.32	-0.75	0.4	0.14	0.0964	0.5851	0.8064	0.9066	-1.33	-1.08	-0.58	-1.48	-2.9	-2.4	-2.02	-2.63	-4.1	-1.63	-1.08	-0.63	-1.28	-3.02	-1.43	-0.63	-0.61	-0.75	-0.84	-1.63	-2.31	0.2	-0.17	1.45	0.4	0.09	0.91	0.64	0.19	-1.77	-4.1	-0.88	-4.1	-0.49	-4.1	-0.53	-4.1	0.19
ENSG00000272745	AC004948.1	NA	ENSG00000272745	-3.85	-3.78	-3.01	-4.2	0.0056	0.0037	0.0385	0.0002	-5.03	-3.85	-1.25	-0.84	-5.1	-4.1	-4.1	-4.1	-4.1	-4.1	-1.58	-4.1	-4.1	-4.1	-4.1	-4.1	-4.1	-4.1	-4.1	-0.64	0.48	1.01	-2.54	-3.27	0.46	-1.03	-1.15	-0.67	0.19	0.77	-4.1	-0.74	-0.3	0.52	0.32	1.25	0.04	-0.82
ENSG00000228434	AC004951.1	NA	ENSG00000228434	-1.28	-1.06	-0.54	-0.59	0.321	0.3746	0.707	0.5576	-1.66	-1.61	-0.6	-1.07	-1.88	-0.36	-1.55	-1.66	-3.02	-1.96	-1.58	-0.81	-2.09	-0.8	-2.02	-1.65	-2.07	-1.07	-1.57	0.41	0.02	0.26	-1.81	-1.25	1.19	-0.01	-0.63	-4.1	-0.17	-4.1	-0.51	-0.2	-0.6	-0.49	-4.1	0.48	-0.04	0.19
ENSG00000239556	AC004951.2	NA	ENSG00000239556	-0.29	-0.2	0.34	0.09	0.8494	0.8834	0.8105	0.9355	-0.76	-0.51	-0.56	-0.85	-0.85	-0.36	-0.48	-1.09	-1.98	0.07	-1.08	-0.48	0.16	0.21	0.39	0.51	-1.07	-4.1	0.69	-0.76	-1.18	-0.13	0.21	-0.63	0.46	0.27	-0.33	-0.13	-1.35	-0.29	-1.39	-0.12	-4.1	0.9	-4.1	0.48	-0.22	-0.67
ENSG00000273432	AC004951.4	NA	ENSG00000273432	-2.55	-1.17	-0.18	-0.58	0.089	0.4105	0.9248	0.636	-1.56	-1.15	-0.38	-0.98	-2.93	-4.1	-1.55	-0.94	-1.98	-4.1	-0.71	-1.23	-1.28	-4.1	0.58	-0.96	-2.49	-0.61	-0.46	0.85	-0.66	1.07	-1.2	-1.41	0.83	-4.1	0.25	0.83	0.39	-1.51	-4.1	0.55	-0.97	0.59	-4.1	-0.04	1.08	-2.43
ENSG00000243554	AC004967.1	NA	ENSG00000243554	0.22	0.06	0.26	-0.11	0.6814	0.9113	0.6002	0.776	2.37	2.75	2.31	2.48	2.53	2.38	2.55	2.59	2.71	2.44	2.75	3.01	2.53	2.25	2.28	2.77	2.1	2.72	2.17	1.74	2.27	2.38	1.9	3.33	3.11	2.71	2.44	1.86	3.31	1.74	2.42	2.53	1.82	3.41	2.79	3.15	2.78	2.33
ENSG00000214243	AC004980.2	NA	ENSG00000214243	-3.21	-2.63	0.21	-1.18	0.0226	0.0435	0.9054	0.2958	-3.74	-2.35	-1.1	-2.56	-4.31	-4.1	-4.1	-1.25	-4.1	-4.1	-0.55	-1.23	-4.1	-2.42	-4.1	-0.96	-4.1	-3.08	-4.1	0.58	0.38	-0.29	-1.81	-3.27	-1.68	-1.03	-2.67	-4.1	-4.1	-1.51	-4.1	-1.39	-1.48	-4.1	0.32	-1.89	-4.1	-0.29
ENSG00000272732	AC004982.1	NA	ENSG00000272732	-1.49	0.29	-2.86	0.15	0.1524	0.7816	0.0127	0.8523	-0.11	-3.13	-0.4	-0.27	-1.89	-1.98	-3.25	-1.09	-2.41	0.4	-4.1	-2.92	-1.28	0.56	0.9	-0.63	-0.75	0.26	-0.7	-0.42	-0.28	0.26	0	-1.25	0.99	0.58	-0.52	-1.54	-1.7	0.43	-0.16	0.7	0.71	-0.35	-3.04	-1.89	0.87	0.54
ENSG00000272894	AC004982.2	NA	ENSG00000272894	-0.65	0.83	-1.01	0.5	0.6111	0.3957	0.43	0.5105	1.64	0.12	0.81	1.14	0.15	0.05	0.36	-0.02	0.91	-0.35	-0.06	0.97	-0.38	1.36	0.7	2.81	1.46	1.72	1.87	0.41	0.27	1.49	0.34	1.69	1.87	2.27	0.25	2.36	1.4	1.4	-4.1	1.9	1.62	2.65	1.13	0.33	1.92	1.31
ENSG00000203446	AC004988.1	NA	ENSG00000203446	-0.1	-1.9	2.98	0.49	0.9559	0.168	0.0358	0.6972	-2.89	-0.4	-0.99	-3.38	-1.09	-0.63	-1.05	1.31	-0.05	-4.1	0.53	0.02	-1.5	-4.1	-2.45	-0.37	-1.26	-4.1	-2.56	-0.9	1.6	0.14	-1.47	-3.27	-1.68	-0.5	-4.1	-4.1	-4.1	-4.1	-4.1	-1.03	-2.9	-4.1	-3.04	0.62	-4.1	-2.43
ENSG00000228532	AC005000.1	NA	ENSG00000228532	-0.63	0.16	-0.64	-1.21	0.6181	0.8979	0.5792	0.1308	-2.49	-1.93	-2.65	-1.29	-3.28	-4.1	-2.33	-2.63	-2.41	-3.01	-2.34	-2.29	-0.76	-3.02	-2.45	-1.98	-1.49	-3.08	-1.57	-2.2	-1.53	-2.01	-1.33	-4.1	0.23	-2.31	-3.22	-0.67	-0.31	-0.92	-0.16	-3.15	-0.06	-0.49	0.91	-1.89	-1.12	-1.41
ENSG00000214125	AC005005.1	NA	ENSG00000214125	-0.29	0.04	-1	-0.87	0.8439	0.9767	0.412	0.3216	-4.77	-4.9	-4.81	-3.9	-5.1	-4.1	-4.1	-4.1	-4.1	-4.1	-4.1	-4.1	-4.1	-4.1	-4.1	-4.1	-4.1	-4.1	-3.13	-4.1	-3.24	-4.1	-4.1	-3.27	-4.1	-4.1	-2.67	-4.1	-2.82	-4.1	0.12	-4.1	-4.1	-4.1	0.25	-4.1	-4.1	-2.43
ENSG00000273387	AC005005.3	NA	ENSG00000273387	1.53	2.84	0.39	0.67	0.1895	0.0048	0.7204	0.3429	0.97	0.69	-1.87	0.3	-0.35	-0.63	0.69	-0.68	-0.79	-0.12	0.53	1.35	0.31	1.04	1.52	1.05	0.58	1.74	0.08	-0.53	-4.1	-2.01	0.21	-1.25	0.87	0.65	-0.74	-1.04	2.66	2.1	1.92	-0.3	-0.77	2.26	0.46	-0.53	0.78	-1.68
ENSG00000231255	AC005009.1	NA	ENSG00000231255	-1.41	-0.82	-0.25	-1.15	0.3581	0.5807	0.8862	0.2956	-4.51	-3.61	-3.69	-3.36	-5.1	-4.1	-4.1	-4.1	-4.1	-4.1	-2.97	-2.29	-4.1	-1.66	-4.1	-4.1	-4.1	-4.1	-4.1	-4.1	-2.31	-2.01	-4.1	-2.36	-4.1	-1.03	-4.1	-4.1	-4.1	-4.1	-4.1	-4.1	-4.1	-4.1	0.81	-2.33	-0.32	-2.43
ENSG00000233073	AC005009.2	NA	ENSG00000233073	-1.74	-0.17	-2.03	-0.66	0.2357	0.9164	0.1708	0.5502	-3.53	-4.9	-3.36	-2.87	-5.1	-4.1	-4.1	-4.1	-4.1	-4.1	-4.1	-4.1	-4.1	-4.1	-4.1	-1.65	-3.08	-4.1	-0.84	-2.2	-4.1	-3.24	-2.9	-1.6	-2.25	-1.03	-3.22	-1.04	0.08	-4.1	-4.1	-4.1	-4.1	-4.1	1.17	-1.29	-4.1	-3.04
ENSG00000228421	AC005013.1	NA	ENSG00000228421	-0.96	0.46	-1.67	-1.21	0.6049	0.7927	0.3205	0.3126	-3.67	-4.13	-4.14	-2.46	-5.1	-4.1	-4.1	-4.1	-4.1	-4.1	-2.34	-4.1	-4.1	-4.1	-4.1	-0.79	-0.9	-4.1	-4.1	-4.1	-4.1	-3.24	-4.1	-0.44	-1.68	-4.1	-4.1	-4.1	-0.84	-4.1	0.12	-0.5	-4.1	0.73	-4.1	-1.56	-2.12	-0.99
ENSG00000224280	AC005014.1	NA	ENSG00000224280	-1.88	-1.17	-2.69	-0.9	0.1989	0.4038	0.0792	0.4158	-3.12	-4.9	-1.95	-2.22	-3.83	-3.02	-3.25	-4.1	-1.65	-4.1	-4.1	-4.1	-4.1	-0.06	-3.05	-3.02	-4.1	-4.1	-1.57	-1.89	-2.7	-1.04	-2.02	-1.1	-1.68	0.09	-0.74	-0.02	-0.64	-2.51	-4.1	-0.88	-4.1	0.52	-4.1	-4.1	-0.32	-1.19
ENSG00000272361	AC005014.2	NA	ENSG00000272361	1.38	0.88	-2.39	-1.31	0.3565	0.5458	0.1058	0.2088	-2.89	-3.96	-3.77	-1.57	-2.38	-4.1	-1.2	-1.92	-1.98	-1.36	-4.1	-4.1	-2.09	-4.1	-1.43	0.14	-4.1	-2.07	-3.13	-2.2	-4.1	-2.31	-4.1	-2.36	-2.25	-1.87	-0.42	0.5	-0.64	-2.09	-1.17	-0.39	-0.44	0	-4.1	-0.26	-0.22	-2.43
ENSG00000224448	AC005020.1	NA	ENSG00000224448	-0.6	-2.18	-1.68	-1.84	0.7011	0.0856	0.2486	0.0768	-4.12	-3.97	-1.94	-2.29	-2.54	-1.38	-0.8	-3.18	-1.65	-4.1	-1.91	-4.1	-4.1	-0.97	-3.05	-4.1	-4.1	-4.1	-4.1	-0.76	-2	-1.76	-1.81	-2.36	-4.1	-1.87	-2.28	-1.04	-4.1	-1.29	-4.1	-1.61	-0.77	-0.65	0.81	-1.89	0.27	-4.1
ENSG00000270696	AC005034.3	NA	ENSG00000270696	-0.66	-1.31	0.16	-0.23	0.0831	0.0011	0.7623	0.5615	1.91	2.3	3.22	2.14	2.56	2.6	2.36	2.51	2.79	2.62	2.52	2.13	2.28	1.8	2.69	1.58	2.36	1.22	1.9	3.64	2.59	3.07	3.19	3.64	2.63	1.69	1.96	3.16	1.99	2.43	2.43	2.28	1.69	1.99	0.59	2.23	2.49	2.38
ENSG00000270996	AC005034.4	NA	ENSG00000270996	-2.88	-1.22	-2.06	-1.73	0.0592	0.4095	0.1963	0.1246	-2.88	-3.21	-1.66	-1.15	-4.54	-4.1	-4.1	-4.1	-1.98	-4.1	-2.97	-4.1	-1.5	-4.1	-0.42	-0.37	-1.07	-4.1	-4.1	-0.9	-2	-1.54	-1.47	-1.6	-1.28	-0.66	-3.22	-4.1	0.79	0.61	-4.1	-2.18	1.58	-0.22	0.96	-2.33	0.92	-0.67
ENSG00000271452	AC005034.5	NA	ENSG00000271452	-0.23	-1.95	-0.06	-1.84	0.8733	0.0741	0.9694	0.0443	-2.58	-0.79	-0.62	-0.74	-0.85	0.38	-2.02	-1.25	0.22	-0.94	-0.71	-1	-0.5	-4.1	-0.42	-4.1	-1.49	-0.61	-2.56	0.67	0.38	0.14	-2.9	-0.44	-0.29	-2.31	-0.63	-0.84	-0.17	0	-4.1	-0.12	-0.06	0.1	0.25	-0.04	-1.12	0.1
ENSG00000272183	AC005041.2	NA	ENSG00000272183	1.24	0.02	2.38	1.47	0.405	0.991	0.1053	0.2118	-0.69	0.23	-0.71	-2.15	0.53	-0.14	0.36	0.86	1.26	0.47	-0.55	0.54	0.78	-4.1	0.9	0.51	0.25	0.52	-1.16	-0.64	-0.2	-3.24	0.78	0.41	-0.59	-4.1	-0.08	1.04	-4.1	-4.1	-4.1	-0.3	-4.1	0.52	-4.1	-0.39	-3.11	0.02
ENSG00000273055	AC005046.1	NA	ENSG00000273055	0.18	-2.17	0.58	-1.26	0.837	0.0085	0.5203	0.0939	-0.47	1.37	1.7	0.8	1.88	2.44	2.07	1.28	1.96	1.78	1.67	0.97	1.5	-1.39	1.88	1.89	-2.49	-3.08	1.22	1.87	2.5	1.72	1.28	1.3	0.75	1.05	-1	1.04	0.19	0.55	-0.16	0.75	1.99	2.52	1.46	0.24	1.52	0.54
ENSG00000232415	AC005056.1	NA	ENSG00000232415	2.28	2.45	2.8	3.23	0.0261	0.0113	0.0073	0.0001	-0.1	-0.53	-2.55	-3.33	-0.27	0.05	0.46	-0.18	0.13	-1.63	0.46	0.38	-2.09	-0.06	0.58	0.05	-0.16	-0.48	-0.26	-1.22	-1.35	-2.7	-3.38	-2.36	-1.47	-4.1	-1.31	-1.87	-4.1	-4.1	-4.1	-0.74	-4.1	-4.1	-4.1	-1.29	-3.11	-1.41
ENSG00000243004	AC005062.1	NA	ENSG00000243004	-0.01	1.23	-2.77	-1.51	0.9973	0.4524	0.0992	0.2031	-3.12	-4.38	-4.35	-1.61	-4.35	-4.1	-4.1	-1.44	-4.1	-4.1	-4.1	-2.92	-4.1	-1.66	-2.45	-4.1	-0.61	-4.1	-3.13	-4.1	-4.1	-2.01	-4.1	-2.75	-0.2	0.78	1.92	-0.67	-0.64	-0.19	-4.1	0.49	-4.1	-4.1	-4.1	-1.89	-1.54	-3.04
ENSG00000272918	AC005070.3	NA	ENSG00000272918	-0.72	-1.34	-0.47	-1.09	0.391	0.0864	0.6342	0.1152	0.45	1.07	1.79	1.54	1.06	0.86	1.18	0.73	1.69	0.98	0.38	1.27	1.59	1.04	2.02	0.7	1.58	-3.08	0.96	2.1	1.83	2.67	1.45	1.07	2.69	0.09	2.42	1.51	1.26	1.12	-0.38	1.92	1.3	0.45	1.76	2.34	1.4	1.9
ENSG00000272219	AC005072.1	NA	ENSG00000272219	-0.75	-1.14	0.41	-1.19	0.6328	0.3953	0.7886	0.2599	-2.24	-0.64	-1.1	-1.05	-1.84	-0.96	-1.55	-1.92	-0.96	-3.01	-0.29	0.12	-1.5	-4.1	-1.7	-1.38	-2.07	-0.48	-2.15	0.09	-0.12	-2.01	-0.97	-1.81	1.58	-1.26	-1.15	-4.1	-1.07	0.61	-4.1	-0.39	0.5	-0.22	-4.1	-0.26	1.4	0.02
ENSG00000226816	AC005082.1	NA	ENSG00000226816	-0.21	4.91	-0.76	1.96	0.9301	0.0021	0.6995	0.0799	0.34	-2.38	-4.57	-1.62	-4.78	-4.1	-4.1	-3.18	-4.1	-4.1	-1.08	-0.81	-4.1	0.85	0.9	-0.5	1.58	-1.49	0.92	-4.1	-2.31	-3.24	-4.1	-4.1	-4.1	-0.01	-4.1	-0.51	-1.7	-4.1	2.09	2.33	-0.6	0.37	-4.1	-0.39	-0.12	1.23
ENSG00000226624	AC005099.1	NA	ENSG00000226624	-1.24	-1.42	-0.51	-1.11	0.256	0.1545	0.6734	0.176	-2.44	-1.84	-1.02	-1.33	-2.26	-1.15	-3.25	-1.66	-0.96	-3.01	-2.34	-1	-1.76	-2.42	-1.7	-1.38	-3.08	-1.49	-3.13	-3.17	-0.78	0.47	-0.97	0.01	0.87	1	-1.15	-1.87	-1.7	-0.51	-1.39	-2.18	-4.1	-0.35	-1.2	-1.89	-0.95	-1.68
ENSG00000223374	AC005104.1	NA	ENSG00000223374	-0.69	-1.04	-0.39	-1.15	0.6305	0.3995	0.7925	0.2432	-1.18	-0.41	-0.14	-0.03	-0.83	-0.96	0.07	-0.8	-1.65	-0.47	-0.29	-1	0.16	-1.99	-0.31	-0.04	-0.61	-4.1	1.26	0.58	0.09	0.2	-0.23	-0.97	1.19	1.15	1.09	-0.13	-0.46	-0.09	-4.1	0.92	0.57	0.79	-3.04	1.75	0.96	0.27
ENSG00000224232	AC005104.2	NA	ENSG00000224232	1.04	-0.65	-0.75	-1.75	0.5306	0.691	0.6527	0.1235	-3.51	-2.5	-2.86	-1.75	-1.83	-1.38	-2.02	-0.46	-4.1	0.07	-1.31	-4.1	-1.28	-4.1	-3.05	-3.02	-2.07	-1.75	-4.1	-4.1	-3.24	-1.76	-1.47	-1.6	-1.47	-0.66	-0.86	0.08	-4.1	-1.77	0.36	0.19	-4.1	0.2	-4.1	-0.04	-0.42	-1.41
ENSG00000225286	AC005105.1	NA	ENSG00000225286	1.12	0.41	-0.79	-1.69	0.4627	0.7905	0.599	0.1007	-5.03	-4.13	-5.44	-3.34	-4.32	-4.1	-4.1	-4.1	-0.96	-4.1	-4.1	-2.29	-4.1	-4.1	-4.1	-4.1	-4.1	-4.1	-4.1	-4.1	-4.1	-4.1	-4.1	-4.1	0.03	-4.1	-4.1	-4.1	-2.15	-4.1	-0.16	-4.1	-4.1	-4.1	0.25	-1.56	-4.1	-4.1
ENSG00000196295	AC005154.1	NA	ENSG00000196295	-0.23	-0.02	-0.1	0.1	0.5258	0.9605	0.8105	0.7043	5.52	5.31	5.54	5.41	5.3	5.5	5.7	5.23	5.28	4.74	5.29	5.3	5.35	5.84	5.82	6.02	5.33	4.81	5.32	5.49	5.72	5.85	5.69	4.93	5.5	5.59	5.23	5.09	4.83	5.4	4.95	5.7	5.37	6.63	4.88	5.97	5.14	5.09
ENSG00000244480	AC005154.3	NA	ENSG00000244480	0.04	0.8	0.42	0.89	0.9744	0.3647	0.6985	0.1897	1.23	0.76	0.43	0.34	0.47	0.76	1.32	0.59	-0.37	0.07	0.72	0.54	1.05	1.63	1.17	2.08	1.18	1.22	0.29	0.16	0.48	1.14	1.12	-0.63	0.03	1.78	0.57	-1.54	-2.15	0.43	0.56	0.92	0.96	2.44	0.53	2.36	-3.11	0.41
ENSG00000264520	AC005154.5	NA	ENSG00000264520	-2.53	-2.38	1.03	-1.4	0.0468	0.0447	0.4356	0.1691	-2.92	-0.49	-0.54	-1.52	-3.08	-1.98	-2.33	-4.1	-0.37	-4.1	-0.88	-0.63	0.16	-1.99	-1.43	-4.1	-4.1	-0.9	-2.56	-0.76	0.09	-0.29	0.42	-1.81	0.46	0.36	-0.42	-0.67	-4.1	0.08	-1.39	-0.5	-4.1	-0.65	-4.1	-1.29	-1.8	-0.18
ENSG00000267405	AC005180.1	NA	ENSG00000267405	3.15	-1.32	2.68	-0.72	0.004	0.276	0.0198	0.4713	-3.83	-0.42	-2.51	-3.11	0.64	0.05	0.77	-0.27	1.61	1.29	-0.71	0.38	-0.76	-4.1	-4.1	-4.1	-4.1	-2.07	-0.7	-2.6	-1.53	-1.35	-2.26	-3.27	-1.68	-0.83	-2.28	-4.1	-4.1	-4.1	-4.1	-0.88	-4.1	-2.3	-4.1	-0.86	-4.1	-1.68
ENSG00000267505	AC005180.2	NA	ENSG00000267505	3.56	0.18	2.36	-0.18	0.0066	0.9179	0.08	0.8856	-2.84	-0.3	-3.01	-2.66	0.54	0.22	0.46	-0.02	0.86	1.44	-0.17	0.21	-0.76	-1.39	-1.7	-0.63	-4.1	-4.1	-2.56	-2.6	-0.78	-3.24	-1.81	-4.1	-0.12	0.09	-2.67	-4.1	-4.1	-2.51	-4.1	-1.39	-1.2	-4.1	1	0.24	-4.1	-2.43
ENSG00000271500	AC005183.1	NA	ENSG00000271500	-1.23	-0.33	-2.3	-0.02	0.4239	0.8352	0.1347	0.9872	-2.63	-4.9	-2.3	-2.61	-3.53	-3.02	-4.1	-4.1	-1.65	-1.63	-4.1	-4.1	-4.1	-1.66	-1.21	-4.1	-1.75	-2.07	-3.13	-0.14	-1.53	-2.7	-0.97	-4.1	-0.82	0.89	-2.28	-0.51	-4.1	-1.29	-4.1	-3.15	-4.1	-1.52	0.17	-4.1	-4.1	-2.01
ENSG00000256276	AC005186.1	NA	ENSG00000256276	-0.22	1.13	-2.84	-1.68	0.9147	0.4677	0.0722	0.1353	-3.75	-4.9	-4.88	-2.07	-5.1	-4.1	-4.1	-4.1	-4.1	-4.1	-4.1	-4.1	-4.1	-1.39	-4.1	-4.1	-0.75	-4.1	-4.1	-4.1	-4.1	-4.1	-4.1	-2.36	-0.59	0.19	0.91	-4.1	-0.17	-2.51	-4.1	-1.39	-4.1	-1.52	-4.1	1.45	-4.1	-0.4
ENSG00000269694	AC005197.1	NA	ENSG00000269694	-2.76	1.13	-0.31	0.88	0.0314	0.3043	0.8293	0.3003	0.38	-0.81	-0.75	-0.5	-3.52	-0.78	-4.1	-4.1	-3.02	-2.39	0.31	-0.34	-2.09	-0.26	-1.43	1.84	0.58	0.58	1.19	0.29	-0.05	-1.54	-0.97	-0.97	-0.12	-0.5	0.36	0.83	-1.7	0.49	-4.1	0.79	-1.48	1.21	0.59	-2.96	1.2	0.1
ENSG00000231595	AC005224.1	NA	ENSG00000231595	0.1	0.64	-0.77	0.58	0.9472	0.5872	0.5681	0.5178	-0.38	-1.72	-1.02	-0.96	-0.91	-0.49	-0.68	-0.68	-0.37	-1.96	-2.97	-1.51	-0.28	0.04	-1.43	0.75	-0.26	0.18	-1.16	-0.64	-1.75	-0.91	0.11	-1.41	0.29	-0.23	-0.74	-1.87	0.19	-2.09	1.56	-0.3	-4.1	-1.25	-4.1	-1.56	0.73	0.83
ENSG00000266378	AC005224.3	NA	ENSG00000266378	-1.23	0.87	-1.38	0.52	0.4554	0.569	0.3918	0.6608	-3	-4.9	-3.87	-3.52	-5.1	-4.1	-4.1	-4.1	-4.1	-4.1	-4.1	-4.1	-4.1	-1.99	-4.1	0.58	-3.08	-4.1	-2.56	-4.1	-4.1	-2.31	-3.38	-1.81	0.23	-1.53	-1.31	-4.1	-0.46	-4.1	-4.1	-4.1	0.84	-4.1	-4.1	-4.1	-4.1	-4.1
ENSG00000266709	AC005224.4	84815	MGC12916	-1.84	-1.14	-1.1	0.6	0.3915	0.5756	0.6469	0.7213	-2.14	-3.84	-1	-2.74	-2.84	-0.63	-0.68	-2.63	-4.1	-4.1	-4.1	-2.92	-3.09	-1.99	-3.05	-1.65	0.02	-4.1	-0.36	-2.6	-2.7	-4.1	3.54	2.43	0.4	1.55	-3.22	-4.1	-4.1	0.08	-4.1	-4.1	1.47	-4.1	-4.1	-2.33	1.55	-4.1
ENSG00000258443	AC005225.1	NA	ENSG00000258443	-1.69	1.27	-0.61	0.6	0.2671	0.3517	0.705	0.577	-1.15	-2.36	-2.41	-1.75	-4.1	-1.38	-4.1	-4.1	-4.1	-3.01	-4.1	-1	-1.08	-0.38	-0.84	-0.04	-1.07	-2.07	-1.83	-1.41	-1.75	-1.35	-1.47	-4.1	0.46	0.09	-1.31	-4.1	-2.82	0.16	-4.1	-1.03	0.25	-0.11	-4.1	-2.33	0.46	-3.04
ENSG00000273314	AC005229.4	NA	ENSG00000273314	-0.43	0	0.11	0.25	0.5132	0.9979	0.8846	0.6015	1.78	1.64	1.78	1.53	1.35	1.55	0.99	1.79	1.69	0.83	1.31	1.43	2.15	2.44	1.25	2.23	1.71	2.31	0.88	1.81	1.75	2.28	0.58	2.73	0.99	1.55	2.3	1.19	2.13	1	2.15	2.04	2.37	1.46	0.09	2.68	0.73	1.02
ENSG00000268030	AC005253.1	NA	ENSG00000268030	-0.96	-0.18	1.28	0.84	0.178	0.8026	0.0616	0.1164	1.73	2.16	1.91	0.89	0.95	0.38	0.96	0.73	1.67	1.16	2.05	2.16	2.29	1.33	1.73	1.67	1.43	2.59	1.69	1.99	1.81	1.91	1.74	2.17	1.93	0.51	1.77	0.77	-0.17	1.04	0.74	1.15	1.51	1.6	-0.54	2.54	-2.53	1.88
ENSG00000268205	AC005261.2	NA	ENSG00000268205	-0.68	0.04	-0.93	-0.82	0.0707	0.922	0.0133	0.0025	5.62	5.5	5.58	6.44	4.9	4.41	5.12	4.63	5.13	5.22	5.85	5.44	5.24	5.68	5.66	6.12	5.66	4.63	6	5.38	5.46	5.23	6.13	5.68	7.12	6.42	5.77	6.88	5.65	6.94	6.51	6.35	5.57	6.45	6.22	6.48	6.96	6.7
ENSG00000268678	AC005261.3	NA	ENSG00000268678	-0.89	-0.66	-1.38	-0.32	0.56	0.6424	0.3594	0.7792	-2.13	-3.19	-1.47	-1.81	-2.36	-1.98	-1.2	-1.25	-4.1	-1.96	-4.1	-2.29	-2.09	-0.51	-2.45	-3.02	-1.75	0.93	-4.1	-2.6	-1.18	-1.54	0.06	-1.41	-0.29	0.72	-1.97	-4.1	-0.17	-3.09	0.28	-1.61	-4.1	-1.52	-4.1	-1.29	-0.95	-0.67
ENSG00000268713	AC005261.4	NA	ENSG00000268713	0.08	1.01	-0.38	0.1	0.9192	0.054	0.548	0.8192	2.29	1.81	1.28	2.19	1.36	1.64	0.77	2.03	1.34	1.12	2.29	1.62	1.56	1.77	1.91	2.84	2.04	2.46	2.72	1.6	1.35	1.2	1.39	0.97	2.44	1.62	1.57	3.06	0.79	2.4	3.03	2.41	2.92	2.28	0.91	2.34	3.5	2.13
ENSG00000251393	AC005280.1	NA	ENSG00000251393	-1.79	-1.59	0.21	0.06	0.1913	0.2113	0.9012	0.9573	-4.27	-4.13	-2.68	-4.34	-4.47	-3.02	-4.1	-4.1	-4.1	-3.01	-2.34	-4.1	-4.1	-4.1	-4.1	-4.1	-4.1	-4.1	-0.58	-4.1	-3.24	-3.24	0.3	-0.85	-4.1	-4.1	-4.1	-4.1	-4.1	-4.1	-4.1	-4.1	-4.1	-4.1	-4.1	-4.1	0.46	-4.1
ENSG00000266469	AC005288.1	NA	ENSG00000266469	-0.29	-1.09	-0.46	-1.15	0.4819	0.0058	0.2922	0.0011	2.87	3.56	3.96	4.02	3.67	3.91	3.71	3.76	3.47	3.52	3.65	3.33	3.69	2.6	3.37	2.88	3.07	2.02	3.31	4.15	4.07	3.65	4.48	3.41	4.43	3.91	4.13	4.23	4.59	4.96	3.91	4.11	3.62	4.1	3.27	4.63	2.97	3.78
ENSG00000236325	AC005300.1	NA	ENSG00000236325	0.34	1.27	-0.31	-0.88	0.8286	0.293	0.8295	0.3499	-4.17	-3.61	-5.44	-3.3	-5.1	-4.1	-4.1	-4.1	-4.1	-4.1	-2.97	-2.29	-4.1	-4.1	-4.1	-4.1	-4.1	-2.49	-2.15	-4.1	-4.1	-4.1	-4.1	-4.1	-1.28	-1.87	-3.22	-4.1	0.29	-2.09	-4.1	-4.1	-4.1	0.1	-4.1	-4.1	-4.1	-1.68
ENSG00000265494	AC005304.2	NA	ENSG00000265494	3.99	0.16	4.25	-0.19	0.0003	0.9044	0	0.8437	-4.5	-0.06	-4.66	-4.31	-0.67	-0.36	1.5	-0.94	-1.98	-1.36	0.89	-1.51	0.5	-4.1	-4.1	-4.1	-1.75	-4.1	-4.1	-4.1	-3.24	-4.1	-4.1	-2.75	-1.68	-4.1	-4.1	-4.1	-4.1	-4.1	-4.1	-2.18	-4.1	-4.1	-4.1	-4.1	-1.12	-4.1
ENSG00000267283	AC005306.1	NA	ENSG00000267283	-2.13	0.8	-0.81	-0.07	0.002	0.1168	0.1883	0.8692	1.84	1.1	1.04	1.91	-1.1	0.14	-1.37	-1.66	-0.05	-1.96	0.72	1.51	1.13	1.21	0.95	2.48	2.14	1.96	2.31	1.38	1.26	2.12	0.34	0.36	1.87	1.41	2.27	1.19	2.16	2.08	2	2.78	2.24	2.55	1.46	1.92	2	1.15
ENSG00000266261	AC005324.5	NA	ENSG00000266261	-1.78	-1.33	-1.8	-2.31	0.1645	0.2729	0.1679	0.0142	-4.65	-4.13	-3.32	-2.34	-5.1	-4.1	-4.1	-4.1	-4.1	-4.1	-4.1	-2.29	-4.1	-4.1	-4.1	-4.1	-2.49	-4.1	-4.1	-4.1	-1.35	-2.31	-2.9	-3.27	0.61	-2.94	-2.28	-0.84	-4.1	-0.63	-4.1	-3.15	-4.1	-1.25	0.17	-0.04	-1.8	-3.04
ENSG00000226744	AC005326.1	NA	ENSG00000226744	-3.44	-2.34	0.22	-1.09	0.0304	0.1085	0.9099	0.4012	-2.51	-1.19	-0.17	-1.41	-3.61	-4.1	-4.1	-0.56	-4.1	-1.96	-2.97	-0.63	0.38	-4.1	-0.31	-3.02	-0.75	-4.1	-0.46	-0.64	-0.05	-0.13	-0.51	0.79	-0.2	-0.36	0.83	1.4	-1.7	-2.51	-4.1	0.75	-4.1	-4.1	1	0.55	0.33	-0.82
ENSG00000248015	AC005329.1	NA	ENSG00000248015	-5.09	-0.98	-3.24	-1.21	0	0.2468	0.0067	0.0848	0.52	-1.5	1.5	1.73	-3.59	-1.98	-4.1	-1.92	-4.1	-3.01	-1.31	-2.29	-0.62	1.29	0.46	-0.25	-0.26	1.66	0.42	1.74	2.33	2.77	2.67	-1.81	2.12	1.72	1.94	1.09	1.45	1.66	1.33	2.64	2.67	2.65	1.43	0.81	2.43	1.02
ENSG00000267372	AC005330.1	NA	ENSG00000267372	-3.64	1.18	-4.23	-0.34	0.0559	0.4633	0.0358	0.7818	0.81	-3.08	-0.37	1.15	-4.01	-1.65	-4.1	-4.1	-2.41	-4.1	-1.58	-2.29	-4.1	0.04	1.55	1.3	0.74	1.33	0.08	0.94	0.79	1.17	-4.1	1.63	1.13	-0.01	2.59	-1.04	-1.35	1.58	-4.1	2.35	1.51	2.6	2.22	2.54	1.23	2.79
ENSG00000265100	AC005332.1	NA	ENSG00000265100	-1.75	2.2	0.53	1.24	0.2228	0.0529	0.7007	0.1413	0.76	0.04	-1.45	-0.48	-3.2	-0.78	0	-4.1	-4.1	-4.1	0.53	0.38	-0.62	1.97	-0.1	1.99	0.25	0.46	0.22	-3.17	-1.75	-1.19	0	-0.35	1.31	1.52	0.71	-1.54	-4.1	0.08	0.9	0.75	-2.9	-0.49	-0.09	0.75	-1.12	0.02
ENSG00000267352	AC005332.2	NA	SH3GL1P3	-2.19	-0.34	-2.55	-1.12	0.0012	0.5004	0.0009	0.004	3.37	1.95	3.71	4.49	1.52	1.87	1.18	1.01	1.72	2.06	2.17	2.29	1.47	3.74	3.12	3.72	3.25	3.16	3.3	3.59	4.08	4.26	4.23	2.38	4.34	3.64	4.78	3.33	4.24	4.47	3.94	5.55	4.37	4.67	4.75	5.33	4.52	5.33
ENSG00000267708	AC005332.4	NA	ENSG00000267708	-1.73	-0.45	-1.78	-0.84	0.2574	0.7734	0.2533	0.4536	-2.66	-3.6	-2.21	-1.82	-3.94	-2.4	-1.77	-4.1	-4.1	-4.1	-4.1	-2.29	-3.09	-4.1	-0.42	-4.1	-1.26	-2.07	-1.83	-4.1	-1.35	-0.67	-1.2	-2.06	-1.68	-4.1	-0.24	-4.1	-0.46	-1.51	-4.1	-0.74	0.05	-0.65	-4.1	0.62	-0.8	-0.53
ENSG00000267731	AC005332.5	NA	ENSG00000267731	-3.5	-1.04	-1.52	-1.53	0.0334	0.5117	0.3824	0.2068	-1.38	-1.36	-0.34	0.15	-3.84	-1.98	-1.77	-4.1	-4.1	-4.1	-1.08	-1.84	-0.91	-1.39	1	1.94	0.69	-4.1	-4.1	-0.53	-0.66	0.47	-0.05	-0.63	0.4	-1.26	2.2	-1.04	-1.7	-0.39	-4.1	2.15	-0.97	0.66	-1.01	2.17	1	1.83
ENSG00000267056	AC005336.1	NA	ENSG00000267056	2.1	4.08	2.29	3.16	0.0605	0.0002	0.0362	0.0001	-1.36	-2.23	-5.44	-4.52	-3.34	-0.49	-3.25	-2.23	-4.1	-4.1	-2.97	-2.29	-0.91	0.63	-2.45	-2.41	-2.07	-1.26	0.15	-4.1	-4.1	-4.1	-4.1	-4.1	-4.1	-1.26	-4.1	-4.1	-4.1	-4.1	-4.1	-4.1	-4.1	-4.1	-4.1	-4.1	-1.32	-4.1
ENSG00000267243	AC005381.1	NA	ENSG00000267243	-2.01	-1.56	-2.59	-2.34	0.1834	0.2736	0.0917	0.035	-4.65	-4.9	-3.08	-2.31	-5.1	-4.1	-4.1	-4.1	-4.1	-4.1	-4.1	-4.1	-4.1	-4.1	-2.45	-4.1	-4.1	-4.1	-4.1	-4.1	-4.1	-2.7	-0.51	-1.1	0.79	-0.83	-2.67	0.43	-0.17	-1.51	-4.1	-4.1	-4.1	-4.1	0.96	-4.1	-0.66	-2.43
ENSG00000268938	AC005387.1	NA	ENSG00000268938	-1.19	1.06	-1.11	0.41	0.3378	0.3178	0.3668	0.6301	-0.19	-1.71	-1.25	-0.6	-2.44	-0.63	-4.1	-1.92	-0.5	-3.01	-2.97	-0.21	-1.5	-0.51	-1.21	1.22	-0.75	1.02	-0.58	-0.9	-1.53	-0.47	-2.02	-0.63	-1.28	-0.23	-0.42	-1.04	0.29	-0.77	-0.16	-0.12	1.93	-4.1	0.4	-0.69	0.33	0.02
ENSG00000269191	AC005387.2	NA	ENSG00000269191	-1.79	-1.1	-0.53	-1.52	0.2089	0.4195	0.7351	0.1432	-2.84	-1.84	-1.74	-1.31	-3.53	-1.98	-4.1	-4.1	-1.98	-2.39	-2.34	-1	-1.76	-4.1	-0.84	0.51	-4.1	-1.26	-4.1	-2.6	-1.53	-0.37	-2.02	-1.25	-0.2	-1.53	-1	0.43	-0.84	-0.92	-4.1	0.32	-2.9	-0.11	-4.1	-0.86	-0.32	-0.4
ENSG00000259146	AC005476.2	NA	ENSG00000259146	-1.68	0.64	-0.2	2.79	0.1324	0.5545	0.8882	0.0008	-1.39	-4.38	-2.03	-4.18	-3.72	-4.1	-4.1	-1.66	-1.39	-4.1	-4.1	-2.92	-4.1	-1.17	-1.21	0.14	-2.07	-1.49	-1.83	-2.2	-1.75	-1.35	-1.08	-2.75	-4.1	-0.01	-2.28	-4.1	-4.1	-4.1	-4.1	-4.1	-4.1	-4.1	-4.1	-1.56	-4.1	-4.1
ENSG00000258891	AC005480.1	NA	ENSG00000258891	-0.89	0.84	-2.42	0.02	0.6074	0.5729	0.1314	0.9881	-0.89	-3.33	-1.73	-0.91	-2.62	-3.02	-2.71	-0.8	-4.1	-0.77	-2.97	-1.51	-4.1	-1.39	0.32	-0.14	-3.08	-0.37	0	-0.23	-4.1	-0.56	-0.51	-1.6	1.22	1.66	-0.16	-0.67	-1.07	1.16	-4.1	-0.12	1.12	-4.1	-1.42	-1.89	-2.12	-0.18
ENSG00000267224	AC005498.1	NA	ENSG00000267224	0.03	1.16	-1.05	-1.42	0.9894	0.3577	0.4316	0.131	-3.96	-3.6	-5.12	-2.55	-5.1	-4.1	-4.1	-4.1	-4.1	-4.1	-4.1	-2.92	-2.5	-4.1	-0.84	-4.1	-4.1	-4.1	-2.56	-4.1	-4.1	-4.1	-3.38	-4.1	-2.25	-0.83	-2.28	0.18	0.19	-2.51	0.21	-3.15	-4.1	-4.1	-4.1	-1.29	-2.53	-4.1
ENSG00000269696	AC005498.3	NA	ENSG00000269696	-1.83	-0.37	-1	-0.1	0.0476	0.6706	0.3373	0.8902	0.98	0.08	1.35	1.08	-0.48	0.52	-1.55	0.94	-1.16	-0.77	0.22	0.21	-0.08	1.44	1.32	0.3	1.26	0.52	1.15	1.16	1.68	2.07	2.29	-0.44	0.75	1.15	0.25	2	-2.82	0.49	2.25	2.28	0.84	1.29	1.73	1.87	1.08	0.72
ENSG00000223878	AC005517.1	NA	ENSG00000223878	0.2	1.63	1.36	0.75	0.91	0.188	0.2535	0.4314	0.43	1.04	-1.2	-0.31	-0.99	-0.14	0.46	-0.1	-4.1	-0.23	1.35	1.08	0.78	0.9	-0.1	1.26	0.84	0.1	-0.17	-3.17	-0.78	-1.76	1.47	-1.1	0.75	-0.66	0.52	-0.51	-0.17	0.77	-0.51	0.96	-4.1	0.52	-4.1	1.12	0.27	0.93
ENSG00000258559	AC005519.2	NA	ENSG00000258559	-1.27	0.49	-0.55	0.1	0.0659	0.395	0.4352	0.8389	2.25	1.6	1.76	2.15	0.49	0.52	0.25	-0.1	0.8	1.25	1.73	1.62	1.5	1.66	2.55	3.02	2.02	1.43	2.84	1.57	2.16	1.72	2.12	1.24	3.05	1.19	2.87	0.43	0.79	2.52	1.04	2.76	2.82	2.14	1.76	3.01	2.06	3.1
ENSG00000259065	AC005520.2	NA	ENSG00000259065	-0.74	0.15	0.94	2.94	0.5761	0.9055	0.5461	0.0017	0.92	-1.08	0.77	-2.02	0.04	-1.98	-0.39	1.31	0.8	0.66	-0.71	-0.48	-1.76	2.09	-0.69	0.86	0.32	2.08	1	1.26	1.14	1.37	-0.51	0.97	-0.82	0.58	-1	-4.1	-0.64	1	-4.1	-4.1	-0.44	-1.02	-4.1	-0.04	0.27	-2.01
ENSG00000234450	AC005534.2	NA	ENSG00000234450	-1.3	-1.69	-2.09	-0.94	0.3485	0.1731	0.1459	0.3653	-3.22	-4.38	-1.53	-2.28	-2.83	-1.98	-1.2	-2.23	-3.02	-4.1	-4.1	-2.92	-4.1	-4.1	-2.45	-4.1	-1.49	-3.08	-1.57	-1.41	-1.53	-0.37	-1.2	-2.36	-0.96	-2.94	-0.33	-4.1	-4.1	-0.39	0.43	-4.1	-2.9	0.37	-2.44	-2.96	-1.32	-4.1
ENSG00000264491	AC005544.1	NA	ENSG00000264491	-4.44	-3.52	-5.18	-4.46	0.0032	0.0106	0.0014	0.0002	-4.18	-4.9	-0.66	0.28	-5.1	-4.1	-4.1	-4.1	-4.1	-4.1	-4.1	-4.1	-4.1	-1.99	-2.45	-4.1	-4.1	-4.1	-4.1	-1.41	-0.12	0.14	-0.11	-1.41	1.43	1.55	0.19	0.5	1.31	-0.77	0.04	1.57	-4.1	2.07	-4.1	1.29	1.27	1.34
ENSG00000266897	AC005546.1	NA	ENSG00000266897	-0.64	-1	1.11	-0.66	0.6833	0.4491	0.4118	0.5341	-2.86	-1.08	-1.86	-2.2	-2.49	-4.1	-0.92	-2.23	-2.41	-1.36	-1.31	-0.81	-0.91	-1.99	-1.7	-4.1	-0.75	-4.1	-2.15	-2.2	-1.53	-1.76	-0.86	-2.06	0.23	0.51	-1.97	-4.1	-0.84	-0.92	0.21	-1.03	-4.1	-4.1	-4.1	-0.86	-1.12	-3.04
ENSG00000267036	AC005559.1	NA	ENSG00000267036	-1.59	0.09	1.59	-0.31	0.3053	0.9587	0.267	0.7943	-3.41	-1.51	-3.51	-3.1	-5.1	-4.1	-4.1	-4.1	-4.1	-4.1	-1.08	-2.92	-0.18	-1.39	-2.02	-4.1	-4.1	-1.49	-4.1	-3.17	-1.35	-1.04	-4.1	-4.1	-2.25	-0.01	-2.67	-4.1	-4.1	-1.51	0.56	-4.1	-0.17	-4.1	-4.1	-1.89	-4.1	-4.1
ENSG00000214719	AC005562.1	NA	ENSG00000214719	0.5	-0.22	0.02	-0.54	0.6744	0.8558	0.9907	0.5291	-0.29	0.26	-0.07	0.25	0.42	0.38	0.51	-0.1	1.22	0.32	0.04	0.46	0.38	-2.42	0.64	-0.04	0.25	0.26	-0.08	-0.76	0.53	0.52	-0.05	-0.35	0.83	3.06	0.31	-4.1	0.29	1.19	0.04	0.25	1.06	-1.86	1.5	0.68	0.12	0.41
ENSG00000240449	AC005586.1	NA	ENSG00000240449	-3.03	-3.32	-0.16	-1.01	0.0164	0.0052	0.9297	0.3925	-1.54	-0.69	1.78	-0.53	-1.24	-0.49	-4.1	0.25	0.29	-0.47	-0.17	-0.81	-0.91	-4.1	-2.02	-1.38	0.02	-0.16	-0.36	1.91	2.17	2.27	1.04	1.73	0.29	0.19	0.75	0.83	-2.82	0.81	1.56	-1.87	-4.1	2.21	-4.1	0.75	-0.42	-0.4
ENSG00000261305	AC005586.2	NA	ENSG00000261305	-3.25	0.66	-0.57	2.29	0.0201	0.6058	0.7358	0.0169	0.14	-2.72	-0.52	-2.15	-3.77	-1.98	-4.1	-4.1	-3.02	-2.39	-1.91	-4.1	-1.28	0.95	-0.84	0.64	0.79	0.33	-0.7	0.09	-0.37	0.26	1.37	-3.27	-0.82	-4.1	-1.97	-1.54	-0.17	0.43	-4.1	-0.62	-4.1	-2.93	-4.1	0.81	-0.8	-0.4
ENSG00000272070	AC005618.1	NA	ENSG00000272070	1.26	0.84	-1.67	-0.9	0.3999	0.5729	0.2858	0.3832	0.1	-0.66	-0.74	1.01	0.53	0.7	0.19	1.66	0.29	-0.12	0.31	-1	-1.08	-0.16	1.36	0.81	2.02	-2.49	-0.46	-1.05	-3.24	-0.06	0.54	0.76	0.61	0.78	1.81	1.86	2.84	1.69	1.8	1.77	0.57	0.2	-4.1	1.25	-0.22	1.93
ENSG00000261596	AC005632.2	NA	ENSG00000261596	-2.35	-0.81	-2.64	-0.17	0.0918	0.5558	0.0849	0.8883	-1.91	-4.37	-1.09	-1.74	-3.44	-4.1	-4.1	-1.92	-1.98	-2.39	-2.97	-4.1	-4.1	-0.26	-1.43	-4.1	-0.37	-3.08	-0.7	-0.64	-0.78	-1.04	-0.86	-1.6	-1.28	0.58	-0.86	-4.1	-4.1	-0.19	0.12	-2.59	0.15	-4.1	-4.1	0.55	0.27	-1.68
ENSG00000261490	AC005674.2	NA	ENSG00000261490	2.48	2.75	1.61	1.85	0.0098	0.0028	0.0561	0.0031	2.68	2.44	-0.07	0.83	2.41	2.72	2.37	2.17	1.83	3.08	2.77	2.98	1.7	2.84	2.73	2.4	2.47	2.7	2.96	-1.05	-0.12	0.01	1.55	-0.63	1.58	1.44	1.21	2.6	-0.04	0.91	-4.1	2.25	0.5	1.16	1.13	1.49	0.46	0.02
ENSG00000226329	AC005682.1	NA	ENSG00000226329	4.98	5.39	5.41	4.55	0	0	0	0	1.1	1.96	-4.29	-3.45	0.7	1.45	0.13	0.64	1.75	-0.23	1.73	1.81	2.33	1.93	1.04	2.03	-0.75	0.84	1.69	-4.1	-4.1	-2.7	-4.1	-1.81	-4.1	-1.03	-1.97	-2.31	-1.35	-4.1	-4.1	-1.39	-4.1	-4.1	-4.1	-2.33	-0.22	-4.1
ENSG00000267526	AC005702.3	NA	ENSG00000267526	-1.35	-1.66	-2.22	-2.08	0.3311	0.1852	0.1059	0.0353	-4.77	-4.9	-3.11	-2.68	-4.46	-4.1	-4.1	-1.92	-4.1	-4.1	-4.1	-4.1	-4.1	-4.1	-3.05	-4.1	-4.1	-4.1	-4.1	-4.1	-2	-1.54	-2.26	-3.27	-1.11	-2.31	-4.1	-4.1	-1.7	-4.1	-4.1	-1.39	0.34	-4.1	0.46	-1.56	-3.11	-3.04
ENSG00000262681	AC005722.2	NA	ENSG00000262681	-0.77	1.66	-1.03	1.53	0.6186	0.1771	0.4814	0.1075	-1.57	-4.13	-3.22	-3.1	-3.99	-2.4	-2.02	-4.1	-4.1	-4.1	-2.34	-4.1	-4.1	-0.8	-1.43	-4.1	-1.07	-0.75	-0.08	-2.2	-3.24	-2.31	-2.9	-3.27	-2.65	-2.94	-2.67	-4.1	-4.1	-4.1	-1.39	-2.59	-4.1	-4.1	1.25	-4.1	-3.11	-2.01
ENSG00000258472	AC005726.2	NA	ENSG00000258472	-2.21	-0.8	-1.73	-1.01	0.0062	0.2266	0.0489	0.0671	1.47	0.76	2.27	2.48	0.06	0.45	0.13	-1.09	0.75	0.4	1.19	1.13	0.09	1.44	1.21	2.14	1.77	0.58	1.81	2.52	2.63	3.18	1.82	1.4	3.53	4.14	2.72	3.02	2.68	3.37	0.43	2.74	2.17	2.34	0.65	2.17	2.2	2.19
ENSG00000264044	AC005726.3	NA	ENSG00000264044	-2.01	-0.98	-2.23	-1.58	0.0988	0.4075	0.0782	0.0786	-2.7	-3.35	-1.72	-1.12	-3.73	-1.15	-4.1	-3.18	-4.1	-3.01	-4.1	-2.29	-2.5	-3.02	-0.84	-0.25	-4.1	-4.1	-1.35	-2.2	-0.66	-1.19	-1.33	-2.36	0.35	-2.31	-1	-1.54	-1.35	-0.92	-1.17	-0.2	-4.1	-0.35	1.53	-1.06	-0.8	-1.19
ENSG00000264608	AC005726.4	NA	ENSG00000264608	-2.55	-1.07	-2.69	-1.87	0.0041	0.1659	0.0053	0.0034	-0.27	-1.08	0.8	1.6	-1.74	-2.4	-2.02	-0.56	-1.65	-1.36	-1.91	0.02	-1.08	0.43	-0.2	1.34	-2.07	-0.75	0.08	1.09	1.32	1.63	0.3	-0.05	1.97	2.92	1.59	1.4	2.82	2.17	2.21	1.9	2.88	0.52	0	1.16	0.57	0.88
ENSG00000261033	AC005730.2	NA	ENSG00000261033	1.43	1.76	0.57	0.88	0.3766	0.2222	0.7394	0.4375	-1.66	-1.97	-3.41	-2.54	-1.99	-1.98	-2.71	0.05	-1.98	-2.39	-1.91	-1.84	-1.76	-0.97	-1.7	-2.41	0.02	-0.75	-3.13	-4.1	-3.24	-4.1	-2.02	-0.35	-2.25	-0.66	-0.86	-0.37	-4.1	-2.51	2.35	-2.59	-4.1	-4.1	-4.1	-4.1	0.2	-0.99
ENSG00000262888	AC005736.2	NA	ENSG00000262888	-0.73	1.94	0.41	0.75	0.6671	0.1437	0.7975	0.4814	-2.11	-2.45	-4.05	-2.86	-4.78	-4.1	-4.1	-3.18	-4.1	-4.1	-1.31	-2.92	-2.5	-1.17	-4.1	0.3	-1.07	-3.08	-1.83	-2.6	-4.1	-4.1	-2.9	-2.75	0.51	-0.01	-1.15	-4.1	-1.35	-4.1	-0.16	-2.59	-4.1	-4.1	-4.1	-4.1	-4.1	-0.99
ENSG00000226040	AC005740.1	NA	ENSG00000226040	4.06	2.39	-2.41	-2.02	0.002	0.0638	0.0735	0.0335	-2	-2.39	-4.39	0.02	-0.32	-1.98	0	-1.09	0.22	1.63	-1.91	-1.51	-3.09	-4.1	-0.31	-1.98	0.58	-2.07	-2.56	-4.1	-4.1	-3.24	-4.1	-1.6	0.51	-0.83	0.98	0.08	0.48	-0.19	1.4	0.49	-4.1	-0.11	1.98	-0.69	0.52	0.6
ENSG00000271871	AC005740.4	NA	ENSG00000271871	-1.72	-0.83	-0.39	-0.79	0.2441	0.5623	0.8154	0.4786	-1.99	-1.59	-1.16	-1.2	-2.88	-4.1	-2.02	-0.8	-4.1	-1.36	-2.34	-0.81	-1.28	-4.1	-0.84	1.14	-1.75	-0.07	-4.1	-0.76	-0.66	0.2	-1.08	-2.75	-1.47	-0.83	-1	-1.04	-4.1	-4.1	-0.38	-0.2	-0.17	1.01	0.76	0.41	-1.8	-0.82
ENSG00000266934	AC005746.1	NA	ENSG00000266934	-2.54	-1.95	0.01	-0.62	0.0627	0.1126	0.9961	0.6062	-0.55	0.08	1.4	0.07	-1.14	-0.78	-1.2	-1.44	-1.16	-0.61	0.89	0.46	-0.91	-2.42	0.64	-0.63	0.58	-0.9	-0.17	1.74	2.12	3.07	0.72	-0.35	2.66	-0.36	0.66	-0.24	-2.15	1.19	-4.1	1.22	-0.44	1.42	-4.1	1.62	0.2	2.19
ENSG00000266933	AC005775.1	NA	ENSG00000266933	0.47	0.93	-0.44	0.26	0.8028	0.5366	0.8009	0.8318	-1.66	-2.36	-2.59	-1.92	-2.12	-1.98	-0.92	-1.25	-4.1	-1.14	-2.97	-2.29	-1.28	-4.1	-3.05	0.3	-0.9	0.39	-1.16	-1.63	-4.1	-1.54	-1.63	-2.06	-0.96	-0.36	-0.74	-4.1	-4.1	-4.1	0.99	-1.03	0.71	-0.22	-0.3	-4.1	-2.12	-2.43
ENSG00000270802	AC005776.1	NA	ENSG00000270802	-2.31	0.05	-1.71	0.32	0.1386	0.9762	0.3043	0.7991	-1.95	-3.97	-2	-2.26	-4.32	-2.4	-3.25	-4.1	-4.1	-4.1	-4.1	-1.84	-4.1	1.13	-1.43	-3.02	-4.1	-0.75	-1.83	-2.2	-0.66	-1.54	-3.38	-0.85	0.66	0.72	-0.52	-4.1	-1.7	-1.09	-4.1	-4.1	-4.1	-1.52	-4.1	-0.86	0.04	-0.67
ENSG00000273218	AC005776.2	NA	ENSG00000273218	-1.72	-1.19	-0.29	-1.44	0.0518	0.1367	0.7587	0.0325	-0.09	1.07	1.1	1.35	-0.61	0.38	0	-1.44	-0.5	-1.14	1.27	1.55	0.5	-2.42	0.32	2.1	-2.07	1.43	0.59	0.63	0.27	1.54	1.76	1.32	2.4	1.44	2.07	0.43	0.71	-0.29	1.71	1.75	2.45	1.7	1.71	1.49	1.76	0.1
ENSG00000268189	AC005785.1	NA	ENSG00000268189	-1.55	0.11	-0.12	-0.53	0.0255	0.8724	0.8716	0.2606	0.75	1.16	0.64	1.28	-0.91	0.45	0.73	-2.23	-1.39	-1.63	1.57	1.35	0.67	0.43	0.7	0.75	0.52	0.93	1.29	0.72	0.53	1.2	0.25	0.72	2.09	1.66	1.18	1.68	1.53	0.77	0.04	1.88	2.37	1.11	1.56	1.07	1.49	0.34
ENSG00000265702	AC005821.1	NA	ENSG00000265702	0.66	4.64	-0.94	2.51	0.7138	0.0006	0.5593	0.0091	-0.16	-3.61	-4.81	-2.67	-4.15	-4.1	-4.1	-3.18	-1.65	-4.1	-4.1	-0.81	-4.1	-1.39	0.64	1.41	-0.75	-0.48	-0.08	-4.1	-4.1	-3.24	-4.1	-3.27	-0.82	1.62	-2.67	-4.1	-4.1	-4.1	-4.1	-0.88	-4.1	-1.86	-4.1	-0.53	-2.12	-3.04
ENSG00000265282	AC005828.4	NA	ENSG00000265282	-2.21	1.59	-3.72	0.12	0.3198	0.4039	0.09	0.9373	-0.28	-4.12	-1.86	-0.4	-4.07	-1.98	-2.71	-4.1	-4.1	-4.1	-4.1	-4.1	-2.5	1.97	-1.7	0.44	1.58	-4.1	1.32	-2.6	-4.1	-1.76	0.99	-0.12	-0.12	-0.36	2.23	-0.37	1.04	-2.51	-4.1	2.45	-4.1	0	-4.1	2.74	-0.95	2.02
ENSG00000265971	AC005828.5	NA	ENSG00000265971	-1.18	-0.08	-2.07	-0.71	0.4499	0.9605	0.1694	0.5269	-3.54	-4.9	-3.45	-2.83	-4.64	-2.4	-4.1	-4.1	-4.1	-4.1	-4.1	-4.1	-4.1	-3.02	-3.05	-4.1	-2.49	-4.1	-1.57	-4.1	-2.31	-4.1	-1.63	-2.06	-4.1	-0.83	-1.31	-4.1	-4.1	-4.1	-4.1	0.49	-4.1	-4.1	-0.3	0.06	-0.32	-2.43
ENSG00000261575	AC005829.1	NA	ENSG00000261575	-2.74	-3.3	-1.8	-1.51	0.0444	0.0101	0.2753	0.1947	-2.92	-3.2	0.38	-1.4	-2.35	-3.02	-2.33	-0.56	-2.41	-2.39	-1.91	-2.29	-4.1	-4.1	0.16	-4.1	-2.07	-0.26	-4.1	0.58	0.21	0.86	0.25	0.25	-2.65	-2.31	0.19	-1.87	0.92	0.77	0.68	0.19	0.05	-4.1	-4.1	0.48	-4.1	0.6
ENSG00000262539	AC005829.2	NA	ENSG00000262539	-2.53	-5.53	-2.96	-2.9	0.1202	0.0013	0.208	0.0798	-3.48	-3.54	2.05	-0.59	-0.48	0.22	-4.1	1.08	0.91	1.33	-0.71	-4.1	-4.1	0.95	-1.43	-4.1	-4.1	-4.1	-4.1	2.33	1.83	1.86	2.59	1.65	-1.47	-0.23	1.21	3.38	-4.1	-3.09	-4.1	2.36	3.26	-4.1	3.42	-1.29	-1.32	2.67
ENSG00000151079	AC005833.1	3742	KCNA6	0.67	6.18	-2.21	1.9	0.8135	0.0004	0.273	0.0158	3.87	-0.24	-2.31	1.97	-1.64	-1.15	-1.05	-2.23	-4.1	1.66	0.84	-0.63	-0.76	3.65	4.74	2.92	4.76	4.19	2.97	-4.1	-4.1	-1.76	3.47	-2.36	2.58	1.19	0.13	1.14	3.75	2.73	0.5	2.92	2.33	4.1	2.5	-2.96	2.6	0.1
ENSG00000266538	AC005838.2	NA	ENSG00000266538	0.76	-0.02	-0.82	-2.17	0.6734	0.9935	0.6118	0.0542	-3.26	-1.91	-3.25	-1.09	-2.49	-2.4	-0.92	-2.23	-4.1	-1.36	-1.58	-2.29	-1.5	-4.1	-3.05	-3.02	-1.75	-4.1	-0.84	-2.2	-2	-4.1	-0.68	-4.1	1.25	-1.26	-2.67	1.83	-4.1	1.33	0.04	-1.2	-4.1	-0.49	-3.04	-0.26	1.33	-1.41
ENSG00000256433	AC005840.3	NA	ENSG00000256433	5.72	6.21	4.09	4.41	0	0	0.0002	0	0.77	0.45	-5.44	-3.64	0.28	1.15	0.36	-0.56	0.57	0.16	1.09	0.92	-0.5	-1.17	0.16	1.86	0.58	1.33	1.96	-4.1	-4.1	-4.1	-4.1	-4.1	-1.68	-0.83	-4.1	-1.27	-4.1	-4.1	0.79	-4.1	-4.1	-4.1	-4.1	-2.33	-4.1	-3.04
ENSG00000267667	AC005856.1	NA	ENSG00000267667	-1.86	-0.99	-1.29	-1.37	0.2111	0.4941	0.4021	0.2076	-3.92	-3.84	-2.92	-2.54	-4.78	-3.02	-4.1	-4.1	-4.1	-4.1	-4.1	-4.1	-1.76	-4.1	-2.02	-3.02	-2.49	-4.1	-4.1	-2.2	-2.7	-3.24	-4.1	0.5	-3.2	-4.1	-0.42	-1.54	-1.35	-0.51	-4.1	0.12	-4.1	-4.1	-4.1	0.24	-3.11	-1.68
ENSG00000236908	AC005865.1	NA	ENSG00000236908	-0.32	-0.6	-2.96	-2.73	0.8964	0.7698	0.1282	0.0471	-3.45	-3.68	-2.85	-0.72	-3.16	-4.1	-4.1	-2.63	-1.65	-0.61	-4.1	-1	-4.1	-0.26	-4.1	-4.1	-0.16	-4.1	-4.1	-4.1	-3.24	-4.1	0.61	-0.44	-0.12	0.58	-0.86	-4.1	3.11	1.37	-3.03	-1.03	-4.1	2.75	0.17	-1.89	-0.54	-0.4
ENSG00000250770	AC005865.2	NA	ENSG00000250770	1.76	1.93	-2.29	-0.13	0.2233	0.1475	0.1231	0.9092	-1.97	-4.13	-3.9	-1.84	-2.14	-2.4	-4.1	-1.44	-1.39	0.53	-4.1	-2.29	-4.1	-4.1	0.08	-0.37	-2.07	-2.07	-1.83	-4.1	-4.1	-4.1	-0.37	-2.75	-1.68	-0.83	-1.72	-1.87	-4.1	-2.51	-1.39	-1.03	-4.1	-1.25	1.4	-0.69	-2.12	-2.43
ENSG00000264083	AC005899.1	NA	ENSG00000264083	0.45	2.67	-0.39	-0.96	0.8225	0.0608	0.8128	0.3821	-1.67	-1.1	-4.34	-0.71	-3.89	-4.1	-0.92	-4.1	-4.1	-3.01	-0.55	-0.34	-2.09	-4.1	-1.21	-0.63	-0.37	-1.75	-0.7	-3.17	-4.1	-3.24	-2.9	-4.1	0.17	-1.03	1.47	0.94	1.15	0.3	-4.1	1.41	-1.2	-2.93	-4.1	0.97	-0.66	-0.18
ENSG00000265139	AC005899.3	NA	ENSG00000265139	-2.19	-0.56	-4.55	-1.78	0.059	0.6252	0.0006	0.029	-0.55	-3.32	0	1.22	-2.19	-4.1	-2.33	-0.68	-1.98	-0.47	-1.58	-2.92	-4.1	0.43	-0.55	0.3	-0.61	-1.75	-0.7	0.9	0.21	0.42	0.42	-1.6	1.29	1.55	0.91	1.92	2.27	1.69	-1.99	1.75	2.57	-0.49	2.58	0.68	2.67	0.19
ENSG00000266385	AC005899.5	NA	ENSG00000266385	1.08	1.26	-1.67	-1.51	0.5768	0.4617	0.3403	0.2197	-2.03	-2.19	-3.3	-0.52	-2.21	-1.15	-0.3	-2.23	-4.1	-1.96	-2.97	-0.48	-2.5	-4.1	-0.55	-4.1	-0.26	-1.75	0.48	-4.1	-2.7	-1.54	-0.97	-4.1	1.09	1.1	0.75	1.09	1.15	1.33	-4.1	0.12	1.06	-1.52	-4.1	0.75	-2.53	-0.53
ENSG00000227081	AC005912.1	NA	ENSG00000227081	-1.07	0.48	-1.42	-0.75	0.3972	0.6964	0.241	0.3915	-2.21	-2.88	-2.68	-1.46	-3.75	-3.02	-2.33	-4.1	-4.1	-2.39	-2.34	-4.1	-1.28	-1.39	-1.43	-3.02	-3.08	-1.75	-1.35	-4.1	-1.18	-1.76	-2.9	-1.41	-0.2	-2.94	-1.97	-1.87	-0.84	-0.09	0.36	-2.59	0.15	-1.86	-0.3	-2.33	0.63	-3.04
ENSG00000247011	AC005920.1	NA	ENSG00000247011	-2.47	-0.75	-0.94	-0.98	0.0982	0.624	0.5622	0.3856	-3.37	-3.33	-2.63	-2.39	-5.1	-4.1	-4.1	-4.1	-4.1	-4.1	-2.97	-1.51	-4.1	-4.1	-0.84	-4.1	-3.08	-4.1	-0.84	-2.2	-3.24	-1.54	-2.26	-2.36	-1.94	-1.03	-0.42	-4.1	-1.07	-4.1	-4.1	0.6	-4.1	-0.82	-4.1	0.48	-4.1	-0.18
ENSG00000266411	AC005972.1	NA	ENSG00000266411	-2.91	-2.18	-4.28	-4.06	0.0673	0.1433	0.0089	0.0007	-3.73	-3.96	-1.55	0.33	-4.47	-3.02	-4.1	-3.18	-4.1	-4.1	-4.1	-4.1	-2.09	-4.1	-3.05	-4.1	-4.1	1.18	-4.1	-1.22	-4.1	-0.91	0.81	-0.85	0.4	2.33	0.36	1.55	2.16	0.08	-4.1	0.88	0.9	1.29	0	1.66	0.2	-0.82
ENSG00000240132	AC005996.1	NA	ETF1P2	-1.64	-2.84	-0.77	-0.34	0.2302	0.0236	0.6405	0.7764	-3.53	-3.96	-0.69	-3.19	-2.33	-1.15	-0.39	-2.23	-4.1	-2.39	-4.1	-4.1	-2.09	-0.97	-2.45	-1.98	-4.1	-4.1	-4.1	0.16	-0.78	-1.35	-0.68	-0.35	-0.2	1.28	-1.72	-4.1	-4.1	-0.77	-4.1	-4.1	-4.1	-2.93	-4.1	-4.1	-1.54	-1.68
ENSG00000226824	AC006001.2	NA	ENSG00000226824	-0.09	-0.14	0.72	0.13	0.9471	0.9056	0.5001	0.8825	1.24	1.82	1.37	1.1	1.29	1.73	1.66	0.94	0.8	1.36	2.05	1.22	2.17	1.21	1.78	0.91	1.29	1.1	1.22	1.57	2.41	2.63	0.11	0.5	2.4	1.9	1.89	-0.84	1.1	1.61	1.17	1.46	1.93	1.11	-4.1	1.84	1.52	1.75
ENSG00000229180	AC006001.3	NA	ENSG00000229180	-0.15	0.31	-0.1	-0.2	0.8193	0.5325	0.865	0.6203	4.48	4.58	4.17	4.68	4.02	3.8	4.39	3.52	4.21	4.21	4.83	5.01	3.98	4.34	4.77	4.87	4.53	4.06	4.37	4.24	4.54	4.96	3.91	3.31	5.24	4.42	4.5	3.27	3.94	4.01	4.07	5.59	4.18	5.63	4.11	5.72	4.66	4.67
ENSG00000234215	AC006012.1	NA	ENSG00000234215	-4.03	-1.85	-2.8	-1.34	0.0011	0.0931	0.0314	0.1431	-2.92	-4.38	-1.07	-1.58	-5.1	-4.1	-4.1	-4.1	-4.1	-4.1	-4.1	-2.92	-4.1	-1.39	-1.7	-4.1	-4.1	-2.49	-1.35	-0.76	-1.18	-1.19	-0.86	-0.85	-0.7	-0.83	-1.15	-0.84	-4.1	0.49	0.21	-2.59	-4.1	-0.49	-4.1	0.62	-0.95	-0.67
ENSG00000229591	AC006017.1	NA	ENSG00000229591	-0.76	1.44	-2.25	0.33	0.6892	0.3389	0.1847	0.7923	-0.95	-3.53	-2.39	-1.28	-3.15	-1.98	-4.1	-0.56	-4.1	-2.39	-4.1	-4.1	-0.91	-3.02	-1.43	1.3	-0.37	-1.26	-0.26	-1.41	-2.31	-0.78	-1.33	-4.1	0.29	-2.31	-0.33	-4.1	1.4	0.66	-4.1	0.19	-4.1	0.29	-3.04	-0.26	-0.42	-0.53
ENSG00000203335	AC006019.1	NA	ENSG00000203335	-2.47	-1.76	-3.39	-2.88	0.0798	0.1873	0.0201	0.0066	-4.38	-4.9	-2.62	-1.51	-5.1	-4.1	-4.1	-4.1	-4.1	-4.1	-4.1	-4.1	-4.1	-4.1	-4.1	-0.96	-4.1	-4.1	-4.1	-0.53	-4.1	-3.24	-1.2	-1.81	-0.04	0.19	-1.72	-1.54	-0.04	-1.51	-1.66	0.25	-1.2	-4.1	-4.1	1.02	-4.1	0.1
ENSG00000233363	AC006019.2	NA	ENSG00000233363	-3.31	-2.63	-2.84	-3.14	0.0329	0.0695	0.0821	0.0083	-4.42	-4.12	-1.78	-1.28	-5.1	-4.1	-4.1	-4.1	-4.1	-4.1	-4.1	-4.1	-2.5	-4.1	-4.1	-4.1	-1.26	-4.1	-4.1	0.09	-0.05	-1.19	-1.81	-4.1	-0.96	0.58	-0.86	-0.13	-4.1	-2.09	-4.1	0.88	0.34	-1.52	-4.1	1.37	-3.11	0.66
ENSG00000234286	AC006026.3	NA	ENSG00000234286	-0.78	-0.2	-2.04	-1.55	0.655	0.9066	0.1902	0.1612	-3.88	-4.37	-3.68	-2.33	-4.46	-3.02	-3.25	-4.1	-4.1	-4.1	-4.1	-4.1	-3.09	-4.1	-4.1	-4.1	-0.9	-2.07	-4.1	-4.1	-4.1	-4.1	0.68	-2.75	-0.48	-1.53	-2.28	0.64	-4.1	-1.77	-4.1	-2.18	-4.1	-2.93	-4.1	-2.96	0.46	-1.19
ENSG00000264324	AC006030.1	NA	ENSG00000264324	-1.14	-1.23	-2.1	-2.02	0.4221	0.3424	0.1277	0.0406	-4.3	-4.38	-3.07	-2.28	-4.22	-4.1	-2.33	-4.1	-4.1	-3.01	-4.1	-2.92	-4.1	-4.1	-3.05	-4.1	-4.1	-4.1	-2.15	-2.6	-1.75	-0.78	-3.38	-4.1	-1.94	-1.03	0.06	-4.1	-2.15	-3.09	-4.1	-0.39	-4.1	0	-4.1	-1.89	-1.54	-0.82
ENSG00000231916	AC006033.1	NA	ENSG00000231916	-1.73	-0.9	-1.14	-0.72	0.2783	0.5649	0.4946	0.5551	-3.95	-4.37	-3.06	-3.23	-4.78	-3.02	-4.1	-4.1	-4.1	-4.1	-2.97	-4.1	-4.1	-1.17	-4.1	-4.1	-2.07	-4.1	-4.1	-0.23	-2	-3.24	-4.1	-2.75	-2.25	-4.1	-3.22	-4.1	-0.17	0.37	1.36	-4.1	-4.1	-4.1	-4.1	-1.06	-4.1	-2.43
ENSG00000227719	AC006042.1	NA	ENSG00000227719	-5.09	-3.08	-8.28	-4.58	0.0088	0.0597	0.0008	0.0018	-0.68	-4.38	2.4	3.91	-2.69	-4.1	-1.55	-1.92	-2.41	-1.96	-4.1	-2.92	-4.1	0.85	0.64	0.05	0.58	-4.1	-0.84	1.16	1.81	3.79	5.09	-0.19	4.31	4.52	2.12	1.86	3.99	3.38	2.52	4.38	2.77	6	6.25	4.42	5.63	2.15
ENSG00000233108	AC006042.2	NA	ENSG00000233108	-3.62	-2.48	-2.76	-2.34	0.0051	0.0366	0.0432	0.017	-3.95	-4.37	-1.47	-1.62	-5.1	-4.1	-4.1	-4.1	-4.1	-4.1	-2.97	-4.1	-4.1	-1.17	-2.02	-4.1	-4.1	-4.1	-4.1	-1.05	-1.18	-0.06	-1.47	-2.75	-0.38	-1.26	-2.67	-4.1	-4.1	-1.51	-3.03	-2.59	-0.6	0.96	1.86	0.24	-1.12	-2.01
ENSG00000233264	AC006042.3	NA	ENSG00000233264	-3.42	-3	-7.05	-4.73	0.0372	0.0464	0.0003	0.0003	-2.57	-4.9	0.43	2.15	-2.99	-2.4	-3.25	-4.1	-0.5	-2.39	-4.1	-4.1	-4.1	0.63	-4.1	-4.1	-2.49	-1.26	-1.83	0.85	0.62	0.62	1.19	-0.97	2.63	3.6	0.79	1.09	2.41	2.81	0.28	-0.12	2.99	5.18	5.21	0.62	3.42	-0.18
ENSG00000234141	AC006042.4	NA	ENSG00000234141	-2.17	-1.42	-0.36	-1.62	0.1451	0.3149	0.833	0.1427	-4.04	-2.78	-2.62	-2.42	-4.78	-4.1	-4.1	-4.1	-3.02	-4.1	-1.58	-4.1	-1.76	-0.51	-3.05	-4.1	-4.1	-4.1	-4.1	-1.63	-1.18	-2.7	-1.33	-4.1	-1.94	-0.12	-2.67	-2.94	-4.1	-0.77	-4.1	-4.1	-4.1	0.37	0.4	-4.1	-0.12	-1.41
ENSG00000261786	AC006058.1	NA	ENSG00000261786	2.05	-0.66	1.4	0.06	0.1335	0.7238	0.3998	0.9748	3.57	4.91	4.22	3.51	6.27	4.9	6.9	5.36	7.07	7.14	4.86	6.08	3.93	3.99	6.09	4.64	4.91	-0.48	2.56	5.17	5.51	5.22	-0.23	6.13	4.26	1.37	1.7	5.8	5.74	6.08	5.57	4.46	1.85	1.6	-4.1	5.57	4.8	3.07
ENSG00000272121	AC006058.3	NA	ENSG00000272121	-3.13	-1.96	-0.5	-1.78	0.036	0.1539	0.7717	0.1267	-1.91	-0.64	0.04	-0.14	-3.09	-1.15	-4.1	-3.18	-4.1	-0.02	-0.88	-0.81	-0.08	-1.17	0.39	-4.1	0.69	-4.1	-1.16	0.41	0.02	-1.35	-0.51	2.02	1.31	-0.83	-2.28	0.99	0.71	2.38	1.53	-0.62	1.43	0.59	-4.1	-1.56	-0.32	0.19
ENSG00000230084	AC006059.1	NA	ENSG00000230084	1.17	1.19	2.18	2.75	0.2771	0.2297	0.0485	0.0006	0.05	-0.52	-1.14	-2.69	0.03	-0.04	1.06	-0.94	0.37	-0.12	-0.29	-0.48	-0.62	0.68	-1.7	0.14	0.32	1.33	-0.17	-1.22	-0.66	-0.56	-1.08	-1.6	-1.28	-0.23	-4.1	-2.94	-1.7	-2.51	-4.1	-4.1	-0.17	-2.3	-4.1	-0.69	-0.32	-2.43
ENSG00000245667	AC006064.1	NA	ENSG00000245667	-1.05	1.99	0.24	1.98	0.4508	0.0755	0.8744	0.0226	-0.4	-2.14	-2.39	-2.38	-3.44	-1.98	-4.1	-1.92	-4.1	-2.39	-1.58	-1.84	-2.5	0.21	0.58	0.3	-0.61	-1.75	-0.7	-4.1	-2	-1.04	-1.81	-1.25	-1.47	-4.1	-1.31	-4.1	-0.84	-1.09	-4.1	-1.2	-4.1	-1.52	-4.1	-0.53	-0.95	-1.19
ENSG00000247853	AC006064.2	NA	ENSG00000247853	-0.75	0	-1.49	0.05	0.3324	0.9983	0.0865	0.938	0.53	-1	0.53	0.48	-0.22	-0.25	-0.3	-0.8	-0.26	0.83	-0.17	-0.81	-1.76	0.9	1.04	-0.14	0.32	2	-0.7	0.35	1.05	0.78	-0.17	0.9	1.02	1.84	0.52	-0.13	0.39	-0.92	1.47	1.18	-0.6	-0.65	0.32	1.52	1.57	-0.29
ENSG00000255966	AC006064.3	NA	ENSG00000255966	-2.88	-0.62	-0.71	-0.82	0.0464	0.6733	0.6559	0.4563	-2.16	-2.04	-1.53	-1.34	-4.41	-1.38	-4.1	-4.1	-4.1	-4.1	-1.91	-1.23	-2.5	-1.99	-4.1	-0.96	-0.48	-1.26	-2.56	-1.22	-2.31	-1.35	-1.2	-0.85	-2.25	-4.1	-1	-1.27	-4.1	0.43	-4.1	-0.03	-0.06	0.52	2.43	-2.96	-0.66	0.1
ENSG00000263235	AC006111.2	NA	ENSG00000263235	-1.77	-0.65	-2.19	-1.97	0.0632	0.4815	0.0252	0.004	-0.54	-0.76	0.1	1.43	-1.67	-1.98	-1.05	-2.63	-0.79	-1.14	-0.55	-0.63	-0.91	0.13	-0.42	-0.63	-0.9	-0.9	-0.17	0.02	0.94	0.86	-0.68	-0.27	2.12	1.52	0.98	0.83	1.4	2.06	1.56	1.9	2.22	0	3.24	1.69	1.55	2.41
ENSG00000266907	AC006116.1	NA	ENSG00000266907	-3.98	-1.34	-1.34	-0.98	0.0019	0.249	0.3194	0.3054	-2.14	-2.5	-0.8	-1.16	-4.78	-4.1	-4.1	-4.1	-4.1	-3.01	-2.97	-1.84	-2.09	-1.99	-4.1	-1.16	-0.16	-1.75	-2.15	-1.89	-1.35	-0.21	0.87	-1.1	1.37	-0.66	-2.67	-0.13	0.29	0	-0.97	0.32	-4.1	-0.35	-4.1	-2.33	-0.42	-0.82
ENSG00000267549	AC006116.8	NA	ENSG00000267549	-1.56	-0.77	-1.33	-1.41	0.2899	0.5923	0.368	0.1803	-3.68	-3.61	-2.91	-2.27	-4.47	-3.02	-4.1	-3.18	-4.1	-4.1	-2.34	-2.92	-4.1	-4.1	-4.1	0.05	-4.1	-4.1	-1.83	-2.6	-1.75	-4.1	-2.26	-1.6	-2.65	-0.83	-2.67	-0.67	0.08	-0.63	-4.1	-1.87	-4.1	-1.25	-4.1	-1.06	0.12	-4.1
ENSG00000264895	AC006141.1	NA	ENSG00000264895	-1.18	-1.29	-2.64	-4.46	0.4472	0.3544	0.0366	0	-1.57	0.24	-0.28	2.88	-1.46	-1.65	-1.37	-0.94	-1.65	-1.14	-1.31	1.31	0.82	-4.1	-0.31	-1.38	-0.48	-2.07	0.15	-1.41	0.43	-0.21	1.41	-1.41	4.97	0.95	1.39	3.64	4.74	3.27	2.11	3.05	3.49	1.46	4.02	3.19	3.44	1.98
ENSG00000242593	AC006148.1	NA	ENSG00000242593	-0.4	0.06	-1.99	-1.73	0.8368	0.9751	0.2047	0.123	-4.64	-4.9	-4.7	-2.91	-5.1	-4.1	-4.1	-4.1	-4.1	-4.1	-4.1	-4.1	-4.1	-4.1	-4.1	-4.1	-4.1	-4.1	-2.56	-4.1	-4.1	-4.1	-4.1	-1.6	-2.25	1.41	-4.1	0.27	-1.7	-4.1	-4.1	-2.59	-4.1	-0.11	-4.1	-2.96	0.96	-4.1
ENSG00000249502	AC006160.1	NA	ENSG00000249502	-0.71	1.03	-1.12	-0.24	0.679	0.4728	0.4667	0.8368	-1.66	-2.54	-2.69	-1.42	-3.4	-2.4	-4.1	-4.1	-1.98	-1.36	-4.1	-1.84	-0.76	-4.1	-1.01	-0.79	-2.07	0.46	-1.16	-4.1	-2	-2.7	-1.81	-0.85	-0.29	-0.66	-0.42	-0.37	-1.07	-0.63	-4.1	-2.59	0.05	1.06	-4.1	0.24	-2.12	-0.82
ENSG00000256146	AC006206.1	NA	ENSG00000256146	-0.95	-0.89	-3.2	-3.33	0.618	0.6055	0.0568	0.0065	-5.03	-4.9	-4.14	-1.7	-5.1	-4.1	-4.1	-4.1	-4.1	-4.1	-4.1	-4.1	-4.1	-4.1	-4.1	-4.1	-4.1	-4.1	-4.1	-4.1	-4.1	-2.31	-4.1	-1.6	0.23	0.58	-1.31	-4.1	2.24	-0.92	-4.1	-0.39	-4.1	1.53	-4.1	-2.96	-1.12	-4.1
ENSG00000256417	AC006206.2	NA	ENSG00000256417	-0.68	0.09	-3.28	-2.71	0.7806	0.9704	0.1008	0.0583	-4.33	-4.9	-4.42	-1.62	-5.1	-4.1	-4.1	-4.1	-4.1	-4.1	-4.1	-4.1	-4.1	-4.1	-0.69	-4.1	-4.1	-4.1	-4.1	-4.1	-4.1	-4.1	-4.1	-0.27	-2.25	1.32	-1.31	-4.1	1.93	-3.09	-4.1	0.32	-4.1	3.33	-4.1	0.33	-4.1	-2.01
ENSG00000267191	AC006213.3	NA	ENSG00000267191	-2.32	-2.99	-1.48	-2.83	0.1099	0.0275	0.3443	0.0127	-3.95	-2.6	-0.96	-1.12	-3.28	-1.15	-4.1	-4.1	-2.41	-1.63	-2.97	-2.92	-1.28	-1.99	-1.21	-4.1	-4.1	-4.1	-4.1	-4.1	-1.03	-0.29	1.43	0.25	-0.59	-0.83	-1.5	0.35	-0.31	0.43	0.85	-0.74	-4.1	-1.02	-4.1	-1.56	-1.32	-0.4
ENSG00000243696	AC006254.1	NA	ENSG00000243696	0.72	3.39	-1.1	1.29	0.5517	0.0002	0.3069	0.0226	2.05	-0.34	-1.34	0.76	-0.62	-0.04	-0.48	-0.18	-1.16	-0.94	-0.88	0.54	-0.5	2.35	0.9	3	1.74	2.2	2.17	0.02	-2.31	-0.67	-0.59	-2.36	0.99	1.37	0.42	-0.24	1.69	0.49	0.04	1.72	2.45	1.76	-3.04	1.33	0.52	1.23
ENSG00000270941	AC006254.2	NA	ENSG00000270941	-1.82	-1.12	-2.52	-1.55	0.2245	0.4378	0.0971	0.1544	-3.93	-4.9	-2.82	-2.38	-4.64	-2.4	-4.1	-4.1	-4.1	-4.1	-4.1	-4.1	-4.1	-4.1	-1.43	-1.65	-4.1	-4.1	-4.1	-1.22	-2.31	-1.54	-4.1	-2.36	0.29	0.09	-2.67	-4.1	-2.15	-4.1	-0.51	-1.61	-4.1	-1.02	-4.1	-1.06	-0.42	-0.53
ENSG00000264513	AC006270.1	NA	ENSG00000264513	-0.44	-0.31	-3.2	-2.91	0.7651	0.8179	0.009	0.0012	-4.09	-4.38	-3.79	-1.18	-4.23	-4.1	-4.1	-4.1	-3.02	-1.96	-4.1	-2.92	-4.1	-4.1	-4.1	-4.1	-2.07	-4.1	-2.15	-2.6	-4.1	-0.91	-3.38	-4.1	-0.29	-1.03	-1.31	0.43	-1.35	-0.39	0.04	-0.88	-0.06	-0.82	-4.1	-1.56	-0.54	-2.43
ENSG00000269483	AC006272.2	NA	ENSG00000269483	1.28	3.06	-2.22	1.76	0.4126	0.0197	0.1506	0.0794	-0.92	-4.9	-3.98	-2.68	-2.7	-2.4	-1.2	-1.25	-3.02	-4.1	-4.1	-4.1	-4.1	0.13	-1.21	0.14	-0.48	-0.9	-2.56	-3.17	-4.1	-3.24	-1.47	-4.1	-4.1	-0.66	-1.97	-0.84	-4.1	-4.1	-1.39	-2.18	-0.06	-4.1	-4.1	-2.33	-4.1	-2.01
ENSG00000206129	AC006305.1	NA	ENSG00000206129	0.53	1.58	-2.11	-0.69	0.8284	0.397	0.2917	0.6401	-2.33	-3.76	-3.92	-1.65	-3.39	-2.4	-4.1	-2.23	-4.1	-1.36	-4.1	-1.23	-4.1	-1.99	-0.55	-0.96	0.1	-4.1	-4.1	-4.1	-4.1	-2.7	-3.38	-1.6	-1.28	-0.83	-1.72	-0.24	-0.04	-4.1	0.5	-1.87	-4.1	5.58	-4.1	-2.96	-1.12	-4.1
ENSG00000232445	AC006329.1	101927746	LOC101927746	-3.51	-4	-2.78	-2.65	0.0215	0.0055	0.123	0.0391	-3.62	-3.75	0.39	-0.97	-3.12	-2.4	-2.02	-4.1	-1.98	-3.01	-1.31	-4.1	-4.1	-1.39	-3.05	-4.1	-4.1	-1.49	-4.1	0.41	0.38	-0.21	1.55	-0.12	-0.48	0.27	1.89	1.74	2.41	0.49	-0.51	-0.5	-4.1	-4.1	0.53	-4.1	-0.22	0.02
ENSG00000272686	AC006333.2	NA	ENSG00000272686	-1.41	-0.94	-1.14	-0.99	0.0012	0.0115	0.0177	0.0027	2.19	2.04	3.13	3.18	1.72	2.1	1.53	1.87	1.51	1.69	2	1.78	2.33	3.17	2.27	1.96	1.74	2.82	1.32	2.87	3.06	2.95	3.36	3.4	3.87	3.45	2.97	3.01	3.31	3.41	2.97	2.67	3.11	3.92	3.54	2.58	3.36	2.68
ENSG00000236861	AC006378.1	NA	ENSG00000236861	-1.44	-0.15	1.46	1.43	0.2736	0.9178	0.2693	0.1321	-1.33	-1.31	-1.19	-2.77	-2.63	-1.65	-2.02	-2.23	-1.65	-4.1	-1.08	-1.51	-1.08	0.21	-1.43	-0.5	-1.49	-2.49	-1.57	-1.41	0.02	-0.78	-1.08	-2.06	-0.04	0.27	-1.97	-4.1	0.79	-4.1	-0.97	-4.1	-4.1	-1.25	-4.1	-2.33	-4.1	-3.04
ENSG00000243193	AC006387.1	NA	ENSG00000243193	-0.81	0.56	-2.45	-0.41	0.642	0.7263	0.1191	0.7322	-2.86	-4.9	-3.42	-2.45	-4.24	-4.1	-1.05	-4.1	-4.1	-4.1	-4.1	-4.1	-4.1	-4.1	-4.1	-1.16	-0.75	-3.08	-1.57	-3.17	-2.7	-2.7	-4.1	-1.41	0.29	0.51	-1.72	-4.1	-0.46	-1.77	-4.1	-4.1	-0.44	-0.65	-4.1	-4.1	-0.66	-3.04
ENSG00000263345	AC006435.2	NA	ENSG00000263345	-0.88	0.96	-0.64	-0.06	0.5787	0.4227	0.6482	0.949	1.66	1.08	0.7	1.72	-0.18	-1.98	0.88	0.43	0.22	-0.35	1.87	0.97	0.5	1.63	1.88	1.58	1.89	1.14	1.9	0.23	0.83	1.26	0.5	0.83	1.97	2.08	2.27	2.42	2.16	2.49	-0.51	2.67	2.64	1.38	-4.1	2.94	2.38	2.43
ENSG00000263466	AC006441.1	NA	ENSG00000263466	0.88	2.22	1	0.9	0.573	0.0777	0.4733	0.3665	-1.24	-1.15	-3.46	-2.14	-2.59	-1.15	-1.55	-2.23	-4.1	-2.39	-0.06	-1.84	-1.28	0.63	0.08	-4.1	-1.07	-1.26	-0.58	-2.6	-4.1	-2.01	-2.54	-3.27	-0.59	0.78	-1.97	-4.1	-4.1	-1.77	-0.8	-1.2	-4.1	-0.22	-4.1	-2.33	-0.54	-2.43
ENSG00000273448	AC006480.2	NA	ENSG00000273448	-0.85	-1.81	-2.5	-1.68	0.4137	0.0519	0.0287	0.0351	-1.56	-2.38	0.25	0.12	-0.59	-0.49	0.07	-0.56	-0.79	-0.94	-2.97	-1.51	-2.09	-4.1	0.64	-0.37	0.39	-3.08	-1.35	0.09	0.67	1.59	0.06	-0.85	1.22	-1.03	-0.01	0.94	0.08	-2.09	-0.97	0.49	1.3	1.06	1.29	-1.06	0.83	0.34
ENSG00000261770	AC006504.1	NA	ENSG00000261770	-1.17	-0.76	-3.02	-1.61	0.2342	0.398	0.0101	0.0216	0.75	-0.67	1.51	2.36	0.35	-0.96	1.27	0.12	0.29	1.08	-0.17	-0.34	-1.28	0.21	2.66	0.91	1.33	-1.49	1.12	0.85	1.4	1.04	3.06	1.04	3.3	2.33	1.49	2.93	1.93	2.33	2.78	2.9	0.15	1.53	3.08	0.41	3.48	2.31
ENSG00000267264	AC006504.3	NA	ENSG00000267264	0.05	-2.6	-1.44	-3.09	0.979	0.0455	0.3236	0.004	-3.91	-2.26	-1.32	-0.82	-1.26	-1.38	-1.55	-0.46	-1.65	-0.77	-2.34	-1.84	-2.09	-4.1	-1.01	-4.1	-4.1	-4.1	-2.15	-1.41	0.15	-3.24	-0.68	-0.53	-0.04	0.58	-0.42	0.43	0.48	1.3	-4.1	-0.39	1.06	-0.82	-4.1	0.55	-1.54	0.41
ENSG00000256682	AC006518.2	NA	ENSG00000256682	-0.26	-0.75	0.62	-1.95	0.8867	0.6143	0.683	0.0656	-4.65	-2.08	-3.9	-2.69	-4.16	-4.1	-4.1	-4.1	-1.65	-3.01	-1.58	-2.92	-1.28	-4.1	-4.1	-4.1	-2.49	-4.1	-4.1	-1.41	-1.18	-4.1	-4.1	-4.1	-1.28	-1.87	-2.28	-4.1	-4.1	0.08	-4.1	-4.1	-1.2	0.73	-4.1	-0.53	-3.11	-2.43
ENSG00000261342	AC006538.1	NA	ENSG00000261342	-1.48	-1.05	-3.56	-0.33	0.145	0.2506	0.01	0.7075	0.58	-2.66	1.63	0.9	0.15	-0.36	1.6	-0.18	0.22	-0.47	-4.1	-1.84	-1.08	0.8	-0.69	2.16	0.25	0.02	1.12	2.67	2.49	2.21	2.59	-1.6	1.83	-0.12	0.57	1.51	1.21	-0.92	1.71	1.22	1.62	0.73	2.05	0.06	2.28	1.34
ENSG00000236540	AC006547.1	NA	ENSG00000236540	1.47	1.95	0.64	0.75	0.0195	0.0011	0.2679	0.0623	2.37	2.25	0.41	1.61	1.89	2.25	1.86	1.68	2.07	1.66	2.57	2.2	2.03	1.4	2.97	2.83	2.79	1.52	2.72	0.47	0.62	1.23	0.5	-0.53	1.65	2.61	1.79	-0.02	1.76	0.37	1.4	2.46	2.07	1.38	2.51	2.59	0.87	1.23
ENSG00000267150	AC006557.1	NA	ENSG00000267150	-3.36	-3.69	-3.65	-4.2	0.0034	0.0008	0.0032	0	-4.16	-3.61	-0.46	0.05	-3.83	-2.4	-4.1	-4.1	-0.79	-4.1	-2.97	-2.29	-4.1	0.36	-4.1	-4.1	-4.1	-4.1	-4.1	-0.23	0.02	-0.56	0.21	-1.41	0.1	-1.87	0.57	1.4	1.1	0.86	-0.8	-1.03	-0.6	1.11	1.21	0.24	0.78	-0.99
ENSG00000267356	AC006557.3	NA	ENSG00000267356	-2.97	-2.86	-2.49	-1.24	0.0155	0.0126	0.0698	0.2103	-3.65	-4.9	-0.79	-2.41	-3.76	-4.1	-4.1	-2.63	-1.98	-3.01	-4.1	-4.1	-4.1	-4.1	-2.45	-4.1	-1.75	-4.1	-2.15	-0.14	-1.03	-1.19	-0.05	-1.1	-1.47	-0.36	-0.74	-4.1	-0.17	-1.51	-4.1	-2.18	-4.1	-0.65	-4.1	-1.89	-0.42	-0.82
ENSG00000267756	AC006557.4	NA	ENSG00000267756	-2.35	-2.61	-3.88	-2.87	0.0671	0.0291	0.0075	0.0048	-2.84	-3.85	-0.23	0.03	-2.58	-0.04	-2.71	-4.1	-2.41	-1.63	-1.58	-4.1	-4.1	-4.1	-1.43	-0.79	-2.07	-2.07	-4.1	0.85	0.02	-0.47	0.21	-1.41	-0.29	-4.1	0.98	1.83	0.48	0.49	0.74	-0.3	-2.26	1.38	1.09	0.48	0.27	0.19
ENSG00000270469	AC006557.5	NA	ENSG00000270469	-0.41	0.74	-1.37	-1.01	0.8291	0.6334	0.3822	0.3658	-3.38	-3.74	-4.12	-2.37	-4.53	-4.1	-4.1	-2.23	-4.1	-4.1	-4.1	-4.1	-1.5	-4.1	-4.1	-3.02	-1.49	-0.16	-4.1	-4.1	-4.1	-4.1	-2.9	-1.1	-1.94	-4.1	-1.72	-0.37	-2.82	-2.09	0.99	-4.1	-4.1	0.29	-4.1	-2.33	-1.12	-2.43
ENSG00000269194	AC006942.1	NA	ENSG00000269194	0.8	2.83	0.13	1.28	0.5724	0.0086	0.9315	0.0989	0.75	-0.4	-2.07	-0.52	-1.27	-1.15	-0.8	-0.18	-1.39	-2.39	-0.55	-0.34	-0.18	1.33	-0.1	0.75	0.25	1.61	0.83	-3.17	-2.7	-1.04	-1.2	-1.1	0.87	-1.26	0.36	1.14	-0.84	-0.29	-4.1	0.7	-0.6	0.9	-4.1	0.33	0.87	0.27
ENSG00000273203	AC006946.2	NA	ENSG00000273203	6.15	6.48	3.22	3.2	0.0009	0.0003	0.024	0.0041	2.04	2.07	-4.43	-1.16	1.72	2.19	1.93	2.38	1.75	0.24	1.82	2.36	2.07	2.4	2.79	3.24	1.63	0.18	2.17	-4.1	-4.1	-3.24	-4.1	-1.81	0.75	2.64	3.86	-4.1	-4.1	-4.1	0.04	-4.1	0.15	-2.93	2.11	-0.39	-2.12	4.26
ENSG00000273442	AC006946.3	NA	ENSG00000273442	3.36	4.66	3.06	2.7	0.0344	0.0017	0.0355	0.0142	-0.78	-0.43	-5.44	-3.49	-2.08	-0.78	-0.58	-3.18	-2.41	-2.39	-0.29	-0.48	-0.38	-3.02	-0.42	1.41	-0.61	-2.49	1.15	-4.1	-4.1	-4.1	-4.1	-4.1	-0.82	0.51	1.81	-4.1	-4.1	-4.1	-4.1	-4.1	-4.1	-4.1	-4.1	-4.1	-4.1	0.77
ENSG00000235859	AC006978.1	NA	ENSG00000235859	0.97	1.61	1.05	1.43	0.0631	0.0008	0.0359	0.0001	3.96	3.58	2.35	2.53	3.32	2.84	4.47	2.96	3.37	2.71	3.54	3.7	3.53	4.33	3.48	4.75	2.92	3.82	4.52	2.49	2.68	3.08	1.87	1.81	2.76	3.32	2.77	2.48	2.54	1.52	1.71	2.97	2.51	3.54	3.3	2.69	1.9	1.75
ENSG00000213542	AC007000.1	NA	ENSG00000213542	-0.44	0.29	-2.08	-0.11	0.776	0.8364	0.1282	0.919	-1.47	-3.44	-1.76	-1.36	-2.2	-1.98	-1.55	-1.44	-4.1	-0.61	-4.1	-1.84	-3.09	-1.66	-3.05	0.44	-1.26	-1.75	-0.7	-1.41	-2	-1.19	-0.97	-2.36	-0.12	-2.31	-2.67	-2.94	-0.64	-0.29	-4.1	0.65	-4.1	0.37	0.09	0.48	-0.95	-0.67
ENSG00000230751	AC007036.2	NA	ENSG00000230751	-0.27	1.42	-1.55	1.15	0.8684	0.2265	0.2553	0.2075	-1.26	-3.96	-2.68	-2.41	-2.94	-3.02	-2.02	-2.23	-3.02	-3.01	-4.1	-4.1	-2.09	-0.26	-2.02	0.58	-2.07	-1.49	-1.57	-1.41	-4.1	-0.78	-2.54	-2.36	0.51	-2.31	-2.28	-4.1	-1.07	-1.09	-4.1	-1.03	-4.1	-1.86	-0.83	-2.96	-0.8	-1.19
ENSG00000229127	AC007038.1	NA	ENSG00000229127	-0.19	-1.61	-1.29	-1.98	0.8237	0.0187	0.0978	0.001	-0.81	-0.12	0.81	1.17	0.62	-0.36	0.19	0.82	2.07	0.6	0.04	0.38	-0.62	-1.39	-0.55	-0.14	0.39	-2.07	-0.58	0.16	0.33	0.9	1.99	0.64	1.85	1.37	0.95	0.77	1.15	1.33	0.5	0.38	0.15	2.16	2.91	0.97	1.43	1.02
ENSG00000272807	AC007038.2	NA	ENSG00000272807	-1.47	-1.44	-1.38	-1.83	0.1183	0.0998	0.1744	0.0122	-1.15	-0.7	0.28	0.68	-1.19	-2.4	-0.68	-1.66	0.29	-0.94	-0.41	-1.84	0.31	0.43	-0.1	1.05	-1.26	-4.1	-1.57	0.02	0.43	0.7	-0.23	0.76	0.79	1	0.98	1.09	0.64	1.37	0.04	0.75	1.3	1.06	-1.69	0.48	1.12	0.83
ENSG00000258881	AC007040.2	NA	ENSG00000258881	1.42	0.46	-0.15	0.88	0.4275	0.8062	0.9465	0.515	-1.59	-2.62	-2.05	-2.47	-0.63	-1.38	-1.05	-0.18	0.29	-0.47	-1.91	-0.63	-4.1	-4.1	-0.2	0.75	-0.37	-2.07	-2.15	-2.2	-0.66	-1.35	-0.11	-4.1	1.91	1.78	-1.97	-4.1	-0.31	-0.09	-4.1	-4.1	-4.1	0	-4.1	-1.29	-4.1	-1.19
ENSG00000261094	AC007066.2	NA	ENSG00000261094	-2.21	-0.64	-1.17	-1.2	0.0011	0.237	0.0629	0.0071	1.23	1.26	1.87	2.42	-0.34	0.3	0.51	0.37	-1.39	-1.36	0.89	2.11	0.87	0.95	1.17	1.55	1.58	1.91	0.36	1.62	1.55	2.1	2.65	1.38	2.87	1.75	2.51	2.62	1.73	2.93	1.68	2.48	2.57	1.06	2.85	2.14	2.56	3
ENSG00000213443	AC007068.1	NA	ENSG00000213443	1.92	2.12	1.19	1.19	0.1011	0.0524	0.2887	0.1427	0.79	0.8	-1.33	-0.39	0.6	1.31	0.64	0.98	1.3	-1.14	1.19	0.38	0.87	0.29	1.04	1.41	1.49	-0.61	1.29	-0.64	-2	-1.54	0	-1.81	-0.12	-0.83	0.47	0.57	0.98	0.61	-4.1	0.55	0.71	1.11	-4.1	-0.26	1.04	-1.19
ENSG00000223838	AC007091.1	NA	ENSG00000223838	-2.71	-2.96	-1.41	-1.54	0.1023	0.0546	0.4434	0.2349	-5.03	-4.9	-2.07	-3.49	-4.78	-4.1	-4.1	-4.1	-3.02	-4.1	-4.1	-4.1	-4.1	-4.1	-4.1	-4.1	-4.1	-4.1	-4.1	0.29	-0.28	1.14	-4.1	-4.1	-4.1	-1.87	-4.1	-4.1	-4.1	-4.1	-4.1	-4.1	1.26	-1.25	0.59	0.24	-4.1	-4.1
ENSG00000263004	AC007114.1	NA	ENSG00000263004	-0.55	0	-0.77	0.01	0.628	0.9988	0.5002	0.9927	0.05	-0.72	0.05	0.04	-0.5	-0.78	0.3	-0.1	-0.79	-0.94	-0.71	-1.23	-0.08	-0.16	1.25	0.81	0.58	-2.49	0.74	-0.14	-0.46	-0.56	0.68	0.9	0.66	-0.5	-0.08	-4.1	0.71	0.43	-0.06	0.55	0.71	0.66	0.86	1.29	-0.42	0.48
ENSG00000263089	AC007114.2	NA	ENSG00000263089	-3.11	-2.37	-3.76	-1.33	0.02	0.053	0.0153	0.2175	-2.48	-4.9	-0.1	-1.14	-3.21	-4.1	-3.25	-1.25	-3.02	-2.39	-4.1	-4.1	-4.1	-0.97	-1.21	-0.79	-1.26	-4.1	-4.1	0.58	0.58	-0.47	-0.23	-0.63	1.51	1.28	-0.52	-0.02	-1.07	-0.09	-4.1	-1.39	-4.1	0.52	-4.1	-1.29	-0.8	0.41
ENSG00000229970	AC007128.1	NA	ENSG00000229970	-3.93	-3.09	-5.63	-4.98	0.161	0.2367	0.0513	0.0143	-4.26	-4.9	-1.17	0.72	-5.1	-4.1	-4.1	-4.1	-4.1	-4.1	-4.1	-4.1	-4.1	-4.1	-4.1	-2.41	-2.49	-4.1	-4.1	-1.05	-1.35	0.14	0.54	-3.27	6.51	5.14	-1.97	0.35	-4.1	5.23	-4.1	-0.3	-4.1	0.37	3.64	0.06	-0.04	-2.01
ENSG00000272328	AC007128.2	NA	ENSG00000272328	-1.43	-1.37	-2.44	-2.58	0.4794	0.4595	0.2044	0.0606	-5.03	-4.9	-3.67	-2.46	-5.1	-4.1	-4.1	-4.1	-4.1	-4.1	-4.1	-4.1	-4.1	-4.1	-4.1	-4.1	-4.1	-4.1	-4.1	-4.1	-4.1	-2.31	-1.81	-2.75	2.4	0.51	-4.1	-4.1	-4.1	1.64	-4.1	-4.1	-4.1	-4.1	1.25	-4.1	-1.12	-4.1
ENSG00000267268	AC007204.1	NA	ENSG00000267268	-0.01	-0.82	-1.98	-3.8	0.9966	0.5388	0.1268	0.0002	-5.03	-3.21	-4.21	-1.23	-4.22	-3.02	-2.33	-4.1	-4.1	-4.1	-4.1	-2.92	-1.5	-4.1	-4.1	-4.1	-4.1	-4.1	-4.1	-4.1	-4.1	-3.24	-1.08	-4.1	-0.04	-0.5	-1.15	-1.04	-1.07	-0.63	0.5	-0.2	0.57	-2.3	-1.01	-1.06	-4.1	-4.1
ENSG00000261560	AC007216.3	NA	ENSG00000261560	-0.75	-0.96	0.2	-0.1	0.4857	0.317	0.8759	0.9171	-0.46	-0.16	0.51	-0.36	-0.24	0.76	-1.55	-0.46	-0.15	0.72	1.23	-0.21	-1.28	0.68	0.08	0.91	-1.07	-0.16	-2.56	0.58	0.62	0.52	1.07	-0.12	1.29	0.65	1.24	-0.51	-4.1	-0.92	-1.99	0.32	-0.17	-0.22	0.76	-1.29	0.63	1.02
ENSG00000263307	AC007216.4	105371084	LOC105371084	-3.22	-1.6	-2.45	-1.83	0.0015	0.075	0.0214	0.0146	-1.84	-2.46	-0.24	-0.01	-3.46	-1.65	-4.1	-1.66	-4.1	-3.01	-4.1	-0.21	-2.09	-1.99	-2.02	-2.41	-2.07	0.18	-1.83	-0.42	0.53	0.2	-0.23	-0.97	1.58	-0.23	0.36	-0.67	1.26	-0.19	1.13	-0.39	-1.48	1.06	0.4	-0.69	-0.22	0.27
ENSG00000263033	AC007220.1	NA	ENSG00000263033	-2.19	-0.13	-2.93	-1.38	0.0836	0.9259	0.0239	0.128	-2.42	-3.97	-2.29	-1.04	-4.47	-4.1	-4.1	-4.1	-4.1	-1.63	-1.91	-4.1	-4.1	-4.1	-2.45	0.3	-3.08	-2.49	-0.84	-2.2	-2.31	-2.01	-0.97	-2.75	-0.04	-1.53	-0.74	-0.67	0.19	-1.29	-4.1	0.92	-0.6	-2.3	0.46	0.41	-2.12	-0.4
ENSG00000268568	AC007228.2	NA	ENSG00000268568	0.14	2.08	1.54	1.65	0.9093	0.0086	0.0591	0.0058	0.73	0.61	-1.35	-0.92	-1.21	-0.25	-2.33	-0.94	-0.96	-0.94	0.53	0.54	0.82	-0.65	0.95	1.01	0.69	1.87	0.64	-1.05	-0.37	-1.04	-2.26	-1.25	-1.68	0.27	-2.67	-1.87	-2.82	-0.19	0.9	-0.74	0.71	-1.02	1.05	-1.06	-0.8	-1.41
ENSG00000217258	AC007249.1	NA	ENSG00000217258	0.85	0.24	0.35	0.59	0.6293	0.8935	0.8502	0.6352	-2.56	-2.8	-2.8	-3.15	-1.96	-1.98	-0.68	-1.92	-1.39	-3.01	-1.58	-1.51	-4.1	-0.8	-0.84	-4.1	-1.49	-4.1	-1.83	-2.6	-2	-1.19	-4.1	-1.6	-0.82	0.58	-2.28	-4.1	-4.1	2.04	-4.1	-4.1	-4.1	-4.1	-4.1	-2.96	-4.1	-2.01
ENSG00000257135	AC007249.2	NA	ENSG00000257135	1.1	0.87	0.52	0.93	0.4749	0.554	0.7622	0.4005	-0.1	-0.51	-0.97	-1.03	0.13	0.52	0.3	0.05	0.57	-0.61	-0.41	-0.81	-0.18	-0.38	-0.69	0.75	-0.48	1.36	-0.84	-3.17	-0.46	-1.19	-0.77	1.4	0.7	-1.87	-1.5	-4.1	0.71	5.17	-4.1	-1.61	-4.1	0.59	0.09	-1.56	-0.66	-0.18
ENSG00000232719	AC007272.1	NA	ENSG00000232719	0.75	1.57	-1.53	0.56	0.6454	0.2383	0.302	0.6067	-2.81	-4.9	-4.38	-3.37	-3.63	-2.4	-4.1	-1.66	-3.02	-4.1	-4.1	-4.1	-4.1	-4.1	-1.43	-0.96	-2.07	-3.08	-3.13	-4.1	-3.24	-4.1	-1.81	-4.1	-1.11	1.1	-2.28	-4.1	-4.1	-4.1	-4.1	-1.61	-4.1	-2.93	0	-4.1	-4.1	-3.04
ENSG00000227014	AC007285.1	NA	ENSG00000227014	-0.34	-0.17	0.83	0.29	0.8415	0.9152	0.5709	0.798	-1.17	-0.63	-1	-1.46	-1.35	-1.98	-0.68	0.19	-1.39	-2.39	-1.31	0.54	-0.91	-0.51	-0.2	0.44	-0.75	-0.48	-4.1	-0.9	-0.56	-1.54	-0.3	-1.25	-1.28	-1.26	-0.16	-4.1	-0.46	-0.39	-4.1	-1.61	0.84	1.11	-4.1	1.52	-0.42	-1.19
ENSG00000267980	AC007292.1	NA	ENSG00000267980	-1.69	-0.88	-2.59	-2.04	0.0459	0.2542	0.005	0.0011	0.03	-0.52	0.91	2.07	-0.78	-0.96	-0.68	-1.44	-0.64	0.24	-0.71	-0.21	-0.5	-0.16	-0.2	0.51	0.32	-0.61	0.53	0.41	0.38	0.66	2.43	0.59	2.71	1.19	0.87	2.05	3.84	3.17	2.02	1.52	2.72	2.81	1.91	1.92	3.14	1.11
ENSG00000269318	AC007292.2	NA	ENSG00000269318	-0.67	0.01	-0.23	-0.66	0.6351	0.9939	0.8622	0.4657	0.17	0.59	0.15	0.82	-0.51	-1.38	0.56	-0.36	-0.05	-1.14	0.6	1.31	0	0.21	-0.1	0.37	0.39	0.26	0.08	0.41	0.94	1.2	0.65	-2.06	2.98	-0.23	1.57	0.83	0.85	0.23	0.43	2.25	1.82	1.25	-4.1	1.25	1.63	1.66
ENSG00000172974	AC007318.1	NA	ENSG00000172974	-0.08	-1.43	0.78	-0.59	0.9276	0.0374	0.2977	0.3507	-0.07	1.3	1.36	0.52	1.29	0.86	0.99	1.53	1.44	1.72	0.66	1.68	1.59	-0.8	0.58	-0.25	0.02	0.46	-0.17	1.16	1.05	2.22	1.97	0.46	0.29	1.87	-0.01	1.23	0.29	2.08	0.74	1.55	-0.17	2.21	-0.19	-1.89	0.57	0.83
ENSG00000271275	AC007326.1	NA	ENSG00000271275	-2.88	-1.08	-1.22	-2.16	0.0426	0.4364	0.4052	0.0383	-3.3	-2.36	-2.21	-1.14	-5.1	-4.1	-4.1	-4.1	-4.1	-4.1	-2.34	-2.92	-1.28	-4.1	-1.7	-1.65	-0.9	-4.1	-4.1	-1.41	-1.53	-1.19	-0.97	-4.1	-0.29	-1.87	-2.67	-0.02	0.56	-4.1	0.62	0.12	0.78	-0.65	-4.1	0.41	-0.66	-0.67
ENSG00000261997	AC007336.1	NA	ENSG00000261997	3.38	3.04	1.63	2.53	0.0071	0.0126	0.2328	0.0056	0.58	-0.33	-2.47	-1.96	0.91	-1.15	0.73	0.68	2.28	2.27	-0.71	-0.81	0.62	-0.65	-0.69	2.14	0.25	1.61	0.96	-0.32	-2.7	-2.01	-4.1	-0.73	-0.2	0.27	-1.97	-4.1	-2.82	-4.1	-4.1	-0.62	-2.9	-0.22	0.4	-1.29	-1.12	-0.4
ENSG00000225216	AC007362.1	NA	ENSG00000225216	5.29	0.9	-0.2	-0.36	0	0.5083	0.9012	0.7383	-3.61	-3.44	-4.51	-3.24	0.78	-0.04	1.66	0.48	0.63	1.16	-1.91	-2.92	-4.1	-4.1	-1.21	-4.1	-0.16	-4.1	-4.1	-4.1	-4.1	-2.7	-2.9	-4.1	-1.94	-4.1	-1.72	-4.1	-4.1	-4.1	-4.1	-2.59	-0.97	-4.1	-0.42	-1.56	-4.1	-3.04
ENSG00000231969	AC007364.1	101929231	LOC101929231	0.38	3.53	2.17	3.77	0.7884	0.0006	0.0523	0	-0.44	-2.04	-3.97	-4.22	-3.59	-4.1	-4.1	-1.92	-1.98	-3.01	-1.91	-1.23	-2.5	-0.51	-2.02	0.05	0.32	0.46	-0.58	-4.1	-2.7	-3.24	-4.1	-1.81	-4.1	-1.87	-2.28	-0.24	-4.1	-4.1	-4.1	-4.1	-4.1	-4.1	-4.1	-4.1	-4.1	-4.1
ENSG00000269883	AC007375.3	NA	ENSG00000269883	-3.84	-3.78	-2.42	-2.56	0.0016	0.0009	0.0602	0.0067	-5.03	-4.9	-1.26	-2.48	-5.1	-4.1	-4.1	-4.1	-4.1	-4.1	-4.1	-4.1	-4.1	-4.1	-4.1	-4.1	-4.1	-4.1	-4.1	-0.53	-0.56	0.01	-2.02	-2.36	-1.47	-0.5	-2.67	-1.87	-4.1	-4.1	-0.16	-4.1	-0.77	-4.1	-4.1	-2.33	0.2	-2.01
ENSG00000227946	AC007383.2	NA	ENSG00000227946	0.28	0.08	-0.32	-0.09	0.7024	0.9164	0.6687	0.8743	1.46	1.22	1.38	1.54	1.66	1.58	1.93	2.15	1.96	0.6	1.5	1.08	1.13	1	1.46	2.12	0.74	2.43	1.12	0.02	0.62	1.9	1.74	2.57	1.29	2.47	2.18	1.19	-0.31	0.95	1.77	1.62	2.39	1.34	2.25	1.16	2.23	1.78
ENSG00000227394	AC007386.1	NA	ENSG00000227394	-2.62	-2.78	-2.18	-2.98	0.028	0.0132	0.084	0.0015	-4.24	-3.43	-1.46	-1.26	-4.08	-1.98	-4.1	-4.1	-2.41	-4.1	-4.1	-2.92	-2.09	-4.1	-4.1	-4.1	-1.75	-3.08	-4.1	-1.05	-2	-1.76	0	-1.81	0.46	0.44	-1.15	-0.51	-1.35	-0.92	-4.1	-1.61	-1.2	-0.35	-4.1	-0.86	-0.42	-0.4
ENSG00000232613	AC007386.2	NA	ENSG00000232613	-2.11	-0.68	-0.53	-0.89	0.1287	0.6335	0.7335	0.3998	-3.67	-3.31	-2.99	-2.78	-5.1	-4.1	-4.1	-4.1	-4.1	-4.1	-4.1	-2.92	-1.76	-4.1	-1.7	-3.02	-4.1	-1.49	-4.1	-4.1	-2	-2.31	-1.63	-2.75	-0.96	-4.1	-1.72	-0.67	-2.15	0.08	0.85	-4.1	-4.1	-4.1	-4.1	-2.96	-2.12	-4.1
ENSG00000272054	AC007390.2	NA	ENSG00000272054	-1.34	-2.7	-1.36	-2.58	0.0562	0.0004	0.1039	0.0002	-0.8	0.42	1.9	1.78	0.56	0.96	1.06	0.64	0.04	0.16	-0.17	1.03	0.5	-3.02	0.75	-0.63	-0.37	-1.49	0.53	2.75	1.83	2.92	1.43	0.79	2.99	2.13	1.54	1.51	0.48	1.86	2.43	1.44	1.99	0.73	2.66	0.62	2.1	1.78
ENSG00000239467	AC007405.3	NA	ENSG00000239467	1.71	2.2	2.06	0.22	0.4205	0.24	0.2528	0.8932	-2.21	-0.36	-4.41	-2.43	-2.7	-0.36	-1.05	-3.18	-4.1	-3.01	-1.08	0.8	-0.62	0.36	-0.84	-4.1	0.98	-3.08	-4.1	-4.1	-4.1	-2.7	-2.54	-4.1	-0.29	-4.1	-4.1	-4.1	-4.1	1.61	0.43	-4.1	-4.1	-4.1	2.33	-0.39	1.52	-1.68
ENSG00000256540	AC007406.3	NA	ENSG00000256540	0.33	2.81	-2.29	-0.14	0.8833	0.0662	0.1888	0.9162	-0.4	-2.56	-3.22	-0.27	-2.89	-1.98	-0.39	-1.92	-4.1	-4.1	-0.88	-1.51	-4.1	-3.02	-0.1	0.37	0.52	-0.37	0.64	-4.1	-4.1	-1.35	-1.81	-1.81	-0.04	2.5	0.66	-1.04	-4.1	-2.51	1.66	1.35	0.42	-1.02	-4.1	0.62	0.2	0.97
ENSG00000261799	AC007406.5	NA	ENSG00000261799	-0.14	-0.07	-0.3	-0.72	0.7928	0.8834	0.491	0.0218	3.3	3.72	3.37	4.02	3.24	3.44	3.21	3.12	3.48	2.99	3.89	3.55	3.73	3.07	3.37	3.79	3.53	1.89	4.16	3.47	3.23	3.63	3.89	2.62	4.1	3.73	4.42	4.3	4.39	3.2	4.01	3.78	3.95	4.47	3.47	4.61	3.86	4.18
ENSG00000266473	AC007448.3	NA	ENSG00000266473	-2.92	0.15	-2.64	0.55	0.0584	0.9311	0.1093	0.6431	-1.71	-4.9	-1.86	-2.26	-4.78	-4.1	-4.1	-3.18	-4.1	-4.1	-4.1	-4.1	-4.1	-3.02	-1.43	0.7	-0.26	-4.1	-0.58	-0.64	-4.1	-1.54	0.25	-1.6	-2.65	-0.23	-1.97	-4.1	-0.31	-1.51	1.66	-1.87	-4.1	-1.02	-3.04	-4.1	0.87	-2.43
ENSG00000260744	AC007494.2	NA	ENSG00000260744	0.15	-0.45	0.43	-2.13	0.941	0.7957	0.7998	0.0656	-4.64	-2.08	-4.2	-2.51	-4.04	-4.1	-3.25	-4.1	-1.16	-4.1	-1.58	-2.92	-1.28	-4.1	-4.1	-4.1	-4.1	-4.1	-2.56	-2.6	-3.24	-4.1	-2.9	-4.1	-0.38	-1.87	-4.1	0.57	-4.1	-0.77	-4.1	-1.2	0.78	-4.1	1.81	-2.33	-4.1	-4.1
ENSG00000260194	AC007496.1	NA	ENSG00000260194	-0.04	-0.23	-1.28	-1.76	0.9882	0.8947	0.4192	0.1162	-4.08	-3.61	-3.85	-2.32	-3.89	-2.4	-4.1	-1.44	-4.1	-4.1	-2.97	-2.29	-4.1	-4.1	-4.1	-3.02	-4.1	-4.1	-0.99	-2.2	-4.1	-4.1	-2.9	-2.36	-1.94	-4.1	-0.86	0.18	0.64	-4.1	-4.1	-1.61	-0.3	-4.1	0.46	-1.06	-4.1	-1.68
ENSG00000261630	AC007496.2	NA	ENSG00000261630	-0.88	-1.28	-0.85	-2.45	0.5797	0.3507	0.5709	0.0188	-5.03	-3.43	-3.75	-2.58	-4.63	-4.1	-4.1	-2.63	-4.1	-4.1	-4.1	-2.92	-2.09	-4.1	-4.1	-4.1	-4.1	-4.1	-4.1	-1.41	-3.24	-4.1	-2.26	-4.1	0.46	0.19	-1.5	-4.1	-4.1	-2.51	-4.1	-4.1	-0.44	-0.11	-4.1	-1.06	-0.95	-4.1
ENSG00000261369	AC007533.1	NA	ENSG00000261369	-2.27	-1.1	-1.15	-1.19	0.0911	0.3981	0.424	0.2409	-2.58	-2.54	-1.48	-1.39	-3.76	-4.1	-2.02	-1.66	-4.1	-4.1	-4.1	-1.84	-0.76	-4.1	-2.45	-4.1	-1.75	-0.37	-0.58	-1.63	-0.56	-0.56	-2.54	-1.25	0.87	-1.87	0.25	0.18	-0.84	-0.29	-4.1	-1.87	-1.48	-1.86	-4.1	-1.06	-0.66	-0.82
ENSG00000260329	AC007541.1	NA	ENSG00000260329	-1.58	-0.68	-2.31	-0.87	0.0197	0.249	0.0062	0.074	1.44	-0.01	2.11	2.3	0.53	0.92	1.06	1.58	0.22	-1.14	1.23	-0.48	-0.62	1.8	1.52	1.61	1.06	1.29	1.45	1.49	1.64	2.63	2.8	1.92	2.47	2.13	2.15	3.2	2.5	2.48	2.61	1	1.3	3.49	3.45	2.75	2.53	1.66
ENSG00000244055	AC007566.1	NA	ENSG00000244055	1.77	2.09	0.71	1.04	0.0426	0.0102	0.4163	0.078	1.05	0.72	-1.04	0.01	0.73	1.06	1.06	1.31	0.69	-0.47	0.46	0.74	1	0.5	0.7	1.73	0.84	1.46	1.19	-2.6	-1.75	-0.21	-0.17	0.08	0.23	-1.03	1.39	0.77	0.39	0.37	-0.51	1.32	-2.9	0.59	0.25	0.41	-2.12	0.48
ENSG00000257221	AC007569.1	100616240	MIR4496	3.06	2.26	-0.56	0.71	0.0427	0.1212	0.7524	0.5496	-2.17	-3.45	-4.43	-2.89	-1.38	-1.38	0.13	-0.1	-1.98	-3.01	-4.1	-0.34	-4.1	-4.1	-1.01	-4.1	-1.07	-0.48	-0.36	-4.1	-4.1	-3.24	-4.1	-1.81	-2.65	-0.01	-3.22	-4.1	-2.82	-4.1	-0.65	-1.03	-4.1	-4.1	-4.1	-1.89	0.12	-4.1
ENSG00000175604	AC007601.1	NA	ENSG00000175604	2.17	1.72	-1.07	-1.09	0.1477	0.2304	0.493	0.321	-2.91	-2.89	-4.63	-1.81	-2.46	-3.02	-1.2	-4.1	-1.65	-0.47	-4.1	-2.29	-1.28	-4.1	-2.02	-4.1	-0.75	-0.9	-3.13	-4.1	-4.1	-1.19	-4.1	-4.1	-0.2	-1.87	-0.52	-4.1	-2.82	-1.51	-4.1	-0.5	-4.1	-2.3	0.46	-0.15	-0.04	-1.68
ENSG00000260381	AC007610.2	NA	ENSG00000260381	-1.13	-1.11	-0.22	-1.39	0.4114	0.3799	0.8874	0.1517	-3.98	-2.81	-2.87	-2.59	-4	-3.02	-4.1	-2.63	-4.1	-3.01	-1.31	-4.1	-2.09	-1.66	-3.05	-4.1	-4.1	-4.1	-3.13	-2.2	-1.75	-1.76	-3.38	-3.27	-2.25	-2.31	-1.72	0.35	-1.07	-2.51	-4.1	0.04	-4.1	-4.1	-4.1	-4.1	-1.32	-1.68
ENSG00000260086	AC007611.1	NA	ENSG00000260086	0.35	-1.69	3.72	1.87	0.7579	0.0922	0.0007	0.0417	-1.28	0.58	0.41	-3.14	0.77	0.22	0.64	1.25	0.75	1.08	0.46	0.92	0.44	-1.17	-2.45	-1.98	-0.61	-0.48	-0.36	1.29	0.83	0.26	-0.37	0.41	-1.68	-0.12	-1.72	-4.1	-4.1	-4.1	1.17	-0.2	-4.1	-4.1	-4.1	-1.89	-4.1	-2.43
ENSG00000262420	AC007613.1	NA	ENSG00000262420	-0.5	0.46	-0.96	0.22	0.7999	0.7889	0.5826	0.8693	-2.43	-3.61	-2.88	-2.64	-3.39	-4.1	-1.2	-2.23	-4.1	-3.01	-2.97	-2.29	-4.1	-4.1	-1.7	-4.1	-1.49	-0.16	-0.99	-4.1	-1.75	-1.04	-2.02	-3.27	0.35	0.95	-1.97	-1.54	-0.04	-0.09	-4.1	-4.1	-4.1	-4.1	-4.1	-2.96	-4.1	-0.67
ENSG00000260614	AC007614.3	NA	ENSG00000260614	-1.6	0.74	-3.28	-2.44	0.3894	0.6803	0.0548	0.0413	-2.76	-3.6	-3.5	-0.32	-5.1	-4.1	-4.1	-4.1	-4.1	-4.1	-0.88	-4.1	-4.1	0.5	-1.21	-4.1	-0.48	-4.1	-4.1	-4.1	-1.75	-3.24	-2.9	-2.75	0.83	-0.5	-2.28	1.04	0.92	2.14	1.9	-1.39	-4.1	-4.1	1.98	0.24	0.57	-0.18
ENSG00000260769	AC007614.4	NA	ENSG00000260769	-0.44	2.56	-1.38	1.42	0.8112	0.0476	0.3589	0.1609	-2.1	-4.9	-4.66	-3.52	-5.1	-4.1	-4.1	-4.1	-4.1	-4.1	-4.1	-4.1	-4.1	0.29	-2.45	-0.96	1.18	-4.1	-4.1	-4.1	-4.1	-3.24	-4.1	-2.75	-2.65	-0.23	-2.28	-0.67	-4.1	-4.1	-4.1	-4.1	-2.26	-1.25	-4.1	-4.1	-4.1	-2.01
ENSG00000203648	AC007618.1	NA	ENSG00000203648	-0.29	0.48	0.16	-1.19	0.8779	0.762	0.9273	0.2751	-4.33	-2.98	-4.81	-3.14	-5.1	-4.1	-4.1	-4.1	-4.1	-4.1	-4.1	-1.23	-2.5	-4.1	-4.1	-0.63	-4.1	-4.1	-4.1	-4.1	-3.24	-3.24	-4.1	-4.1	-0.38	-4.1	-2.28	-4.1	-4.1	-1.09	1.13	-2.59	0.05	-4.1	-4.1	-1.56	-4.1	-4.1
ENSG00000255670	AC007619.1	NA	ENSG00000255670	-0.31	-0.9	1.1	0.59	0.8461	0.4775	0.4203	0.5727	-2.2	-1.68	-1.3	-2.78	-1.6	-2.4	-0.14	-1.09	-2.41	-1.36	-1.08	-1.51	-2.09	-1.39	-1.21	-0.96	-2.07	-4.1	-1.83	-1.89	-0.9	-0.47	-1.2	-1.41	-1.11	0.09	0.06	-4.1	-4.1	-1.29	-4.1	-2.59	-4.1	-4.1	-4.1	-0.53	-4.1	-0.18
ENSG00000242539	AC007620.2	NA	ENSG00000242539	1.14	-0.79	4.73	2.35	0.0402	0.2556	0	0.0013	2.22	4.6	3.01	-0.13	4.15	4.45	3.24	4.54	4.35	4.36	4.89	4.17	4.72	2.8	3.04	1.51	2	1.87	2.19	3.1	3.2	2.62	1.99	4.31	0.75	1.93	-0.01	-1.27	-2.82	0.3	-0.51	1.49	0.42	0.2	-4.1	1.21	0.68	-0.82
ENSG00000270857	AC007621.1	NA	ENSG00000270857	0.28	0.63	-1.32	-1.31	0.8848	0.6951	0.4024	0.2412	-4.12	-4.13	-4.75	-2.81	-4.47	-1.65	-4.1	-4.1	-4.1	-4.1	-4.1	-2.29	-4.1	-4.1	-2.45	-1.65	-4.1	-4.1	-4.1	-4.1	-4.1	-4.1	-4.1	-1.81	-4.1	-0.23	-2.67	-4.1	-1.07	-4.1	-4.1	-3.15	0.71	0.2	-4.1	-4.1	-0.32	-1.68
ENSG00000256139	AC007637.1	NA	ENSG00000256139	-0.19	0.21	2.48	1.91	0.9167	0.8939	0.0763	0.0746	-0.78	-0.21	-0.99	-2.69	-1.17	-0.14	-1.37	-0.27	-0.5	-3.01	0.53	-0.63	-0.38	-3.02	0.16	-0.04	-1.49	0.69	-0.36	0.9	0.75	0.37	-4.1	-0.63	0.23	-0.5	-1.15	-4.1	-4.1	-4.1	-4.1	-1.39	-4.1	-1.52	-4.1	-1.29	-1.54	-1.19
ENSG00000161132	AC007663.1	NA	ENSG00000161132	-1.63	0.67	-2.79	-0.37	0.1988	0.5705	0.0316	0.685	-0.3	-2.72	-0.97	0.07	-2.59	-0.78	-3.25	-1.92	-1.16	-4.1	-0.55	-2.29	-4.1	-0.26	0.08	0.05	-0.07	-0.9	-0.36	-1.22	-0.56	-0.67	-0.51	-1.41	1.25	0.84	0.42	-1.87	0.92	0.43	-0.38	1.38	-0.3	1.11	-4.1	0.48	0.04	0.83
ENSG00000273139	AC007663.3	NA	ENSG00000273139	-0.27	0.5	-0.06	-0.52	0.8875	0.7535	0.9734	0.6558	-2.87	-2.42	-3.37	-2.36	-3.64	-4.1	-2.33	-0.8	-4.1	-4.1	-1.91	-2.29	-2.5	-4.1	-2.45	-2.41	0.1	-3.08	-3.13	-4.1	-4.1	-2.31	-0.51	-2.75	-0.2	-4.1	-1.97	-4.1	-4.1	-2.09	-4.1	-4.1	0.05	-0.49	-1.69	-1.56	-0.04	-0.53
ENSG00000273343	AC007663.4	NA	ENSG00000273343	-1.27	-0.52	-2.76	-1.09	0.2761	0.6518	0.0237	0.1915	-1.16	-2.83	-0.64	-0.07	-1.91	-3.02	-1.37	-1.44	-0.96	-1.96	-1.91	-1.23	-4.1	-1.99	-2.02	0.58	-1.26	-1.07	-0.58	-1.41	-0.37	-1.19	0.5	-0.44	0.7	-1.26	0.42	-0.13	-0.17	0.16	-4.1	-0.3	-0.77	0.96	1.36	0.75	0.87	1.02
ENSG00000236754	AC007666.1	NA	ENSG00000236754	0.47	1.15	1.73	-0.32	0.7833	0.396	0.1887	0.7775	-3.33	-1.29	-4.48	-3.02	-4.01	-4.1	-4.1	-4.1	-0.96	-3.01	-1.58	-0.21	-1.76	-4.1	-2.02	-0.63	-3.08	-4.1	-3.13	-4.1	-4.1	-4.1	-2.26	-3.27	-0.12	0.51	-3.22	-1.87	-4.1	-3.09	-4.1	-1.61	-4.1	-4.1	-4.1	-2.33	-1.32	-4.1
ENSG00000270571	AC007681.1	NA	ENSG00000270571	-1.04	4.12	-3.41	2.22	0.5069	0.0004	0.0194	0.0052	1.25	-4.37	-2.87	-0.97	-3.9	-4.1	-4.1	-1.92	-1.98	-4.1	-2.97	-4.1	-4.1	0.21	3	1.99	0.63	-0.61	2.43	-2.6	-1.03	-3.24	-3.38	-2.06	-0.04	-0.12	-0.86	0.18	0.71	0	0.21	0.44	-1.81	-0.11	-4.1	-0.53	-0.8	-4.1
ENSG00000224415	AC007683.1	NA	RPL19P12	-0.39	-0.03	-1.64	-1.59	0.7611	0.9829	0.1201	0.0345	-2.46	-2.5	-2.43	-0.86	-2.81	-3.02	-2.33	-0.56	-2.41	-4.1	-2.97	-1.84	-2.09	-2.42	-4.1	0.14	-2.49	-2.49	-1.57	-1.89	-1.75	-1.54	-2.26	-3.27	-0.48	-1.26	-1.31	0.57	1.21	-0.63	-1.17	-1.39	0.57	0.29	-1.42	-1.29	-1.54	-1.41
ENSG00000241352	AC007688.1	NA	ENSG00000241352	-2.1	-0.72	-2.12	-1.7	0.0764	0.5455	0.081	0.0489	-2.77	-3.18	-2.05	-1.07	-4.15	-4.1	-3.25	-4.1	-3.02	-3.01	-2.34	-4.1	-2.09	-4.1	-2.45	-1.38	-2.49	-1.75	-2.56	-1.22	-0.9	-1.76	-3.38	-1.6	-0.82	1.69	-1.72	-1.54	0.48	-1.29	-1.17	-0.74	-1.48	0.85	0.59	-0.69	-1.32	-4.1
ENSG00000261644	AC007728.2	NA	ENSG00000261644	4.68	3.63	4.62	3.13	0.0001	0.0016	0	0.0005	-0.78	0.71	-4.41	-3.91	0.26	0.64	1.68	1.51	-0.96	-1.63	1.09	0.54	0.56	-3.02	0.08	-1.65	-0.26	0.1	0.59	-4.1	-2.31	-4.1	-2.9	-4.1	-1.94	-4.1	-2.28	-4.1	-4.1	-4.1	-4.1	-3.15	-4.1	-4.1	-4.1	-0.26	-4.1	-4.1
ENSG00000215493	AC007731.2	NA	ENSG00000215493	-0.82	-0.14	0.25	-0.71	0.3744	0.8829	0.7658	0.2591	0.54	1.5	0.68	1.25	-0.14	0.64	0.13	-0.27	-0.5	-0.47	1.63	1.87	1.09	0.43	1.58	-0.5	0.32	0.58	0.96	0.29	1.17	1.31	2.11	-1.41	1.4	-0.23	1.68	1.04	1.1	1.3	-0.65	2.2	-0.77	2.26	2.2	2.17	1.55	1.64
ENSG00000236003	AC007731.4	NA	ENSG00000236003	-0.41	1.3	0.08	0.49	0.831	0.3695	0.9677	0.6766	-2.55	-2.96	-3.85	-3.04	-4.26	-0.63	-4.1	-4.1	-4.1	-4.1	-4.1	-0.48	-3.09	-0.65	-2.45	-4.1	-1.75	-2.07	-2.56	-4.1	-2.31	-2.7	-2.54	-4.1	-3.2	0.09	-3.22	-4.1	-4.1	-4.1	0.85	-4.1	-4.1	-4.1	0.17	-1.89	-1.32	-3.04
ENSG00000229087	AC007738.1	NA	ENSG00000229087	-0.53	-0.2	-0.79	-1.18	0.7953	0.9149	0.6638	0.3418	-4.77	-4.37	-4.57	-3.58	-5.1	-4.1	-4.1	-4.1	-4.1	-4.1	-2.97	-4.1	-4.1	-4.1	-4.1	-3.02	-4.1	-4.1	-4.1	-4.1	-2.31	-4.1	-4.1	-3.27	4.34	-4.1	-4.1	-4.1	-4.1	-2.09	-1.99	-4.1	1.16	-4.1	-4.1	-4.1	-4.1	-4.1
ENSG00000236841	AC007750.1	101929532	LOC101929532	3.53	3.34	1.7	1.76	0.0156	0.016	0.2519	0.0987	-1.41	-1.47	-4.75	-3.17	-1.22	-1.15	-0.22	-1.09	-2.41	-0.77	-4.1	1.31	-0.76	-4.1	0.16	-0.37	-1.49	-0.48	-0.99	-4.1	-4.1	-4.1	-4.1	-1.81	-1.68	-1.53	-3.22	-1.04	-4.1	-4.1	0.62	-0.3	-4.1	-4.1	-4.1	-4.1	-4.1	-3.04
ENSG00000255105	AC007751.2	NA	ENSG00000255105	-1.82	-0.84	-1.76	-0.98	0.1905	0.5432	0.218	0.3447	-4.12	-4.9	-3.28	-3.14	-5.1	-4.1	-4.1	-4.1	-4.1	-4.1	-4.1	-4.1	-4.1	-4.1	-4.1	-1.65	-4.1	-4.1	-2.56	-3.17	-1.53	-3.24	-1.63	-4.1	-0.48	-2.31	-4.1	-4.1	-2.15	-1.51	0.28	-4.1	0.15	-4.1	-4.1	-2.33	-4.1	-2.01
ENSG00000268401	AC007785.3	NA	ENSG00000268401	-0.81	-0.61	-0.01	-1.51	0.6245	0.6849	0.9973	0.158	-3.53	-2.03	-2.91	-2.02	-3.72	-1.65	-4.1	-1.44	-4.1	-4.1	-1.58	-0.81	-3.09	-2.42	-1.01	-4.1	-4.1	-2.07	-4.1	-4.1	-3.24	-1.54	0	-3.27	-0.29	-2.94	-0.86	-0.84	-4.1	-4.1	-0.65	-1.39	-4.1	-1.52	-0.54	0.06	-2.12	-3.04
ENSG00000226205	AC007790.1	NA	ENSG00000226205	-1.64	-0.51	-1.49	-1.23	0.1659	0.6695	0.2169	0.1478	-1.87	-2.13	-1.36	-0.64	-2.99	-2.4	-1.77	-4.1	-3.02	-1.63	-2.97	-1.84	-1.08	-4.1	-3.05	0.22	-0.9	-0.75	-1.16	-1.89	-2.7	-0.67	-0.11	-0.73	0.4	1.55	-1.31	-0.02	0.08	-1.09	0.56	-0.74	0.34	-0.49	-3.04	-0.04	-0.95	-2.43
ENSG00000260743	AC007823.1	NA	ENSG00000260743	-0.73	-2.07	-1.66	-1.66	0.5846	0.0703	0.2307	0.0895	-2.25	-2.25	-0.18	-0.59	-0.91	-0.78	-1.2	0.12	-0.96	-1.36	-0.06	-4.1	-1.76	0.36	-3.05	-0.96	-0.61	-3.08	-4.1	-0.06	-1.18	-0.47	0.5	0.55	-0.12	0.95	-0.08	-0.13	-1.7	0.72	-1.99	-4.1	-0.44	1.53	0.46	0.06	0.27	-1.41
ENSG00000269069	AC007842.1	NA	ENSG00000269069	-2.6	-2.79	-1.28	-2.12	0.0002	0	0.0918	0.0005	0.28	1.11	3.06	2.39	0.46	0.45	1.06	0.48	-0.5	0.88	0.66	1.75	1	0.74	1.13	0.44	0.39	-1.26	0.48	2.53	3.06	3.09	3.57	2.96	3.84	2.13	2.87	2.82	2.19	3.75	1.17	2.69	1.01	2.19	2.51	2.07	2.27	3.09
ENSG00000255983	AC007848.1	NA	ENSG00000255983	-0.9	-0.45	-2.4	-2.14	0.6283	0.8008	0.1457	0.0704	-4.64	-4.9	-4.2	-2.5	-5.1	-4.1	-4.1	-4.1	-4.1	-4.1	-4.1	-4.1	-4.1	-4.1	-4.1	-4.1	-4.1	-4.1	-2.56	-4.1	-4.1	-3.24	-4.1	-0.73	-2.65	-0.36	-1.5	-4.1	1.04	-3.09	-4.1	-4.1	-4.1	1.57	-4.1	-1.29	-4.1	-2.01
ENSG00000256218	AC007848.2	NA	ENSG00000256218	-0.12	0.86	-1.67	-0.89	0.9425	0.4922	0.1918	0.3403	-4.12	-4.9	-4.98	-3.23	-5.1	-4.1	-4.1	-4.1	-4.1	-4.1	-4.1	-4.1	-4.1	-4.1	-1.7	-4.1	-2.49	-4.1	-4.1	-4.1	-4.1	-4.1	-4.1	-2.75	-1.68	-1.53	-2.67	-4.1	-1.7	-2.09	-4.1	-3.15	-4.1	-4.1	-4.1	0.06	-4.1	-4.1
ENSG00000259920	AC007938.1	NA	ENSG00000259920	-1.17	2.69	-2.75	0.14	0.5434	0.0779	0.1138	0.9195	-1.24	-4.12	-3.93	-1.38	-5.1	-4.1	-4.1	-4.1	-4.1	-4.1	-4.1	-4.1	-2.5	-0.51	-0.69	-4.1	-2.07	1.26	-0.17	-3.17	-4.1	-1.54	-4.1	-2.75	0.61	0.44	-1.15	-1.27	1.04	-4.1	-4.1	0.6	-4.1	1.01	-4.1	-2.33	0.2	-0.82
ENSG00000270823	AC007938.2	NA	ENSG00000270823	-0.78	3.01	-1.43	1.42	0.6353	0.0156	0.3276	0.1362	-1	-3.85	-4.01	-2.42	-4.78	-4.1	-4.1	-4.1	-3.02	-4.1	-1.58	-4.1	-4.1	0.36	-1.01	-1.65	0.32	-1.26	-2.15	-4.1	-2.31	-2.31	-4.1	-3.27	-0.29	0.19	-1.72	-4.1	0.19	-4.1	-4.1	-0.03	-4.1	-2.3	-4.1	-2.96	-1.32	-0.67
ENSG00000233762	AC007969.1	NA	ENSG00000233762	-2.16	-1.67	-1.13	-1.29	0.0108	0.0301	0.2349	0.0534	-1.22	-1.06	0.45	0.07	-1.71	-2.4	-0.39	-2.23	-2.41	-0.35	-0.41	-1	-1.5	-1.39	-0.31	-1.98	-1.26	-1.26	-0.58	0.47	1.05	0.7	-0.11	0.41	1.43	-0.01	-0.42	0.57	-0.17	0.43	0.12	-1.61	0.15	1.06	2.2	-1.89	1.46	-0.82
ENSG00000267583	AC007998.3	NA	ENSG00000267583	0.58	0.28	1.26	-2.33	0.7643	0.8771	0.3697	0.0409	-3.75	-0.16	-4.03	-1.42	-3.45	-4.1	-1.05	-2.63	-4.1	-3.01	1.31	-1	-0.62	-4.1	-4.1	-4.1	-4.1	-0.16	-2.15	-3.17	-4.1	-3.24	-3.38	-2.75	-0.29	1.41	-0.33	1.58	-1.7	-4.1	0.12	-1.2	-1.2	0.9	-4.1	-0.86	-4.1	-1.68
ENSG00000226472	AC008013.1	NA	ENSG00000226472	-0.91	-0.05	-2.64	-0.62	0.5729	0.9774	0.0841	0.5771	-1.72	-3.74	-1.67	-1.09	-2.57	-1.65	-2.33	-4.1	-0.96	-1.96	-4.1	-4.1	-1.5	0.43	-2.02	-0.96	-1.49	-4.1	-0.7	-1.05	-1.75	-1.04	-0.86	-2.75	1.31	1.75	-1	-0.51	0.92	0.08	-4.1	-2.59	-0.77	-1.86	-4.1	-0.69	-1.32	-0.08
ENSG00000257261	AC008014.1	NA	ENSG00000257261	-0.78	1.27	1.28	2.29	0.6124	0.289	0.3616	0.0137	0.08	-0.93	-1.2	-2.21	-1.98	-2.4	-1.05	-0.18	-3.02	-2.39	-0.41	-0.63	-1.5	0.74	0.24	-1.65	1.1	0.26	0	-1.22	-0.46	-0.47	-3.38	0.76	-1.94	-4.1	0.06	-4.1	-4.1	-2.51	-1.99	0.79	-4.1	-0.82	-0.3	-0.04	-4.1	-0.4
ENSG00000264546	AC008026.3	NA	ENSG00000264546	-2.59	-1.03	-3.98	-2.06	0.0642	0.451	0.0069	0.0437	-2.98	-4.9	-1.95	-0.92	-4.54	-4.1	-4.1	-4.1	-4.1	-1.96	-4.1	-4.1	-4.1	-3.02	-2.45	0.7	-4.1	-4.1	-2.15	-1.41	-2	-1.54	-1.47	-2.36	1.53	1.05	-1	-2.94	0.92	-4.1	-3.03	-1.03	-0.44	0.1	1	0.06	0.27	-1.68
ENSG00000233175	AC008105.1	NA	ENSG00000233175	-5.94	-0.25	-6.52	-2.08	0	0.813	0	0.0025	0.6	-3.85	0.84	2.68	-5.1	-4.1	-4.1	-4.1	-4.1	-4.1	-1.58	-4.1	-4.1	0.56	0.32	1.84	2.1	-0.9	-0.08	-0.76	1.26	0.97	2.21	0.46	1.63	0.58	2.49	2.57	3.14	3.46	2.17	3.74	3.09	2.5	2.01	3.82	1.98	4.24
ENSG00000233483	AC008105.2	NA	ENSG00000233483	-2.31	-0.17	-2.66	-1.15	0.1098	0.9147	0.0748	0.2679	-1.3	-2.82	-1.13	-0.16	-3.45	-4.1	-4.1	-2.23	-3.02	-0.94	-0.88	-4.1	-2.5	0.43	-4.1	-0.37	-0.07	-1.49	-0.99	-3.17	-0.78	-0.56	-0.23	-0.27	0.29	0.51	-0.86	0.43	1.35	1.55	-0.65	1.22	0.65	-4.1	-2.02	0.97	-1.8	1.11
ENSG00000267121	AC008105.3	NA	ENSG00000267121	-2.16	4.16	-1.24	2.31	0.4467	0.0171	0.6156	0.0199	4.07	0.53	-0.1	1.76	-2.26	-0.25	-2.33	-4.1	-0.37	-2.39	-0.17	0.54	1.24	3.42	3.54	4.33	4.45	4.2	4.43	-0.9	-0.66	0.14	1.26	-0.19	1.43	2.2	4.27	1.4	2.05	1.52	-3.03	4.64	2.04	-4.1	-4.1	4.69	2.65	4.78
ENSG00000273015	AC008124.1	NA	LINC00938	-0.56	-0.58	-0.86	-0.84	0.1451	0.1057	0.0457	0.0057	4.02	3.99	4.6	4.85	4.04	3.96	4.29	3.98	3.93	3.99	4.33	3.91	3.76	4.42	3.82	3.64	3.76	4.65	3.83	4.33	4.19	4.61	5.2	4.58	4.44	5.52	3.76	5.09	5.54	5.01	5.3	4.83	4.64	5.78	4.23	4.62	4.84	4.74
ENSG00000257298	AC008147.2	NA	ENSG00000257298	0.68	-0.01	1.21	1.79	0.4767	0.9896	0.2948	0.0219	0.99	0.41	1	-0.8	1.68	1.31	3.12	1.28	1.05	1.5	1.14	1.22	-0.91	0.85	1.78	1.78	1.29	-0.9	1.32	0.85	1.55	1.61	0.65	0.55	0.56	1.19	-1.5	-1.87	-1.7	-1.51	-4.1	0.32	1.16	-2.93	1.62	-0.04	0.83	0.02
ENSG00000257531	AC008147.3	NA	ENSG00000257531	0.35	-0.27	-0.83	-0.11	0.8512	0.8739	0.6201	0.934	-3.41	-4.13	-3.14	-3.3	-2.79	-2.4	-1.2	-4.1	-2.41	-1.96	-4.1	-2.29	-4.1	-4.1	-2.45	-4.1	-4.1	-1.26	-1.35	-3.17	-3.24	-1.35	-1.2	-4.1	-0.48	0.44	-2.67	-4.1	-0.64	-4.1	-4.1	-4.1	-4.1	0	-4.1	-2.33	-2.53	-4.1
ENSG00000213237	AC008155.1	NA	ENSG00000213237	-2.82	-1.64	-0.62	-1.19	0.0017	0.0369	0.5304	0.0849	-1	-0.43	0.64	0.19	-2.18	-1.98	-1.77	-1.92	-2.41	-1.96	-0.29	-0.21	-0.62	-2.42	-1.01	0.81	-1.26	-0.16	-1.35	1.26	0.91	2	-0.77	0.25	0.91	1.59	0.06	2.05	0.79	0.55	1.71	-1.61	-0.77	-0.65	0.59	-0.69	0.46	-0.99
ENSG00000266066	AC008158.1	NA	POLRMTP1	2.85	2.53	-0.62	0.71	0.0377	0.0568	0.7076	0.4883	0.08	-1.25	-2.45	-0.63	0.4	0.38	0.25	0.54	0.13	0.88	0.22	-4.1	0.78	-1.17	0.32	0.44	-0.61	0.84	0.88	-4.1	-3.24	-2.01	-2.26	1.54	-4.1	-0.83	0.75	-1.87	-2.82	0.49	-2.42	1.22	0.34	1.85	-1.01	0.24	-0.32	0.41
ENSG00000273489	AC008264.2	NA	ENSG00000273489	-2.59	0.25	-0.74	1.23	0.0673	0.8684	0.6489	0.2326	-1.11	-3.08	-1.36	-2.35	-3.95	-4.1	-4.1	-4.1	-1.39	-2.39	-2.97	-0.81	-4.1	-0.97	-0.42	0.64	-0.9	-2.49	-1.83	-0.64	-0.9	-1.19	-1.33	-2.06	-1.47	0.58	-2.67	-0.02	-4.1	-3.09	-4.1	-0.2	-4.1	0.9	-4.1	-1.56	-4.1	-1.41
ENSG00000179342	AC008267.1	NA	ENSG00000179342	-0.66	0.16	-1.56	-0.36	0.7056	0.9223	0.3226	0.7659	-2.75	-3.96	-2.92	-2.4	-3.58	-3.02	-2.33	-3.18	-4.1	-3.01	-4.1	-4.1	-2.09	-0.26	-4.1	-1.98	-2.49	-4.1	-1.16	-2.6	-3.24	-1.19	-2.9	-2.75	-1.68	-0.01	-0.86	-4.1	-4.1	-4.1	0.62	-0.88	-4.1	-0.11	-4.1	-0.39	-0.66	-1.68
ENSG00000230189	AC008267.2	NA	ENSG00000230189	-1.51	-0.63	-0.95	-0.47	0.1702	0.5389	0.4444	0.5844	0.56	0.08	1.19	1.03	-0.32	-0.36	0.36	0.54	-1.39	-0.61	0.13	0.12	0.09	1.21	0.64	0.37	0.32	0.79	0.22	0.41	1.75	1.07	0.9	1.92	1.58	1.75	1.09	-4.1	1.04	0.61	1.95	2.06	0.65	1.85	1.5	2.53	-0.54	0.88
ENSG00000234500	AC008267.3	NA	ENSG00000234500	-0.84	0.45	-0.46	0.09	0.5063	0.6862	0.7228	0.9236	0.56	0.02	0.11	0.48	-0.72	-0.78	0.25	-2.63	0.13	-0.02	-0.17	0.54	-0.18	-0.38	1.17	0.05	1.49	0.26	0.92	0.35	0.15	2.04	0	-1.6	1.56	1.32	0.75	-4.1	1.04	0.37	-0.97	1.65	1.26	0.9	0	1.92	0.2	0.34
ENSG00000236928	AC008267.4	NA	ENSG00000236928	-1.65	-1.83	-0.89	-1.18	0.2676	0.1781	0.581	0.2887	-4.42	-4.12	-2.59	-3.24	-4.24	-4.1	-1.05	-4.1	-4.1	-4.1	-4.1	-4.1	-2.5	-4.1	-1.21	-4.1	-4.1	-4.1	-4.1	-2.6	-1.18	-1.76	-1.2	-4.1	-1.47	-4.1	-2.28	-4.1	-4.1	-4.1	-4.1	-2.18	-2.26	-4.1	1.13	0.06	-4.1	-4.1
ENSG00000224194	AC008278.1	NA	ENSG00000224194	0.34	0.67	-1.57	-1.96	0.8504	0.6573	0.29	0.0628	-4.77	-4.37	-5.44	-2.81	-5.1	-4.1	-4.1	-4.1	-4.1	-4.1	-2.97	-4.1	-4.1	-4.1	-4.1	-4.1	-4.1	-4.1	-3.13	-4.1	-4.1	-4.1	-4.1	-4.1	1.51	-0.23	-4.1	-2.31	-4.1	-1.77	0.74	-4.1	-0.44	-1.86	-1.42	-4.1	-4.1	-4.1
ENSG00000234022	AC008278.2	NA	ENSG00000234022	0.03	0.67	-1.4	-0.95	0.9896	0.6833	0.3901	0.4182	-4.46	-4.9	-5.13	-3.5	-5.1	-4.1	-4.1	-4.1	-4.1	-4.1	-4.1	-4.1	-4.1	-4.1	-1.43	-4.1	-4.1	-4.1	-4.1	-3.17	-4.1	-4.1	-4.1	-4.1	2.92	-4.1	-4.1	-4.1	-4.1	0.08	0.21	-4.1	-4.1	-4.1	-4.1	-4.1	-4.1	-4.1
ENSG00000272156	AC008280.3	NA	ENSG00000272156	0.73	1.18	-1.47	0.61	0.629	0.3503	0.3129	0.5423	-0.45	-2.53	-1.64	-1.06	-0.9	-1.15	0.36	-1.09	-0.96	-1.36	-1.08	-1.23	-4.1	-0.97	0.08	-0.96	0.1	-1.49	0.83	-1.41	-1.53	-1.35	-0.3	-2.75	0.17	-0.23	-1.31	-4.1	-0.46	0.37	-4.1	-0.5	-4.1	0.45	1.05	1.07	0.27	-2.01
ENSG00000269814	AC008403.3	NA	ENSG00000269814	-3.61	-2.12	-3.4	-2.89	0.005	0.0707	0.0109	0.0028	-3.61	-4.13	-1.49	-0.73	-5.1	-4.1	-4.1	-4.1	-4.1	-4.1	-2.34	-4.1	-4.1	-4.1	-3.05	-4.1	-2.07	-4.1	-0.99	-2.2	-1.53	-3.24	1.87	-1.41	-1.11	-0.5	-3.22	0.27	0.19	0.91	1.08	-1.61	-1.81	-0.22	-0.09	-2.96	1.08	-0.18
ENSG00000249655	AC008434.1	NA	ENSG00000249655	-2.28	-2.11	-1.91	-2.28	0.0417	0.0427	0.1093	0.0085	-2.98	-2.61	-0.87	-0.7	-3.15	-2.4	-2.71	-4.1	-2.41	-1.96	-1.31	-1.23	-4.1	-4.1	-2.45	-1.16	-4.1	-2.07	-1.57	-0.64	-0.56	-1.19	-0.3	-1.25	0.46	-0.5	-1.31	-0.13	0.56	-0.29	0.43	-0.5	0.42	-1.02	-4.1	-0.39	-1.32	-0.08
ENSG00000249637	AC008438.1	NA	ENSG00000249637	-1.91	-1.14	-0.6	-0.45	0.0831	0.2694	0.6423	0.6228	-1.08	-1.23	0.06	-0.62	-1.85	-1.98	-0.92	-0.18	-3.02	-2.39	-0.06	-1.84	-1.5	-1.66	-0.31	0.81	-2.07	-0.75	-1.83	-0.06	-0.28	0.08	0.84	-0.12	1.45	-0.66	0.91	-0.84	-1.35	-4.1	-0.97	-0.74	-0.3	-0.11	1.73	-2.96	-0.42	-0.08
ENSG00000253965	AC008438.2	NA	ENSG00000253965	-4	-3.26	1.02	-0.63	0.0005	0.0019	0.4005	0.4958	-4.04	-2.38	-0.78	-3.4	-4.78	-4.1	-4.1	-4.1	-4.1	-3.01	-2.97	-1.84	-1.76	-4.1	-3.05	-4.1	-3.08	-2.07	-4.1	-2.6	-0.56	-0.47	0.65	-0.53	-2.25	-0.01	-3.22	-4.1	-2.15	-4.1	-4.1	-2.59	-4.1	-4.1	-4.1	-4.1	-1.32	-3.04
ENSG00000228323	AC008440.1	NA	ENSG00000228323	-1.37	0.7	-1.44	-0.39	0.4034	0.6462	0.3629	0.7357	-0.93	-1.98	-1.63	-0.54	-3	-4.1	1.09	-3.18	-4.1	-2.39	-1.91	-1.51	-2.09	2.07	-2.02	-4.1	-1.07	1.91	-1.16	-1.89	-2	-1.54	-0.17	-1.81	1.58	0.51	-1	-1.54	-1.7	0.23	0.62	1	1.39	0.1	-4.1	-0.39	-1.8	-0.67
ENSG00000232324	AC008440.3	NA	ENSG00000232324	-1.42	-0.82	-2.17	-1.97	0.3959	0.6065	0.1806	0.087	-3.14	-3.35	-2.32	-1.18	-3.74	-4.1	-1.37	-2.23	-4.1	-4.1	-2.34	-4.1	-2.5	-4.1	-2.45	-4.1	-4.1	0.26	-1.35	-4.1	-2.31	-0.78	-0.86	-1.81	0.61	-0.23	-2.67	-4.1	-1.7	0	-4.1	-0.88	1.85	0.79	-0.54	-0.53	1.08	-2.01
ENSG00000233937	AC008443.1	NA	ENSG00000233937	-0.71	-0.7	-0.24	-0.71	0.2025	0.1743	0.709	0.1068	1.89	2.37	2.6	2.6	1.88	2.04	2.59	0.94	2.36	1.54	2.35	2.77	2.05	1.04	2.63	2.16	2.62	2.24	0.79	2.1	2.27	2.59	3.36	2.53	2.76	1.19	2.44	3	1.69	3.14	2.94	2.36	3.49	2.53	1.89	2.53	2.4	3.74
ENSG00000248103	AC008443.3	NA	ENSG00000248103	-4.89	-4.14	-1.97	-2.51	0.0025	0.0038	0.3152	0.0705	-1.44	-0.9	2.71	1.07	-2.18	-1.98	-1.37	-1.25	-0.96	-4.1	-0.06	-1.51	-0.91	0.5	0.52	-4.1	-2.07	0.02	-2.15	3.25	3.3	3.45	1.57	2.28	3.59	2.24	1.54	1.68	1.49	2.1	1.5	1.22	-4.1	2.69	-4.1	2.83	0.46	0.66
ENSG00000250222	AC008443.5	NA	ENSG00000250222	-0.86	0.61	-0.44	1.08	0.4846	0.5818	0.7439	0.1827	-0.23	-1.76	-0.84	-1.31	-1.7	-1.98	-2.33	-1.66	-0.64	-1.14	-1.31	-1.84	-1.76	0.95	-1.01	-1.16	-0.16	1.33	-0.99	-0.76	-0.78	-0.91	-0.23	-1.1	-0.12	-2.31	-0.86	-1.87	-0.64	1.12	0.62	0.12	-4.1	-1.52	-4.1	-1.06	0.57	-3.04
ENSG00000249476	AC008467.1	NA	ENSG00000249476	0.51	0.16	1.37	0.71	0.7711	0.924	0.3612	0.5552	-0.4	0.26	-0.56	-1.11	-0.05	-0.25	-0.07	-0.02	-0.5	0.83	0.46	0.74	-0.28	-4.1	-0.2	0.86	0.1	0.79	1.04	-0.42	0.67	0.37	-1.08	-1.81	0.56	2.33	0.36	-0.67	-4.1	0.08	-4.1	0.88	-4.1	0.37	-4.1	-1.89	-0.95	-0.08
ENSG00000213304	AC008481.2	NA	ENSG00000213304	-2.84	-3.15	-0.53	-1.98	0.0201	0.0061	0.7225	0.049	-3.06	-1.61	0.09	-1.08	-2.75	-2.4	-0.39	-2.23	-3.02	-4.1	-0.71	-2.29	-1.5	-4.1	-2.45	-4.1	0.52	-3.08	-2.56	0.67	0.09	0.08	-0.17	0.08	1.22	-0.12	-1.5	-4.1	0.08	-0.63	0.21	0.25	0.9	-2.3	-4.1	-0.39	-1.8	-0.29
ENSG00000266910	AC008507.1	NA	ENSG00000266910	-2.79	-0.37	-1.39	-1.07	0.0289	0.7748	0.2904	0.2354	-0.4	-0.72	-0.03	0.67	-2.82	-1.98	-1.05	-0.94	-4.1	-4.1	-0.71	0.3	-1.5	0.5	0.52	0.64	0.02	-4.1	1.15	0.94	-0.12	0.66	-0.77	-0.44	1.25	-2.94	0.52	1.77	-0.46	1	1.08	1.57	-0.17	1.21	-0.19	1.56	1.85	0.83
ENSG00000270067	AC008536.1	NA	ENSG00000270067	-0.5	-0.74	0.28	0.05	0.4029	0.166	0.6876	0.9221	0.96	1.18	1.7	0.9	1.2	1.49	0.85	1.58	1.44	0.78	1.27	1.39	0.96	1.13	1.32	-0.04	0.58	1.22	1.61	1.85	2.49	1.68	0.65	2.09	0.56	1.81	1.36	-0.67	0.64	1.46	0.74	1.15	0.9	1.73	1.59	0.81	-0.54	0.48
ENSG00000272389	AC008536.2	NA	ENSG00000272389	-0.03	-2	0.33	-0.56	0.9891	0.0902	0.8315	0.6097	-2.43	-1.54	-0.43	-1.88	-0.45	0.45	0.51	-1.25	-0.05	-1.63	-0.71	-1	-2.5	-4.1	-0.69	-4.1	-1.26	-1.07	-1.35	-0.64	-0.2	0.42	-1.63	0.41	-0.38	-1.53	0.25	-1.87	-4.1	-0.77	-4.1	0.38	-4.1	-1.86	-4.1	-0.69	-0.66	-1.41
ENSG00000269843	AC008537.2	NA	ENSG00000269843	-1.22	-0.53	0.24	0.57	0.3098	0.6547	0.8661	0.5439	-1.07	-1.39	-0.54	-1.64	-1.77	0.58	-2.33	-2.23	-1.98	-1.96	-1.91	-1.23	-0.76	-0.8	-0.55	-0.37	-1.49	-2.07	-0.58	-1.41	-0.37	0.82	0.21	-1.6	0.51	-0.5	-1	-4.1	-1.35	-1.51	-4.1	-0.88	-0.44	-4.1	-2.44	-0.86	-1.8	1.02
ENSG00000197332	AC008543.1	NA	ZNF833P	-2.88	-3.89	-3.79	-3.97	0.0138	0.0007	0.0073	0.0002	-2.46	-2.27	1.43	1.52	-1.45	-2.4	-1.37	-0.8	-2.41	0.4	-1.58	-1.51	-3.09	-4.1	0.32	-0.04	-4.1	0.33	-4.1	1.44	1.26	2.05	2.24	0.2	2.84	0.09	2.82	2.02	2.52	1.69	1.56	2.08	1.58	-1.86	1.65	1.78	1.73	0.83
ENSG00000261754	AC008555.1	NA	ENSG00000261754	-2.68	-0.65	-3.72	-2.16	0.2727	0.7935	0.1264	0.1969	-2.29	-3.85	-1.64	-0.13	-4.31	-4.1	-4.1	-1.25	-4.1	-4.1	-2.97	-2.92	-4.1	-1.99	0.08	-2.41	-1.75	-1.75	-4.1	-4.1	-2.31	-2.7	3.8	-1.25	-2.25	-4.1	0.31	0.77	2.5	1.86	-4.1	2.04	2.94	2.16	3.84	-4.1	1.63	-4.1
ENSG00000269086	AC008555.2	NA	ENSG00000269086	-4.99	-2.25	-2.11	-1.46	0.0017	0.1017	0.225	0.229	-1.89	-2.54	0.36	-0.43	-4.63	-4.1	-4.1	-2.63	-4.1	-4.1	-1.58	-2.92	-2.5	-0.06	0.32	-1.38	-1.26	-4.1	-3.13	-0.23	0.91	0.2	1.07	-0.05	0.35	0.44	-1.31	-4.1	1.57	2.1	-4.1	0.19	1.12	2.32	1.43	-4.1	1.43	-1.41
ENSG00000270624	AC008555.4	NA	ENSG00000270624	-0.22	0.37	-0.74	-0.35	0.8904	0.7896	0.5906	0.7361	-4.51	-4.9	-4.87	-4.16	-5.1	-4.1	-4.1	-4.1	-4.1	-4.1	-4.1	-4.1	-4.1	-4.1	-1.7	-4.1	-4.1	-4.1	-4.1	-4.1	-4.1	-4.1	-2.54	-4.1	-4.1	-4.1	-4.1	-1.87	0.19	-4.1	-4.1	-4.1	0.5	-4.1	-4.1	-4.1	-4.1	-4.1
ENSG00000253251	AC008560.1	80006	TRAPPC13	-0.79	-0.8	-0.12	-0.33	0.4691	0.4144	0.9319	0.7092	0.58	0.8	1.38	0.91	0.6	0.86	0.92	1.43	-1.98	1.86	1.57	0.61	0.31	0.5	0.52	0.75	0.84	0.63	0.42	0.72	1.79	1.42	1.66	1.35	1.19	1.93	1.64	1.61	1.21	1.69	0.79	0.75	0.05	1.6	-4.1	1.97	1.08	1.64
ENSG00000229855	AC008568.1	NA	ENSG00000229855	-6.43	-6.37	-1.39	-1.52	0.0112	0.0063	0.691	0.5329	-5.03	-4.9	1.33	-3.51	-5.1	-4.1	-4.1	-4.1	-4.1	-4.1	-4.1	-4.1	-4.1	-4.1	-4.1	-4.1	-4.1	-4.1	-4.1	5.79	5.61	6.21	-3.38	-4.1	-2.65	-1.26	-4.1	-4.1	-1.07	-4.1	-3.03	-2.18	-4.1	-4.1	-4.1	-4.1	2.04	-3.04
ENSG00000267474	AC008569.2	NA	ENSG00000267474	1.41	-0.3	-1.17	-1.86	0.4016	0.8725	0.4954	0.1237	-2.75	-2.06	-2.45	-0.89	-1.04	-1.38	-0.3	-0.56	-1.65	-0.94	-2.34	-0.09	-3.09	-4.1	-4.1	-0.37	-1.26	0.46	-4.1	-1.89	-3.24	-0.37	-0.44	-4.1	0.75	-1.53	0.42	-4.1	-4.1	0.49	-4.1	0.65	1.21	0.2	-0.09	-0.26	-0.32	0.19
ENSG00000251680	AC008591.1	NA	ENSG00000251680	-0.63	-0.56	-1.87	-2	0.7351	0.736	0.2419	0.0784	-5.03	-4.9	-4.47	-3.03	-5.1	-4.1	-4.1	-4.1	-4.1	-4.1	-4.1	-4.1	-4.1	-4.1	-4.1	-4.1	-4.1	-4.1	-4.1	-4.1	-4.1	-4.1	-4.1	-0.53	-1.68	0.44	-4.1	-4.1	-4.1	0.55	0.28	-3.15	-4.1	-2.3	1.13	-4.1	-4.1	-4.1
ENSG00000251000	AC008592.3	NA	ENSG00000251000	0.5	3.02	1.03	2.06	0.7611	0.0129	0.4554	0.0279	-1.47	-2.5	-4.49	-3.53	-3.99	-3.02	-1.37	-4.1	-4.1	-4.1	-1.91	-2.92	-2.09	-1.17	-2.45	-1.16	-1.26	0.1	-2.15	-4.1	-3.24	-4.1	-4.1	-2.06	-1.68	0.19	-3.22	-4.1	0.56	-4.1	-4.1	-1.39	-4.1	-4.1	-4.1	-4.1	-4.1	-4.1
ENSG00000271737	AC008608.2	NA	ENSG00000271737	-0.22	-0.22	1.08	0.19	0.8751	0.8631	0.3408	0.8481	-0.22	0.67	0	-0.41	-0.22	0.14	-2.33	0.37	1.37	-0.02	1.27	-0.09	0.87	0.43	-0.42	1.14	-2.07	0.52	-0.46	0.58	-0.12	-0.37	0.99	-0.85	-1.28	-4.1	-2.28	-0.51	1.99	1.37	1.36	-0.5	1.65	-1.25	-0.3	-0.04	1.43	-0.82
ENSG00000248367	AC008610.1	NA	ENSG00000248367	-4.22	-0.52	-1.71	-1.93	0	0.5404	0.0447	0.002	-0.53	-0.31	-0.01	1.4	-4.23	-4.1	-4.1	-4.1	-3.02	-1.96	-0.06	-0.48	-0.28	-1.39	0.08	0.7	-0.9	-1.26	0	0.16	-0.37	1.01	-0.11	-0.44	1.76	-0.83	1.27	1.47	0.48	1.27	2.73	0.84	2.39	1.85	2.07	1.12	2.37	1.51
ENSG00000249526	AC008667.1	NA	ENSG00000249526	0.48	0.32	1.55	0.91	0.8189	0.8663	0.3651	0.4878	-1.07	-0.44	-1.39	-1.99	-0.91	-0.96	-0.3	-0.27	-2.41	-0.23	-1.58	0.61	-0.18	-1.17	-0.84	-0.37	-0.61	-1.75	-1.16	1.6	1.73	1.37	-4.1	-4.1	1.02	-2.31	1.05	-4.1	-4.1	-0.39	-4.1	0.38	-4.1	-1.52	-4.1	-1.29	-1.54	-1.19
ENSG00000251387	AC008667.3	NA	ENSG00000251387	2.04	0.89	1	-0.4	0.1724	0.5614	0.5198	0.7399	-4.09	-2.69	-4.98	-3.69	-2.94	-4.1	-2.71	-0.68	-4.1	-0.94	-4.1	-1.23	-1.76	-4.1	-0.84	-4.1	-3.08	-4.1	-4.1	-4.1	-2.7	-4.1	-4.1	-4.1	-0.96	-4.1	0.71	-4.1	-4.1	-4.1	-4.1	0.12	-4.1	-4.1	-4.1	-2.33	-4.1	-3.04
ENSG00000260686	AC008669.1	NA	ENSG00000260686	-3.6	-1.81	-2.8	-1.67	0	0.0051	0.0026	0.004	0.4	-0.74	2.2	2.07	-1.4	-0.14	-0.68	-1.25	-1.98	-2.39	0.6	-1.84	-0.76	0.04	0.8	0.22	0.93	-0.61	1.15	2.26	2.22	3.65	1.94	1.1	2.3	1.84	2.99	1.51	1.35	2.87	1.33	2.06	1.96	0.96	3.29	1.02	2.27	2.46
ENSG00000248544	AC008676.1	NA	ENSG00000248544	-1.63	-1.15	-3.15	-0.49	0.2263	0.3629	0.0303	0.6476	-2.24	-4.9	-1.09	-1.75	-2.72	-3.02	-3.25	-1.44	-3.02	-1.36	-4.1	-4.1	-4.1	-0.97	-1.43	-0.5	-1.49	-3.08	-4.1	-0.32	-0.37	-0.29	-0.97	-2.75	-0.2	-1.26	0.06	-4.1	-2.82	-4.1	-4.1	-1.03	0.25	-2.93	0.65	-1.29	-0.32	0.27
ENSG00000254187	AC008708.2	NA	ENSG00000254187	0.66	0.79	-2.37	-2.12	0.6456	0.526	0.0555	0.0186	-4.65	-4.9	-5.44	-2.53	-4.78	-3.02	-4.1	-4.1	-4.1	-4.1	-4.1	-4.1	-4.1	-4.1	-4.1	-2.41	-4.1	-4.1	-4.1	-4.1	-4.1	-4.1	-4.1	-4.1	-1.11	-2.94	-1.72	-2.94	-2.15	-4.1	-0.38	-2.59	0.05	-4.1	0.4	-1.56	-1.12	-4.1
ENSG00000270442	AC008725.1	NA	ENSG00000270442	-0.06	1.09	-2.94	-1.2	0.9806	0.5132	0.0844	0.3276	-3.16	-4.9	-4.25	-1.96	-4.31	-4.1	-4.1	-1.25	-4.1	-4.1	-4.1	-4.1	-4.1	-1.39	-3.05	-3.02	-2.49	-2.49	-4.1	-4.1	-3.24	-2.31	-4.1	-3.27	-0.82	-0.12	-1.97	-4.1	0.71	-4.1	0.36	-4.1	2.1	0	-4.1	-1.56	0.96	-2.43
ENSG00000261669	AC008731.1	NA	ENSG00000261669	-2.88	-1.36	-0.93	-1.27	0.0484	0.321	0.5658	0.2577	-1.5	-1.16	-0.14	-0.23	-3.02	-1.98	0.56	-4.1	-4.1	-3.01	-1.08	-0.34	-1.76	-0.38	-1.21	-0.37	-0.9	-4.1	-0.7	-0.23	0.27	0.32	0.46	-1.25	1.4	1.87	0.19	-0.37	0.19	-0.51	-4.1	1	1.85	0.37	-4.1	-0.53	0.27	0.48
ENSG00000267096	AC008735.1	NA	ENSG00000267096	-1.66	-0.01	0.44	0.1	0.2047	0.9933	0.7467	0.9248	-0.3	0.04	-0.29	-0.4	-1.95	-3.02	-0.3	-1.25	-4.1	0.24	0.53	0.12	-0.38	-0.97	0.9	-0.79	-1.26	1.36	-0.7	-0.14	-0.28	0.62	-0.44	-0.85	1.53	-1.03	0.13	-4.1	-0.31	0.77	-1.17	0.88	-4.1	0.73	1.21	0.41	0.27	-0.08
ENSG00000267523	AC008735.2	NA	ENSG00000267523	-0.95	0.66	-0.04	0.25	0.1413	0.2006	0.9589	0.558	2.67	2.39	2.01	2.43	1.06	1.42	1.43	0.05	1.67	0.93	2.67	2.29	2.24	1.72	2.17	2.76	2.91	3.49	2.96	1.35	2.62	2.27	2.09	1.77	3.66	2.2	1.96	1.89	2.27	2.96	1.6	3.07	1.51	3.11	1.4	2.9	3.58	2.38
ENSG00000267475	AC008736.1	105372367	LOC105372367	-1.39	1.03	1.1	1.6	0.4041	0.4772	0.4931	0.1393	-0.14	-0.64	-1.17	-1.73	-2.56	-2.4	-4.1	0.05	-1.98	-2.39	0.6	-0.09	-2.09	-1.17	0.9	-0.96	-0.75	1.33	0.08	-0.64	0.38	0.52	-4.1	0.14	-2.25	0.44	-1.15	-4.1	0.39	0	-4.1	-0.74	-0.06	-4.1	-4.1	-0.86	0.27	-0.67
ENSG00000268743	AC008737.1	NA	ENSG00000268743	-0.14	0.01	2.52	1.37	0.9209	0.9965	0.0194	0.1161	-0.98	0.17	-0.99	-2.35	-1.14	-0.25	-0.92	-0.68	-2.41	-0.94	0.13	0.38	0.09	-0.65	0.24	-0.37	-0.9	-2.07	-1.57	-1.05	-0.66	-0.78	-0.86	-1.1	0.17	-2.94	-1.72	-4.1	-1.07	-2.51	-4.1	-0.5	-4.1	-4.1	-4.1	-1.29	-0.12	0.1
ENSG00000269373	AC008739.2	NA	ENSG00000269373	-2.02	-0.57	-3.08	-1.83	0.1894	0.7199	0.0467	0.0964	-3.65	-4.9	-3.08	-1.82	-5.1	-4.1	-4.1	-4.1	-4.1	-4.1	-4.1	-4.1	-4.1	-1.99	-3.05	-2.41	-3.08	-4.1	-4.1	-1.41	-3.24	-4.1	-1.81	-2.36	0.56	-2.31	0.13	0.27	-4.1	0.08	-4.1	-2.59	1.96	-4.1	-4.1	-0.69	0.27	-1.19
ENSG00000267650	AC008742.1	NA	ENSG00000267650	5.33	4.49	3.26	2	0	0.0001	0.0017	0.0171	-0.95	0.31	-5.44	-2.95	-0.11	0.58	-0.22	0.32	-0.96	-0.02	0.13	0.3	0.56	0.85	0.16	-0.79	-3.08	-2.49	0.48	-4.1	-4.1	-4.1	-4.1	-4.1	-2.25	-2.31	-3.22	-1.27	-4.1	-4.1	-0.51	-3.15	0.34	-1.02	-4.1	-2.96	-2.12	-3.04
ENSG00000268231	AC008743.1	NA	ENSG00000268231	-4.96	-2.98	-2.68	-1.11	0.0011	0.0249	0.1227	0.3677	-2.56	-4.13	0.42	-1.45	-4.54	-1.98	-4.1	-4.1	-4.1	-4.1	-4.1	-2.29	-4.1	-1.99	-1.43	-1.38	-2.49	-2.07	-4.1	0.52	0.87	0.7	0.9	-0.73	1.97	0.27	-1.15	-4.1	-4.1	-2.51	0.43	-0.12	-4.1	-4.1	-4.1	1.25	-0.04	0.97
ENSG00000268593	AC008749.1	NA	ENSG00000268593	-1.08	0.33	-2.83	-0.69	0.3924	0.7906	0.0233	0.425	-1.09	-3.23	-1.42	-0.4	-2.5	-1.38	-0.92	-4.1	-1.98	-2.39	-1.31	-2.92	-4.1	-0.51	-0.1	-0.79	-0.9	-2.07	-1.57	-0.32	-1.18	-0.56	-2.54	-1.6	0.35	-0.36	-1.72	0.57	1.31	-1.09	0.62	0.04	-0.06	-0.11	-4.1	1.02	-0.42	0.02
ENSG00000267370	AC008752.3	NA	ENSG00000267370	0.84	0.85	1.17	2.26	0.4898	0.445	0.366	0.0078	0.11	-0.99	-0.74	-2.15	0.1	0.58	-0.22	0.12	-0.05	0.32	-1.31	0.12	-1.5	0.43	0.58	0.44	1.02	-1.26	-0.26	-0.9	-1.18	-0.37	0.11	-0.97	-0.29	-0.83	-0.33	0.94	-4.1	-4.1	-4.1	-1.87	-4.1	-1.86	-4.1	-0.26	-0.66	-2.43
ENSG00000238150	AC008753.1	NA	ENSG00000238150	-0.96	-1.33	-0.97	-1.67	0.3729	0.1674	0.3692	0.0295	-3.51	-2.81	-2.18	-1.84	-3.14	-2.4	-2.71	-2.63	-1.98	-4.1	-1.31	-4.1	-2.09	-1.99	-3.05	-3.02	-3.08	-4.1	-3.13	-2.2	-2.7	-1.76	-1.08	-2.06	-1.28	-0.01	-3.22	-0.37	-0.46	-3.09	-1.66	-2.59	0.25	-2.93	-2.44	-1.06	-0.95	-2.43
ENSG00000269680	AC008760.1	NA	ENSG00000269680	0.83	3.72	1.13	3.05	0.5927	0.002	0.4163	0.0009	-0.11	-2.03	-3.83	-3.16	-3.01	-1.98	-4.1	-4.1	-0.79	-1.14	-0.55	-1.84	-3.09	2.13	-0.55	-0.5	-1.26	0.58	-0.7	-3.17	-1.53	-2.31	-4.1	-4.1	-1.47	-2.31	-1.97	-4.1	-4.1	-1.77	-4.1	-2.18	-4.1	-4.1	-3.04	-0.15	-1.32	-2.43
ENSG00000269752	AC008761.2	NA	ENSG00000269752	-4.56	-4.49	-2.25	-3.15	0.0002	0.0001	0.084	0.0012	-5.03	-4.13	-0.54	-1.88	-5.1	-4.1	-4.1	-4.1	-4.1	-4.1	-4.1	-2.29	-4.1	-4.1	-4.1	-4.1	-4.1	-4.1	-4.1	0.09	0.09	0.57	-0.51	-2.36	0.83	-0.66	-2.28	-2.94	-4.1	-0.63	-4.1	-0.12	-0.6	-1.25	-4.1	-2.96	-1.32	0.6
ENSG00000268204	AC008763.1	NA	ENSG00000268204	-0.62	0.87	-0.68	-0.77	0.7156	0.542	0.6534	0.4686	-3.16	-3.07	-4.02	-2.39	-4.64	-4.1	-4.1	-4.1	-2.41	-4.1	-2.34	-2.92	-3.09	-1.99	-4.1	-4.1	-1.49	-4.1	-0.17	-3.17	-2.7	-4.1	-2.26	-4.1	-0.96	-0.83	-3.22	-4.1	-1.7	-4.1	-4.1	0.55	0.34	-1.86	-4.1	-1.89	-1.32	-2.01
ENSG00000268087	AC008764.2	NA	ENSG00000268087	-1.18	-1.53	0.34	0.13	0.1684	0.0603	0.7752	0.889	1	1.21	2.53	0.87	1.35	1.58	1.8	1.34	0.8	1.21	0.66	1.55	1.47	-0.8	1.73	1.94	1.14	0.89	1.22	2.72	3.05	2.97	2.33	1.71	2.77	0.95	2.01	0.5	0.29	0.43	-4.1	1.6	0.34	1.79	-0.09	1.81	1.37	2.21
ENSG00000269399	AC008764.6	NA	ENSG00000269399	-1.85	-1.44	-1.68	-1.8	0.003	0.0093	0.0121	0.0003	0.21	0.33	1.65	2.01	-0.19	-0.49	0.13	-0.02	0.37	-0.77	0.04	0.12	0.87	0.36	-0.2	1.34	0.79	-0.48	-0.26	1.05	1.5	2.04	2.39	1.24	3.15	3.02	1.72	1.83	2.05	2.48	1.71	2.08	2.07	1.7	0.65	1.95	2.06	2.33
ENSG00000269578	AC008764.7	NA	ENSG00000269578	-2.17	-1.17	-1.56	-0.29	0.1114	0.3695	0.3074	0.8031	-1.89	-3.15	-0.72	-1.6	-2.89	-4.1	-1.2	-0.68	-4.1	-2.39	-2.97	-1	-4.1	-4.1	-1.7	-1.98	-0.48	-0.37	-1.35	-1.41	-1.03	-0.67	0.21	-0.35	1.31	-1.53	-1.5	-1.87	-0.31	-0.51	-4.1	-1.2	-1.48	-4.1	-4.1	0.33	-1.32	0.88
ENSG00000267274	AC008770.4	NA	ENSG00000267274	-0.02	0.63	0.79	0.63	0.9896	0.5633	0.4849	0.4401	-0.65	-0.5	-1.28	-1.29	-1.3	-0.49	-0.48	-0.68	-2.41	-1.96	-0.17	-0.81	-0.38	0.36	-0.31	-1.65	-0.9	-1.75	0.74	-2.2	-0.12	-1.35	-0.05	-2.06	-0.29	-1.87	-0.24	-0.67	-1.35	-0.29	-4.1	0.55	-0.06	-0.65	-4.1	-1.06	-0.95	-1.41
ENSG00000249042	AC008771.1	NA	ENSG00000249042	-1.13	-0.94	0.16	-0.08	0.0618	0.0919	0.8369	0.8834	0.86	1.1	1.8	0.94	0.66	1.15	0.41	0.12	0.44	1.47	1.09	1.47	0.82	1.74	1.04	1.01	1.29	-0.16	0.42	1.83	1.57	2.19	1.76	1.71	1.06	1.95	1.87	1.86	1.31	0.37	0.99	0.79	0.15	-1.25	-0.54	1.16	1.73	0.93
ENSG00000248294	AC008780.1	NA	ENSG00000248294	1.2	1.89	5.04	1.76	0.205	0.0269	0	0.0092	-3.23	0.04	-5.13	-5	-3.93	-3.02	-4.1	-0.94	-4.1	-4.1	0.46	-0.63	0.38	-3.02	-1.7	-4.1	-1.26	-4.1	-2.56	-4.1	-4.1	-3.24	-4.1	-4.1	-4.1	-4.1	-4.1	-4.1	-4.1	-4.1	-4.1	-4.1	-4.1	-4.1	-4.1	-4.1	-4.1	-4.1
ENSG00000249436	AC008780.2	NA	ENSG00000249436	2.03	1.13	5.55	2.6	0.0952	0.3515	0	0.0055	-2.19	0.76	-3.32	-4.79	-1.29	-0.63	-0.68	1.05	-1.16	-4.1	1.82	-0.09	0.62	-3.02	-1.21	-4.1	0.46	-2.07	-1.57	-2.6	-4.1	-0.67	-4.1	-1.6	-4.1	-4.1	-4.1	-4.1	-4.1	-4.1	-4.1	-1.87	-4.1	-4.1	-4.1	-4.1	-4.1	-4.1
ENSG00000248918	AC008808.1	NA	ENSG00000248918	-3.63	-2.72	-3.35	-2.64	0.0428	0.1036	0.0813	0.0547	-4.19	-4.9	-1.47	-1.55	-5.1	-4.1	-4.1	-4.1	-4.1	-4.1	-4.1	-4.1	-4.1	-4.1	-4.1	-4.1	-3.08	-4.1	-1.57	-0.32	0.75	2.22	-4.1	-3.27	-4.1	-0.12	0.52	-4.1	-0.84	-4.1	-4.1	-0.74	-4.1	-0.35	0.09	1.21	0.2	0.66
ENSG00000250360	AC008808.2	NA	ENSG00000250360	-4.66	-2.27	-4.33	-2.65	0.0259	0.2418	0.0605	0.0937	-2.7	-4.37	-0.44	-0.05	-5.1	-4.1	-4.1	-4.1	-4.1	-4.1	-2.97	-4.1	-4.1	-2.42	-0.69	-4.1	-1.26	-4.1	-1.35	1.32	2.03	2.62	-4.1	-1.6	-4.1	0.09	1.3	-0.67	0.08	-4.1	-4.1	1.15	0.65	2.04	2.09	2.07	2.65	1.64
ENSG00000260482	AC008870.1	NA	ENSG00000260482	-0.74	-2.29	-0.72	-0.75	0.1754	0.0006	0.4395	0.2451	2.41	2.43	4.7	3.15	3.96	3.64	3.74	4.16	4.21	4.07	2.07	3.39	1.94	2.35	3.03	1.55	3.44	1.43	2.65	5.19	4.99	5.11	4.54	3.74	3.66	3.28	4.43	3.28	2.24	2.14	4.31	3.49	2.95	1.96	0.32	3.37	2.08	4.68
ENSG00000260751	AC008870.2	NA	ENSG00000260751	-0.83	-0.3	0.52	0.4	0.5178	0.809	0.6986	0.682	0.48	0.6	0.78	0.08	-0.06	0.05	-0.8	-0.94	0.75	1.12	0.38	0.61	0.87	0.68	1.08	0.14	1.02	1.39	-1.16	0.94	0.71	0.94	0.21	1.32	0.79	1.15	0.47	0.99	0.79	0.72	-4.1	-0.39	-4.1	1.01	2.89	1.33	-1.32	1.34
ENSG00000261266	AC008870.3	NA	ENSG00000261266	-2.34	-1.07	-1.29	-1.51	0.0838	0.4167	0.3622	0.1334	-3.37	-3.15	-2.3	-1.86	-4.64	-2.4	-4.1	-4.1	-4.1	-4.1	-2.97	-1	-4.1	-4.1	-2.02	-1.98	-2.07	-3.08	-4.1	-1.89	-2.31	-1.35	-1.33	-3.27	-0.96	-1.03	-0.86	-4.1	-0.17	-0.39	-4.1	-2.59	-4.1	-1.25	0.53	-1.89	1.33	-3.04
ENSG00000271788	AC008875.1	NA	ENSG00000271788	1.95	3.45	0.64	1.6	0.0928	0.0012	0.5986	0.0378	-0.09	-1.05	-3.54	-1.69	-1.58	-1.65	-0.48	-2.23	-0.5	-2.39	-0.41	-0.34	-2.09	-1.17	-0.2	0.81	-0.48	0.39	0.36	-2.6	-2.31	-3.24	-2.54	-4.1	-0.82	-0.66	-2.67	-0.51	-1.35	-2.51	1.04	-0.2	-0.77	-4.1	-4.1	-1.29	-0.04	-1.41
ENSG00000269243	AC008894.2	NA	ENSG00000269243	-0.16	0.34	2.01	1.06	0.9213	0.8073	0.0948	0.2735	-0.93	0.03	-1.26	-1.98	-1.42	-0.04	-0.22	-0.8	-4.1	-0.94	-0.55	0.68	0.09	-0.06	-2.45	-1.38	-0.75	0.79	-1.16	-1.05	-1.53	-0.67	-0.86	-1.6	0.35	-0.83	-1.31	-4.1	-1.7	-4.1	-4.1	-0.74	-0.97	0.1	-4.1	0.24	-1.8	-0.82
ENSG00000242198	AC008897.1	NA	ENSG00000242198	-0.01	-1.08	1.42	0.55	0.993	0.3294	0.2415	0.5645	-1.66	-0.8	-0.58	-2.22	-0.59	-0.49	-0.48	0.05	-1.98	0.24	-0.88	-0.21	-1.08	-0.97	-2.02	0.05	-1.26	-4.1	-0.26	-0.23	-1.75	-0.37	-0.59	0.46	-1.47	-1.03	-1.5	-2.31	-4.1	-2.09	-4.1	-1.39	-4.1	-1.52	-4.1	-0.86	-0.04	-0.53
ENSG00000271815	AC008897.3	NA	ENSG00000271815	-0.88	1.66	0.07	1.45	0.5682	0.1772	0.9699	0.1261	-0.67	-2.05	-2.33	-2.12	-3.21	-1.65	-1.77	-4.1	-4.1	-1.96	-0.88	-2.29	-2.5	-0.65	1.42	-1.38	-0.48	-0.61	-1.83	-4.1	-2.31	-1.04	-1.08	-1.41	-2.25	0.09	-1.31	-4.1	-1.35	-0.77	0.21	-0.3	-4.1	-2.93	-0.83	-4.1	-4.1	-1.19
ENSG00000248734	AC008906.1	NA	ENSG00000248734	2.92	2	2.48	1.85	0.008	0.0633	0.0242	0.0279	-1.18	-0.56	-3.18	-3.03	-0.27	-0.96	0.69	-1.09	-0.05	0.32	0.31	-0.48	-1.28	-2.42	-0.2	-0.63	-1.49	-1.07	-0.7	-4.1	-3.24	-1.76	-2.9	-1.41	-0.96	-2.94	-2.28	-4.1	-0.84	-4.1	-4.1	-0.39	-1.2	-4.1	-4.1	-1.89	-4.1	-2.43
ENSG00000259782	AC008915.1	NA	ENSG00000259782	0.12	0.22	-1.03	-1.93	0.9507	0.8989	0.5079	0.0746	-3.81	-2.91	-4.03	-1.88	-3.91	-1.98	-3.25	-4.1	-4.1	-3.01	-4.1	-1.84	-1.76	-4.1	-4.1	-1.98	-4.1	-0.48	-4.1	-3.17	-3.24	-2.7	-3.38	-4.1	-0.2	0.72	-2.67	-4.1	-0.17	0.37	-0.38	-1.39	-4.1	-0.82	-4.1	-4.1	-1.8	-1.68
ENSG00000260136	AC008915.2	NA	ENSG00000260136	0.17	-0.54	0.34	-0.51	0.8932	0.5992	0.7655	0.5202	-1.71	-0.86	-1.17	-1.2	-1	-0.96	0.07	-0.46	-1.39	-1.96	-0.29	-0.81	-1.28	-2.42	-2.02	-1.65	-2.49	-0.48	-0.36	-0.76	-1.75	-1.19	-0.86	-0.73	-1.47	-2.94	-1.97	-2.31	-2.15	-0.09	0.74	-0.2	-4.1	0	0.25	0.16	-1.12	-0.29
ENSG00000271828	AC008937.3	NA	ENSG00000271828	-1.61	-2.83	0.8	-0.44	0.185	0.0131	0.5831	0.6992	-2.4	-1.16	0.43	-1.96	-1.18	-0.49	-1.77	-1.66	-1.65	0.32	-1.08	0.02	-2.09	0.04	-1.7	-0.63	-4.1	-4.1	-1.57	0.35	0.98	0.86	-0.23	0.46	0.17	-2.94	-1.31	-4.1	-4.1	-2.51	-4.1	-0.88	-0.6	-0.11	-4.1	-0.69	-0.42	-0.53
ENSG00000260072	AC008938.1	NA	ENSG00000260072	-0.95	-1.21	-1.3	-1.43	0.5337	0.3707	0.3729	0.1668	-5.03	-4.9	-3.83	-3.6	-4.78	-4.1	-3.25	-4.1	-4.1	-4.1	-4.1	-4.1	-4.1	-4.1	-4.1	-4.1	-4.1	-4.1	-4.1	-4.1	-2.7	-1.76	-4.1	-2.75	0.29	2.01	-2.67	-4.1	-4.1	-2.09	-4.1	-4.1	-4.1	-1.25	-4.1	-4.1	-4.1	-4.1
ENSG00000272123	AC008966.2	NA	ENSG00000272123	0.49	1.48	-0.27	0.55	0.8041	0.3222	0.8869	0.654	-2.54	-3.35	-4.02	-3.09	-3.54	-4.1	-3.25	-3.18	-2.41	-2.39	-4.1	-2.29	-2.5	-4.1	-0.31	0.44	-4.1	-4.1	-0.17	-2.6	-4.1	-3.24	-2.26	-4.1	-2.65	-4.1	0.13	-4.1	-0.04	-2.51	-4.1	-1.61	-4.1	0.29	-4.1	-1.89	-4.1	-2.01
ENSG00000269688	AC008982.2	NA	ENSG00000269688	-2.04	-1.92	0.91	-0.55	0.1019	0.094	0.4963	0.6238	-0.96	0.5	0.96	-0.41	-1.08	-0.78	-0.48	-1.66	-0.37	-1.63	0.13	1.08	0.38	-0.38	-1.7	-0.14	-4.1	2.18	-0.36	2.22	1.23	1.01	0.06	0.64	1.91	1.84	-0.74	0.35	0.71	0.61	-3.03	-1.03	-0.97	0.9	-4.1	0.55	-2.53	0.83
ENSG00000267751	AC009005.1	105372233	LOC105372233	-1.22	-1.58	2.84	0.33	0.4421	0.2629	0.0459	0.7943	-3.2	-0.7	-1.62	-3.54	-2.84	-1.98	-2.71	-4.1	-2.41	-0.94	-1.08	0.3	-1.08	-4.1	-2.45	-4.1	-0.75	-0.61	-4.1	0.77	-0.78	-1.76	-4.1	-0.05	-0.04	-4.1	-1.31	-1.27	-4.1	-4.1	-4.1	-0.62	-4.1	-4.1	-4.1	-2.33	-4.1	-4.1
ENSG00000271824	AC009014.1	389332	LOC389332	-3.56	-2.05	-2	-0.69	0.0163	0.1364	0.2191	0.5701	-3.59	-4.9	-1.54	-2.9	-5.1	-4.1	-4.1	-4.1	-4.1	-4.1	-4.1	-4.1	-4.1	-4.1	-1.21	-4.1	-4.1	-0.07	-4.1	-2.6	-0.66	0.62	-1.33	-2.75	-3.2	-4.1	-3.22	-0.37	0.39	-4.1	0.74	-4.1	-4.1	-0.22	-4.1	-4.1	-0.12	-2.43
ENSG00000260277	AC009019.1	NA	ENSG00000260277	0.02	-1.24	1.57	-1.16	0.9898	0.3054	0.1967	0.2231	-3.85	-1.12	-2.61	-2.69	-2.59	-2.4	-1.37	-1.25	-4.1	-2.39	-0.88	-1.51	-0.76	-4.1	-4.1	-1.65	-3.08	-4.1	-2.56	-2.6	-1.35	-2.31	-2.9	-2.36	-2.65	-4.1	-1.97	-2.31	-4.1	-0.92	-4.1	-1.61	-0.17	-4.1	-4.1	0.06	-3.11	0.1
ENSG00000261113	AC009034.1	NA	ENSG00000261113	-0.2	1.03	-0.06	0.45	0.8235	0.0873	0.9385	0.3363	1.51	0.99	0.48	1.06	0.28	0.76	0.51	-0.18	0.86	-0.35	2.03	0.68	0.38	1.88	1.21	2.27	0.93	0.79	2.08	-0.06	0.87	0.14	1.12	0.41	0.75	0.65	0.47	0.83	1.86	2.74	1.68	0.79	1.96	1.11	1.91	-0.26	1.52	-0.08
ENSG00000214331	AC009053.1	283922	LOC283922	0.3	-0.38	0.22	-0.05	0.6762	0.5725	0.7783	0.9349	1.58	1.85	1.95	1.63	2.25	2.73	2.15	2.41	2.22	1.78	2.05	2.49	1.13	-0.97	2.19	1.94	1.58	2.47	2.27	1.55	1.87	1.82	2.55	1.93	3.62	2.43	1.44	0.27	1.26	2.02	1.21	1.72	0.84	2.14	1.17	1.33	0.68	1.93
ENSG00000261123	AC009065.5	NA	ENSG00000261123	-1.14	1.59	-0.37	-0.32	0.4229	0.1609	0.7738	0.7248	0.16	0.1	-1.44	0.47	-2.57	-4.1	-1.05	-1.25	-1.98	-3.01	0.38	0.02	0	0.36	0.7	-0.25	0.25	0.1	0	-1.63	-2	0.9	-3.38	0.25	1.19	0.09	1.47	-4.1	-0.46	1.08	-0.27	1.15	0.5	0.52	0.32	0.75	1.94	1.75
ENSG00000261240	AC009065.6	NA	ENSG00000261240	-1.25	-0.71	-1.58	-1.98	0.402	0.6232	0.2723	0.0539	-4.24	-3.84	-3.53	-2.27	-4.78	-4.1	-4.1	-4.1	-4.1	-3.01	-4.1	-2.92	-3.09	-4.1	-4.1	-1.65	-4.1	-4.1	-3.13	-4.1	-2.31	-3.24	-2.9	-2.36	0.1	-4.1	-3.22	-4.1	-1.07	-1.51	-4.1	-1.2	-4.1	-0.65	1.13	-4.1	-0.54	-0.08
ENSG00000261663	AC009065.8	NA	ENSG00000261663	-2.06	-0.96	-1.78	-1.26	0.0075	0.1509	0.0333	0.024	0.31	-0.22	1.27	1.57	-0.79	0.14	-0.39	-1.92	-0.96	-0.35	0.38	-0.63	-0.28	-0.38	0.24	1.58	0.32	-0.61	0.92	1.23	1.4	1.52	0.42	1.98	2.14	-0.83	1.64	1.77	1.96	1.97	0.99	1.75	2.39	0.66	2.56	1.84	2.06	2.11
ENSG00000240338	AC009078.2	NA	ENSG00000240338	0.74	3	0.69	2.79	0.68	0.0237	0.6826	0.0061	-0.1	-2.2	-3.09	-2.89	-2.36	-4.1	-0.22	0.37	-1.98	-4.1	-4.1	0.21	-1.76	1.04	-0.31	0.05	-0.75	1.36	-1.57	-2.2	-1.53	-1.54	-3.38	-4.1	0.03	0.27	-4.1	-4.1	-1.7	-2.51	-4.1	-0.74	-4.1	-4.1	-4.1	-1.29	-2.53	-2.01
ENSG00000260060	AC009088.1	NA	ENSG00000260060	-0.76	-0.23	-1.76	-2.07	0.5974	0.8675	0.1611	0.0209	-1.7	-1.39	-1.47	0.37	-2.23	-4.1	0.41	-0.68	-2.41	-3.01	-0.88	-1.23	-1.76	0.63	-0.55	-4.1	-0.9	0.93	-4.1	-2.6	-0.66	-1.19	-1.08	-1.1	0.7	-0.12	0.83	-1.27	-0.46	0.61	-0.27	1.75	0.34	-0.11	0.65	-0.15	1.55	1.8
ENSG00000260038	AC009090.1	NA	ENSG00000260038	0.49	1.51	-1.09	0.01	0.7461	0.1939	0.4061	0.9958	-0.94	-2.04	-2.46	-0.95	-1.97	-0.96	-4.1	-1.92	-0.26	-0.77	-1.91	-1.23	-2.5	0.21	-2.02	-0.79	-1.07	-0.48	-0.99	-4.1	-2	-0.21	-1.33	-2.75	0.7	0.36	-0.33	-4.1	-2.15	-0.77	0.36	-0.03	-0.97	-1.25	0.09	-1.56	-0.54	0.34
ENSG00000259807	AC009093.1	NA	ENSG00000259807	1.58	0.39	1.86	0.94	0.3642	0.8392	0.278	0.4921	-1.24	-0.32	-1.63	-2.18	-0.06	0.64	0.56	-0.18	-0.79	-0.35	-2.34	2.06	-0.38	-0.38	-1.21	-4.1	0.69	-0.9	-0.46	1.01	0.91	1.44	-4.1	-4.1	-0.38	-1.87	-1.72	-1.87	-4.1	-2.51	1.66	1.55	-4.1	-4.1	-4.1	0.41	-3.11	-2.01
ENSG00000260517	AC009093.2	NA	ENSG00000260517	0.79	0.24	1.72	0.1	0.6218	0.8825	0.2101	0.934	-2.34	-0.72	-2.58	-2.44	-1.79	-0.49	-0.58	-0.68	-4.1	-1.96	-0.71	0.97	-2.09	-4.1	-2.02	-2.41	-0.26	-3.08	-0.46	-1.41	-1.18	-1.76	-4.1	-2.06	-1.68	-1.53	-2.67	-1.27	-4.1	-4.1	0.36	-0.88	-4.1	-2.93	-4.1	0.24	-1.32	-2.01
ENSG00000237718	AC009095.1	NA	ENSG00000237718	-0.77	-2	0.05	-1.22	0.5936	0.1002	0.9781	0.2343	-2.93	-1.66	-0.94	-1.71	-1.71	-1.65	-0.8	-3.18	-1.65	-0.35	-1.31	-1.23	-2.09	-4.1	-4.1	-0.14	-4.1	-2.49	0.36	0.16	-0.66	-0.78	-0.44	-2.36	0.75	-0.83	-0.63	-0.67	-4.1	-2.09	-4.1	-0.5	-2.26	-2.93	0.4	-1.56	-1.54	-0.18
ENSG00000260198	AC009102.1	NA	ENSG00000260198	-4.04	-3.35	-3.1	-3.06	0.0018	0.0047	0.0239	0.0024	-4.09	-4.13	-0.74	-1.03	-4.78	-4.1	-4.1	-3.18	-4.1	-4.1	-4.1	-2.29	-4.1	-4.1	-3.05	-4.1	-0.9	-4.1	-4.1	0.29	-0.46	-1.76	0.11	-1.41	0.91	0.65	-2.28	0.94	-4.1	-0.51	0.62	-1.39	0.71	0.1	-4.1	-1.56	-1.32	-1.41
ENSG00000272372	AC009102.2	NA	ENSG00000272372	-7.13	-4.1	-6.4	-3.57	0	0	0	0.0001	-2.07	-4.9	2.03	1.5	-5.1	-4.1	-4.1	-4.1	-4.1	-4.1	-4.1	-4.1	-4.1	1.04	-0.01	-4.1	-1.26	-4.1	-1.83	2.29	2.36	2.85	2.51	0.25	1.68	0.44	2.2	0.35	0.92	1.23	0.28	1.49	0.65	2.34	2.27	2.34	1.52	2.04
ENSG00000260927	AC009107.2	NA	ENSG00000260927	0.41	1.34	0.91	0.73	0.806	0.2784	0.4996	0.4572	-1.01	-0.83	-2.36	-1.74	-1.95	-0.78	-1.37	-0.68	-4.1	-1.63	0.78	-1.23	-1.76	-0.8	0.32	-1.16	-0.75	-0.48	-2.56	-1.89	-1.18	-1.19	-1.47	-4.1	-1.94	-4.1	-1	-0.37	-1.35	-0.19	-0.38	-1.2	-4.1	-2.3	-4.1	-0.15	-0.66	0.48
ENSG00000270020	AC009108.3	NA	ENSG00000270020	-0.34	1.98	0.15	1.24	0.8858	0.2471	0.949	0.3487	-0.87	-1.96	-2.84	-2.11	-3.19	-4.1	0.19	-3.18	-4.1	-2.39	-2.34	-1	-2.09	-4.1	-0.42	0.44	-2.49	1.18	1.32	-4.1	-1.18	-1.54	-0.51	-4.1	0.87	0.65	0.06	-4.1	-4.1	-4.1	-4.1	-0.88	-4.1	-0.49	1.33	-2.33	-0.04	-0.82
ENSG00000259877	AC009113.1	NA	ENSG00000259877	-0.44	0.49	-1.38	-0.41	0.5609	0.413	0.061	0.3588	2.77	1.8	2.28	3.18	1.84	1.99	1.53	2.44	2.2	1.08	1.6	1.84	1.96	2.11	2.6	3.53	2.91	3.1	2.43	0.94	1.11	1.82	3.64	3.58	3.73	2.52	1.89	2.12	3.62	3.92	3.49	2.95	3.68	2.8	3.87	3.33	3.32	3.12
ENSG00000239763	AC009120.1	NA	ENSG00000239763	-0.94	-0.73	-1.12	-1.35	0.1746	0.2563	0.1177	0.0091	0.69	0.92	1.42	2.04	0.47	-0.04	0.69	0.82	1.22	-0.23	1.05	1.62	0.24	0.29	0.95	1.1	1.36	-0.37	0.96	0.67	1.32	1.47	2.35	1.19	3.14	1.52	2.15	0.88	2.11	2.78	2.94	0.84	3.52	2.04	2.25	1.62	1.76	1.48
ENSG00000259972	AC009120.2	NA	ENSG00000259972	-0.54	0.29	-0.73	-0.77	0.4663	0.6595	0.2607	0.0876	1.76	1.81	1.47	2.53	0.94	1.01	1.15	0.48	1.41	0.78	2.43	2.16	0.96	1	1.75	2.56	2	1.02	2.31	1.29	1.17	1.57	2.17	1.16	3.39	0.78	2.03	3.37	1.76	3.52	2.76	2.38	3.11	1.42	3.12	2.34	2.83	2.69
ENSG00000260884	AC009120.4	NA	ENSG00000260884	-0.83	-1.02	-0.24	-0.42	0.3094	0.1719	0.8102	0.5436	0.72	0.89	1.74	1.14	0.91	1.55	2.02	0.77	0.91	-0.77	1.43	1.72	-0.28	-0.8	1.32	1.14	2	0.52	0.29	0.77	1.62	2.09	2.58	1.52	3.63	1.75	1.21	-0.13	1.76	1.79	0.99	0.65	1.12	0	0.4	0.68	-0.66	1.88
ENSG00000262703	AC009121.1	NA	ENSG00000262703	-2.53	-3.19	-0.98	-3.49	0.0491	0.0085	0.4781	0.0008	-3.85	-1.34	-0.66	-0.36	-3.18	-1.98	-4.1	-4.1	-1.98	-0.77	-1.58	0.02	-2.09	-4.1	-1.01	-4.1	-4.1	-4.1	-1.83	0.02	0.27	0.01	-1.2	-1.81	1.76	-0.12	0.36	-0.24	0.29	-0.39	-4.1	0.25	-2.26	0.29	1.25	0.24	0.46	-0.67
ENSG00000247121	AC009126.1	NA	ENSG00000247121	2.52	3.36	-2.07	-0.04	0.0212	0.001	0.0668	0.9622	1.38	-0.65	-1.98	1.42	0.55	0.58	0.25	0.73	0.29	1.08	-1.91	0.97	-0.76	0.56	2.06	1.3	1.79	1.55	1.12	-4.1	-4.1	-2.01	1.8	1	1.95	1.52	1.57	1.58	0.92	0.81	-0.06	1.67	1.62	1.06	1.05	1.87	0.83	2.41
ENSG00000238045	AC009133.1	NA	ENSG00000238045	-1.87	0.61	-0.82	-0.04	0.0246	0.399	0.3308	0.9529	0.67	-0.11	0.06	0.71	-1.82	-0.63	0.19	-4.1	-1.39	-1.63	0.66	-0.21	-0.62	0.68	-0.42	1.22	0.89	0.69	1.12	0.09	-0.28	0.66	-0.3	0.41	0.87	1.37	1.79	1.19	1.15	0.3	0.04	0.32	0.5	1.76	0.96	0.33	0.12	0.88
ENSG00000260495	AC009148.1	NA	ENSG00000260495	-2.52	-1.05	-1.98	-2.47	0.0219	0.3101	0.069	0.0022	-1.33	-0.84	-0.28	1.14	-2.8	-1.98	-4.1	-1.44	-3.02	-1.36	-0.41	0.3	-2.09	-1.17	0.24	-0.96	-1.49	-3.08	-0.7	-0.9	-1.35	-0.91	1.67	0.25	1.83	0.65	1.36	1.92	0.39	1.91	2.15	0.65	2.55	-1.25	2.07	0.81	1.46	1.38
ENSG00000203472	AC009163.1	NA	ENSG00000203472	5.71	3.96	4.16	3.36	0	0.0013	0.0003	0.0004	-0.19	0.61	-4.15	-3.55	1.56	2.17	1.43	1.28	1.41	1.66	1.39	0.46	0.09	-0.38	-0.31	-1.38	0.63	1.43	-0.84	-1.41	-4.1	-4.1	-4.1	-2.36	-1.47	-4.1	-4.1	-0.02	0.29	-4.1	-4.1	-4.1	-4.1	-0.11	-4.1	-4.1	-4.1	-2.43
ENSG00000261476	AC009163.3	NA	ENSG00000261476	-0.73	-1.85	-0.56	-0.8	0.6561	0.1734	0.7446	0.4956	-2.96	-2.72	-1.11	-2.16	-1.84	-1.65	-2.33	-1.44	-3.02	0.16	-1.91	-4.1	-1.28	-0.38	-3.05	-4.1	-0.26	-3.08	-4.1	-1.63	-0.9	-1.35	0.21	-1.41	0.35	-0.36	-0.08	-4.1	-1.35	0.72	-4.1	-4.1	-1.2	-4.1	-4.1	-1.29	-2.12	-0.82
ENSG00000262471	AC009171.1	NA	ENSG00000262471	0.34	0.41	-0.61	-0.74	0.7922	0.7161	0.5918	0.3503	-5.03	-4.9	-5.44	-4.29	-5.1	-4.1	-4.1	-4.1	-4.1	-4.1	-4.1	-4.1	-4.1	-4.1	-4.1	-4.1	-4.1	-4.1	-4.1	-4.1	-4.1	-4.1	-4.1	-4.1	-4.1	-0.01	-3.22	-4.1	-0.17	-4.1	-4.1	-4.1	-4.1	-4.1	-4.1	-4.1	-4.1	-4.1
ENSG00000253653	AC009185.1	NA	ENSG00000253653	-0.68	1.96	-2.14	0.3	0.6778	0.1214	0.1314	0.7791	-2.45	-4.9	-4.42	-2.76	-5.1	-4.1	-4.1	-4.1	-4.1	-4.1	-4.1	-4.1	-4.1	-0.97	-1.7	-4.1	-2.07	-4.1	0.42	-4.1	-4.1	-2.31	-4.1	-2.75	-3.2	-0.23	-0.74	-4.1	-4.1	-3.09	-4.1	-1.39	0.15	-4.1	-4.1	-0.69	-1.8	-1.68
ENSG00000239254	AC009220.2	NA	ENSG00000239254	-2.42	-2.31	-1.78	-1.08	0.1099	0.1013	0.2927	0.372	-3.44	-4.13	-1.13	-2.36	-3.55	-4.1	-1.77	-4.1	-4.1	-0.61	-4.1	-2.29	-4.1	-4.1	-0.84	-3.02	-1.07	-4.1	-4.1	-0.06	-0.9	-0.56	-1.63	-1.81	-0.48	-0.66	-1.97	-4.1	-4.1	-1.77	-4.1	0.32	-4.1	0.29	1.56	-4.1	-4.1	-1.41
ENSG00000271537	AC009220.3	NA	ENSG00000271537	-2.73	-2.31	-0.87	-1.86	0.0584	0.0844	0.5903	0.0963	-3.31	-2.32	-1	-1.45	-3.73	-1.38	-4.1	-4.1	-1.39	-4.1	-1.58	-4.1	-0.5	-1.17	-3.05	-4.1	-1.49	-4.1	-3.13	-0.64	-0.37	-0.13	-1.81	-1.41	-0.38	0.36	0.57	-1.04	-1.35	-0.63	-4.1	-3.15	-4.1	0.2	-4.1	0.97	-0.54	-0.08
ENSG00000224675	AC009227.1	NA	ENSG00000224675	-3.79	0.03	-3.36	0.26	0.0027	0.9827	0.0119	0.7959	-1.28	-4.9	-1.31	-1.54	-5.1	-4.1	-4.1	-4.1	-4.1	-4.1	-4.1	-4.1	-4.1	-0.8	-1.43	-0.79	-1.26	-0.61	-2.15	0.09	-0.28	-1.35	-1.81	-2.36	-1.47	1.1	0.19	-2.94	-1.7	-3.09	-4.1	-0.3	1.3	-0.35	-4.1	-0.86	-0.54	-3.04
ENSG00000272913	AC009237.14	NA	ENSG00000272913	5.02	6.08	-0.99	-0.22	0	0	0.2486	0.7159	0.96	0.18	-5.13	1.17	-0.11	0.45	-1.55	1.12	-0.96	0.83	0.46	-0.21	0.38	0.36	0.24	0.22	1.82	1.39	1.74	-4.1	-4.1	-4.1	-4.1	-3.27	-1.28	0.27	1.89	1.36	1.65	1.33	1.97	1.28	2.33	1.57	1	0.55	1.16	2.04
ENSG00000273305	AC009237.15	NA	ENSG00000273305	2.66	3.53	-2.56	-0.18	0.1189	0.0238	0.1422	0.8925	-1.59	-3.97	-5.13	-1.41	-2.47	-0.78	-2.71	-0.8	-4.1	-2.39	-1.91	-4.1	-4.1	-0.38	-1.01	-0.79	0.79	-4.1	-2.56	-4.1	-4.1	-4.1	-4.1	-3.27	-4.1	-4.1	0.87	-0.13	-1.07	-0.92	0.68	-0.2	-0.44	0.96	-4.1	0.24	-4.1	1.11
ENSG00000229689	AC009237.3	NA	ENSG00000229689	4.67	5.26	-1.29	-0.26	0.0058	0.001	0.4211	0.8103	1.16	0.13	-4.1	1.42	0.57	1.87	-0.39	0.64	0.8	0.24	0.38	-0.21	0.31	-0.26	2.19	0.91	2.79	-0.26	1.69	-4.1	-4.1	-2.31	-4.1	-1.41	0.51	1.05	3.97	2.88	1.8	-0.29	1.87	2.53	1.72	1.73	-4.1	1.16	1.43	3.48
ENSG00000236431	AC009237.8	NA	ENSG00000236431	2.15	3.66	-2.67	-0.79	0.1693	0.0094	0.0818	0.4679	-1.78	-3.66	-5.44	-0.99	-3.29	-1.38	-4.1	-2.23	-4.1	-1.96	-4.1	-4.1	-1.28	0.43	-0.31	-0.96	0.63	-4.1	-4.1	-4.1	-4.1	-4.1	-4.1	-4.1	-3.2	-1.53	0.47	-1.54	-1.7	-4.1	0.68	0.19	-0.3	0.1	0.32	-1.29	-1.12	0.77
ENSG00000230383	AC009245.1	NA	ENSG00000230383	-2.14	-1.91	0.35	-0.79	0.0098	0.0129	0.7212	0.2423	-2.15	-1.01	-0.24	-1.36	-2.38	-1.65	-2.71	-1.66	-2.41	-2.39	-1.31	-0.21	-1.28	-1.17	-2.02	-3.02	-2.07	-0.9	-2.56	0.09	0.21	-0.13	-0.97	0.01	-0.04	0.58	-1.72	-0.84	-1.7	-0.63	-1.66	-2.59	-1.48	0.1	-0.68	-1.89	-0.04	-3.04
ENSG00000273297	AC009275.1	NA	ENSG00000273297	-2.85	-1.22	-1.13	-0.58	0.0011	0.0876	0.2398	0.3771	0.31	-0.25	1.53	0.89	-1.32	-2.4	-2.33	-0.27	-0.15	-0.77	-0.88	-0.21	0.44	1.04	0.39	-1.16	1.33	-0.48	0.92	1.29	1.88	1.59	1.72	1.22	0.4	-1.87	2.05	0.94	1.21	1.16	-0.65	0.92	0.15	1.42	1.89	2.53	0.63	0.54
ENSG00000232320	AC009299.2	NA	ENSG00000232320	-0.8	-0.05	-0.32	-0.11	0.6416	0.9788	0.8589	0.9321	-3.14	-3.35	-3.1	-3.04	-3.9	-1.65	-2.33	-4.1	-4.1	-4.1	-4.1	-2.29	-2.5	-3.02	-2.45	0.22	-4.1	-4.1	-2.56	-3.17	-3.24	-2.7	-2.9	-1.41	-1.94	-1.26	2.08	-4.1	-0.31	-3.09	-0.8	-4.1	-2.9	-4.1	-4.1	-2.33	-4.1	-3.04
ENSG00000273080	AC009309.1	NA	ENSG00000273080	-1.8	-1.2	-1.26	-1.95	0.1563	0.3181	0.3323	0.0358	-3.08	-2.39	-1.88	-1.13	-3.67	-1.98	-4.1	-4.1	-0.5	-4.1	-1.58	-1.84	-3.09	-4.1	-2.45	-4.1	-0.75	-2.49	-2.15	-1.89	-3.24	-1.35	-0.44	-1.41	-0.2	-1.26	-1.97	-0.84	0.56	-0.09	-0.38	-2.59	-0.97	0.73	-4.1	-1.06	-1.32	-0.82
ENSG00000272729	AC009336.1	NA	ENSG00000272729	-7.02	-3.91	-4.56	-2.41	0.0002	0.01	0.0424	0.1033	-1.3	-3.45	2.61	1.11	-4.41	-4.1	-4.1	-4.1	-1.39	-4.1	-2.97	-1.84	-4.1	0.29	0.24	-1.98	0.25	-4.1	-1.16	3.55	3.89	4.47	1.47	0.14	2.44	1.32	1.94	1.68	-4.1	2.78	2	1.94	2.84	1.88	-4.1	1.97	1.71	2.29
ENSG00000236255	AC009404.1	NA	ENSG00000236255	-0.32	0.07	-0.18	-0.15	0.6394	0.921	0.8014	0.7581	1.85	1.82	1.78	2	1.46	1.52	2.46	1.43	1.61	0.16	2.03	2.03	1.47	1.63	2.41	1.45	2.75	1.63	1.29	1.38	0.83	1.59	2.06	3.02	2.36	1.78	1.77	3.17	1.1	1.84	2.58	1.86	1.43	2.46	0.59	2.43	2.6	1.95
ENSG00000261829	AC009407.1	NA	ENSG00000261829	-2.39	1.16	-1.64	0.57	0.1255	0.4253	0.3124	0.6252	-1.55	-3.75	-2.71	-2.11	-5.1	-4.1	-4.1	-4.1	-4.1	-4.1	-1.31	-4.1	-4.1	0.04	-1.7	0.14	-1.26	-4.1	-0.99	-2.2	-1.53	-1.54	-2.02	-4.1	-2.25	-0.36	-0.63	-4.1	-4.1	-4.1	-4.1	1.22	-0.6	-4.1	0.25	-2.33	-1.8	-0.18
ENSG00000260025	AC009414.2	NA	ENSG00000260025	2.96	4.93	-0.35	2.99	0.0242	0.0001	0.822	0.0011	-0.51	-3.85	-5.44	-3.5	-2.48	-3.02	-4.1	-1.25	-0.05	-1.96	-4.1	-1.51	-4.1	0.56	-1.01	-1.16	-0.61	1.14	-1.57	-4.1	-4.1	-4.1	-4.1	-4.1	-2.25	0.84	-2.67	-4.1	-4.1	-4.1	-4.1	-1.87	-4.1	-4.1	-4.1	-2.96	-1.54	-1.41
ENSG00000226121	AC009487.2	NA	AHCTF1P1	-0.38	-2.11	0.1	-0.51	0.7905	0.065	0.9543	0.6393	-2.22	-1.62	-0.11	-1.71	-0.5	-0.04	-1.2	-0.36	-0.26	-0.23	-1.31	0.12	-3.09	-0.97	-3.05	-0.63	-2.49	-0.16	-4.1	0.02	0.48	0.52	-1.47	0.36	-0.29	-4.1	-0.24	0.35	-1.35	0.16	-0.8	-1.61	-0.17	-0.82	-4.1	-0.53	-2.12	-2.01
ENSG00000227308	AC009502.1	NA	ENSG00000227308	-0.11	1.39	-1.41	0.53	0.9554	0.323	0.3652	0.6404	-2.96	-4.9	-4.35	-3.49	-4.46	-4.1	-3.25	-3.18	-4.1	-4.1	-4.1	-4.1	-4.1	-0.97	-2.02	-1.38	-2.49	-4.1	-4.1	-3.17	-4.1	-3.24	-4.1	-2.75	-2.25	1.78	-3.22	-4.1	-4.1	-4.1	1.04	-4.1	-4.1	-4.1	-4.1	-4.1	-0.95	-3.04
ENSG00000224152	AC009506.1	NA	ENSG00000224152	-0.14	0.89	0.43	1.23	0.8782	0.1527	0.6007	0.0138	1.92	1.12	1.03	0.69	0.89	1.1	0.56	1.31	1.05	0.53	1.63	0.54	1.2	1.44	1.55	1.64	1.58	3.78	1.56	0.47	0.02	0.74	1.95	1.9	-0.7	1.59	0.71	0.27	0.71	-0.77	1.95	0.75	-0.3	1.01	1.94	1.33	1.85	-0.29
ENSG00000256377	AC009509.1	NA	ENSG00000256377	0.9	1.83	1.96	2.41	0.5849	0.1736	0.1827	0.0211	-1.01	-1.46	-2.84	-3.42	-1.94	-1.65	0.46	-3.18	-1.98	-2.39	-1.08	-1.23	-1.76	1.74	-0.55	-4.1	-0.75	-0.75	-0.58	-3.17	-4.1	-2.7	-0.97	-0.97	-0.12	-0.83	-4.1	-4.1	-4.1	-4.1	-4.1	-1.39	-4.1	-4.1	-4.1	-1.06	-4.1	-1.19
ENSG00000111788	AC009533.1	NA	ENSG00000111788	-1.25	-0.75	-1.62	-1.24	0.0691	0.2244	0.0399	0.015	2.31	1.94	3.06	3.55	1.81	1.79	1.64	1.37	2.53	1.91	1.7	2.4	1.78	2.7	1.67	2.01	2.92	1.58	3	3.33	3.5	3.84	2.43	2.4	4.43	2.66	4.07	3.38	4.01	4.57	2.91	3.31	3.14	4.58	4.02	4.43	3.52	2.8
ENSG00000255753	AC009533.2	NA	ENSG00000255753	-2.32	-1.65	-3.12	-2.33	0.1186	0.239	0.0426	0.0343	-4.12	-4.9	-2.46	-1.79	-4.78	-4.1	-4.1	-4.1	-4.1	-3.01	-4.1	-4.1	-4.1	-4.1	-4.1	-2.41	-4.1	-4.1	-1.83	-1.63	-2.31	-1.19	-1.08	-4.1	0.51	-4.1	0.06	-1.27	-1.35	1.12	-2.42	-0.03	-4.1	-0.35	-4.1	0.41	-1.8	-0.99
ENSG00000270607	AC009549.1	NA	ENSG00000270607	1.03	0.34	4.63	3.45	0.1519	0.6779	0	0	3.48	4.65	3.14	0.03	4.17	4.85	3.76	5.68	4.57	1.81	4.6	4.63	4.73	4.44	2.57	4.35	3.08	3.22	3.33	3.16	3.02	3.54	3.02	3.02	-1.68	0.51	0.62	-1.04	-1.35	-0.77	0.36	2.27	1.3	-1.52	-4.1	2.36	0.46	0.6
ENSG00000272986	AC009570.1	NA	ENSG00000272986	-2.41	0.04	-1.15	0.17	0.0976	0.979	0.4623	0.8868	-2.65	-3.97	-2.69	-2.82	-5.1	-4.1	-4.1	-4.1	-4.1	-4.1	-1.91	-4.1	-4.1	-0.51	-4.1	-2.41	-1.07	-4.1	-1.35	-2.6	-4.1	-2.01	-0.86	-1.81	-3.2	-1.03	-4.1	-4.1	-1.7	-4.1	-4.1	-0.03	-4.1	0.37	-4.1	-1.89	-1.54	-1.19
ENSG00000253133	AC009630.1	NA	ENSG00000253133	-1.58	-2.41	-0.45	-1.23	0.2842	0.0697	0.7906	0.2718	-4.38	-3.61	-1.97	-3.16	-3.55	-1.65	-0.8	-4.1	-4.1	-4.1	-2.34	-2.92	-4.1	-0.97	-4.1	-4.1	-4.1	-4.1	-4.1	-1.63	-2.7	-1.76	-2.02	-0.73	-0.7	0.65	-3.22	-4.1	-1.7	-4.1	0.12	-4.1	-4.1	-4.1	-4.1	-1.89	-4.1	-0.99
ENSG00000260729	AC009690.1	NA	ENSG00000260729	0.59	1.21	-1.01	-0.6	0.6027	0.1817	0.3	0.3612	0.98	0.57	-0.23	1.58	0.36	0.38	0.46	-0.02	0.51	0.66	1.05	0.97	-0.18	1.88	1.21	1.1	1.1	-0.16	0.92	-0.32	-0.46	0.2	1.26	-1.6	1.81	2.43	2.86	0.88	-2.15	0.86	-0.06	2.76	2.22	2.07	2.62	1.56	1.37	2.33
ENSG00000261460	AC009690.2	NA	ENSG00000261460	-0.08	-0.11	-0.51	-1.4	0.9621	0.9402	0.6935	0.1161	-1.24	-0.35	-1.14	0.16	-1.21	-0.96	-2.02	-0.94	-0.96	-0.61	0.38	-1.23	-0.08	-4.1	0.16	-0.37	-1.07	-0.9	-0.08	-1.89	0.02	-1.35	-0.51	-1.41	0.66	1.41	0.06	0.83	0.08	0.49	-4.1	1.18	1.39	1.11	1.46	0.62	-0.04	-0.18
ENSG00000258311	AC009779.3	NA	ENSG00000258311	0.52	1.37	-0.22	0.05	0.5013	0.0261	0.7595	0.9257	1.89	1.62	0.52	1.84	1.04	1.64	0.69	0.77	1.14	1.16	1.39	2.6	1	1.88	2.19	2.47	1.86	1.61	1.47	0.58	0.75	1.47	1.09	-1.1	1.22	2.52	2.26	0.71	1.31	0.91	2.02	2.41	0.5	2.75	2.33	2.86	1.08	2.25
ENSG00000254847	AC009806.1	NA	ENSG00000254847	-0.91	2.04	-1.11	1.5	0.5554	0.0993	0.4528	0.1195	-1.52	-4.13	-3.56	-3.02	-4.47	-1.65	-4.1	-4.1	-4.1	-4.1	-2.34	-4.1	-4.1	-4.1	0.39	-1.65	-0.26	-0.9	-1.35	-1.89	-4.1	-1.76	-2.54	-4.1	-3.2	-4.1	-4.1	-1.04	-4.1	-2.09	-4.1	-2.59	0.15	-2.93	-4.1	-1.89	-1.8	-0.82
ENSG00000251867	AC009812.1	NA	ENSG00000251867	-1.96	-0.05	-1.88	-0.47	0.0087	0.9445	0.022	0.3446	1.37	-0.04	1.42	1.84	-0.54	0.3	-1.05	-0.8	0.04	-0.77	0.13	-0.81	0.62	1.4	1.55	2.55	1.39	0.69	0.83	1.01	1.08	2.49	1.26	1.38	1.7	1.19	0.71	2.78	0.48	2.58	0.99	1.55	2.71	1.38	2.83	1.21	2.97	1.98
ENSG00000254162	AC009812.3	NA	ENSG00000254162	-1.18	-1.46	-0.6	-1.37	0.1933	0.0805	0.5493	0.0587	-0.7	0.06	0.76	0.67	-0.41	-0.78	0	-0.68	-0.5	0.16	0.13	0.46	-0.28	-3.02	0.95	-0.37	0.39	-0.75	-0.84	0.52	1.14	1.88	-0.23	0.79	1.65	-0.36	1.41	-0.67	0.29	-0.63	-0.51	1.92	-0.97	-0.11	1.59	1.41	0.2	1.95
ENSG00000260317	AC009812.4	NA	ENSG00000260317	-2.27	0.42	-2.27	-1.03	0.012	0.5935	0.0115	0.0544	1.17	-0.07	0.75	2.2	-1.52	-4.1	-0.3	-1.25	-0.26	-0.61	1.35	-0.63	-0.76	1.44	1.52	1.67	1.33	1.18	0.08	1.38	0.83	1.44	0.42	-0.05	2.11	1.28	2.15	1.58	3.07	0.81	2.29	1.79	1.58	2.26	3.45	2.8	2.56	2.94
ENSG00000263823	AC009831.1	NA	ENSG00000263823	-0.16	2.67	-0.32	0.23	0.9325	0.0347	0.8363	0.8199	0.21	-0.34	-2.46	-0.03	-2.62	-3.02	-0.92	-4.1	-2.41	-0.77	-0.41	-0.21	-0.28	0.8	-0.31	0.51	-1.26	1.96	-0.17	-4.1	-0.78	-4.1	-1.08	0.36	1.16	0.84	-0.42	0.08	0.79	1.79	1.04	-1.39	0.25	-0.35	-4.1	-0.86	1.27	0.19
ENSG00000254027	AC009902.2	NA	ENSG00000254027	0.88	-1.09	1.24	-0.5	0.2163	0.1603	0.0989	0.4686	-0.21	1.53	0.88	0.29	1.76	1.7	2.74	1.53	1.69	1.03	1.57	2.03	1.09	0.04	0.46	-0.5	0.39	-1.75	0.42	0.47	0.02	0.37	2.72	0.72	0.46	1.1	-0.42	-0.13	0.79	0.3	-1.39	0.44	-2.26	0.73	0.81	0.33	0.87	2.11
ENSG00000272425	AC009902.3	NA	ENSG00000272425	-0.92	-1.19	-0.22	-0.78	0.4549	0.2828	0.8793	0.4259	0.2	0.76	1.4	0.98	0.48	0.38	1.4	1.01	0.69	-1.14	1.19	0.68	0.5	1.21	0.24	1.05	-1.49	-1.07	1.59	1.09	0.94	0.62	2.53	1.71	0.35	-1.87	0.36	1.68	2.19	1.69	1.47	0.88	2.24	-4.1	2.33	1.07	2.14	2.5
ENSG00000250031	AC009927.1	NA	ENSG00000250031	-3.16	-2.98	-2.47	-1.69	0.0108	0.0097	0.0754	0.087	-3.59	-4.37	-0.61	-1.9	-3.77	-3.02	-4.1	-4.1	-1.98	-2.39	-4.1	-4.1	-3.09	-4.1	-1.7	-1.65	-4.1	-4.1	-2.56	0.29	-0.28	-0.56	-0.44	-1.6	-2.25	-0.5	-2.67	0.64	-2.15	-1.09	0.62	-4.1	-1.2	-4.1	-4.1	-0.86	-0.66	-0.4
ENSG00000223960	AC009948.1	101927027	LOC101927027	-0.38	-0.76	-1.52	-1.19	0.3034	0.0297	0.0012	0.0001	3.82	3.49	4.58	5.01	4.19	4.44	3.92	4.15	4.2	4.36	3.54	3.45	3.48	3.68	4.3	3.86	4.28	3.04	3.76	4.29	4.12	4.61	5.31	4.46	5.58	4.6	5.01	4.46	5.39	5.37	4.41	4.98	4.34	4.66	5.73	4.8	5.44	4.71
ENSG00000238082	AC009948.2	NA	ENSG00000238082	-1.4	-1.35	0.22	-0.3	0.2257	0.2053	0.8772	0.759	-1.88	-1.36	-0.53	-1.58	-1.93	-1.38	-2.71	-1.44	-2.41	-0.77	-0.88	-1.84	-1.08	0.68	-1.01	-1.38	-2.49	-1.26	-4.1	-1.05	-0.46	-0.56	-0.37	0.14	-0.38	0.27	-0.63	-0.24	-4.1	-0.63	-3.03	-0.5	-0.06	-1.86	-4.1	-0.69	-2.53	-0.4
ENSG00000225963	AC009950.1	NA	ENSG00000225963	3.54	4.83	1.74	3.44	0.0055	0.0001	0.1752	0.0001	0.98	-0.72	-3.85	-2.46	-0.31	-0.78	-0.48	0.32	-0.5	0.16	0.6	-1	-1.5	0.95	1.83	-0.37	1.93	0.52	1.12	-4.1	-4.1	-4.1	-2.26	-0.63	-1.11	-0.36	-0.74	-4.1	-0.64	-1.51	-0.65	0.25	-4.1	-4.1	-4.1	-1.56	-4.1	-3.04
ENSG00000268896	AC009955.3	NA	ENSG00000268896	0.62	-0.21	0.78	-0.35	0.7216	0.8997	0.6238	0.7753	-2.98	-1.85	-2.77	-2.63	-2.15	-1.98	-1.77	-1.44	-1.65	-3.01	-1.91	-1.51	-1.76	-4.1	-1.21	-4.1	-0.9	-0.48	-4.1	-1.89	-3.24	-1.76	-0.51	-4.1	-1.11	-1.53	-2.28	-4.1	0.08	-4.1	-4.1	0.38	-0.44	-4.1	-4.1	-1.56	-4.1	-0.99
ENSG00000269068	AC009955.4	NA	ENSG00000269068	-3.11	-2.11	-1.6	-2.89	0.0016	0.0168	0.1027	0.0002	-2.42	-1.13	-0.31	0.47	-3.42	-1.15	-3.25	-4.1	-1.65	-4.1	-1.08	-1	-1.08	-4.1	0.24	-0.96	-0.75	-4.1	-2.56	-0.64	-0.2	0.82	-0.44	-0.73	0.7	0.19	0.42	0.83	-0.31	0.16	0.5	0.55	1.3	0.73	-0.19	0.24	0.4	0.77
ENSG00000214369	AC009967.1	NA	ENSG00000214369	-2.7	-0.85	-3.18	-2.46	0.075	0.582	0.0405	0.0253	-3.24	-3.96	-2.39	-0.78	-5.1	-4.1	-4.1	-4.1	-4.1	-4.1	-4.1	-4.1	-2.09	-1.66	-1.21	-4.1	-2.49	-4.1	-3.13	-2.6	-2	-1.04	-1.63	-3.27	-1.11	1.1	0.42	-1.04	0.48	-0.29	-4.1	1.35	0.65	-4.1	-4.1	1.12	-0.54	0.48
ENSG00000272555	AC009974.1	NA	ENSG00000272555	1.14	2.34	1.06	2.21	0.4297	0.0561	0.4554	0.0211	-1.51	-2.66	-3.85	-3.72	-2.71	-0.78	-2.71	-1.25	-3.02	-4.1	-1.91	-2.92	-2.5	-1.99	-1.01	-4.1	-0.48	-0.61	0.29	-3.17	-4.1	-2.01	-2.26	-4.1	-4.1	-4.1	-2.67	-4.1	-4.1	-2.51	-4.1	-1.2	0.15	-4.1	-4.1	-1.29	-4.1	-2.43
ENSG00000259659	AC009996.1	NA	ENSG00000259659	-0.08	-0.82	-1.27	-1.61	0.9551	0.4619	0.2803	0.0543	-1.89	-1.55	-1.07	-0.28	-1.15	-1.65	-0.8	-1.92	-0.26	-0.61	-1.58	-0.63	-2.09	-4.1	-1.43	0.22	-0.26	-2.49	-1.83	-1.89	-0.46	0.32	-2.02	-0.63	0.91	-1.53	0.06	0.77	-4.1	-1.09	0.85	-0.12	0.57	-0.35	0.32	-0.04	1	-0.08
ENSG00000261019	AC010132.4	NA	ENSG00000261019	-1.12	-1.92	-0.81	-0.67	0.3068	0.0552	0.5354	0.471	-1.68	-1.82	0.24	-1.01	-0.88	-0.96	-2.02	0.25	-0.05	-1.14	-0.29	-1.51	-3.09	-0.06	-1.7	-1.65	0.46	-4.1	-1.57	1.35	0.83	0.57	-1.33	0.31	-0.7	1.1	-0.42	-1.04	-4.1	-1.51	-0.8	-2.18	0.25	-1.52	-1.69	-0.04	0.87	-1.68
ENSG00000226764	AC010145.1	NA	ENSG00000226764	-1.98	-1.91	-2.14	-2.27	0.2716	0.2478	0.2407	0.0799	-5.03	-4.9	-3.12	-2.76	-5.1	-4.1	-4.1	-4.1	-4.1	-4.1	-4.1	-4.1	-4.1	-4.1	-4.1	-4.1	-4.1	-4.1	-4.1	-4.1	-4.1	-4.1	-2.02	2.62	0.1	-4.1	-4.1	-4.1	-1.35	-0.77	-4.1	-4.1	-0.97	1.63	-3.04	-1.56	0.96	-4.1
ENSG00000235726	AC010148.1	NA	ENSG00000235726	-0.12	1.65	-1.11	-0.07	0.9527	0.2403	0.4806	0.9573	-3.33	-4.38	-4.98	-3.27	-5.1	-4.1	-4.1	-4.1	-4.1	-4.1	-4.1	-2.92	-4.1	-4.1	-0.69	-0.5	-4.1	-3.08	-4.1	-4.1	-4.1	-2.7	-4.1	-4.1	-1.94	1.15	-2.28	-4.1	-4.1	-3.09	-4.1	-4.1	-4.1	-0.11	-4.1	-1.89	-0.04	-4.1
ENSG00000261324	AC010168.2	NA	ENSG00000261324	-1.76	-1.88	-0.66	-0.89	0.1083	0.0665	0.6458	0.3722	0.99	1.21	2.87	1.87	1.11	0.7	1.68	0.32	1.57	1.36	1.67	1.13	0.92	-0.16	1.73	2.12	1.14	-0.26	1.5	3.65	3.26	3.34	2.88	1.35	-0.59	2.5	2.4	2.6	2.89	2.19	2.52	2.62	-4.1	2.34	1.98	3.62	2.27	3.15
ENSG00000258101	AC010173.1	NA	ENSG00000258101	-1.45	-1.87	0.78	-0.8	0.3631	0.1922	0.6416	0.5184	-2.9	-1.31	-1.03	-2.1	-2.48	-2.4	-4.1	-1.92	-0.37	-1.63	-0.41	-0.63	-2.5	-4.1	-4.1	-4.1	0.02	-0.75	-1.57	-1.89	-1.03	-0.29	-1.33	-0.05	-0.96	-2.94	0.31	-4.1	-4.1	-4.1	0.04	-4.1	0.34	-4.1	0.65	-0.26	-1.8	-1.41
ENSG00000257611	AC010182.1	NA	ENSG00000257611	-0.6	0.04	0.17	-0.61	0.7233	0.9802	0.9197	0.5859	-4.46	-3.68	-4.5	-3.85	-5.1	-4.1	-4.1	-4.1	-4.1	-4.1	-4.1	-1	-4.1	-4.1	-1.43	-4.1	-4.1	-4.1	-4.1	-1.89	-4.1	-3.24	-4.1	-4.1	-3.2	0.58	-4.1	0.18	-4.1	-4.1	-4.1	-4.1	-0.77	-4.1	-4.1	-4.1	-4.1	-3.04
ENSG00000257027	AC010186.3	NA	ENSG00000257027	0.91	-0.14	-0.47	0.1	0.1118	0.8457	0.5635	0.8615	1.52	0.95	1.66	1.42	2.57	3.24	2.09	3.34	2.68	1.54	1.7	1.39	-0.08	2.09	1.64	1.05	1.58	1.29	1.56	2.16	1.45	2.09	1.82	0.9	2.37	2.41	1.05	0.35	2.96	1.77	0.62	1.18	-0.6	1.49	2.64	1.25	1.16	0.88
ENSG00000271259	AC010201.1	NA	ENSG00000271259	-2.98	0.95	0.06	0.96	0.0326	0.4466	0.9709	0.3098	0.08	-0.81	-0.87	-0.88	-3.85	-1.38	-4.1	-2.23	-4.1	-4.1	0.31	-0.34	-2.09	-1.17	0.52	1.7	0.25	-0.26	-0.26	-1.63	-0.46	-0.47	1.04	-2.36	-1.28	-2.31	-1.5	-1.04	0.39	-4.1	-0.06	0.55	-4.1	-1.02	0.96	-0.69	1.55	-0.08
ENSG00000271327	AC010201.2	NA	ENSG00000271327	-1.22	-1.57	-0.46	-0.69	0.3277	0.171	0.7724	0.523	0.2	0.43	1.77	0.89	0.55	1.45	0.13	1.43	-0.96	0.88	0.72	-0.21	0.82	-1.66	1.93	2.74	1.55	-4.1	1.87	1.41	1.85	2.13	1.76	1.77	0.91	-2.31	-0.24	0.27	1.15	1.46	1.63	0.65	-2.9	2.36	2.05	1.66	2.55	1.45
ENSG00000257489	AC010203.1	NA	ENSG00000257489	-0.21	-0.65	-1.04	-1.44	0.9274	0.7409	0.6033	0.2988	-2.52	-2.12	-1.87	-1.09	-2.08	-0.78	-1.2	-1.92	-4.1	-1.14	-1.08	-2.29	-2.5	-1.99	-0.55	-4.1	0.02	-4.1	-2.15	-4.1	-4.1	-0.21	0.68	0.76	1.53	-0.5	0.52	-4.1	-4.1	-0.77	-4.1	-0.3	0.71	0.1	-4.1	1.37	-0.8	0.02
ENSG00000260633	AC010207.1	NA	ENSG00000260633	-0.53	4.22	-2.41	1.13	0.7536	0.0003	0.0733	0.1461	0.84	-2.71	-3.39	-0.3	-3.92	-1.65	-4.1	-4.1	-4.1	-1.96	-1.31	-1.51	-4.1	1.47	-0.01	0.75	0.25	2.58	0.15	-4.1	-2	-3.24	-2.9	-2.06	0.17	-0.5	-0.74	-0.51	0.56	-0.39	2.71	-1.87	0.96	-0.82	1.56	0.06	1.23	-2.43
ENSG00000249249	AC010226.1	NA	ENSG00000249249	-2.15	2.55	0.36	2.51	0.1348	0.031	0.8211	0.0058	0.24	-1.91	-2.32	-2.27	-4.47	-4.1	-4.1	-4.1	-4.1	-1.63	0.22	-4.1	-1.08	0.56	0.64	-0.63	-0.26	0.89	0.42	-2.2	-1.35	-0.29	-2.9	-3.27	-1.11	0.09	-1.5	-2.94	-1.35	-0.19	0.56	-1.39	-1.81	-4.1	0.09	-4.1	-4.1	-4.1
ENSG00000235253	AC010240.2	NA	ENSG00000235253	-0.39	-0.47	0.98	0.11	0.7739	0.691	0.3935	0.9104	-0.71	0.15	-0.25	-0.83	-0.64	0.22	-0.14	-1.66	-0.96	-0.23	0.72	-0.34	0.16	0.8	-0.31	-0.5	-4.1	1.61	-0.58	0.41	-0.2	-1.04	0.72	-0.85	0.75	-0.01	-0.86	-0.24	0.56	-0.77	-4.1	-1.03	-1.2	1.16	0	-1.89	-1.32	-0.4
ENSG00000272040	AC010245.2	NA	ENSG00000272040	-1.31	-0.58	-0.7	-0.62	0.3107	0.6291	0.6155	0.5213	0.61	0.52	1.19	1.23	-0.12	0.14	1.21	0.19	-0.96	-1.14	1.05	0.46	0.16	-0.8	1.52	1.1	1.1	0.02	0.88	1.62	1.45	1.72	1.09	0.25	1.56	1.48	2.2	2.07	0.85	-0.19	-4.1	2.45	2.12	-0.35	4	1.52	2.23	1.23
ENSG00000259436	AC010247.2	NA	ENSG00000259436	-0.98	3.6	-1.93	1.45	0.6899	0.0347	0.3619	0.2447	0.59	-2.79	-3.02	-0.86	-4	-4.1	0.07	-4.1	-4.1	-4.1	-2.97	-1.51	-3.09	1.44	-0.01	2.83	1.26	-3.08	1.64	-1.89	-4.1	-4.1	0.38	-2.36	0.61	0.09	2.66	-0.84	-4.1	0.3	-4.1	1.35	0.57	-4.1	-4.1	-1.06	-1.54	2.5
ENSG00000251675	AC010260.1	NA	ENSG00000251675	5.7	3.23	5.39	3.2	0	0.0073	0	0.0006	0.39	2.58	-2.84	-2.81	2.86	3.64	3.39	3.44	2.74	0.88	2.52	2.8	2.46	0.9	0.16	0.51	-0.07	-0.48	1.5	-4.1	-2.7	-2.7	-1.63	-0.97	-0.59	-1.26	0.13	-4.1	-4.1	-4.1	-4.1	-0.62	-4.1	-1.52	-4.1	-1.29	-4.1	-1.41
ENSG00000261037	AC010266.2	NA	ENSG00000261037	-0.12	0.86	-0.14	-0.41	0.9464	0.5152	0.9319	0.6963	-4.12	-3.85	-4.98	-3.71	-5.1	-4.1	-4.1	-4.1	-4.1	-4.1	-1.58	-4.1	-4.1	-4.1	-1.7	-4.1	-4.1	-2.49	-4.1	-4.1	-4.1	-2.7	-4.1	-4.1	-4.1	-1.53	-3.22	-4.1	-4.1	-4.1	-4.1	-4.1	-4.1	0.2	-4.1	-2.96	-4.1	-2.43
ENSG00000268366	AC010271.1	NA	ENSG00000268366	1.01	0.79	1.4	0.45	0.5005	0.5756	0.3093	0.6837	-1.99	-1.04	-2.79	-2.44	-1.77	-2.4	-0.92	-0.94	-1.98	-1.96	-1.91	-1	0	0.04	-0.84	-4.1	-1.26	-2.49	-1.83	-1.89	-2.7	-2.7	-2.9	-2.06	-0.59	1.28	-2.28	-4.1	-0.64	0.3	-4.1	-2.59	-1.2	0.45	-4.1	-4.1	-4.1	-2.43
ENSG00000249876	AC010285.3	NA	ENSG00000249876	0.6	-1.27	-1.56	-1.83	0.7308	0.3849	0.3212	0.1012	-4.65	-4.38	-3.37	-2.82	-2.78	-1.65	-1.55	-0.56	-4.1	-4.1	-4.1	-2.92	-4.1	-4.1	-2.45	-4.1	-4.1	-4.1	-4.1	-1.63	-4.1	-2.01	-1.81	-4.1	-1.28	-2.94	-2.28	1.32	-4.1	-0.92	-4.1	-4.1	1.21	-4.1	-4.1	-2.33	-2.12	-3.04
ENSG00000267934	AC010300.1	NA	ENSG00000267934	-4.96	-1.58	-1.89	-2.92	0.0004	0.17	0.1206	0.0023	-0.51	0.52	1.07	2.41	-3.89	-4.1	-2.02	-2.23	-4.1	-4.1	0.46	0.68	0.5	0.56	0.8	-0.5	0.84	-4.1	0.48	-0.06	0.38	2.83	1.95	0.25	3.6	1.62	3.81	2.63	2.54	0.55	1.77	3.38	3.49	-0.11	3.42	2.1	2.91	2.65
ENSG00000253213	AC010306.1	NA	ENSG00000253213	-2.17	-1.05	-1.42	-0.64	0.1796	0.503	0.4095	0.615	-3.35	-4.13	-2.29	-2.71	-4.46	-4.1	-4.1	-1.92	-4.1	-4.1	-2.34	-4.1	-4.1	-0.06	-1.21	-3.02	-4.1	-4.1	-4.1	-2.6	-4.1	0.2	-0.97	-2.06	1.25	-4.1	-1.5	-4.1	-0.04	-4.1	-4.1	-0.74	-0.06	-4.1	-4.1	-2.33	-1.32	-2.01
ENSG00000248245	AC010307.2	NA	ENSG00000248245	0.03	0.83	-1.52	-0.92	0.9893	0.5738	0.3073	0.397	-4.3	-4.9	-5.13	-3.39	-5.1	-4.1	-4.1	-4.1	-4.1	-4.1	-4.1	-4.1	-4.1	-4.1	-3.05	-4.1	-2.07	-4.1	-4.1	-4.1	-4.1	-4.1	-4.1	-3.27	-4.1	0.09	-4.1	-0.84	-4.1	-4.1	-4.1	-4.1	2.24	-4.1	-4.1	-1.56	-4.1	-2.43
ENSG00000254503	AC010319.1	NA	ENSG00000254503	-0.98	2.11	-1.52	1.1	0.606	0.1568	0.3849	0.3462	-1.06	-3.68	-3.16	-2.15	-4.15	-3.02	-4.1	-1.92	-4.1	-4.1	-4.1	-1	-4.1	-4.1	1.13	0.14	0.32	0.02	-2.56	-2.2	-4.1	-2.31	-2.9	-1.81	-0.59	1.84	-1.97	-0.51	-1.7	-4.1	1.04	-2.59	-2.9	-0.49	-4.1	-1.06	-4.1	-4.1
ENSG00000269481	AC010319.4	NA	ENSG00000269481	-1.33	-0.09	-0.72	-0.44	0.1581	0.9245	0.4636	0.5269	0.07	-0.21	0.17	0.51	-1.16	0.05	-0.58	-0.36	-3.02	-1.36	-0.41	-0.21	0.09	1.04	0.52	-0.14	-0.16	0.18	-0.7	-1.22	0.48	1.26	-0.17	0.72	1.34	-0.5	1.39	-1.27	1.04	1.16	0.36	0.6	1.21	1.34	1.36	-2.33	0.87	1.72
ENSG00000268015	AC010320.2	NA	ENSG00000268015	-3.44	-0.65	-0.3	-0.35	0.02	0.6603	0.8625	0.7684	-1.28	-1.23	-0.64	-0.93	-4.07	-4.1	-4.1	-2.23	-4.1	-2.39	-1.58	-0.34	-1.5	-1.99	-1.7	-0.37	0.1	-1.26	-1.83	-0.76	0.27	0.42	-0.23	-2.36	1.29	1.69	-1	-1.54	-0.04	-2.09	-4.1	0.32	1.65	0.9	-4.1	-0.15	-4.1	0.27
ENSG00000269102	AC010320.3	NA	ENSG00000269102	-2.54	-2.03	-1	-1.81	0.0777	0.131	0.5221	0.0973	-3.71	-2.91	-1.68	-1.9	-4.22	-4.1	-3.25	-4.1	-4.1	-1.96	-2.97	-2.92	-2.09	-3.02	-4.1	-3.02	-1.75	-3.08	-4.1	-0.9	-4.1	-0.91	0.16	-1.1	-0.2	0.19	-2.28	-0.84	-4.1	-3.09	-1.66	-0.2	2.49	-4.1	-4.1	-2.33	-0.8	-0.99
ENSG00000269535	AC010320.4	NA	ENSG00000269535	-1.42	-1.88	-0.63	-0.92	0.3269	0.148	0.6912	0.398	-3.88	-3.59	-2	-2.96	-3.42	-2.4	-2.71	-1.44	-4.1	-4.1	-2.97	-4.1	-2.5	-4.1	-2.02	-4.1	-0.9	-4.1	-4.1	-2.2	-0.78	-2.31	-1.33	-2.36	0.17	-1.87	-4.1	-4.1	-4.1	-0.92	-4.1	-2.18	0.65	-4.1	-4.1	-1.29	-0.8	-4.1
ENSG00000269867	AC010326.3	NA	ENSG00000269867	-1.26	-0.47	-0.74	-0.68	0.0263	0.3662	0.2155	0.0968	1.46	1.4	1.93	2.14	0.67	1.06	0.3	-0.18	1.09	1.4	1.46	1.65	1.17	0.63	1.98	1.94	1.91	0.33	2.06	1.87	1.26	2.18	2.66	1.61	2.74	1.28	1.92	2.34	2.19	2.38	2.49	2.81	1.35	2.77	1.71	1.75	2.72	2.11
ENSG00000270804	AC010326.4	NA	ENSG00000270804	-1.52	-0.04	-1.97	-0.6	0.027	0.9575	0.0106	0.1906	1.21	-0.16	1.25	1.81	-0.27	0.38	-0.14	0.12	-1.98	0.53	-0.41	0.61	-0.5	1.04	0.52	1.58	1.58	0.79	1.81	1.6	1.37	1.49	1.97	-0.12	2.36	1.59	1.54	2.26	2.27	1.64	0.28	1.41	2.15	2.55	1.36	2.19	2.64	2.04
ENSG00000267577	AC010327.3	NA	ENSG00000267577	2.27	0.16	-1.9	-0.05	0.135	0.9347	0.2972	0.973	-1.91	-3.76	-2.07	-1.86	0.2	-0.63	-0.58	0.19	1.34	1.03	-4.1	-1.23	-4.1	-0.16	-2.45	-2.41	-1.26	0.63	-4.1	-2.2	-2.31	-0.91	-2.26	-1.6	-2.65	-4.1	1.41	0.43	-4.1	-4.1	-4.1	1.65	-0.97	-0.65	-3.04	-0.53	-4.1	1.06
ENSG00000267649	AC010327.4	NA	ENSG00000267649	-1.74	0.04	-4.7	-1.2	0.086	0.9752	0.0001	0.0708	0.35	-3.15	0.31	1.55	-1.43	-1.38	0	-0.56	-0.15	-4.1	-2.97	-1	-4.1	-0.51	0.52	0.05	0.69	0.84	0.64	-1.89	0.15	0.82	1.8	0.68	1.87	0.19	0.87	1.86	1.35	1.74	2.49	2.61	-0.17	1.91	2.11	1.89	1.6	1.8
ENSG00000267943	AC010328.1	NA	ENSG00000267943	-0.58	0.27	-1.99	-2.07	0.7801	0.8864	0.2481	0.0913	-3.93	-3.85	-4.2	-1.86	-4.78	-3.02	-4.1	-4.1	-4.1	-4.1	-4.1	-1.51	-4.1	-4.1	-4.1	-4.1	-1.49	-1.75	-4.1	-4.1	-3.24	-2.7	-4.1	-2.75	0.1	1.37	-1.72	-0.67	0.08	1.77	-0.51	-4.1	1.12	-1.25	-4.1	-2.96	-4.1	-3.04
ENSG00000269779	AC010329.2	NA	ENSG00000269779	-0.69	-0.36	-2.47	-1.87	0.7002	0.8323	0.1127	0.0942	-4.3	-4.9	-3.95	-2.43	-4.64	-2.4	-4.1	-4.1	-4.1	-4.1	-4.1	-4.1	-4.1	-4.1	-0.55	-4.1	-4.1	-4.1	-4.1	-4.1	-4.1	-2.7	-2.9	-2.36	-2.25	-1.03	-0.16	-4.1	-0.84	-4.1	-4.1	-4.1	0.25	-0.49	0.25	-4.1	0.2	-4.1
ENSG00000240376	AC010343.1	NA	ENSG00000240376	-1.95	-0.67	-1.13	-0.49	0.0052	0.2618	0.1421	0.3303	1	0.37	1.67	1.5	-0.28	0.96	-0.39	-1.44	0.13	-0.23	-0.29	0.74	0.72	1.17	1.21	0.75	0.02	2.12	0.88	1.91	1.68	2.34	0.93	1.69	1.51	1.44	1.02	1.92	2.05	2.42	2.11	0.84	1.06	3.38	1.89	0.48	1.66	1.02
ENSG00000269961	AC010359.1	NA	ENSG00000269961	0.44	1.72	0.44	1.25	0.8048	0.1886	0.7864	0.218	-0.98	-1.79	-2.7	-2.23	-2.26	-2.4	-1.05	-3.18	-1.16	-2.39	-1.91	-1.84	-1.28	-4.1	-1.01	-0.04	0.63	-0.07	-0.26	-4.1	-2.7	-2.01	-1.63	-1.1	-0.96	-0.5	-0.86	-2.94	0.56	-3.09	-4.1	-0.88	-4.1	-0.11	-1.2	-4.1	-1.32	-0.82
ENSG00000268945	AC010422.2	NA	ENSG00000268945	-1.8	-1.91	-2.28	-2.39	0.2219	0.1586	0.1314	0.0269	-3.8	-3.68	-1.89	-1.4	-3.69	-0.96	-4.1	-1.92	-4.1	-4.1	-4.1	-1	-4.1	-4.1	-1.7	-4.1	-0.75	-4.1	-4.1	-2.2	-0.78	-1.35	-2.9	-1.1	-0.59	-0.66	-1.72	0.43	-4.1	-2.51	0.85	0.38	-0.6	0.85	-4.1	-0.53	-2.53	-1.41
ENSG00000269560	AC010422.4	NA	ENSG00000269560	-0.32	1.21	-1.17	-0.07	0.8572	0.3628	0.4258	0.9523	-1.98	-3.08	-3.2	-1.91	-3.51	-2.4	-2.33	-4.1	-1.98	-4.1	-1.58	-2.29	-4.1	-0.8	-0.69	-0.5	-2.07	-4.1	-2.15	-1.22	-1.75	-4.1	-3.38	-2.75	-0.96	-1.87	-3.22	-1.27	1.1	-1.77	0.62	-3.15	-4.1	-0.49	-4.1	-1.89	-0.42	-1.41
ENSG00000269693	AC010422.6	NA	ENSG00000269693	-0.94	-1.1	-0.97	-0.59	0.3829	0.2605	0.442	0.4954	0.02	-0.35	1.12	0.61	0.18	0.52	0.3	1.25	-1.39	0.32	-0.29	0.02	-0.62	-0.16	-0.55	-0.37	1.43	-0.75	0.74	1.41	1.29	1.07	1.51	0.41	1.61	-0.83	1.09	-0.02	1.61	0.77	-4.1	1.08	-0.77	1.42	1.84	1.59	1.96	1.34
ENSG00000249577	AC010424.1	NA	ENSG00000249577	-3.15	-3.08	2.38	-0.45	0.0139	0.0101	0.0659	0.6803	-5.03	-2.2	-1.95	-4.59	-5.1	-4.1	-4.1	-4.1	-4.1	-4.1	-1.31	-2.29	-2.5	-4.1	-4.1	-4.1	-4.1	-4.1	-4.1	1.77	0.48	-0.47	-4.1	-4.1	-4.1	-4.1	-4.1	-4.1	-2.15	-4.1	-0.97	-4.1	-4.1	-4.1	-4.1	-4.1	-4.1	-4.1
ENSG00000251257	AC010457.1	NA	ENSG00000251257	2.3	2.85	3.37	2.51	0.0858	0.0215	0.0074	0.0096	-1.63	-0.77	-4.48	-4.14	-2.19	-0.63	-3.25	0.32	-4.1	-1.63	-0.41	1.03	-2.5	0.68	-0.01	-1.65	-3.08	-2.49	-2.15	-4.1	-4.1	-4.1	-2.26	-3.27	-4.1	-0.5	-4.1	-1.54	-4.1	-4.1	-4.1	-4.1	-4.1	-4.1	-4.1	-2.33	-4.1	-4.1
ENSG00000250319	AC010460.2	NA	ENSG00000250319	0.03	0.09	-1.63	-1.76	0.9891	0.9539	0.2394	0.0744	-5.03	-4.9	-5.13	-3.27	-5.1	-4.1	-4.1	-4.1	-4.1	-4.1	-4.1	-4.1	-4.1	-4.1	-4.1	-4.1	-4.1	-4.1	-4.1	-4.1	-4.1	-4.1	-4.1	-3.27	-1.68	-4.1	-4.1	-4.1	-4.1	-4.1	1.56	-4.1	-0.77	-4.1	0.4	-4.1	-1.8	-4.1
ENSG00000269815	AC010463.3	NA	ENSG00000269815	-3.43	-3.24	-0.26	-2.08	0.0051	0.0042	0.8638	0.0384	-2.77	-0.95	0.47	-0.69	-2.96	-0.78	-4.1	-0.18	-3.02	-4.1	-0.55	0.12	-2.09	-0.8	-0.1	-4.1	-2.49	-4.1	-2.56	0.98	1.08	0.9	0.42	-0.73	0.87	-1.53	0.31	0.43	-2.82	1.08	-0.65	-2.59	-1.2	0.66	0.81	-0.69	-3.11	0.41
ENSG00000214784	AC010468.1	NA	ENSG00000214784	-1.42	-0.3	-0.34	-0.82	0.2957	0.8333	0.8175	0.4071	-2.97	-2.5	-2.67	-2.16	-4.1	-4.1	-4.1	-4.1	-1.39	-3.01	-2.97	-1.84	-2.09	-1.17	-3.05	-3.02	-2.49	-3.08	-3.13	-3.17	-2	-2.31	-2.54	-1.81	-2.65	-0.5	-4.1	-1.87	-0.84	-0.51	0.36	-3.15	-4.1	-0.35	0.76	-2.33	-1.8	-2.01
ENSG00000224282	AC010469.1	NA	ENSG00000224282	-0.29	0.1	-1.21	-2.13	0.8609	0.9469	0.3698	0.0269	-4.24	-3.32	-4.34	-2.11	-4.64	-2.4	-4.1	-4.1	-4.1	-4.1	-2.97	-2.92	-3.09	-4.1	-3.05	-4.1	-4.1	-1.75	-4.1	-3.17	-4.1	-2.7	-3.38	-4.1	-1.68	-1.87	-2.28	-1.87	-0.84	-1.29	-1.66	-4.1	-0.97	-2.93	0.7	-0.53	0.78	-4.1
ENSG00000249842	AC010486.3	NA	ENSG00000249842	0.34	0.41	-1.58	-1.71	0.839	0.7803	0.2532	0.0821	-5.03	-4.9	-5.44	-3.32	-5.1	-4.1	-4.1	-4.1	-4.1	-4.1	-4.1	-4.1	-4.1	-4.1	-4.1	-4.1	-4.1	-4.1	-4.1	-4.1	-4.1	-4.1	-4.1	-4.1	-1.68	-0.01	-4.1	-4.1	-2.15	-4.1	-4.1	0.19	-4.1	0.9	-4.1	-4.1	-4.1	-1.19
ENSG00000268225	AC010487.1	NA	ENSG00000268225	-0.57	1.24	1.12	1.35	0.7031	0.2569	0.3474	0.105	0.85	0.62	-0.38	-0.5	-0.95	-1.38	-0.92	-0.46	-1.39	-0.23	1	0.74	0.24	1.5	1.55	0.75	0.02	0.58	0.88	0.35	-2.31	-0.06	1.69	-1.25	0.51	0.95	-1.72	0.88	0.48	1	-4.1	0.12	1.72	0.66	-4.1	0.06	-0.32	-1.68
ENSG00000261360	AC010491.1	NA	ENSG00000261360	-1.73	0.06	-1.14	0.21	0.1133	0.9605	0.3474	0.8079	0.15	-1.2	0.09	-0.06	-1.64	-1.98	-1.55	-1.25	-1.16	-1.63	-0.71	0.02	-2.5	-1.66	1.17	1.55	1.22	-0.9	-0.17	-0.53	0.27	0.32	0.42	0.14	0.83	-2.31	1.24	-0.51	1.93	-0.39	0.95	0.96	-4.1	0.52	-0.42	0.06	0.4	0.19
ENSG00000271714	AC010501.1	NA	ENSG00000271714	-3.45	-2.48	-1.67	-1.27	0.0089	0.0399	0.2499	0.217	-3.57	-3.97	-1.09	-2.3	-4.54	-4.1	-4.1	-4.1	-1.98	-4.1	-1.91	-4.1	-4.1	-1.17	-3.05	-4.1	-4.1	-4.1	-1.57	-2.6	-1.35	-0.06	0.06	-0.97	-1.47	-1.87	-0.86	-1.54	-1.07	-4.1	-4.1	-1.39	1.01	-4.1	-4.1	-2.96	-0.32	-1.68
ENSG00000267219	AC010504.1	NA	ENSG00000267219	0.26	1.08	1.42	1.16	0.8736	0.3917	0.2748	0.2267	-1	-0.74	-2.08	-2.16	-1.82	-1.38	-3.25	0.12	-1.16	-2.39	-0.88	-1	-0.18	-0.51	-0.31	0.22	0.25	-4.1	-0.36	-2.2	-2	-2.31	-1.47	-1.41	-0.48	-0.66	-2.28	-1.04	-0.64	-0.92	-0.06	-1.39	-4.1	-4.1	-4.1	-0.39	-4.1	-2.01
ENSG00000270165	AC010530.1	NA	ENSG00000270165	-1.91	-1.29	-0.44	-1.68	0.1637	0.3191	0.7728	0.0964	-2.34	-1.1	-1.06	-0.66	-2.96	-3.02	-1.37	-2.23	-4.1	-2.39	-1.58	-1.23	-0.28	-4.1	-2.02	-0.04	0.02	-1.49	-4.1	-1.22	-1.35	-0.91	-0.59	-0.73	1.22	-4.1	-0.52	-1.04	0.71	-0.77	-4.1	-0.88	0.96	-0.11	-0.19	0.81	0.52	-0.53
ENSG00000260671	AC010536.2	NA	ENSG00000260671	-1.07	0.06	-0.25	-0.66	0.5178	0.9728	0.8867	0.5667	-2.02	-1.6	-2.08	-1.35	-3.15	-1.98	-0.8	-2.63	-4.1	-4.1	-1.08	-0.81	-2.5	0.43	-1.01	-2.41	-0.75	-2.49	-4.1	-4.1	-1.18	-4.1	1.43	0.01	0.83	-1.87	-1.72	-2.94	-0.04	-0.39	-0.27	-2.18	-4.1	-0.11	0.32	-1.06	-1.8	-2.01
ENSG00000247324	AC010547.1	NA	ENSG00000247324	0.08	0.02	-2.73	-1.77	0.9669	0.99	0.0652	0.0874	-2.37	-3.33	-2.39	-0.6	-2.31	-1.15	-0.92	-1.66	-4.1	-2.39	-2.97	-1.51	-4.1	-1.66	-0.2	-1.98	0.25	-4.1	-4.1	-4.1	-2.31	-1.19	-1.63	-0.97	0.35	-4.1	-1.72	-0.51	-1.7	0.66	1.04	-2.18	0.71	-0.22	0.96	-0.39	-1.12	0.27
ENSG00000250874	AC010595.1	NA	ENSG00000250874	-1.88	-1.82	-3.03	-3.16	0.2456	0.2245	0.06	0.0071	-5.03	-4.9	-3.22	-1.88	-5.1	-4.1	-4.1	-4.1	-4.1	-4.1	-4.1	-4.1	-4.1	-4.1	-4.1	-4.1	-4.1	-4.1	-4.1	-4.1	-3.24	-2.31	0.93	-4.1	-4.1	1.37	-2.67	-4.1	-0.17	-1.77	-4.1	-0.12	-4.1	0.79	1.17	-1.06	-1.54	-3.04
ENSG00000250409	AC010608.1	NA	ENSG00000250409	0.34	0.41	-0.66	-1.32	0.835	0.7741	0.6426	0.1728	-5.03	-4.37	-5.44	-3.71	-5.1	-4.1	-4.1	-4.1	-4.1	-4.1	-2.97	-4.1	-4.1	-4.1	-4.1	-4.1	-4.1	-4.1	-4.1	-4.1	-4.1	-4.1	-4.1	-4.1	-4.1	-4.1	-4.1	0.08	-4.1	-2.51	-4.1	-3.15	1.85	-4.1	-4.1	-4.1	-0.95	-4.1
ENSG00000213976	AC010615.1	NA	ENSG00000213976	-1.93	-1.92	-1.69	-1.59	0.0534	0.0381	0.1509	0.0521	-0.75	-0.85	1.17	0.84	-0.76	0.64	-2.33	-0.8	-0.79	0.16	0.72	-1.23	-1.76	-0.26	0.7	-0.5	-0.26	-2.07	-1.57	0.85	0.75	2.07	2.3	-0.12	1.98	0.65	2.18	2.44	0.79	1.12	0.12	1.65	1.16	-2.93	0.91	1.49	-0.42	1.11
ENSG00000268119	AC010615.2	NA	ENSG00000268119	-2.96	-0.43	-3.26	-3.65	0.0227	0.7379	0.0048	0	-0.13	0.26	0.29	3.52	-2.66	-4.1	-0.48	-0.36	-4.1	-2.39	-0.55	0.12	1.24	-1.99	1.28	0.37	1.86	-1.49	-0.46	-0.32	-0.46	-0.06	1.33	1.04	4.38	3.12	4.83	3.82	3.61	2.3	1.33	3.34	3.93	3.94	3.89	3.36	3.55	3.24
ENSG00000269161	AC010618.2	NA	ENSG00000269161	-2.82	-1.92	-0.18	-1.52	0.0164	0.0763	0.899	0.0913	-3.19	-1.85	-1.26	-1.67	-4.08	-2.4	-4.1	-4.1	-1.98	-4.1	-1.91	-1.51	-1.76	-4.1	-4.1	-1.38	-1.26	-2.49	-3.13	-0.64	-1.75	-0.37	-1.47	-1.41	-0.2	-1.26	-1.31	0.43	-4.1	-2.51	-4.1	-1.87	-1.81	0.79	-1.2	-1.06	-0.32	-0.99
ENSG00000269439	AC010618.3	NA	ENSG00000269439	1.3	1.61	1.52	0.88	0.0791	0.0192	0.0155	0.0829	1.59	2.23	-0.02	0.71	1.28	1.1	1.8	0.68	1.69	1.21	2.45	2.27	2.01	1.47	1.7	2.03	1.14	1.46	1.83	-1.41	-1.03	0.66	1.17	0.64	2	0.89	1.09	-0.37	0.64	1.08	-1.66	1.88	0.25	-0.65	1.33	-0.04	0.68	2.17
ENSG00000273189	AC010619.2	NA	ENSG00000273189	-3.07	0.12	-2.73	-0.98	0.0177	0.9335	0.0391	0.2816	-1.13	-2.88	-1.25	-0.15	-4.32	-2.4	-4.1	-4.1	-4.1	-3.01	-2.34	-4.1	-1.28	-1.17	-1.21	-1.98	-1.75	0.02	-0.17	-0.06	-0.9	-1.04	1.39	-4.1	0.35	-0.66	-0.24	1.27	-1.35	0.49	1.13	-0.39	1.35	-1.02	-0.09	-0.86	2.33	-1.19
ENSG00000267890	AC010624.2	NA	ENSG00000267890	-2.19	-1.66	-3.35	-3.01	0.0427	0.1026	0.0029	0.0003	-4.57	-4.9	-2.91	-1.55	-5.1	-4.1	-4.1	-4.1	-4.1	-4.1	-4.1	-4.1	-4.1	-4.1	-4.1	-1.98	-4.1	-4.1	-4.1	-1.89	-2.7	-1.76	-1.81	-4.1	-0.59	-1.87	-2.28	-0.67	-1.7	-0.77	0.56	-0.03	-1.2	-1.86	-4.1	-1.29	-3.11	-0.29
ENSG00000248791	AC010627.1	NA	ENSG00000248791	-1.96	-0.34	-1.46	-0.03	0.1775	0.8284	0.3404	0.9828	-3.47	-4.9	-3.14	-3.45	-5.1	-4.1	-4.1	-4.1	-4.1	-4.1	-4.1	-4.1	-4.1	-4.1	-4.1	0.22	-0.75	-4.1	-4.1	-2.6	-3.24	-1.54	-1.63	-4.1	-4.1	-4.1	-1.72	-1.87	-4.1	-4.1	0.36	-1.2	-4.1	-4.1	-4.1	-4.1	-4.1	-0.67
ENSG00000267443	AC010641.1	NA	ENSG00000267443	-1.31	-1.24	-2.29	-2.42	0.3879	0.3709	0.116	0.0213	-5.03	-4.9	-3.79	-2.61	-5.1	-4.1	-4.1	-4.1	-4.1	-4.1	-4.1	-4.1	-4.1	-4.1	-4.1	-4.1	-4.1	-4.1	-4.1	-4.1	-3.24	-3.24	-2.02	-3.27	-2.25	-4.1	-0.01	-0.13	-4.1	-4.1	-4.1	1.98	-4.1	-4.1	-4.1	-0.69	-2.53	-0.53
ENSG00000269794	AC010642.1	NA	ENSG00000269794	-2.08	-2.86	1.16	-1.45	0.1152	0.0204	0.4024	0.1666	-3.99	-1.38	-1.13	-2.54	-3.2	-1.98	-4.1	-2.23	-2.41	-3.01	-2.34	-1	-0.5	-4.1	-4.1	-4.1	-2.07	-1.49	-4.1	-1.63	-1.75	-1.04	0.5	-1.25	-0.7	-4.1	-2.67	-4.1	-1.07	-1.29	-4.1	-1.39	-4.1	-0.11	-4.1	-4.1	-0.32	0.02
ENSG00000267784	AC010680.1	NA	ENSG00000267784	-4.8	-4.27	-2.13	-2.31	0.0003	0.0005	0.14	0.0255	-4.57	-4.38	-0.3	-2.25	-5.1	-4.1	-4.1	-4.1	-4.1	-4.1	-4.1	-2.92	-4.1	-4.1	-2.02	-4.1	-4.1	-4.1	-4.1	0.41	-0.28	0.74	-0.68	-1.25	-2.65	-0.23	-1.15	-4.1	-2.82	-1.09	0.99	-4.1	-4.1	-0.49	-4.1	-4.1	0.52	-1.41
ENSG00000270574	AC010680.2	NA	ENSG00000270574	0.47	-0.73	-1.34	-1.41	0.793	0.6326	0.3925	0.2024	-3.26	-3.19	-2.53	-1.85	-2.06	-3.02	-2.71	-0.8	-1.98	-0.77	-4.1	-2.29	-2.09	-4.1	-0.55	-4.1	-2.49	-4.1	-1.16	-1.41	-4.1	-1.54	-2.02	-1.6	-2.25	0.58	-1	-4.1	-1.7	0.23	0.21	-0.88	-1.48	-4.1	-4.1	-4.1	-0.42	-0.4
ENSG00000271401	AC010680.5	NA	ENSG00000271401	-3.76	-4.18	-2.2	-1.95	0.0025	0.0004	0.1138	0.0525	-4.65	-4.9	-0.46	-2.7	-4.22	-3.02	-4.1	-2.23	-4.1	-4.1	-4.1	-4.1	-4.1	-4.1	-4.1	-4.1	-2.49	-4.1	-4.1	-0.14	-0.28	0.14	-0.05	-1.6	-2.65	-1.03	-0.86	-4.1	-4.1	-0.92	0.43	-3.15	-4.1	-4.1	-4.1	-4.1	0.52	-3.04
ENSG00000270933	AC010719.1	NA	ENSG00000270933	0.41	2.23	-1.72	0.19	0.8367	0.1275	0.2976	0.8855	-2.47	-4.38	-4.7	-2.66	-4.29	-0.78	-4.1	-4.1	-4.1	-4.1	-4.1	-2.92	-4.1	-4.1	-0.84	-4.1	-1.49	-0.9	-1.35	-4.1	-4.1	-4.1	-4.1	-1.6	-2.25	-4.1	-0.74	-1.04	-4.1	-4.1	-4.1	-0.62	-2.26	0.29	-4.1	0.06	-2.53	0.1
ENSG00000228577	AC010731.2	NA	ENSG00000228577	0.34	-1.55	0.82	1.95	0.8343	0.2413	0.6362	0.0849	-2.05	-3.19	-0.5	-4.01	-0.16	0.38	-0.8	-0.18	1.3	-1.14	-1.91	-4.1	-2.5	-4.1	0.64	-0.96	-0.37	-4.1	-1.35	1.47	1.17	1.37	-2.9	-2.36	-4.1	-0.66	-4.1	-4.1	-4.1	-4.1	-4.1	-2.18	-4.1	-4.1	-4.1	-4.1	-0.54	-1.41
ENSG00000232713	AC010733.1	NA	ENSG00000232713	-2.33	0.41	-1.44	0.72	0.0878	0.7699	0.3264	0.4778	-1.26	-3.42	-1.68	-1.98	-4.01	-4.1	-4.1	-3.18	-2.41	-3.01	-4.1	-4.1	-0.62	-0.26	-4.1	0.75	-0.07	-1.49	-1.16	-1.63	-0.9	-1.19	-2.02	-1.81	-0.48	0.09	-0.42	-1.04	-4.1	-4.1	-4.1	-1.03	-2.9	0.29	-3.04	-1.89	-0.66	-1.19
ENSG00000272622	AC010735.2	NA	ENSG00000272622	0.16	1.23	-1.57	0	0.932	0.3768	0.2923	0.9995	-3.33	-4.9	-4.56	-3.33	-4.4	-4.1	-1.77	-4.1	-4.1	-4.1	-4.1	-4.1	-4.1	-0.65	-3.05	-4.1	-3.08	-4.1	-2.15	-4.1	-4.1	-4.1	-2.54	-3.27	-3.2	-4.1	-1.5	-4.1	-4.1	-4.1	-0.8	-4.1	1.21	-4.1	-4.1	-0.04	-4.1	-1.41
ENSG00000226041	AC010745.1	NA	ENSG00000226041	-2.21	-2.14	-2.33	-2.46	0.246	0.222	0.2321	0.0756	-5.03	-4.9	-2.89	-2.57	-5.1	-4.1	-4.1	-4.1	-4.1	-4.1	-4.1	-4.1	-4.1	-4.1	-4.1	-4.1	-4.1	-4.1	-4.1	-4.1	-4.1	-4.1	-0.23	1.77	-0.12	-2.94	-3.22	-4.1	-4.1	1.19	-4.1	-4.1	-4.1	-1.25	3.83	-4.1	0.33	-4.1
ENSG00000228876	AC010745.2	NA	ENSG00000228876	-2.15	-1.7	-2.14	-1.88	0.232	0.3159	0.2483	0.1549	-4.65	-4.9	-2.95	-2.77	-5.1	-4.1	-4.1	-4.1	-4.1	-4.1	-4.1	-4.1	-4.1	-4.1	-4.1	-4.1	-2.49	-4.1	-4.1	-4.1	-4.1	-4.1	2.07	-0.85	-0.7	-1.26	-2.67	-4.1	-4.1	-0.09	-4.1	-4.1	-4.1	2.6	-4.1	-4.1	1.27	-2.01
ENSG00000232444	AC010745.4	NA	ENSG00000232444	-1.23	-1.17	-0.71	-0.84	0.413	0.3977	0.6499	0.439	-5.03	-4.9	-3.86	-4.19	-5.1	-4.1	-4.1	-4.1	-4.1	-4.1	-4.1	-4.1	-4.1	-4.1	-4.1	-4.1	-4.1	-4.1	-4.1	-4.1	-4.1	-4.1	2.05	-4.1	1.16	-1.87	-2.28	-4.1	-4.1	-4.1	-4.1	-4.1	-4.1	-4.1	-4.1	-4.1	-4.1	-4.1
ENSG00000265752	AC010754.1	NA	ENSG00000265752	-1.08	1.26	0.38	0.21	0.5397	0.4042	0.8287	0.8716	-2.29	-2.11	-3.55	-2.5	-4.63	-4.1	-4.1	-2.63	-4.1	-4.1	-2.34	-2.29	-1.28	-1.99	0.24	-4.1	-0.26	-1.26	-4.1	-4.1	-3.24	-4.1	-1.63	-1.41	-1.68	-2.31	-1.5	0.18	-4.1	-0.09	-4.1	-1.61	-4.1	-0.65	-4.1	-0.04	-4.1	-4.1
ENSG00000260739	AC010760.1	NA	ENSG00000260739	-0.12	-0.05	-1.41	-1.54	0.9499	0.9754	0.3433	0.1449	-5.03	-4.9	-4.98	-3.49	-5.1	-4.1	-4.1	-4.1	-4.1	-4.1	-4.1	-4.1	-4.1	-4.1	-4.1	-4.1	-4.1	-4.1	-4.1	-4.1	-4.1	-4.1	-4.1	-2.75	-4.1	-4.1	-2.67	-4.1	-4.1	-4.1	-4.1	0.32	-4.1	-4.1	-4.1	0.81	-4.1	-3.04
ENSG00000264577	AC010761.1	NA	ENSG00000264577	-1.46	-2.04	-0.83	-1.85	0.0282	0.0023	0.2753	0.0021	0.12	1.15	2.16	1.98	0.7	1.1	1.57	-0.56	0.57	0.98	0.66	1.31	1.5	1.47	-0.2	-0.14	-1.26	0.93	0.22	2.52	2.04	2.19	2.33	1.79	2.87	3.43	1.83	1.86	3.68	2.83	0.56	1.92	0.71	1.73	1.68	1.72	2.33	1.51
ENSG00000265205	AC010761.3	NA	ENSG00000265205	0.19	-1.3	-0.24	-1.21	0.8716	0.164	0.84	0.1091	-2.31	-1.33	-1.01	-1.09	-0.82	-0.25	0.07	-1.92	-0.64	-0.94	-0.88	0.54	-3.09	-1.99	-1.21	-0.5	-1.75	-2.49	-4.1	-0.9	-0.9	-0.91	-0.77	-1.1	0.61	-1.03	-1.97	-1.54	-0.31	-1.51	0.21	-2.18	-0.3	-2.93	-0.68	-1.06	-1.8	-0.82
ENSG00000224817	AC010789.1	NA	ENSG00000224817	-0.93	-0.48	-2.25	-1.99	0.5901	0.7714	0.15	0.0755	-4.65	-4.9	-4.16	-2.65	-5.1	-4.1	-4.1	-4.1	-4.1	-4.1	-4.1	-4.1	-4.1	-4.1	-2.45	-4.1	-4.1	-4.1	-4.1	-4.1	-4.1	-4.1	-2.26	-2.06	0.23	-0.23	-0.74	-4.1	1.61	-0.77	-4.1	-2.59	-0.17	-4.1	-4.1	-1.29	-4.1	-4.1
ENSG00000259287	AC010809.1	NA	ENSG00000259287	-1.39	-2.9	-2.44	-2.35	0.2803	0.0152	0.0935	0.0232	-2.82	-2.91	0.07	-0.47	-1.32	-1.65	-2.71	-1.25	0.04	-0.23	-2.97	-2.92	-2.09	-3.02	-2.02	0.81	-3.08	-4.1	-3.13	0.72	0.43	-0.21	0.65	-0.97	1.06	0.09	-1.5	0.08	0.29	-0.63	-0.51	1.65	-4.1	0.45	-4.1	0.62	0.4	0.6
ENSG00000253854	AC010834.3	NA	ENSG00000253854	-1.54	-2.12	-1.18	-1.7	0.0311	0.0028	0.168	0.0074	-0.28	0.24	1.84	1.42	0.31	0.52	0.36	0.25	0.8	-0.23	0.72	0.3	-0.18	-0.8	1.36	-1.65	1.1	-2.07	0.79	1.77	1.94	1.54	1.97	2.03	2.34	0.27	1.72	1.36	2.52	0.72	1.33	1.52	1.72	-1.02	1.68	2.63	1.27	2.13
ENSG00000272479	AC010857.1	NA	ENSG00000272479	-2.5	-0.82	-3.48	-2	0.1202	0.6137	0.0348	0.0858	-3.42	-4.9	-2.6	-1.42	-5.1	-4.1	-4.1	-4.1	-4.1	-4.1	-4.1	-4.1	-4.1	-4.1	-1.21	-1.98	-1.75	-4.1	-4.1	-2.6	-1.75	-2.01	-0.44	-4.1	0.83	-2.31	-1.72	-1.04	-4.1	-2.51	-0.38	-4.1	1.26	0.29	0.46	0.16	2.06	-2.01
ENSG00000273008	AC010864.1	NA	ENSG00000273008	-0.39	-0.33	-0.36	-0.6	0.689	0.708	0.7085	0.3516	0.61	0.86	0.94	1.22	0.55	-0.63	0.92	0.77	1	0.78	0.84	0.74	1.05	1.13	1.08	1.01	1.58	1.98	-2.56	-0.14	0.94	0.74	1.91	1.22	1.74	0.19	0.98	-0.37	1.21	2.48	-0.27	1.38	1.91	0.79	1.76	1.92	1.6	0.97
ENSG00000224400	AC010880.1	NA	ENSG00000224400	-0.12	-0.05	-1.26	-1.39	0.9466	0.9737	0.3663	0.16	-5.03	-4.9	-4.98	-3.64	-5.1	-4.1	-4.1	-4.1	-4.1	-4.1	-4.1	-4.1	-4.1	-4.1	-4.1	-4.1	-4.1	-4.1	-4.1	-4.1	-4.1	-4.1	-4.1	-2.75	1.29	-2.94	-4.1	-4.1	-4.1	-4.1	-4.1	-4.1	-0.44	0.1	-1.69	-4.1	-4.1	-4.1
ENSG00000234936	AC010883.1	NA	ENSG00000234936	-2.38	-0.35	-1.55	-2.31	0.1068	0.824	0.2805	0.0256	-2.43	-1.68	-2.08	-0.13	-4.47	-3.02	-4.1	-3.18	-4.1	-4.1	-1.31	-0.81	-2.5	-4.1	-1.7	-0.96	-4.1	0.02	-1.57	-4.1	-1.18	-1.35	0.21	-2.36	0.7	-0.83	0.19	0.88	1.04	0.08	-0.27	-0.88	-1.81	1.76	-4.1	-0.15	1.8	1.34
ENSG00000260197	AC010889.1	NA	ENSG00000260197	-0.75	0.09	-1.68	-0.19	0.7837	0.974	0.5084	0.9201	-0.57	-2.07	-0.66	-0.38	-1.41	0.14	-4.1	-0.1	-1.65	0.4	-1.08	-4.1	-0.28	1.21	-4.1	1.99	1.61	-3.08	0.36	0.77	0.09	0.47	0.99	-4.1	-4.1	1.66	2.03	1.92	2.27	-4.1	-3.03	-1.2	2.24	1.82	1.68	-0.86	2.35	1.19
ENSG00000226853	AC010894.2	NA	ENSG00000226853	-1.17	-1.91	0.68	-1.67	0.4674	0.1767	0.6684	0.1497	-2.95	-0.61	-1.05	-1.29	-2.22	-1.98	-1.55	-0.8	-4.1	-1.36	0.31	-0.63	-1.28	-3.02	-2.45	-4.1	-1.26	-0.16	-4.1	-1.89	-2.31	-0.47	-0.51	0.5	-0.29	0.65	-0.86	0.5	0.39	-4.1	-4.1	-0.88	-1.2	-0.22	1.89	0.92	-2.53	-4.1
ENSG00000236449	AC010894.3	NA	ENSG00000236449	1.75	0.31	1.25	1.72	0.0736	0.7938	0.2947	0.0374	-0.65	-1.13	-0.96	-2.38	0.79	-0.04	1.24	0.77	0.75	1.29	0.13	0.12	-3.09	0.43	-0.1	-0.5	-1.07	-0.37	-1.83	-1.22	-1.03	0.01	-0.68	-1.41	-1.68	0.09	-4.1	-2.94	-1.07	-3.09	-0.38	-2.18	-4.1	-4.1	0.65	-2.96	-1.12	-2.01
ENSG00000272002	AC010904.2	NA	ENSG00000272002	-2.51	-1.06	-0.01	-0.33	0.0814	0.455	0.9963	0.7807	-3.65	-3.33	-2.59	-3.32	-5.1	-4.1	-4.1	-4.1	-4.1	-4.1	-2.97	-1.51	-4.1	-4.1	-4.1	-1.65	0.1	-4.1	-4.1	-2.6	-1.75	-1.19	-2.54	-3.27	-1.68	-4.1	-1.72	-4.1	-4.1	-1.51	-4.1	-4.1	-4.1	-4.1	1.17	-0.69	-4.1	-4.1
ENSG00000272702	AC010913.1	NA	ENSG00000272702	0.04	-1.85	-0.04	-1.82	0.9806	0.1085	0.9781	0.0554	-2.68	-0.91	-0.83	-0.86	-0.79	-0.25	-1.05	-0.68	-0.64	-0.94	-2.34	0.68	-0.76	-4.1	-0.84	-4.1	-0.37	0.33	-4.1	-1.05	-0.56	-1.35	-0.51	-0.27	0.1	-0.12	-2.28	-1.54	0.19	1.08	0.95	-1.39	-0.17	-0.82	-4.1	-1.06	-0.42	-0.99
ENSG00000269973	AC010969.2	NA	ENSG00000269973	-0.5	-0.47	-0.75	-0.93	0.3894	0.3746	0.2006	0.0252	2.45	2.63	2.92	3.38	2.42	2.31	2.81	2.62	2.28	1.99	2.89	2.64	2.41	2.31	2.69	3.29	2.78	1.46	2.27	2.94	2.6	2.86	3.56	2.55	4.19	1.55	2.89	3.66	3.97	3.6	2.13	3.34	3.61	3.71	4.37	3.29	3.68	3.47
ENSG00000243433	AC010973.1	NA	ENSG00000243433	-1.26	-0.51	2.21	1.43	0.3487	0.7001	0.0825	0.1465	-1.24	-0.46	-0.73	-2.67	-1.99	-1.15	-1.55	-0.8	-4.1	-1.14	-0.41	0.54	-1.28	-3.02	-0.1	-0.79	-0.16	-2.07	-0.58	-0.9	0.21	0.47	-1.63	-1.25	-0.38	-2.31	-1.31	-4.1	-4.1	-1.29	-4.1	-1.61	-4.1	-2.93	-4.1	0.55	-4.1	-0.29
ENSG00000244151	AC010973.2	NA	ENSG00000244151	-2.49	-0.81	-0.5	-0.49	0.0021	0.2396	0.5642	0.4123	0.19	0.18	1	0.68	-1.49	-0.63	-1.77	-1.66	-1.39	-1.36	0.13	0.12	0.38	0.68	-1.43	0.64	-0.48	1.58	0.42	0.9	1.2	1.44	1.04	0.55	-0.48	0.09	1.52	1.19	-1.35	-0.19	0.12	2.35	0.42	2.44	0.91	1.16	0.78	0.1
ENSG00000231731	AC010976.1	NA	ENSG00000231731	-0.81	-1.33	-0.95	-2.1	0.5228	0.2302	0.433	0.0182	-1.58	-0.43	-0.24	0.52	-1.06	-0.78	-3.25	-0.02	-0.26	-0.02	-0.17	0.38	-1.28	-4.1	0.16	-4.1	-0.26	0.18	0.42	1.01	-1.35	0.47	-0.11	-0.85	0.95	1.41	-0.24	1.27	0.29	0.49	1.33	-1.03	-1.2	1.01	1.86	1.25	-0.42	1.31
ENSG00000272789	AC010976.2	NA	ENSG00000272789	0.34	4.09	-1.18	1.06	0.8373	0.0008	0.3826	0.2409	-1.35	-3.6	-5.44	-2.41	-5.1	-4.1	-4.1	-4.1	-4.1	-4.1	-4.1	-2.92	-2.5	-4.1	-0.42	1.1	-0.61	-1.26	-1.57	-4.1	-4.1	-4.1	-4.1	-4.1	-3.2	-0.83	-2.28	-4.1	-0.84	-3.09	0.56	-1.2	-2.9	-1.02	-4.1	-2.96	-0.54	-4.1
ENSG00000267034	AC010980.2	NA	ENSG00000267034	-5.4	-2.45	-6.97	-2.83	0.0068	0.1209	0.0056	0.0445	0.01	-4.13	2.47	2.84	-2.93	-0.63	-2.02	-4.1	-1.39	-4.1	-2.34	-4.1	-4.1	0.29	0.85	1.67	1.49	-4.1	1	4.36	3.89	4.8	3.38	-3.27	1.53	2.11	2.5	3.2	4.37	2.64	3.2	2.39	3.45	3.12	3.36	3.03	3.55	1.38
ENSG00000272692	AC010997.4	NA	ENSG00000272692	2.59	3.51	0.61	1.01	0.0672	0.0064	0.6687	0.2815	0.39	0	-3.12	-0.62	-0.53	0.3	-0.58	0.37	-1.98	-0.47	0.13	0.38	-0.38	-1.66	0.24	1.96	0.69	0.33	1	-3.17	-2.31	-3.24	-0.11	-4.1	0.23	-0.12	0.83	-4.1	-2.15	1.55	1.63	0.75	0.5	-0.82	1.13	-1.06	-4.1	-1.41
ENSG00000230626	AC011005.1	NA	ENSG00000230626	0.32	-0.81	0.45	-0.31	0.6536	0.1995	0.5297	0.5812	-0.3	0.47	0.51	0.01	0.83	1.34	0.69	-0.1	1.54	0.93	0.66	-0.09	0.87	-1.66	-0.2	0.3	-0.48	0.26	0.29	0.63	0.21	0.9	0.54	0.46	0.35	-0.01	0.57	0.08	0.29	-0.51	1.04	-1.61	0.57	0.73	0.17	-1.29	1.37	-0.4
ENSG00000243230	AC011005.4	NA	ENSG00000243230	-4.43	-0.37	0.26	2.6	0.0001	0.727	0.8537	0.0016	-0.58	-2.92	-0.21	-3.18	-4.64	-4.1	-4.1	-4.1	-4.1	-2.39	-1.58	-1.84	-4.1	-0.51	0.24	-0.14	0.1	-0.9	-1.83	-1.05	0.15	0.32	0.21	-0.44	-0.82	-4.1	-2.67	-1.54	-1.07	-4.1	-2.42	-4.1	-0.44	-4.1	-4.1	-2.33	-2.53	-2.01
ENSG00000228735	AC011228.1	NA	ENSG00000228735	0.03	0.62	-1.53	-1.13	0.9891	0.6575	0.268	0.2549	-4.51	-4.9	-5.13	-3.38	-5.1	-4.1	-4.1	-4.1	-4.1	-4.1	-4.1	-4.1	-4.1	-4.1	-1.7	-4.1	-4.1	-4.1	-4.1	-4.1	-4.1	-3.24	-4.1	-4.1	-4.1	-4.1	-3.22	-4.1	-1.35	-4.1	-4.1	-1.61	-4.1	-4.1	1.53	-4.1	-2.12	0.27
ENSG00000231367	AC011247.1	NA	ENSG00000231367	0.34	2.48	-1.61	-0.2	0.8455	0.0516	0.2597	0.8598	-2.96	-4.37	-5.44	-2.76	-5.1	-4.1	-4.1	-4.1	-4.1	-4.1	-2.97	-4.1	-4.1	-4.1	-1.43	-4.1	0.74	-3.08	-3.13	-4.1	-4.1	-4.1	-4.1	-4.1	-2.25	-0.83	-2.67	-4.1	-2.82	-3.09	-4.1	0.6	-1.48	-0.35	-4.1	-4.1	-1.12	-0.82
ENSG00000235586	AC011247.2	NA	ENSG00000235586	-1.64	-0.99	-2.17	-1.91	0.1878	0.4075	0.0858	0.0341	-2.8	-3.07	-1.82	-0.9	-3.46	-2.4	-4.1	-4.1	-1.65	-1.96	-4.1	-2.29	-1.76	-2.42	-1.43	-3.02	-1.26	-2.49	-4.1	-1.89	-1.35	-1.76	-0.86	-2.36	-0.38	-0.36	-0.86	1.14	-0.46	0.37	-4.1	-0.74	-0.44	-0.22	0.59	-1.06	-3.11	-0.08
ENSG00000243404	AC011276.1	NA	RPL35AP32	1.72	2.27	0.01	0.02	0.2872	0.116	0.9963	0.9891	-2.39	-2.4	-4.66	-2.41	-2.95	-0.96	-2.33	-4.1	-4.1	-0.77	-1.91	0.02	-4.1	0.21	-1.7	-4.1	-3.08	-0.61	-3.13	-4.1	-3.24	-2.7	-4.1	-4.1	-1.47	-1.03	-2.28	-0.67	0.92	-4.1	-4.1	-1.87	-2.9	0.37	-4.1	-4.1	-2.12	-2.43
ENSG00000229618	AC011287.1	NA	ENSG00000229618	-1.08	-0.49	-1.12	-1.25	0.5519	0.7814	0.5252	0.3113	-4.51	-4.37	-4.01	-3.26	-5.1	-4.1	-4.1	-4.1	-4.1	-4.1	-2.97	-4.1	-4.1	-4.1	-1.7	-4.1	-4.1	-4.1	-4.1	-4.1	-4.1	-4.1	-4.1	1.69	-1.94	0.58	-4.1	-1.87	-0.46	-4.1	-4.1	-4.1	0.05	-0.82	-4.1	-2.33	-4.1	-4.1
ENSG00000236015	AC011290.2	NA	ENSG00000236015	-2.04	-2.24	-0.49	-1.16	0.0551	0.0247	0.7157	0.2115	-0.81	-0.14	1.43	0.35	-0.61	-0.36	-1.55	-0.27	-0.05	-0.35	0.13	0.38	-0.76	-4.1	0.08	-0.63	0.52	0.18	0.08	1.72	1.6	1.74	1.31	0.94	0.7	-1.26	0.79	0.64	0.92	1.37	1.13	0.38	-0.3	1.96	-4.1	0.86	1.8	1.15
ENSG00000271795	AC011337.1	NA	ENSG00000271795	-0.08	-0.38	1.79	0.99	0.9645	0.8095	0.2303	0.4072	-0.33	0.47	0.05	-1.32	-0.03	-0.25	-0.48	0.25	0.04	0.53	0.53	0.74	0.24	-4.1	0.16	0.14	1.33	0.1	1.26	0.77	0.67	0.86	-1.2	-0.35	0.79	-0.66	0.13	-4.1	-4.1	-0.63	-4.1	1.96	-4.1	1.29	-4.1	0.75	0.92	0.27
ENSG00000250343	AC011338.1	NA	ENSG00000250343	7.45	7.64	5.78	5.57	0	0	0	0	2.76	2.96	-4.88	-2.82	2.57	2.97	3.69	3.3	1.81	0.72	3.72	2.06	3.06	2.4	2.02	2.08	3.08	3.75	3.13	-4.1	-4.1	-2.31	-4.1	-4.1	-4.1	-4.1	-0.52	-4.1	-0.31	-4.1	-4.1	-0.5	-4.1	-4.1	0.17	-1.56	-4.1	-0.4
ENSG00000254042	AC011365.1	NA	ENSG00000254042	-2.72	-1.47	-2.43	-2.01	0.0287	0.1892	0.0737	0.0298	-0.64	-1.06	0.83	1.36	-1.89	-0.36	0.41	0.32	-4.1	-4.1	-0.17	-1.51	-1.28	1.44	-0.31	-0.14	0.02	-2.07	-2.15	0.58	0.75	1.1	2.54	-0.85	2.76	-0.23	-0.24	1.89	2.16	2.78	2.82	0.75	1.39	2.38	1.5	1.37	2.14	-0.29
ENSG00000254192	AC011365.2	NA	ENSG00000254192	-3.88	-1.78	-2.33	-1.32	0.0078	0.178	0.1441	0.239	-2.07	-3.08	-0.29	-0.75	-4.17	-2.4	-4.1	-2.63	-4.1	-4.1	-0.88	-2.92	-4.1	0.85	-3.05	-4.1	-1.26	0.1	-3.13	-1.63	0.15	0.47	0.54	-0.73	0.75	0.19	-0.33	0.08	1.57	0.61	-4.1	-0.62	-2.26	1.06	-4.1	-1.89	0.73	0.41
ENSG00000272112	AC011374.2	NA	ENSG00000272112	2.12	2.23	2.16	3.28	0.0664	0.0395	0.0757	0.0002	-0.72	-1.84	-2.94	-4	-0.83	-0.04	-0.22	-0.94	-0.96	-1.63	-0.06	-4.1	-0.62	-0.8	-0.2	0.7	-1.75	-1.07	-0.7	-2.2	-2	-2.31	-1.81	-4.1	-4.1	-4.1	-3.22	-4.1	0.39	-4.1	-4.1	-3.15	-4.1	-4.1	-4.1	-1.06	-4.1	-4.1
ENSG00000250069	AC011379.1	NA	ENSG00000250069	-1.13	-0.54	-1.91	-0.49	0.5282	0.758	0.2753	0.7102	-2.7	-4.12	-2.16	-2.21	-3.29	-1.65	0.41	-4.1	-4.1	-4.1	-4.1	-4.1	-2.5	-1.17	-0.84	-1.38	-4.1	-2.07	-4.1	-1.89	0.15	-0.29	-4.1	-2.36	-0.29	0.72	-0.63	-4.1	-0.64	-2.09	-4.1	-4.1	-1.48	-1.02	-4.1	-1.06	-0.04	-3.04
ENSG00000248222	AC011389.1	NA	ENSG00000248222	-2.41	-1.03	-3.15	-1.24	0.1056	0.4806	0.0471	0.2675	-2.46	-4.37	-1.43	-1.23	-3.84	-1.65	-4.1	-4.1	-1.65	-4.1	-2.97	-4.1	-4.1	-4.1	-1.7	-4.1	-0.61	-1.07	-1.16	-0.53	-2.31	-0.91	-0.3	-2.36	-1.94	-1.87	-4.1	0.18	-4.1	-1.09	0.56	-1.87	-1.48	2.21	1.73	-1.06	0.68	-2.01
ENSG00000249593	AC011405.1	NA	ENSG00000249593	-2.2	-0.93	-1.57	-0.77	0.1351	0.5232	0.3152	0.4956	-2.73	-3.53	-1.8	-1.96	-4	-4.1	-4.1	-2.63	-4.1	-1.63	-4.1	-4.1	-0.91	-3.02	-2.45	-4.1	-1.75	-1.07	-2.15	-0.9	0.15	-1.54	-0.86	-4.1	0.46	0.58	-2.28	-4.1	-1.07	-3.09	-0.51	-1.61	0.05	-0.35	-4.1	-4.1	-2.53	-2.01
ENSG00000266936	AC011442.1	NA	ENSG00000266936	-1.67	-1.58	-1.31	-2.03	0.2646	0.2538	0.3932	0.0629	-2.9	-2.18	-1.32	-0.87	-3	-1.98	-1.77	-4.1	-0.64	-4.1	-1.08	-0.21	-4.1	-4.1	-4.1	-4.1	-0.61	-1.26	-0.46	-1.05	-0.12	-1.76	-1.2	-1.81	1.13	0.19	-1.5	-0.13	-1.35	-2.51	-0.16	-1.2	-4.1	0	2.07	-2.96	-0.22	0.19
ENSG00000268262	AC011445.1	NA	ENSG00000268262	-3.7	-2.22	-1.86	-0.76	0.023	0.138	0.3194	0.5775	-2.51	-3.61	-0.29	-1.74	-3.99	-2.4	-2.02	-4.1	-4.1	-4.1	-2.97	-2.29	-4.1	-1.66	-0.84	-1.98	0.1	-4.1	-4.1	0.63	-0.05	0.78	1.17	-3.27	-0.96	-0.66	2.49	-2.31	-1.35	-0.77	-4.1	-1.03	-4.1	-2.3	-4.1	-0.53	0.04	2.02
ENSG00000267383	AC011447.3	NA	ENSG00000267383	-3.72	-3.67	-3.32	-4.24	0.0038	0.0021	0.0203	0.0001	-2.14	-1.22	1.53	2.1	-2.2	0.14	-4.1	-4.1	0.51	-0.61	-0.55	-0.21	-2.5	-1.99	-0.69	-4.1	-0.48	-1.49	-2.56	2.07	1.55	1.84	1.35	1	3.58	1.1	3.46	3.01	3.62	1.81	-0.51	1.67	3.29	2.23	2.97	1.29	1.52	2.33
ENSG00000197813	AC011450.1	NA	ENSG00000197813	-0.6	3.05	4.09	3.84	0.6266	0.0012	0	0	-0.42	-0.17	-3.48	-4.26	-4.07	-1.98	-4.1	-2.63	-4.1	-4.1	-0.17	0.46	-0.62	-0.51	-0.55	-1.38	0.18	1.06	-0.99	-4.1	-4.1	-3.24	-1.47	-1.25	-4.1	-4.1	-1.72	-4.1	-2.82	-4.1	-4.1	-2.18	-4.1	-4.1	-4.1	-4.1	-4.1	-3.04
ENSG00000267510	AC011451.1	NA	ENSG00000267510	0.09	0.36	-0.67	-0.18	0.949	0.7451	0.5639	0.8388	-0.59	-1.09	-0.96	-0.42	-0.87	-1.15	-1.2	-1.25	0.37	-0.61	-0.06	-2.92	0	-1.66	-1.01	-0.63	0.25	-1.07	0.92	-1.05	-0.78	-0.13	-1.2	-1.1	-0.59	0.51	-0.01	-0.51	0.56	0.37	-4.1	-0.74	-0.97	-1.25	0.53	0.33	1.71	0.54
ENSG00000270614	AC011451.2	NA	ENSG00000270614	-1.13	-1.71	-2.2	-1.61	0.4687	0.2113	0.1726	0.1557	-2.11	-2.71	-0.4	-0.51	-1.53	-0.96	-2.02	-1.66	-1.39	-0.94	-1.58	-1.23	-4.1	-1.39	-0.69	-4.1	-0.07	-0.16	-4.1	-0.23	0.02	-0.06	0.68	-2.06	0.75	-4.1	1.39	0.18	1.45	0.43	0.9	-0.62	-2.9	-0.35	-4.1	0.06	1.27	0.02
ENSG00000269842	AC011453.1	574500	MIR519A2	0.12	0.97	-1.8	-0.59	0.9551	0.5488	0.2821	0.636	-2.91	-4.12	-3.88	-2.32	-3.76	-1.98	-2.71	-4.1	-4.1	-3.01	-4.1	-4.1	-2.5	-4.1	-2.02	-0.96	-4.1	-2.49	-1.35	-4.1	-2.7	-3.24	-3.38	-2.75	-0.29	-0.01	-3.22	-4.1	-0.46	-3.09	-0.16	-1.2	3.41	-4.1	-4.1	-1.29	-3.11	-3.04
ENSG00000270347	AC011453.2	NA	ENSG00000270347	0.34	0.67	-0.95	-0.81	0.8188	0.5799	0.4498	0.3641	-4.77	-4.9	-5.44	-3.96	-5.1	-4.1	-4.1	-4.1	-4.1	-4.1	-4.1	-4.1	-4.1	-4.1	-4.1	-3.02	-4.1	-4.1	-4.1	-4.1	-4.1	-4.1	-4.1	-4.1	-2.65	-4.1	-1.72	-4.1	-0.17	-4.1	-4.1	-4.1	0.84	-4.1	-4.1	-4.1	-4.1	-4.1
ENSG00000269486	AC011455.2	NA	ENSG00000269486	-0.9	0.12	2.17	2.02	0.5199	0.9351	0.09	0.0349	-0.13	0.03	-0.24	-2.14	-1.15	-0.49	-2.71	-1.25	0.29	-0.77	0.6	0.02	-0.38	-0.51	0.32	-0.25	-0.48	-0.07	0.48	0.58	0.75	0.32	-0.3	-2.06	0.46	-1.87	-0.01	0.43	-4.1	-4.1	0.36	-1.03	-4.1	-4.1	-4.1	-4.1	0.27	-0.29
ENSG00000270402	AC011458.1	NA	ENSG00000270402	-3.92	-2.78	-1.72	-1.82	0.0042	0.0269	0.245	0.0837	-3.95	-3.85	-1.17	-2.13	-5.1	-4.1	-4.1	-4.1	-4.1	-4.1	-4.1	-1.51	-4.1	-1.17	-4.1	-4.1	-2.07	-4.1	-4.1	-0.64	-0.78	-2.01	-0.05	-1.81	0.03	-0.01	-0.08	0.35	-4.1	-4.1	-4.1	-1.87	-4.1	-4.1	-0.3	-1.29	-0.42	-2.01
ENSG00000267197	AC011461.1	NA	ENSG00000267197	0.61	-0.33	-0.54	-0.99	0.7014	0.8248	0.7278	0.3434	-3.16	-2.71	-2.82	-2.17	-2.21	-1.65	-2.71	-1.66	-1.65	-2.39	-1.58	-1.23	-4.1	-4.1	-3.05	-1.38	-2.49	-1.07	-4.1	-1.63	-2.7	-1.76	-3.38	-2.75	0.03	-2.31	-2.28	-4.1	-0.46	-1.77	-4.1	-4.1	-0.3	-4.1	0.53	-2.33	0.04	-0.99
ENSG00000269534	AC011466.3	NA	ENSG00000269534	-2.34	-1.17	-2.06	-1.83	0.1238	0.4287	0.191	0.1023	-3.61	-3.84	-2.44	-1.79	-4.78	-4.1	-4.1	-3.18	-4.1	-4.1	-4.1	-2.92	-3.09	-4.1	-4.1	-0.25	-4.1	-1.07	-4.1	-2.2	-3.24	-0.56	-1.33	-3.27	1.19	-0.36	-1	-4.1	0.64	-1.09	-4.1	-0.3	-4.1	0	-4.1	-2.96	-1.32	-0.82
ENSG00000260160	AC011468.1	NA	ENSG00000260160	-1.05	-0.68	-1.83	-1.06	0.2017	0.3753	0.0412	0.0802	-0.41	-1.18	0.27	0.64	-0.78	-0.49	-0.39	-0.94	-0.79	-0.94	-1.58	-0.63	-1.08	-0.38	-0.55	0.3	-0.07	-1.26	-0.17	0.47	0.21	0.26	1.02	-0.44	1.7	-0.12	-0.74	0.64	-0.31	0.08	0.74	0.7	3.21	1.01	0.17	-0.26	2.74	-0.08
ENSG00000270248	AC011468.4	NA	ENSG00000270248	-2.91	-0.75	-0.6	-1.65	0.0437	0.6062	0.6953	0.1161	-2.47	-1.43	-1.72	-0.83	-4.64	-4.1	-4.1	-4.1	-2.41	-4.1	-1.91	-0.81	-1.28	-4.1	-1.21	-3.02	-1.26	-1.75	-1.83	-1.63	-1.75	-1.04	0.11	-3.27	0.51	-0.12	-1.5	-4.1	-0.17	1.55	1.04	-2.18	1.55	-0.82	0.81	-0.15	-0.66	-0.82
ENSG00000267149	AC011476.2	NA	ENSG00000267149	-1.76	-1.75	-1.3	-2.31	0.3167	0.2764	0.4659	0.0644	-4.77	-3.75	-3.02	-2.46	-4.78	-4.1	-3.25	-4.1	-4.1	-4.1	-1.31	-4.1	-4.1	-4.1	-3.05	-4.1	-4.1	-4.1	-4.1	-2.6	-3.24	-2.7	-1.33	-3.27	0.29	-1.87	-4.1	0.5	0.64	0.91	-4.1	0.04	1.96	-4.1	-4.1	-4.1	-3.11	-4.1
ENSG00000267265	AC011476.3	NA	ENSG00000267265	-2.73	-1.07	-0.68	-0.27	0.0394	0.3759	0.6697	0.8105	-0.35	-0.75	0.72	-0.08	-2.01	-0.04	-4.1	-1.09	-3.02	0.16	-0.17	-0.81	-1.08	0.04	0.8	0.05	0.02	-1.75	-0.84	0.63	1.05	1.1	1.67	-0.73	2.36	-1.26	-2.67	1.32	0.29	1.27	1.77	0.75	3.07	0	-0.54	-0.86	1.04	-3.04
ENSG00000267419	AC011477.1	NA	ENSG00000267419	-0.75	-0.83	-0.43	-0.71	0.4732	0.3782	0.7076	0.361	-0.54	-0.26	0.29	0.17	-0.46	-1.15	0.41	0.32	-1.39	-0.35	-0.17	-0.21	-0.28	-0.97	0.24	-0.04	1.22	-2.07	-1.16	0.29	0.43	0.01	1.12	-0.27	0.56	0.84	1.05	0.5	0.79	0.86	-4.1	1.04	0.34	0.85	0.17	0.16	-0.32	0.19
ENSG00000267481	AC011477.2	NA	ENSG00000267481	-0.87	-0.53	-1.46	-1.01	0.1637	0.3649	0.0372	0.0272	1.26	0.82	1.79	2.27	0.92	0.64	0.25	1.34	1.48	1.08	0.72	0.68	1.09	0.68	1.91	1.18	1.84	-0.16	2.17	1.32	1.4	1.8	2.79	1.52	2.33	1.41	2.45	3.2	1.69	2.12	0.95	2.27	3.48	2.23	3.03	2.68	2.28	2.15
ENSG00000267565	AC011477.3	NA	ENSG00000267565	-1.38	-3.35	-1.28	-3.33	0.1278	0.0003	0.2096	0.0001	-2.59	-0.54	0.75	0.74	-0.62	-0.78	-0.48	-0.56	-0.37	-0.61	-1.58	0.02	0.09	-0.16	-2.02	-4.1	-2.07	-4.1	-0.84	0.58	0.91	1.28	1.17	-0.05	1.7	1.62	1.92	2.02	1.53	0.3	-0.65	-1.39	1.47	1.16	0.86	-0.04	1.23	0.02
ENSG00000269653	AC011479.3	NA	ENSG00000269653	-0.73	-1.27	-0.19	-0.26	0.6838	0.3982	0.9234	0.8431	-2.56	-2.48	-1.28	-2.29	-2.01	-1.15	-1.37	-1.09	-4.1	-1.14	-4.1	-0.63	-1.76	-4.1	-2.02	-4.1	-1.75	0.1	-1.35	-1.41	-1.18	-0.37	0	-2.75	0.79	-1.26	-0.08	-1.27	-4.1	-0.29	-4.1	-4.1	-4.1	-1.52	-4.1	-0.04	-4.1	-0.29
ENSG00000267114	AC011481.1	NA	ENSG00000267114	-1.5	-0.91	0.41	-0.76	0.3145	0.5213	0.7995	0.4992	-2.11	-0.94	-1.2	-1.35	-2.7	-3.02	-2.33	-4.1	-1.98	-0.02	-1.08	-0.63	-0.91	-1.66	-0.69	-0.5	0.74	-4.1	-4.1	-1.89	-0.78	-1.04	-0.51	-1.25	0.23	-0.01	-0.63	-0.51	-1.35	0	-4.1	0.04	-4.1	0.2	-4.1	-0.04	-0.66	-1.41
ENSG00000213777	AC011487.1	NA	ENSG00000213777	-1.17	0.24	-3.43	-2.34	0.5316	0.8967	0.0422	0.0474	-3.05	-4.13	-3.29	-0.7	-4.46	-4.1	-2.02	-4.1	-4.1	-4.1	-2.34	-4.1	-4.1	-4.1	-2.02	-4.1	-2.07	-2.07	-1.57	-3.17	-4.1	-4.1	0.58	-2.36	-2.25	0.72	-1.72	-0.67	-4.1	1	1.56	-2.59	0.57	-4.1	2.05	-1.06	1.63	1.23
ENSG00000243829	AC011495.1	NA	ENSG00000243829	-1.72	0.69	-0.25	-0.05	0.0408	0.3636	0.7828	0.9367	0.13	-0.07	-0.56	0.18	-2.28	-1.98	-1.77	-2.63	-2.41	-1.63	-0.06	-0.21	0.16	0.29	-0.1	1.26	-1.49	0.58	0.53	-0.42	-1.18	-1.04	0.87	-0.73	1.06	1.75	-0.24	0.71	0.48	0.72	0.85	0.79	0.05	0.29	0.25	-1.56	0.52	-0.53
ENSG00000267011	AC011498.2	NA	ENSG00000267011	-1.47	-0.8	-0.26	-1.45	0.3418	0.5909	0.8787	0.185	-2.76	-1.57	-1.96	-1.31	-3.43	-1.98	-2.71	-1.92	-4.1	-4.1	-0.29	-1.51	-2.5	-4.1	-3.05	-4.1	-0.9	-0.26	-1.83	-3.17	-0.78	-3.24	-0.51	-0.85	0.23	0.89	-0.86	-4.1	-4.1	-0.19	-4.1	-0.39	0.25	-1.86	0.65	-0.86	-2.12	-0.82
ENSG00000267255	AC011498.4	NA	ENSG00000267255	-1.2	-1.48	-2.44	-2.25	0.4191	0.269	0.092	0.0308	-4.18	-4.37	-2.7	-1.93	-3.91	-4.1	-4.1	-4.1	-1.16	-2.39	-2.97	-4.1	-4.1	-2.42	-4.1	-4.1	-4.1	-2.07	-4.1	-3.17	-0.78	-2.01	-1.2	-4.1	0.35	-1.26	-1.5	-2.31	0.29	-0.39	-4.1	-0.62	-4.1	-4.1	-0.3	-1.29	-1.12	-1.68
ENSG00000267769	AC011498.7	NA	ENSG00000267769	0.31	0.53	0.9	0.33	0.8354	0.6775	0.4558	0.734	-0.4	0.17	-0.92	-0.73	-0.61	-1.15	-0.39	-1.25	0.91	-0.77	0.31	1.18	-0.76	-0.26	-0.31	-0.5	-0.61	0.33	-0.7	-2.2	0.09	-0.56	-0.37	-1.1	-0.82	0.72	0.31	0.77	1.15	-0.77	-4.1	2	-1.48	0.37	-4.1	-2.33	0.52	-0.08
ENSG00000269397	AC011503.2	NA	ENSG00000269397	-2.17	-3.64	-4.11	-4.24	0.0532	0.0012	0.003	0	-2.25	-2.12	1.39	1.99	-0.78	0.3	0	-0.94	0.22	-3.01	-0.88	-4.1	-0.62	-4.1	-0.31	-0.37	-0.9	-4.1	-1.57	1.29	1.71	1.39	2.19	0.41	2.86	0.95	3.3	2.96	3.14	2.86	1.74	0.6	2.31	2.32	2.72	2.34	1.63	1.19
ENSG00000242411	AC011506.1	NA	ENSG00000242411	-1.88	-0.55	-1.57	-0.96	0.1798	0.7054	0.28	0.36	-3.76	-4.37	-3.21	-2.81	-5.1	-4.1	-4.1	-4.1	-4.1	-4.1	-2.97	-4.1	-4.1	-4.1	-1.21	-4.1	-4.1	-2.49	-3.13	-3.17	-2.31	-4.1	-1.63	-2.36	-4.1	-4.1	-3.22	-2.94	-4.1	0.16	1.25	-4.1	-2.9	-1.25	0	-4.1	-1.12	-3.04
ENSG00000269652	AC011510.1	NA	ENSG00000269652	4.02	3.92	3.01	3.24	0.0048	0.0039	0.0325	0.002	-1.06	-1.29	-4.98	-4.29	-0.96	-0.25	0	-1.25	-1.98	-0.94	0.31	1.08	-4.1	-1.17	-4.1	1.34	-2.07	0.1	0.79	-4.1	-2.7	-4.1	-4.1	-4.1	-2.65	0.09	-4.1	-4.1	-4.1	-4.1	-4.1	-4.1	-4.1	-1.25	-4.1	-4.1	-4.1	-4.1
ENSG00000266978	AC011511.2	NA	ENSG00000266978	1.36	2.64	0.42	1.67	0.3869	0.0499	0.8059	0.113	-2.48	-3.74	-5.13	-4.15	-3.77	-4.1	-1.77	-4.1	-4.1	-1.63	-4.1	-4.1	-1.5	0.74	-4.1	-4.1	-4.1	-0.07	-0.46	-4.1	-4.1	-4.1	-4.1	-3.27	-2.65	-1.03	-2.67	-4.1	-0.17	-4.1	-4.1	-4.1	-4.1	-4.1	-4.1	-4.1	-4.1	-4.1
ENSG00000261400	AC011525.1	101927277	LOC101927277	-0.21	-0.15	-2.64	-2.77	0.9093	0.9298	0.0735	0.0097	-5.03	-4.9	-4.88	-2.27	-5.1	-4.1	-4.1	-4.1	-4.1	-4.1	-4.1	-4.1	-4.1	-4.1	-4.1	-4.1	-4.1	-4.1	-4.1	-4.1	-4.1	-2.31	-4.1	-4.1	-1.11	0.09	-0.01	1.83	-4.1	1.23	-4.1	-1.61	-1.81	-2.93	-4.1	-1.89	-4.1	-1.68
ENSG00000258017	AC011603.3	NA	ENSG00000258017	-1.31	0.7	0.54	0.73	0.3382	0.5834	0.7014	0.4424	-0.98	-1.18	-1.68	-1.72	-2.99	-3.02	-4.1	-2.63	-0.96	-1.96	-0.71	-1.51	-1.08	-0.97	-0.69	-1.98	-1.26	-0.07	-0.46	0.41	-0.56	-1.35	-2.9	-2.75	0.4	1.15	-1	-1.27	-4.1	-2.09	-4.1	-2.18	0.15	-0.35	-4.1	-1.89	-0.22	-1.68
ENSG00000223436	AC011625.1	NA	ENSG00000223436	-2.92	-3.98	-0.42	-0.55	0.0029	0.0001	0.7278	0.5062	-5.03	-4.9	-1.05	-4.48	-3.97	-4.1	-2.33	-4.1	-4.1	-1.96	-4.1	-4.1	-4.1	-4.1	-4.1	-4.1	-4.1	-4.1	-4.1	0.47	-1.35	0.01	-2.54	-0.97	-4.1	-4.1	-4.1	-4.1	-4.1	-3.09	-4.1	-4.1	-0.06	-4.1	-4.1	-4.1	-4.1	-3.04
ENSG00000259425	AC011767.1	NA	ENSG00000259425	-0.99	0.63	-6.21	-3.47	0.6298	0.7366	0.0007	0.0032	-1.63	-4.37	-2.26	1.84	-3.25	-4.1	-1.2	-4.1	-1.98	-2.39	-2.97	-4.1	-4.1	-4.1	1.08	-1.16	1.49	-4.1	-0.99	-4.1	-4.1	-1.54	3.94	-2.75	2.64	1.48	3.46	1.8	1.04	1.4	0.62	1.75	1.21	1.53	2.36	2.21	2.33	3.61
ENSG00000254208	AC011773.1	NA	ENSG00000254208	-2.03	-2.15	-3.19	-2.33	0.0865	0.0507	0.011	0.0099	-4.04	-4.9	-1.88	-1.71	-3.91	-1.98	-4.1	-3.18	-4.1	-3.01	-4.1	-4.1	-4.1	-4.1	-2.02	-4.1	-4.1	-1.75	-4.1	-2.6	-1.35	-1.76	-1.81	-0.97	-0.59	-0.5	-1.72	-1.04	-1.7	-0.29	-4.1	-2.59	0.65	-1.52	-4.1	0.06	-1.54	-0.53
ENSG00000268573	AC011815.1	NA	ENSG00000268573	-0.87	-2.25	-0.73	-1.56	0.4281	0.0353	0.5924	0.1112	-0.4	0.43	1.85	1.16	0.98	0.58	0.92	1.37	1.37	0.72	0.22	0.46	0.67	-1.17	0.58	-0.79	1.1	-0.61	-1.16	1.26	1.5	1.17	2.83	2.36	1.16	2.68	2.08	0.43	2.08	1.4	1.71	1.81	-4.1	3.52	1.33	2.21	-1.54	2.29
ENSG00000263393	AC011825.2	NA	ENSG00000263393	-0.22	2.29	-0.76	0.85	0.9126	0.0965	0.648	0.4358	-1.13	-2.75	-3.42	-1.99	-3.64	-2.4	-4.1	-4.1	-1.39	-3.01	-1.91	-1	-4.1	-0.8	-0.84	-0.79	-2.07	-1.49	-0.26	-4.1	-1.75	-1.76	-3.38	-3.27	0.4	-0.5	0.36	-4.1	-4.1	-4.1	-4.1	-0.39	-0.6	0.37	-4.1	-1.89	-2.53	-0.4
ENSG00000231421	AC011840.1	NA	ENSG00000231421	0.34	1.41	-1.53	-1.59	0.914	0.5763	0.5598	0.3888	-4.03	-3.97	-5.44	-2.44	-5.1	-4.1	-4.1	-4.1	-4.1	-4.1	-4.1	-1.84	-4.1	-4.1	-4.1	-4.1	0.98	-4.1	-4.1	-4.1	-4.1	-4.1	-4.1	-4.1	-4.1	4.32	-4.1	-4.1	2.93	5.34	-4.1	-1.87	3.84	-4.1	-4.1	-4.1	-4.1	-4.1
ENSG00000229233	AC011891.1	NA	ENSG00000229233	-1.95	-0.62	-0.92	0.99	0.2211	0.7039	0.6021	0.4071	-2.99	-4.9	-2.37	-3.98	-4.32	-4.1	-4.1	-2.63	-4.1	-3.01	-4.1	-4.1	-4.1	-4.1	-0.55	-4.1	-0.61	-4.1	-1.57	-0.06	-0.66	0.37	-4.1	-4.1	-4.1	-4.1	-0.16	-4.1	-4.1	-1.51	0.12	-4.1	-4.1	-4.1	-4.1	-2.96	-4.1	-4.1
ENSG00000231980	AC011899.1	NA	ENSG00000231980	-3.67	-2.41	-3.99	-2.93	0.004	0.0381	0.003	0.0024	-3.84	-4.9	-1.43	-0.91	-5.1	-4.1	-4.1	-4.1	-4.1	-4.1	-4.1	-4.1	-4.1	-4.1	-1.43	-4.1	-1.26	-4.1	-4.1	-1.63	-1.53	-1.35	-0.59	-1.41	0.87	-1.03	-0.33	-4.1	-1.35	-0.39	-4.1	0.65	1.3	-1.25	-0.68	0.48	-1.8	0.54
ENSG00000259349	AC011921.1	NA	ENSG00000259349	-1.74	-1.67	0.91	0.51	0.2313	0.2124	0.5709	0.6744	-2.68	-2.27	-1	-3.18	-2.74	-2.4	-4.1	-3.18	-0.37	-1.36	-1.58	-1.51	-3.09	-1.39	-1.21	-4.1	-2.49	-4.1	-0.46	-1.22	-1.35	-1.54	-1.08	0.72	0.23	0.19	-1.97	-4.1	-4.1	-1.09	-4.1	-3.15	-4.1	0.2	-4.1	-1.56	-4.1	-4.1
ENSG00000264853	AC011933.2	NA	ENSG00000264853	-0.96	-1.81	-2.54	-2.16	0.4989	0.143	0.0713	0.0315	-2.84	-3.23	-1.03	-0.69	-1.99	-2.4	-2.33	-1.25	-1.16	-1.96	-1.31	-2.92	-4.1	-4.1	-3.05	-1.38	-4.1	-0.61	-1.35	0.09	-1.53	-2.01	0.46	-1.6	2.07	0.95	-0.33	-4.1	-2.15	-0.29	1.36	-1.87	0.15	-0.22	1.21	-0.69	-1.54	-0.82
ENSG00000265342	AC011933.3	NA	ENSG00000265342	-0.08	1.18	-0.94	-1.3	0.9673	0.3939	0.5222	0.2023	-3.2	-2.84	-4.38	-1.9	-4.46	-4.1	-4.1	-1.92	-4.1	-4.1	-0.88	-2.29	-4.1	-4.1	-1.01	-4.1	-0.75	-4.1	-2.15	-4.1	-4.1	-4.1	-3.38	-1.6	-1.11	-1.87	-1.97	-1.04	-4.1	-1.09	-0.51	-2.59	0.42	0.29	0	-1.56	-2.53	-4.1
ENSG00000259924	AC011939.1	NA	ENSG00000259924	-0.23	-0.28	-2.12	-1.49	0.8995	0.8641	0.1607	0.1655	-3.74	-4.37	-3.46	-2.25	-3.7	-3.02	-4.1	-4.1	-2.41	-1.63	-4.1	-4.1	-3.09	-4.1	-4.1	-4.1	-1.49	-4.1	-0.84	-4.1	-2.7	-2.01	-3.38	-2.36	-0.82	-4.1	-3.22	-1.54	-0.64	-1.09	-0.8	-1.2	0.34	0.59	-4.1	-4.1	-2.12	-1.68
ENSG00000261542	AC011978.2	NA	ENSG00000261542	-1.48	-0.2	-0.51	-0.29	0.1527	0.8539	0.6583	0.7183	-0.13	-0.34	0.07	0.16	-1.41	-1.65	-2.71	-0.02	-0.79	-1.14	-0.29	-0.63	0	-1.17	0.8	0.51	0.58	-1.26	0.08	0.81	0.43	0.37	-0.86	0.01	0.75	-0.12	0.13	0.27	1.49	0.72	0.99	-1.03	1.06	-4.1	1.17	0.41	0.12	0.48
ENSG00000250957	AC012055.1	NA	ENSG00000250957	-5.92	-5.08	-4.05	-3.41	0.0004	0.0008	0.0317	0.0118	-4.26	-4.9	0.83	-0.85	-5.1	-4.1	-4.1	-4.1	-4.1	-4.1	-4.1	-4.1	-4.1	-4.1	-2.45	-4.1	-4.1	-4.1	-2.56	-0.76	0.71	1.28	1.94	0.9	-4.1	0.58	1.12	-4.1	1.45	-0.63	0.99	-4.1	-0.97	-4.1	2.09	4.11	0.46	-1.41
ENSG00000269976	AC012065.3	NA	ENSG00000269976	3.36	3.97	0.07	2.03	0.0154	0.0024	0.9695	0.0363	-0.83	-2.79	-4.8	-2.86	-1.44	-4.1	-0.22	-1.66	0.22	-0.35	-1.58	-2.92	-3.09	0.74	-1.43	0.91	-1.49	-0.9	-2.15	-4.1	-4.1	-4.1	-2.26	-4.1	-1.68	-4.1	-2.28	-4.1	-4.1	-1.51	0.12	-2.59	-4.1	-4.1	0.7	-2.96	-4.1	-2.43
ENSG00000271936	AC012073.1	NA	ENSG00000271936	-1.99	-0.68	-2.02	-1.07	0.1745	0.6183	0.2161	0.3039	0.51	-0.44	1.19	1.58	-0.8	1.15	-4.1	-0.8	0.63	1.03	0.89	0.21	-2.09	-0.26	0.08	0.37	0.84	0.69	1.45	1.77	1.62	1.78	0.87	0.14	2.63	1.44	3.05	2	2.45	2.73	1.36	2.48	-0.77	1.21	-3.04	3.68	-0.66	2.94
ENSG00000235072	AC012074.1	NA	ENSG00000235072	-1.08	0.44	-2.92	-1.24	0.476	0.7648	0.0408	0.2176	-2.45	-4.13	-2.89	-1.21	-3.98	-3.02	-4.1	-4.1	-0.79	-4.1	-4.1	-2.29	-4.1	-3.02	-0.42	-1.98	-1.75	-1.49	-4.1	-1.89	-3.24	-1.35	-1.47	-4.1	0.23	-1.53	-0.42	-0.02	0.48	-1.29	-4.1	-0.88	-4.1	-1.02	0.25	-0.39	-1.12	0.19
ENSG00000228835	AC012123.1	NA	ENSG00000228835	-0.43	1.89	-3.81	-1.36	0.8691	0.3358	0.0676	0.3541	-2.45	-4.9	-4.35	-1.09	-4.78	-4.1	-3.25	-4.1	-4.1	-4.1	-4.1	-4.1	-4.1	-1.39	-0.31	-4.1	-4.1	-1.07	-1.57	-4.1	-4.1	-3.24	-4.1	-1.41	-1.68	0.84	5.12	-2.31	-0.64	-4.1	-4.1	-0.2	2.35	0.59	-4.1	1.95	-1.8	0.77
ENSG00000259298	AC012170.2	NA	ENSG00000259298	-1.48	-1.11	-2.75	-1.06	0.1737	0.2792	0.0209	0.2015	-1.74	-3.44	-0.64	-0.69	-2.12	-1.65	-1.05	-1.92	-4.1	-0.61	-4.1	-1.84	-3.09	-0.51	-2.02	-2.41	-3.08	-0.9	-0.58	-0.42	-0.12	-0.78	-0.23	-1.25	0.1	0.65	-0.42	-0.51	-0.46	-0.51	-0.16	-1.2	1.72	-0.11	-4.1	-0.39	-0.95	-1.19
ENSG00000260350	AC012173.1	NA	ENSG00000260350	-0.44	1.29	-1.88	-0.15	0.8164	0.3706	0.2328	0.9051	-2.4	-4.13	-3.7	-2.25	-4.14	-4.1	-2.02	-4.1	-3.02	-4.1	-2.34	-4.1	-4.1	-0.97	-2.45	-4.1	-0.9	-4.1	0.29	-2.2	-3.24	-2.31	-4.1	-3.27	-1.68	-4.1	-0.63	-4.1	-4.1	-3.09	-4.1	-0.88	-4.1	-0.35	0.25	0.16	-0.66	-0.99
ENSG00000261114	AC012181.2	NA	ENSG00000261114	-0.19	0.81	0.24	1.49	0.8988	0.4719	0.8687	0.0762	-0.15	-1.4	-0.96	-1.65	-1.15	-0.96	-1.37	-2.23	-0.96	0.4	-0.29	-1.84	-1.76	0.36	-0.84	-3.02	0.79	0.84	1.32	-1.41	-0.56	-1.19	-1.33	0.2	-1.47	-0.5	-1.5	-4.1	-1.35	-0.63	-1.39	0.88	-0.6	-0.49	-0.54	-0.26	-4.1	-2.01
ENSG00000261270	AC012181.3	NA	ENSG00000261270	-0.13	0.56	1.39	1.81	0.9372	0.6595	0.2995	0.0513	-0.33	-0.75	-0.89	-2.14	-1.02	-0.63	-2.71	-0.18	-0.64	-0.23	-0.41	-1.84	0.16	0.85	-0.2	-4.1	0.1	2.18	0.08	-1.41	-0.2	-0.67	-1.33	-0.35	-1.11	-1.03	-0.52	-2.31	-0.64	0.08	-4.1	-1.39	-4.1	-2.3	-4.1	-1.06	-2.53	-0.82
ENSG00000261131	AC012186.2	NA	ENSG00000261131	-0.16	-0.63	-0.3	-0.74	0.928	0.6754	0.8578	0.5079	-3.63	-3.19	-3	-2.89	-3.16	-4.1	-4.1	-2.23	-1.39	-1.36	-4.1	-1.84	-2.5	-4.1	-1.7	-1.16	-4.1	-4.1	-3.13	-2.6	-2.31	-2.7	-2.26	-3.27	-1.28	-0.12	-2.67	-4.1	-4.1	-1.77	-4.1	-4.1	-0.3	-1.86	-4.1	-1.29	0.33	-3.04
ENSG00000253477	AC012213.1	NA	ENSG00000253477	-5.91	-4.27	-6.95	-4.46	0	0	0	0	-2.41	-4.9	1.86	2.05	-4.05	-3.02	-4.1	-4.1	-4.1	-1.14	-4.1	-4.1	-4.1	-4.1	-0.55	-1.98	1.14	-4.1	-2.56	1.26	2.34	2.52	1.99	1.22	2.52	1.37	2.96	1.47	1.21	2.35	1.63	2.36	1.93	0.9	0.96	2.72	2.38	2.31
ENSG00000261670	AC012213.2	NA	ENSG00000261670	-1.98	-1.11	-3.24	-3.5	0.118	0.3594	0.0094	0.0002	-2.71	-2.44	-1.59	0.79	-3.57	-2.4	-1.55	-4.1	-4.1	-3.01	-2.97	-2.29	-1.5	-4.1	0.08	-0.5	-4.1	-4.1	-0.58	-1.63	-0.9	-0.56	-2.9	-0.97	2	2.79	1.3	0.18	1.4	0.3	-1.17	1.28	0.65	0.96	0.32	0.86	1.16	-0.82
ENSG00000266289	AC012213.3	NA	ENSG00000266289	-2.88	-1.48	-2.79	-1.22	0.0372	0.2554	0.0615	0.2489	-2.81	-4.38	-1.33	-1.59	-4.21	-4.1	-0.92	-4.1	-4.1	-4.1	-4.1	-2.92	-4.1	-4.1	-0.42	-1.98	-1.26	-4.1	-2.56	-1.63	-0.66	-1.35	-0.97	-1.41	-1.11	-0.66	-1.31	-0.13	-0.64	0.23	-4.1	-0.74	-4.1	-1.86	1.79	-1.29	-0.66	-1.41
ENSG00000271830	AC012213.4	NA	ENSG00000271830	-4.66	-1.47	-5.8	-2.81	0	0.0386	0	0	-1.91	-4.9	-0.43	0.9	-5.1	-4.1	-4.1	-4.1	-4.1	-4.1	-4.1	-4.1	-4.1	-1.66	-1.01	-1.16	-0.48	-4.1	-1.57	-0.76	-0.46	0.26	0.34	-1.25	1.31	0.78	1.02	0.18	1.4	1.95	0.62	0.38	1.3	1.01	1.4	1.02	0.04	0.41
ENSG00000259772	AC012236.1	NA	ENSG00000259772	0.11	1.84	-1.32	0.44	0.9502	0.102	0.3294	0.6181	0.49	-1.27	-1.35	0.05	-1.24	-0.36	-0.8	-1.92	-0.96	-1.63	-2.34	-0.81	-0.38	0.21	0.24	1.41	1.06	0.33	-0.08	-0.9	-1.35	-1.35	1.02	-3.27	0.23	1	1.44	-0.51	1.65	-0.92	-1.17	2.15	-0.3	-1.25	-4.1	1.56	1.04	1.9
ENSG00000267724	AC012254.3	NA	ENSG00000267724	-1.2	-2.88	-1.17	-2.08	0.406	0.0266	0.4662	0.0678	-2.82	-1.91	0.06	-0.74	-1.13	-0.63	0.07	0.12	-2.41	-2.39	-0.88	-2.92	-1.5	-4.1	-0.2	0.86	-2.07	-4.1	-4.1	0.9	-0.78	1.23	0.54	-1.25	-0.12	0.27	0.19	-1.54	-0.46	-1.51	-4.1	0.04	0.42	1.01	-4.1	0.62	-1.32	0.54
ENSG00000267800	AC012254.4	NA	ENSG00000267800	-0.31	-0.78	-0.59	-1.9	0.8473	0.5529	0.6719	0.0454	-4.38	-3.07	-3.61	-2.48	-3.92	-4.1	-4.1	-4.1	-1.98	-1.63	-2.97	-2.29	-3.09	-4.1	-3.05	-4.1	-2.49	-4.1	-4.1	-4.1	-1.75	-3.24	-1.47	-4.1	-2.25	-2.94	-2.67	-4.1	-2.15	-1.51	0.36	-1.87	-4.1	0.1	-4.1	-1.29	-1.8	-1.19
ENSG00000272667	AC012306.2	NA	ENSG00000272667	-0.49	-0.15	-0.65	-0.61	0.5139	0.8356	0.3728	0.2317	0.46	0.41	0.61	1.06	0.12	0.38	-0.8	-0.02	0.96	0.47	1.19	-0.63	0.72	0.68	0.85	-0.96	-0.16	2.14	0.36	-0.32	0.27	0.2	1.92	0.94	1.29	0.95	0.62	1.44	1.76	1.46	0.43	0.7	1.01	2.07	1.36	1.07	0.33	0.88
ENSG00000232098	AC012313.1	NA	ENSG00000232098	-0.44	-0.37	1.15	0.88	0.3136	0.3661	0.0153	0.0165	3.14	3.41	3.51	2.26	3.07	3.44	2.43	3.15	3.29	3.21	3.46	3.33	3.43	3.24	2.77	2.79	3.26	3.4	3.35	3.42	3.89	3.85	3.06	3.4	3.33	2.2	2.31	2.1	2.34	1.33	1.36	2.82	0.05	2.19	1.91	2.92	2.38	2.88
ENSG00000268049	AC012313.2	NA	ENSG00000268049	-0.52	0	-0.62	0.56	0.661	0.9984	0.6506	0.4881	1.45	0.27	1.45	0.88	0.92	0.45	1.6	1.37	-0.05	1.21	-0.41	0.74	0.56	1.8	1	1.14	2.02	1.46	1.35	1.65	1.83	1.9	1.88	0.08	2.91	-0.66	1.02	-4.1	0.64	0	1.17	2.15	-1.48	1.49	1.68	1.78	2	3.03
ENSG00000268230	AC012313.3	NA	ENSG00000268230	-0.48	-0.33	0.2	0.81	0.6892	0.7634	0.8965	0.3499	1.4	0.78	1.73	0.59	1.25	1.27	2.15	0.25	1.54	1.08	-0.06	1.47	1	1.25	0.8	1.58	1.89	1.66	1.29	1.81	2.12	2.25	0.72	1.98	2.86	1.66	1.12	-4.1	-0.31	0.23	1.43	2.46	-4.1	0.73	1.76	1.37	1.4	1.41
ENSG00000268543	AC012313.5	NA	ENSG00000268543	-0.73	-2.75	-0.69	-0.81	0.6099	0.0263	0.6832	0.4854	-2.51	-2.38	0.24	-1.7	-0.49	-0.63	-0.48	-0.46	0.37	-0.94	-1.08	-0.81	-4.1	-4.1	-0.69	-0.25	-1.49	-2.07	-4.1	0.58	0.62	0.86	0.38	-0.97	0.83	-0.36	-0.01	-0.02	-2.15	-0.77	-4.1	0.49	-4.1	-1.86	-4.1	-0.86	-4.1	-0.4
ENSG00000268912	AC012313.6	NA	ENSG00000268912	-2.1	-2.18	-1.07	-1.34	0.0006	0.0002	0.1469	0.0125	1.2	1.46	3.37	2.54	1.27	1.97	0.13	1.51	1.09	1.96	1.43	1.93	1.13	1.29	1.58	0.05	1.98	0.02	2.31	3.43	3.49	4.01	3	3.05	3.46	2.66	2.84	3.26	1.21	2.54	1.92	3.34	1.47	2.34	0.96	2.75	2.44	3.3
ENSG00000269473	AC012313.9	NA	ENSG00000269473	-2.28	-0.86	-0.97	-0.63	0.032	0.3822	0.415	0.4505	-0.4	-0.74	0.47	0.23	-1.82	-1.38	-0.48	-2.63	0.8	-4.1	-1.31	-0.48	-0.28	-0.8	-1.01	-0.79	0.25	0.52	-0.26	0.09	0.53	1.2	0.25	0.46	1.37	0.58	0.31	0.08	-0.46	0.72	0.21	0.44	-4.1	0.1	0.53	0.16	1.52	1.9
ENSG00000225156	AC012354.1	NA	ENSG00000225156	-6.27	-5.14	-5.75	-4.81	0.0009	0.0026	0.0081	0.0018	-3.96	-4.9	1.18	0.85	-5.1	-4.1	-4.1	-4.1	-4.1	-4.1	-4.1	-4.1	-4.1	-4.1	-4.1	-3.02	-0.16	-4.1	-4.1	0.52	1.11	2.28	4.32	-2.36	3.32	1.1	1.24	0.57	-0.64	2.43	3.76	2.18	-0.97	-2.93	1	2.83	2.33	-4.1
ENSG00000231848	AC012354.2	NA	ENSG00000231848	1.12	0.07	-0.33	-0.74	0.3589	0.9598	0.8119	0.4193	-1.86	-1.45	-1.94	-1.13	-0.81	-0.96	-0.68	-0.68	-0.64	-0.77	0.46	-2.92	-1.5	-4.1	-1.43	-0.25	-3.08	-0.75	-0.08	-0.76	-2	-2.31	-2.54	-0.97	-1.68	-0.01	-0.74	-0.13	1.26	-0.92	1.04	-1.39	-4.1	-1.02	0.25	-1.56	-1.8	-1.19
ENSG00000203327	AC012358.1	NA	ENSG00000203327	-0.71	-1.82	-0.58	-0.71	0.6711	0.1893	0.7432	0.5624	-2.66	-2.54	-0.85	-1.96	-1.56	-1.65	-1.37	-2.23	-1.98	0.16	-4.1	-1.51	-1.08	-0.06	-0.42	-4.1	-0.16	-4.1	-4.1	-0.76	-0.28	-1.04	0.11	-1.81	0.29	-1.03	-0.63	-4.1	-1.07	-2.09	-4.1	-1.87	0.9	-2.3	-4.1	0.06	-4.1	-1.19
ENSG00000227799	AC012358.2	NA	ENSG00000227799	-1.02	-1.74	-2.08	-1.75	0.2016	0.0219	0.0309	0.0084	-0.54	-0.87	1.2	1.21	0.18	0.22	0.69	1.01	-0.64	-0.35	0.13	-2.92	0.44	-0.06	-1.21	-0.25	1.1	-1.26	-1.16	1.05	1.37	0.97	1.41	1.24	2.62	2.39	1.09	1.14	2.21	1.23	-0.38	-0.03	-0.3	1.53	2.01	0.75	1.55	2.21
ENSG00000240401	AC012358.3	NA	ENSG00000240401	-2.1	-1.07	-2.39	-2.34	0.045	0.2751	0.0275	0.0026	-1.28	-1.33	-0.21	1.06	-2.3	-2.4	-4.1	-1.25	-1.39	-0.47	-1.31	-1.51	-0.91	-4.1	-1.43	-0.04	0.1	-0.9	-0.17	0.67	0.75	-0.29	-0.97	-0.73	2.73	1.72	0.36	0.88	0.56	0.77	0.36	1.92	1.26	0.1	1.79	-0.26	1.83	0.54
ENSG00000272994	AC012360.3	NA	ENSG00000272994	-2.48	-2.06	-1.78	-1.97	0	0	0.0012	0	1.92	2.11	3.99	3.89	1.5	1.7	1.7	1.87	0.29	1.94	2.45	1.81	2.09	1.09	2.13	2.34	2.31	1.77	1.96	4.06	3.75	3.95	3.83	4.37	4.57	3.7	3.69	4.61	4.09	4.27	3.97	3.6	3.11	4.67	4.14	3.43	3.74	3.77
ENSG00000225889	AC012368.1	NA	ENSG00000225889	-1.45	2.58	0.98	3.59	0.2372	0.0016	0.4272	0	3.59	0.97	1	0	-0.45	-0.96	0.3	0.19	-1.16	-0.47	1.23	0.21	1.47	4.45	2.89	3.85	3.67	3.16	3.54	1.52	1.73	0.86	0.72	0.41	-0.12	1.44	0.42	1.83	1.04	0.16	-4.1	1.11	-0.6	2.57	-4.1	0.97	1.43	-0.82
ENSG00000234255	AC012370.2	NA	ENSG00000234255	-0.37	0.61	-1.51	0.03	0.8517	0.7124	0.3654	0.9848	-3.37	-4.9	-3.98	-3.39	-4.35	-4.1	-1.55	-4.1	-4.1	-4.1	-4.1	-4.1	-4.1	-4.1	-3.05	-0.96	-4.1	-0.48	-4.1	-1.22	-4.1	-4.1	-4.1	-1.81	0.23	1.62	-1.97	-4.1	-4.1	-4.1	-1.99	-1.39	-4.1	-4.1	-4.1	-4.1	-4.1	-4.1
ENSG00000246863	AC012377.1	NA	ENSG00000246863	-0.78	-0.92	-1.64	-1.4	0.675	0.571	0.331	0.2428	-3.72	-3.96	-2.8	-2.32	-3.58	-3.02	-0.92	-4.1	-3.02	-4.1	-4.1	-4.1	-2.09	-4.1	-4.1	-4.1	-4.1	-0.61	-1.57	-4.1	-4.1	-1.76	-0.51	-0.85	-0.12	-0.5	-0.63	-0.02	-1.35	-4.1	-2.42	-4.1	-4.1	-4.1	-4.1	-1.29	0.2	-1.68
ENSG00000253362	AC012400.1	NA	ENSG00000253362	0.34	1.79	-2.7	-1.45	0.8512	0.1904	0.064	0.1639	-3.65	-4.9	-5.44	-2.2	-5.1	-4.1	-4.1	-4.1	-4.1	-4.1	-4.1	-4.1	-4.1	-1.99	-1.01	-3.02	-4.1	-4.1	-4.1	-4.1	-4.1	-4.1	-4.1	-4.1	-1.47	-0.12	-2.67	-0.51	-0.84	-1.51	1.66	-3.15	-4.1	-1.25	-4.1	-2.33	0.92	-4.1
ENSG00000259575	AC012404.2	NA	ENSG00000259575	-2.32	0.08	-3.42	-1.23	0.1364	0.9671	0.0309	0.2735	-2.7	-4.9	-2.78	-1.48	-5.1	-4.1	-4.1	-4.1	-4.1	-4.1	-4.1	-4.1	-4.1	-4.1	-2.45	-0.79	-4.1	-1.49	-0.99	-2.6	-0.66	-3.24	-2.26	-3.27	-0.48	-1.26	-1	-4.1	-0.84	0.43	-4.1	-4.1	1.82	0.45	-4.1	0.16	-0.32	-0.4
ENSG00000259359	AC012409.1	NA	ENSG00000259359	2.44	3.7	1.38	2.86	0.0847	0.0046	0.3474	0.0045	-1.28	-2.76	-4.98	-4.13	-2.54	-3.02	-0.48	-1.25	-4.1	-2.39	-4.1	-2.29	-0.91	-4.1	0.08	2.14	-2.49	-2.07	0.15	-4.1	-4.1	-4.1	-4.1	-2.75	-1.28	-0.5	-1.97	-4.1	-4.1	-4.1	-4.1	-4.1	-4.1	-4.1	-4.1	-4.1	-4.1	-4.1
ENSG00000261775	AC012435.2	NA	ENSG00000261775	-0.74	0.42	-1.36	-0.3	0.6553	0.7844	0.3629	0.7902	-3.08	-4.13	-3.49	-2.77	-4.23	-3.02	-4.1	-4.1	-4.1	-1.96	-4.1	-2.29	-4.1	-2.42	-1.01	-4.1	-2.49	-4.1	-1.83	-4.1	-2.7	-4.1	-2.02	-1.41	0.29	-2.94	-4.1	-4.1	-4.1	-2.51	-0.38	-1.87	-1.2	-4.1	0.46	-4.1	-3.11	-2.01
ENSG00000228897	AC012441.2	NA	ENSG00000228897	-1.87	-3.51	0.94	-0.9	0.2678	0.0236	0.6268	0.5291	-4.07	-2.22	-0.56	-3.16	-2.43	-0.49	-1.37	-0.27	-4.1	-4.1	-0.88	-4.1	-0.91	-4.1	-4.1	-4.1	-1.49	-4.1	-2.56	1.16	1.23	1.2	-0.59	-4.1	0.75	-4.1	-4.1	-4.1	-1.35	-1.51	-4.1	-4.1	-2.9	-4.1	-4.1	1.21	-0.95	-3.04
ENSG00000228251	AC012442.1	NA	ENSG00000228251	-1.29	-0.76	-0.06	-1.13	0.3425	0.5578	0.9683	0.2448	-2.39	-1.33	-1.63	-1.26	-2.92	-2.4	-1.2	-0.8	-4.1	-4.1	-1.58	-1.23	-0.91	-4.1	-0.84	-2.41	-1.75	-2.07	-1.57	-2.6	-1.35	-2.01	-0.44	-0.97	0.46	-1.53	-1	-0.51	0.71	-0.92	0.28	-0.03	-0.44	0.29	-4.1	-2.33	-4.1	-1.19
ENSG00000271382	AC012464.3	NA	ENSG00000271382	0.1	2.05	-1.02	-1.55	0.9566	0.1204	0.4718	0.121	-2.69	-2.16	-4.74	-1.14	-4.64	-4.1	-4.1	-4.1	-2.41	-4.1	-2.97	-1.23	-1.76	-4.1	-0.84	-0.04	-2.49	-4.1	-2.15	-4.1	-4.1	-4.1	-2.02	-4.1	-0.82	-0.23	-0.74	-0.02	-0.46	0.23	-1.66	-0.39	-4.1	0.45	-4.1	-0.39	-0.32	-3.04
ENSG00000271976	AC012467.2	NA	ENSG00000271976	-0.11	-0.4	-0.55	-1.18	0.877	0.4964	0.3454	0.008	1.92	2.55	2.32	3.1	2.21	2.38	2.79	1.75	1.37	2.74	2.85	2.74	2.15	0.5	2.7	1.7	2.59	1.89	2.13	1.47	2.26	2.16	2.82	2.78	3.43	2.54	3.31	3.49	3.49	3.26	4.51	2.83	3.01	3.45	1.89	3.04	2.97	3.41
ENSG00000225057	AC012485.1	NA	ENSG00000225057	-0.76	1.02	-0.59	0.72	0.6939	0.5279	0.7541	0.5656	-2.54	-3.85	-3.57	-3.26	-4.32	-4.1	-4.1	-4.1	-0.96	-4.1	-1.58	-4.1	-4.1	-0.65	-4.1	-4.1	-4.1	1.36	-0.84	-2.2	-4.1	-1.76	-4.1	-2.06	0.1	-0.12	-4.1	-1.27	-4.1	-4.1	-4.1	-4.1	-4.1	-4.1	-2.44	-2.33	-1.8	-1.68
ENSG00000242575	AC012501.2	NA	ENSG00000242575	0.34	0.41	-1.86	-1.99	0.84	0.7816	0.1771	0.0437	-5.03	-4.9	-5.44	-3.04	-5.1	-4.1	-4.1	-4.1	-4.1	-4.1	-4.1	-4.1	-4.1	-4.1	-4.1	-4.1	-4.1	-4.1	-4.1	-4.1	-4.1	-4.1	-4.1	-4.1	-4.1	-4.1	-2.67	-4.1	-2.15	-3.09	0.43	0.65	-4.1	0.1	-4.1	-4.1	0.4	-3.04
ENSG00000260163	AC012508.1	NA	ENSG00000260163	-1.55	-0.75	-3.6	-1.28	0.3421	0.6377	0.0288	0.2685	-2.58	-4.9	-1.83	-1.3	-3.38	-4.1	-2.71	-2.63	-4.1	-0.94	-4.1	-4.1	-4.1	-2.42	-1.7	-1.38	-1.49	-4.1	-2.56	-1.63	-1.03	0.01	-4.1	-0.27	0.29	0.51	-0.52	-0.13	-1.7	0	-4.1	-1.2	0.57	1.82	-4.1	0.06	-4.1	-1.41
ENSG00000260634	AC012508.2	NA	ENSG00000260634	-2.58	-0.57	-3.79	-1.9	0.0199	0.6061	0.0012	0.016	-2.07	-3.96	-1.5	-0.17	-4.08	-4.1	-4.1	-2.63	-4.1	-1.96	-4.1	-4.1	-2.09	-0.51	-1.7	-0.96	-0.26	-4.1	-3.13	-1.05	-2.31	-0.91	-0.68	-1.81	0.51	-0.36	-0.86	-0.24	1.26	1.33	-1.66	-0.88	-0.97	1.01	0.81	-0.53	-1.54	1.02
ENSG00000273466	AC012510.1	NA	ENSG00000273466	-1.27	-0.3	-0.17	-0.49	0.1959	0.7698	0.8784	0.5125	-1.76	-1.44	-1.46	-1.27	-2.73	-2.4	-3.25	-2.63	-3.02	-0.77	-1.31	-1.23	-1.5	0.13	-2.45	-0.14	-2.07	-3.08	-1.83	-1.22	-1.53	-1.19	-0.86	-1.81	-0.48	-1.87	-1.97	-0.02	-0.04	-1.77	-0.65	-1.39	-4.1	-1.25	0	-0.86	-0.66	-0.53
ENSG00000236478	AC012513.2	NA	ENSG00000236478	-0.48	-1.85	-2.2	-1.48	0.7903	0.1839	0.1608	0.1866	-4.19	-4.9	-2.34	-2.7	-2.82	-1.98	-4.1	-1.92	-3.02	-0.94	-4.1	-4.1	-4.1	-4.1	-3.05	-4.1	-4.1	-4.1	-1.57	-1.63	-1.75	-2.31	-2.02	-2.75	0.4	-0.36	-4.1	0.77	-4.1	-0.77	0.36	-4.1	-4.1	-4.1	-4.1	-1.89	-4.1	-2.43
ENSG00000260597	AC012531.1	NA	ENSG00000260597	3.83	2.52	1.63	0.93	0.0041	0.0671	0.1455	0.3287	2.35	3.05	-0.17	1.42	3.66	3.9	3.12	3.45	4.11	3.89	3.42	4.04	1.89	0.29	3.68	2.9	3.24	2.24	1.83	2.19	3.1	2.35	-4.1	-1.81	3.24	2.22	1.7	2.42	-4.1	0.37	1.47	0.38	2.55	0.73	2.33	3	1.71	1.54
ENSG00000271843	AC012557.1	NA	ENSG00000271843	0.6	-0.1	-0.91	1.06	0.6679	0.9466	0.5378	0.2718	-1.21	-3.18	-1.11	-2.28	-0.51	-3.02	0.41	0.12	0.29	-0.02	-2.34	-4.1	-2.09	-0.65	-3.05	-0.37	-0.75	-2.07	0.36	-1.22	-0.2	-0.91	-1.08	-1.6	-1.28	-4.1	-1.97	-4.1	-0.64	-4.1	0.43	-2.18	0.84	-2.93	-4.1	-0.39	-1.12	-2.01
ENSG00000272181	AC012557.2	NA	ENSG00000272181	0.24	2.58	-0.39	1.03	0.8985	0.0471	0.8108	0.3146	-1.66	-3.08	-4.24	-2.69	-4	-4.1	-4.1	-1.92	-2.41	-4.1	-0.88	-2.92	-4.1	-0.38	-1.43	-0.79	-1.75	-3.08	-1.57	-4.1	-4.1	-4.1	-2.26	-2.36	-1.47	-1.26	-1.31	-0.67	-0.04	-4.1	-4.1	-4.1	-4.1	-4.1	-4.1	-1.56	0.46	-2.43
ENSG00000267293	AC012569.1	NA	ENSG00000267293	0.04	-0.3	-0.48	-0.99	0.9868	0.8609	0.7852	0.3992	-3.33	-2.82	-3.03	-2.35	-2.99	-3.02	-3.25	-1.66	-2.41	-3.01	-2.34	-2.92	-2.5	-1.17	-4.1	-4.1	-2.07	-1.26	-4.1	-3.17	-4.1	-3.24	-2.26	0.25	-1.11	-0.01	-1.5	0.43	-4.1	-4.1	-3.03	0.04	-4.1	-4.1	0.76	-0.39	-4.1	-1.41
ENSG00000253471	AC012574.1	NA	ENSG00000253471	-4.28	-3.75	-0.01	0.32	0.0004	0.0007	0.9958	0.7561	-4.57	-4.9	-0.82	-4.89	-5.1	-4.1	-4.1	-4.1	-4.1	-4.1	-4.1	-4.1	-4.1	-1.99	-4.1	-4.1	-4.1	-4.1	-4.1	1.65	1.32	1.26	-4.1	-1.81	-3.2	-4.1	-4.1	-4.1	-4.1	-4.1	-4.1	-4.1	-4.1	-4.1	-4.1	-4.1	-4.1	-4.1
ENSG00000253406	AC012613.2	NA	ENSG00000253406	4.85	2.38	0.62	1.41	0.0002	0.0587	0.6817	0.1528	-2.29	-3.08	-4.66	-3.69	0.19	-0.36	1.27	-1.92	0.63	1.69	-4.1	-0.81	-3.09	-0.06	-1.43	-4.1	-2.49	-3.08	-0.84	-4.1	-4.1	-3.24	-4.1	-2.75	-1.11	-2.94	-3.22	-4.1	-4.1	-4.1	-4.1	-0.88	-4.1	-4.1	-4.1	-4.1	-0.66	-4.1
ENSG00000261526	AC012615.1	NA	ENSG00000261526	-1.83	-0.09	-1.59	-0.54	0.0037	0.8782	0.0163	0.1861	1.39	0.35	1.49	1.93	-0.34	0.3	0.77	-0.56	0.44	-2.39	0.66	0.8	-0.28	1.13	1.61	2.14	1.33	1.29	1	0.9	1.23	1.54	1.95	1.79	2.07	2.27	1.68	2.46	1.4	1.4	1.97	2.27	0.9	1.99	1.62	2.34	2.84	1.78
ENSG00000267141	AC012615.4	NA	ENSG00000267141	-2.31	-0.48	0.81	0.77	0.1101	0.75	0.6095	0.4941	-1.91	-1.87	-1.43	-2.68	-3.74	-1.65	-4.1	-4.1	-1.16	-4.1	-1.31	-0.63	-3.09	-0.97	-1.21	-4.1	-2.07	-1.07	-0.7	-1.89	-0.28	-2.7	-0.97	-0.53	0.4	1	-2.28	-4.1	-4.1	-0.29	-4.1	-1.87	-4.1	-1.52	-4.1	-1.29	-4.1	-3.04
ENSG00000267053	AC012617.1	NA	ENSG00000267053	-2.71	0.11	0.07	0.73	0.0717	0.9474	0.9698	0.5241	-1.02	-1.67	-1.13	-1.75	-3.84	-4.1	-1.77	-4.1	-4.1	-1.96	-1.91	-0.63	-2.09	-4.1	-1.7	-0.5	0.18	0.39	0.64	-0.9	-1.18	-1.19	0.21	-2.06	-0.04	-2.94	-0.24	0.71	-1.7	-4.1	-4.1	0.49	-4.1	-1.52	-4.1	-0.26	0.12	-0.18
ENSG00000234750	AC012618.2	NA	ENSG00000234750	0.14	-2.08	-0.52	-0.12	0.9212	0.0703	0.7422	0.9185	-2.27	-2.67	-0.19	-2.15	-0.05	-0.36	-0.8	1.08	0.44	-0.35	-1.91	-2.29	-3.09	-4.1	-0.69	-1.65	-1.75	-1.75	-2.15	0.72	-0.37	-0.47	-0.59	0.14	1.29	-0.01	-1	-4.1	-0.84	-1.77	-4.1	-0.03	-4.1	-1.86	-4.1	-1.56	-4.1	0.34
ENSG00000234773	AC012618.3	NA	ENSG00000234773	-1.34	-1.29	-1.21	-0.78	0.1001	0.0854	0.2185	0.2444	-0.04	-0.47	1.25	0.74	-0.09	-0.04	0.81	-1.66	1.14	-0.35	-1.31	1.03	-0.91	0.68	0.7	0.22	-0.37	0.02	-1.16	0.23	0.71	1.78	2.09	1.38	1.85	1.48	2.18	0.99	0.92	1.46	1.17	-0.2	-1.81	1.06	0.46	1.07	0.73	-0.99
ENSG00000248968	AC012640.1	NA	ENSG00000248968	-1.63	-1.12	-0.42	-1.39	0.2457	0.3983	0.7896	0.1752	-4.04	-3.07	-2.91	-2.65	-4.54	-4.1	-4.1	-4.1	-4.1	-1.96	-4.1	-2.29	-1.76	-4.1	-4.1	-1.98	-4.1	-3.08	-3.13	-1.63	-2	-2.7	-1.81	-4.1	-1.47	0.44	-2.28	-4.1	-1.7	-2.51	-4.1	-2.59	-4.1	-4.1	0.32	-0.26	-2.12	-1.41
ENSG00000259802	AC012640.2	NA	ENSG00000259802	-1.8	-0.83	-1.28	-0.58	0.0068	0.1502	0.0893	0.24	0.71	0.02	1.54	1.3	-0.26	0.7	-0.8	0.25	-0.37	-0.77	0.53	-0.63	0.24	1.77	0.7	-0.14	0.63	1.02	0.48	1.29	1.14	0.97	1.62	2.71	1.68	-0.36	1.18	0.99	2.21	2.57	0.85	1.25	2.07	1.38	1.89	0.75	1.73	0.34
ENSG00000250616	AC012645.1	NA	ENSG00000250616	-1.19	0.41	-2.46	-1.59	0.3163	0.7016	0.0279	0.0215	0.99	0.12	0.58	2.58	-0.6	-1.15	-0.48	0.64	-0.64	-1.14	-0.17	-0.34	0.92	1.82	0.52	1.3	1.74	-1.07	1.81	1.16	0.79	0.7	0.61	-0.12	2	0.19	5.06	2.02	1.69	3.35	1.53	1.86	2.41	2.36	2.22	3.37	2.49	3.99
ENSG00000261367	AC012645.2	NA	ENSG00000261367	-0.59	2.2	0.95	0.61	0.743	0.1031	0.5232	0.58	-2.31	-1.97	-4.51	-2.93	-5.1	-4.1	-4.1	-4.1	-4.1	-4.1	-1.91	-1.84	-1.76	-4.1	-0.42	-0.79	-0.75	-4.1	-1.57	-4.1	-4.1	-2.7	-2.9	-4.1	-0.96	-4.1	0.66	-0.51	-0.17	-4.1	-4.1	-4.1	-4.1	-2.3	-4.1	-1.89	-4.1	-0.67
ENSG00000261416	AC012645.3	NA	ENSG00000261416	-0.28	4.08	-0.89	2.51	0.8703	0.0009	0.5409	0.0056	-0.73	-4.13	-4.82	-3.24	-5.1	-4.1	-4.1	-4.1	-4.1	-4.1	-4.1	-2.29	-4.1	-1.17	-2.45	0.7	-0.37	0.1	-0.7	-1.89	-4.1	-4.1	-4.1	-4.1	-4.1	-1.87	-1.72	-4.1	0.29	-4.1	-4.1	-4.1	-4.1	-4.1	-4.1	-1.29	-1.8	-1.19
ENSG00000258461	AC012651.1	NA	ENSG00000258461	4.85	5.42	2.65	3.25	0.0002	0	0.0107	0	2.66	2.05	-2.77	-0.6	2.08	2.4	3.07	1.81	2.07	0.93	2.43	2.16	1.65	2.04	2.79	3.11	2.69	2.61	2.72	-4.1	-3.24	-2.7	-0.37	-1.25	-0.2	0.58	0.52	-4.1	0.08	-0.51	-4.1	2	-4.1	-0.82	0.53	0.75	0.52	0.02
ENSG00000262712	AC012676.1	NA	ENSG00000262712	-0.89	0	0.16	0.16	0.5701	0.9984	0.9274	0.8905	-1	-1	-0.99	-1.16	-1.89	-1.15	-0.3	-1.92	-4.1	-0.77	-1.31	-1	-0.5	-1.39	-1.43	0.3	-1.26	0.58	-2.15	-0.23	-0.78	-0.13	-2.26	-0.85	0.95	-2.94	-0.52	-4.1	-2.15	-0.29	-0.06	0.84	-4.1	-0.22	0.96	0.41	-4.1	0.97
ENSG00000230897	AC013248.2	NA	RPS18P12	-2.77	-1.16	-1.23	-1.04	0.0094	0.2419	0.2763	0.1953	-2.39	-2.58	-1.23	-1.36	-4	-4.1	-2.02	-4.1	-4.1	-2.39	-2.34	-2.29	-2.5	-3.02	-1.7	-1.98	-1.07	-2.07	-3.13	-1.63	-2.31	-0.37	-0.86	-0.35	-0.96	-0.5	-2.67	-0.24	-4.1	-0.09	-1.17	-1.87	0.25	-0.49	-0.68	-1.56	0.4	-0.99
ENSG00000259211	AC013356.2	NA	ENSG00000259211	-0.29	0.79	-2.48	-0.89	0.8603	0.5404	0.0621	0.3428	-1.86	-3.44	-2.65	-0.96	-2.93	-3.02	-4.1	-2.23	-1.16	-1.96	-4.1	-1.84	-3.09	-0.8	-0.84	-4.1	-2.49	-1.75	0.22	-1.41	-1.75	-3.24	-0.44	-4.1	-0.38	-0.5	-0.01	-0.02	-0.17	-2.09	-0.51	-0.74	0.42	-1.25	-4.1	-1.06	-0.66	-0.08
ENSG00000261478	AC013391.3	NA	ENSG00000261478	-5.12	-1.54	-6.17	-2.79	0.0006	0.2358	0.0002	0.007	-1.52	-4.9	0.02	1.27	-5.1	-4.1	-4.1	-4.1	-4.1	-4.1	-4.1	-4.1	-4.1	-0.65	-0.1	-1.38	0.32	-4.1	-1.83	-0.9	0.62	0.78	1.6	-1.81	0.66	-1.03	-1.15	1.77	1.99	-1.77	2.45	2.04	2.66	1.53	3.88	0.86	3.12	1.23
ENSG00000272148	AC013403.2	NA	ENSG00000272148	-2.44	-0.49	-0.91	-1.29	0.052	0.705	0.4817	0.1543	-1.04	-0.66	-0.55	0.25	-2.99	-2.4	-1.55	-4.1	-4.1	-0.35	-0.06	-0.81	-0.91	-1.99	-0.84	-0.63	-0.37	-0.9	-0.99	-0.64	-1.35	-1.35	0.68	0.2	1.65	0.58	0.66	-1.54	0.56	1.3	-4.1	1.08	0.25	0.45	-0.3	1.02	0.2	2.09
ENSG00000273240	AC013468.1	NA	ENSG00000273240	-1.06	-0.25	-3.21	-2.64	0.5526	0.8876	0.0453	0.0188	-2.25	-2.83	-2	0.39	-3.06	-3.02	-0.48	-4.1	-1.16	-4.1	-1.31	-1.84	-4.1	-4.1	0.58	0.14	-0.48	-4.1	-3.13	-1.63	-2	-1.19	-1.81	-2.36	1.31	0.78	-0.08	1.71	1.4	0.55	2.06	0.25	1.47	1.85	-4.1	-0.69	-0.66	0.77
ENSG00000205500	AC013472.1	NA	ENSG00000205500	-1.14	-2.91	-1.89	-2.73	0.4336	0.0239	0.2015	0.0111	-4.04	-3.2	-1.13	-1.31	-2.27	-2.4	0.36	-1.92	-1.98	-4.1	-2.34	-1.84	-4.1	-4.1	-3.05	-1.98	-3.08	-4.1	-4.1	-0.76	-0.9	-1.35	-0.51	-1.6	0.66	0.72	-1.31	-4.1	-0.04	-0.29	-4.1	-2.18	-4.1	-1.02	1.81	-0.86	-0.42	-0.29
ENSG00000230286	AC013472.2	NA	ENSG00000230286	-2.95	-2.35	-5.01	-4.62	0.0003	0.0016	0	0	-4.51	-4.9	-2.15	0.11	-5.1	-4.1	-4.1	-4.1	-4.1	-4.1	-4.1	-4.1	-4.1	-3.02	-3.05	-4.1	-4.1	-4.1	-4.1	-1.22	-3.24	-2.01	-0.23	-2.75	0.7	1.37	-0.24	-0.02	-0.84	-0.09	-0.16	0.44	0.05	-0.11	0.17	0.86	0.27	-0.53
ENSG00000272056	AC013472.3	NA	ENSG00000272056	-1.92	0.65	-2.23	-1.05	0.2253	0.6771	0.1503	0.3358	-1.64	-2.83	-2.3	-0.59	-4.22	-3.02	-4.1	-2.23	-4.1	-4.1	-2.97	-2.29	-2.5	-0.16	-1.01	-0.79	-1.07	-4.1	-1.35	-3.17	-1.18	-4.1	-0.77	-0.27	0.66	-1.87	-0.01	-0.37	-0.46	-0.19	-4.1	0.79	0.34	1.16	-4.1	-0.53	1.16	1.61
ENSG00000173867	AC013489.1	NA	ENSG00000173867	-2.26	-1.89	-1.28	-0.24	0.0822	0.1187	0.3795	0.831	-3.33	-4.37	-1.43	-3.09	-3.69	-1.65	-4.1	-3.18	-4.1	-2.39	-4.1	-4.1	-3.09	-4.1	-0.69	-4.1	-2.07	-3.08	-3.13	-3.17	-0.56	0.14	-1.47	-1.25	-1.94	-4.1	-1.15	-4.1	-2.82	-4.1	-4.1	-3.15	-4.1	-1.25	1.21	-4.1	-3.11	-0.82
ENSG00000260123	AC013565.1	NA	ENSG00000260123	-1.68	0.5	-0.55	0.9	0.2797	0.7505	0.7484	0.4243	-2.92	-4.37	-3.42	-3.82	-5.1	-4.1	-4.1	-4.1	-4.1	-4.1	-4.1	-4.1	-3.09	-1.17	0.16	-0.96	-4.1	-4.1	-4.1	-2.6	-4.1	-4.1	-2.54	-0.44	-1.94	-4.1	-4.1	-2.94	0.08	0.49	-4.1	-4.1	-4.1	-4.1	-4.1	-4.1	-2.12	-4.1
ENSG00000259345	AC013652.1	NA	ENSG00000259345	1.03	1.06	-0.47	-1	0.5096	0.4519	0.7691	0.3486	-4.38	-3.85	-5.44	-3.38	-4.41	-4.1	-4.1	-4.1	-4.1	-1.36	-4.1	-1.51	-4.1	-4.1	-4.1	-4.1	-4.1	-1.07	-4.1	-4.1	-4.1	-4.1	-4.1	-4.1	-2.25	0.36	-2.67	-4.1	-4.1	-0.77	-4.1	-4.1	-4.1	-1.86	-4.1	-2.96	0.2	-4.1
ENSG00000259793	AC013726.1	NA	ENSG00000259793	-1.08	0.25	-2.72	-1.59	0.5026	0.8814	0.0664	0.1328	-3.78	-4.9	-4.02	-2.18	-5.1	-4.1	-4.1	-4.1	-4.1	-4.1	-4.1	-4.1	-4.1	-4.1	-4.1	-0.5	-1.75	-4.1	-4.1	-4.1	-4.1	-3.24	-2.9	-2.06	-1.11	-1.26	-1.97	0.57	-4.1	-0.39	-3.03	-4.1	-0.77	-1.52	-4.1	0.24	0.52	-2.43
ENSG00000270557	AC013731.1	NA	ENSG00000270557	-0.84	0.01	-2.32	-0.97	0.65	0.9972	0.1709	0.4207	-1.86	-3.21	-1.86	-0.89	-2.71	-3.02	-2.02	-2.63	-0.05	-4.1	-2.97	-4.1	-1.5	-1.39	0.08	-4.1	-1.07	-1.75	-1.57	-2.2	-0.28	-0.37	-2.54	-2.75	-0.96	0.19	0.19	-4.1	1.1	0.3	0.56	-0.39	1.65	-4.1	-4.1	0.48	1.12	-3.04
ENSG00000232386	AC015712.1	NA	ENSG00000232386	0.9	2.74	-0.58	1.09	0.6174	0.0504	0.7423	0.3151	-0.59	-2.26	-3.33	-1.68	-2.43	-0.63	-4.1	-1.44	-0.96	-3.01	-2.34	-1.84	-2.09	-1.39	-0.69	0.44	-1.07	-0.26	-0.17	-4.1	-4.1	-4.1	-0.97	0.41	-1.11	-0.83	0.13	-1.04	-4.1	-4.1	-4.1	-0.62	-1.81	-0.11	1.21	-4.1	-0.95	0.88
ENSG00000272808	AC015712.6	NA	ENSG00000272808	1.98	3.69	-0.05	1.02	0.3456	0.0311	0.9844	0.4013	0.95	-0.12	-2.74	-0.07	-0.76	-2.4	-1.2	0.37	0.63	-0.77	0.13	-0.48	0.09	1.5	0.75	0.91	0.98	1.02	0.69	-4.1	-4.1	-3.24	0	0.72	-0.48	2.52	2.38	-4.1	-0.17	-1.29	-4.1	3.55	-1.48	3.05	2.43	-4.1	-1.12	3.55
ENSG00000270091	AC015726.1	NA	ENSG00000270091	-0.82	0.83	-0.86	-0.17	0.2764	0.1776	0.2277	0.7411	0.87	0.18	0.05	1.04	-0.77	-1.98	-0.22	-0.1	-0.64	-0.61	-0.41	0.74	0.31	1.25	1.04	1.91	0.58	-0.16	0.83	0.63	-0.2	0.37	0.16	-0.44	0.95	-0.12	-0.24	0.57	1.04	0.81	0.79	0.7	1.47	1.16	2.25	1.59	2.27	1.31
ENSG00000263220	AC015727.1	NA	ENSG00000263220	-1.21	0.14	-0.43	0.02	0.5016	0.941	0.8236	0.9895	-2.24	-2.69	-2.38	-2.26	-3.59	-0.78	-4.1	-1.66	-4.1	-4.1	-4.1	-1.51	-1.5	-4.1	-0.55	1.18	-1.49	-4.1	-2.15	-2.2	-2.31	-1.04	-3.38	-1.41	-0.04	-2.94	0.06	-4.1	-4.1	-1.51	-4.1	-0.03	-4.1	-1.52	1.76	-1.56	-4.1	-2.01
ENSG00000253208	AC015743.1	NA	ENSG00000253208	-1.54	-0.07	-3.79	-3.45	0.2284	0.9631	0.0023	0.0002	-3.62	-3.97	-3.55	-0.18	-5.1	-4.1	-4.1	-4.1	-4.1	-4.1	-1.91	-4.1	-4.1	-4.1	-3.05	-0.79	-2.07	-4.1	-4.1	-2.2	-1.75	-4.1	-2.26	-4.1	1.56	-1.87	0.06	1.04	0.48	-0.29	0.74	0.65	0.71	-1.02	-2.44	-1.89	-0.54	-0.53
ENSG00000267078	AC015802.1	NA	ENSG00000267078	6.02	5.26	4.99	4.55	0	0	0	0	-0.19	0.25	-5.44	-4.74	0.58	0.76	1.12	0.54	0.22	0.32	0.38	0.3	0.16	-0.65	0.8	0.91	-0.61	-2.07	0.88	-4.1	-4.1	-4.1	-4.1	-4.1	-3.2	-4.1	-2.67	-4.1	-4.1	-4.1	-4.1	-4.1	-4.1	-4.1	-4.1	-4.1	-4.1	-4.1
ENSG00000267543	AC015802.3	NA	ENSG00000267543	-5.13	-2.99	-2.64	-2.46	0	0.0001	0.0068	0.0004	-0.58	-0.77	2.41	1.87	-2.72	-0.78	-2.33	-0.27	-4.1	-4.1	-0.55	-1.51	-0.08	-0.97	-0.55	0.37	0.74	-1.49	-1.16	2.14	2.06	3.14	3.02	1.65	1.76	0.78	1.96	1.61	1.9	1.4	1.17	2.27	0.96	3.01	2.62	2.05	3.02	2.34
ENSG00000267546	AC015802.4	NA	ENSG00000267546	-5.17	-3.29	-2.69	-2.54	0	0	0.005	0.0003	-1.17	-1.32	2.12	1.37	-3.04	-1.38	-4.1	-1.92	-1.16	-4.1	-2.97	-0.81	0.16	-0.65	-1.43	-1.38	-1.07	-1.49	-0.46	1.87	1.96	2.68	2.57	1.52	1.19	0.09	1.87	0.5	1.93	1.33	0.62	1.6	0.9	2.07	2.25	1.69	2.37	1.9
ENSG00000272386	AC015802.5	NA	ENSG00000272386	-6.25	-4.62	-5.76	-4.33	0	0	0	0	-3.47	-4.9	1.16	0.86	-5.1	-4.1	-4.1	-4.1	-4.1	-4.1	-4.1	-4.1	-4.1	-4.1	-2.45	-0.96	-3.08	-4.1	-3.13	0.41	1.66	1.9	1.22	0.68	0.66	-1.26	1.44	0.64	1.35	1.19	1.47	0.32	1.06	0.59	1.46	1.21	2.38	0.97
ENSG00000264112	AC015813.1	NA	ENSG00000264112	-1.44	-0.26	-1.66	-1.41	0.0368	0.6854	0.0116	0.0018	5.02	4.76	5.27	6.43	3.83	3.43	3.94	3.56	4	4.3	4.37	5.12	4.8	4.99	5.2	5.3	4.96	4.42	5.24	4.3	4.49	4.67	6.21	6.56	6.07	7.38	7.24	6.17	7.06	6.32	5.61	7.44	5	6.23	5.08	7.57	6.35	6.86
ENSG00000265542	AC015845.2	NA	ENSG00000265542	-2.76	-1.75	0.65	-0.99	0.0456	0.178	0.6659	0.3605	-3.77	-2.13	-2.02	-2.79	-4.78	-4.1	-4.1	-4.1	-4.1	-3.01	-2.34	-1.84	-1.76	-4.1	-0.2	-4.1	-4.1	-2.07	-4.1	-1.89	-1.03	-1.35	-2.02	-2.75	-1.68	-4.1	-0.86	-4.1	-4.1	-4.1	0.68	-0.88	-4.1	-4.1	-4.1	-0.15	-2.12	0.02
ENSG00000263015	AC015853.2	NA	ENSG00000263015	-1.18	-1.67	-1.03	-1.21	0.4406	0.2168	0.5095	0.2661	-4.56	-4.38	-2.89	-3.35	-4.07	-4.1	-2.33	-4.1	-4.1	-2.39	-4.1	-2.92	-4.1	-4.1	-4.1	-4.1	-4.1	-4.1	-2.15	-4.1	-3.24	-1.04	-1.08	-2.75	-1.94	-4.1	-4.1	-4.1	0.08	-4.1	-4.1	-1.39	-4.1	-4.1	0	-4.1	0.04	-1.68
ENSG00000249406	AC015909.1	NA	ENSG00000249406	-0.6	-1.26	0.2	0.42	0.7606	0.4307	0.9243	0.7578	-3.32	-3.55	-2.06	-3.75	-2.66	-2.4	-4.1	-3.18	-0.96	-0.35	-4.1	-0.63	-4.1	-4.1	-2.45	-1.65	-3.08	-4.1	-1.83	0.98	1.14	-2.31	-4.1	-3.27	-0.29	0.78	-1.97	-4.1	-4.1	-4.1	-4.1	-3.15	-4.1	-1.25	-4.1	-4.1	-4.1	-4.1
ENSG00000253730	AC015909.2	NA	ENSG00000253730	0.58	-3.25	-1.68	-4.66	0.5606	0.0005	0.0741	0	-4.65	-1.66	-1.4	0.02	-0.81	-2.4	-1.05	-1.66	-0.64	2.35	-1.91	-1.23	-1.5	-4.1	-2.45	-4.1	-4.1	-4.1	-4.1	-1.05	-1.35	-1.19	-0.68	-2.06	0.35	-0.83	-0.74	-0.24	1.83	0	0.04	-0.39	-0.44	-0.65	1.53	-0.26	-0.32	-0.18
ENSG00000261959	AC015909.3	NA	ENSG00000261959	5.8	3.04	3.57	1.92	0	0.0266	0.0066	0.0699	-1.77	-0.13	-4.81	-3.7	0.99	0.96	1.35	-1.66	0.37	4.47	0.38	0.02	-0.62	-4.1	-1.01	-0.5	-1.26	-1.49	-0.99	-3.17	-4.1	-4.1	-4.1	-3.27	-1.94	-1.87	-2.67	-4.1	-4.1	-4.1	-4.1	0.44	-4.1	-4.1	-4.1	-4.1	-4.1	-0.99
ENSG00000265460	AC015910.1	NA	ENSG00000265460	-1.56	-0.81	-0.72	-1.75	0.2857	0.5681	0.6341	0.0901	-3.72	-2.69	-2.91	-1.97	-4.47	-3.02	-4.1	-4.1	-4.1	-3.01	-4.1	-1.23	-1.76	-4.1	-3.05	-1.98	-4.1	-4.1	-1.57	-1.63	-2.7	-3.24	-1.81	-3.27	1.02	0.89	-1.97	-4.1	-1.35	-0.92	-4.1	-0.62	-4.1	-1.25	-4.1	-0.15	-1.32	-2.01
ENSG00000267074	AC015911.3	NA	ENSG00000267074	0.34	5.36	-0.76	3.53	0.8067	0	0.5225	0	-0.09	-4.38	-5.44	-3.61	-5.1	-4.1	-4.1	-4.1	-4.1	-4.1	-4.1	-2.92	-4.1	-1.17	0.16	-0.04	0.93	-1.75	1.61	-4.1	-4.1	-4.1	-4.1	-4.1	-2.65	-1.87	-0.52	-4.1	-4.1	-3.09	-4.1	-1.87	-4.1	-4.1	-4.1	-4.1	-1.8	-2.01
ENSG00000267369	AC015911.7	NA	ENSG00000267369	1.12	7.42	-3.05	3.3	0.5068	0	0.0449	0.0001	1.98	-4.38	-5.44	-1.33	-4.32	-3.02	-4.1	-4.1	-2.41	-4.1	-4.1	-2.92	-4.1	2.54	1.28	1.91	1.71	0.84	3.56	-4.1	-4.1	-4.1	-4.1	-4.1	-2.25	-0.66	0.57	-0.84	1.04	-4.1	-4.1	1.25	-2.26	0.2	-4.1	1.07	-1.12	-0.4
ENSG00000267554	AC015911.8	NA	ENSG00000267554	0.71	4.28	0.14	2.9	0.6671	0.0009	0.937	0.0026	-0.85	-3.61	-5.13	-3.74	-4.41	-1.38	-4.1	-4.1	-4.1	-4.1	-2.97	-2.29	-4.1	1.29	-1.01	0.14	-0.16	-4.1	0	-4.1	-4.1	-4.1	-4.1	-3.27	-1.94	-4.1	-0.42	-4.1	-4.1	-4.1	-4.1	-4.1	-4.1	-0.65	-4.1	-1.29	-4.1	-3.04
ENSG00000265519	AC015922.3	NA	ENSG00000265519	1.88	1.75	2.2	1.76	0.1015	0.1136	0.0368	0.0364	1.47	1.91	-0.28	-0.29	1.59	2.33	1.15	1.45	1.51	1.72	2.1	2.38	1.34	1.09	2.04	0.51	1.74	1.36	2.08	-1.05	-0.12	-1.35	0.38	0.97	0.61	0.58	1.49	0.57	-1.7	0.55	-4.1	0.38	-4.1	-0.49	-3.04	2.43	-0.42	1.85
ENSG00000267334	AC015936.1	NA	ENSG00000267334	-2.07	-2.01	-3.41	-4.07	0.261	0.2369	0.0594	0.0023	-5.03	-4.38	-3.03	-0.96	-5.1	-4.1	-4.1	-4.1	-4.1	-4.1	-4.1	-2.92	-4.1	-4.1	-4.1	-4.1	-4.1	-4.1	-4.1	-0.64	-2.31	-0.47	-4.1	-4.1	-2.25	-0.36	1.18	0.27	0.08	-4.1	-4.1	0.19	-4.1	0.73	-4.1	1.81	0.96	2.25
ENSG00000267651	AC015961.1	NA	ENSG00000267651	-4.97	-3.24	-4.55	-3.01	0.0032	0.029	0.0182	0.0223	-2.43	-3.97	0.81	0.58	-4.16	-1.65	-4.1	-4.1	-4.1	-3.01	-4.1	-1.84	-4.1	-0.06	-2.02	-1.98	0.18	-4.1	-4.1	0.72	0.67	2.12	0.93	-0.19	1.51	1.05	2.6	0.35	1.21	0.66	-1.66	2.36	-4.1	-4.1	0.09	2.66	2	2.19
ENSG00000267707	AC015961.2	NA	ENSG00000267707	-3.38	-0.68	-3.16	-2.01	0.0204	0.6326	0.0374	0.0461	-0.75	-1.89	-0.07	1.27	-3.45	-2.4	-4.1	-3.18	-4.1	-0.47	-0.88	-2.29	-2.09	-0.65	-0.1	-0.04	-0.9	-1.75	-0.58	0.29	0.48	1.1	0.25	-2.06	1.29	1.55	2.2	2.12	0.92	2.14	-4.1	1	2.29	1.91	2.4	1.84	2.04	0.66
ENSG00000228363	AC015971.1	NA	ENSG00000228363	-1.25	-0.45	-0.98	0.97	0.381	0.7469	0.5483	0.3609	-0.55	-2.5	-0.1	-1.52	-1.35	-0.78	0.13	-0.56	-1.98	-3.01	-1.31	-4.1	-1.28	1.69	-4.1	-0.96	-1.49	1.72	0.92	0.35	-1.75	0.82	0.42	-0.05	-0.48	1.81	-1.72	-1.54	-4.1	-1.51	-3.03	-1.03	-0.44	-1.02	-4.1	-1.89	-0.95	0.19
ENSG00000093100	AC016026.1	NA	ENSG00000093100	0.17	0.55	-0.11	0.86	0.9089	0.6465	0.9456	0.3262	-0.44	-1.41	-0.99	-1.3	-0.82	-1.65	-1.05	-0.56	-1.16	0.78	-2.34	-0.81	-0.76	-1.99	-0.01	1.05	-0.48	-1.49	0.69	-2.6	-0.05	-0.91	0.72	-1.6	0.23	-1.26	-1.97	-0.13	-0.46	-0.39	-4.1	-0.74	-0.6	0.29	-4.1	-2.33	0.33	-2.01
ENSG00000225335	AC016027.1	NA	ENSG00000225335	-2.67	-0.51	-1.18	0	0.028	0.6737	0.3858	0.9991	-0.61	-1.79	-0.1	-0.61	-2.77	-3.02	-0.48	-2.63	-4.1	-1.96	-1.08	-0.63	-3.09	-0.06	-1.21	-0.79	-0.26	-0.26	-0.7	-0.23	-0.9	-0.21	0.72	0.31	0.7	-0.66	0.42	0.18	-1.35	0.43	-4.1	-0.12	-0.6	1.16	0.17	0.97	-4.1	0.48
ENSG00000234913	AC016027.2	NA	ENSG00000234913	-1.95	-3.9	-4.55	-4.3	0.1471	0.0025	0.0023	0.0001	-4.65	-4.9	-0.75	-0.35	-2.7	-4.1	-2.71	-1.92	-1.98	-1.14	-4.1	-4.1	-4.1	-4.1	-4.1	-4.1	-4.1	-2.49	-4.1	-1.41	-0.37	-1.04	1.02	-1.6	1.25	2.41	-0.86	0.5	1.65	0.23	0.12	0.04	1.3	0.59	-4.1	-2.96	0.87	-2.01
ENSG00000257680	AC016144.1	NA	ENSG00000257680	-0.83	-0.25	-4.23	-4.12	0.5444	0.8537	0.0006	0	-3.73	-3.84	-3.47	0.4	-4.31	-4.1	-1.37	-4.1	-4.1	-4.1	-4.1	-4.1	-1.76	-4.1	-3.05	-4.1	-4.1	-2.49	-1.16	-4.1	-3.24	-4.1	0.16	-2.75	1.51	-0.66	0.66	0.18	-0.31	1.04	1.5	0.88	-1.2	1.06	0.17	0.48	-0.42	1.54
ENSG00000267521	AC016168.1	NA	ENSG00000267521	-3.62	-2.4	-3.09	-2.06	0.0171	0.0885	0.0575	0.0757	-3.87	-4.9	-1.47	-1.81	-5.1	-4.1	-4.1	-4.1	-4.1	-4.1	-4.1	-4.1	-4.1	-4.1	-4.1	-4.1	-1.49	-4.1	-1.57	-1.89	-1.53	-1.76	0.06	-1.6	-0.96	-1.26	-1	-4.1	-0.84	-4.1	-4.1	1.98	-4.1	0.9	-2.02	0.06	-4.1	1.45
ENSG00000267374	AC016205.1	647946	MIR924HG	-2.49	-4.58	0.91	-1.21	0.2059	0.0135	0.7194	0.5125	-3.96	-1.85	0.61	-2.76	-1.87	-0.78	-4.1	-1.09	-1.16	-0.47	-1.31	-2.92	-0.91	-4.1	-2.45	-4.1	-4.1	-0.9	-4.1	3.22	2.78	3.29	-4.1	0.55	-2.25	-4.1	-3.22	3.26	0.08	-4.1	-3.03	0.88	-4.1	-4.1	-4.1	-4.1	-0.66	-0.4
ENSG00000257999	AC016257.1	NA	ENSG00000257999	-1.79	-0.88	-1.47	-1.21	0.2371	0.5527	0.3444	0.2729	-3.87	-4.13	-2.99	-2.66	-4.78	-4.1	-4.1	-3.18	-4.1	-4.1	-2.34	-4.1	-4.1	-4.1	-4.1	-4.1	-1.49	-4.1	-1.57	-3.17	-4.1	-1.76	-2.02	-1.6	-2.65	-4.1	-1.15	-0.24	-1.35	-4.1	-4.1	-4.1	-1.81	0.66	-4.1	0.41	-4.1	-1.19
ENSG00000270964	AC016355.1	NA	ENSG00000270964	-0.1	-0.26	-0.67	-1.22	0.955	0.858	0.6325	0.2111	-0.98	-0.43	-0.72	0.24	-0.82	-0.36	-1.55	-0.56	-0.37	-0.77	0.46	-1.23	-0.38	-4.1	0.58	0.51	-1.26	-1.07	0.53	-2.2	-2.31	-1.19	0.87	1.67	1.43	0.95	0.83	1.36	2.11	-0.63	0.62	0.38	-0.17	1.21	-3.04	0.92	-2.53	0.02
ENSG00000272599	AC016394.1	NA	ENSG00000272599	-2.09	-1.48	-1.11	-1.59	0.0195	0.0694	0.2505	0.022	-1.03	-0.54	0.46	0.56	-1.63	-0.36	-2.33	-2.23	-0.79	-1.63	-0.06	-0.48	-0.91	-0.51	0.39	-0.63	-0.07	-2.49	-2.15	0.72	1.29	-0.13	1.02	-0.44	1.85	-2.31	0.06	0.5	2.02	2.02	0.99	0.6	-0.44	0.59	1.17	0.62	0.52	0.54
ENSG00000272627	AC016542.1	NA	ENSG00000272627	0.66	1.37	-1.46	-0.62	0.6559	0.2584	0.268	0.5233	-4.07	-4.9	-5.44	-3.45	-4.78	-4.1	-4.1	-3.18	-4.1	-4.1	-4.1	-4.1	-4.1	-1.39	-4.1	-4.1	-4.1	-4.1	-2.56	-4.1	-4.1	-4.1	-4.1	-4.1	-2.65	-4.1	-2.67	-2.31	-0.04	-4.1	-4.1	-1.61	0.57	-4.1	-4.1	-4.1	-4.1	-1.68
ENSG00000243744	AC016546.1	NA	ENSG00000243744	-1.29	-1.02	-1.65	-0.85	0.3521	0.4299	0.2382	0.4022	-3.57	-4.37	-2.55	-2.72	-3.84	-4.1	-1.77	-4.1	-4.1	-1.96	-2.97	-4.1	-4.1	-4.1	-4.1	-4.1	-3.08	-1.49	-1.35	-1.63	-3.24	-2.7	-1.63	-2.06	-1.68	-1.26	-3.22	-2.94	-2.82	-0.92	-1.66	-4.1	-4.1	-1.02	0.09	-4.1	-0.12	-3.04
ENSG00000267422	AC016582.2	NA	ENSG00000267422	-0.09	-1.48	-0.29	-0.33	0.9627	0.285	0.8727	0.7926	-2.63	-2.59	-1.15	-2.3	-1.23	-0.36	-1.37	-0.56	-0.96	-2.39	-0.17	-2.29	-4.1	-0.8	-0.84	-4.1	-2.49	-4.1	-1.16	-1.63	-0.66	-0.29	-1.33	-1.25	0.4	1.37	-1.31	0.35	-2.82	-1.51	-4.1	-4.1	-4.1	-4.1	-4.1	-2.33	-0.42	-0.29
ENSG00000267640	AC016582.3	NA	ENSG00000267640	0.77	1.02	-3.19	-2.89	0.6583	0.4946	0.0267	0.0044	-1.67	-1.97	-2.69	1.22	-1.93	-0.49	-1.77	-1.09	-4.1	-0.94	0.13	-0.81	-4.1	0.36	-0.84	-4.1	0.18	0.58	-4.1	-4.1	-4.1	-2.01	-0.86	0.31	1.74	0.78	1.64	2.05	0.92	0.49	1.68	0.44	0.9	2.6	-0.3	1.33	1.27	1.72
ENSG00000268670	AC016586.1	NA	ENSG00000268670	-0.37	-0.21	2.52	1.46	0.7675	0.8517	0.01	0.0768	0.41	1.48	0.62	-1.05	0.25	0.3	0.92	0.48	0.57	-0.94	1.87	1.55	1.09	0.43	-0.1	1.18	-0.16	0.98	0.36	0.16	1.17	1.78	0.16	0.08	1.51	-4.1	0.71	-0.51	-4.1	-1.77	-4.1	0.38	-0.6	-0.49	-0.54	-0.15	-1.32	1.06
ENSG00000267605	AC016590.1	NA	ENSG00000267605	-2.3	-1.16	-3.19	-1.54	0.1039	0.3971	0.0313	0.1416	-3.25	-4.9	-2.09	-1.71	-4.4	-4.1	-1.77	-4.1	-4.1	-4.1	-4.1	-4.1	-4.1	-2.42	-2.45	-4.1	-1.26	-4.1	-2.56	-1.41	-2	-1.76	-1.47	-2.75	-0.7	-4.1	-0.74	0.18	-4.1	-0.63	-0.97	0.04	-0.6	1.67	-4.1	0.06	-4.1	-0.82
ENSG00000248475	AC016642.1	NA	ENSG00000248475	-1.35	-1.58	-1.79	-2.81	0.3106	0.1884	0.1672	0.0033	-4.77	-3.75	-3.19	-1.96	-4.53	-4.1	-4.1	-2.23	-4.1	-4.1	-1.31	-4.1	-4.1	-4.1	-4.1	-4.1	-3.08	-4.1	-4.1	-3.17	-2.31	-2.01	-1.81	-4.1	-0.96	-0.01	-2.28	-1.54	-4.1	-1.51	1.08	-1.03	-4.1	-1.02	-4.1	-2.33	-0.42	-2.43
ENSG00000250981	AC016650.1	NA	ENSG00000250981	-4.64	-4.58	-3.86	-3.99	0.0006	0.0003	0.0079	0.0003	-5.03	-4.9	-0.45	-1.05	-5.1	-4.1	-4.1	-4.1	-4.1	-4.1	-4.1	-4.1	-4.1	-4.1	-4.1	-4.1	-4.1	-4.1	-4.1	1.41	1.01	-0.06	-2.02	-1.81	-0.96	-1.03	-0.63	1.51	-0.46	-4.1	1.36	-1.87	-0.17	-2.3	0	-1.06	0.87	0.83
ENSG00000258010	AC016705.1	NA	ENSG00000258010	-1.25	-0.65	-1.83	-1.9	0.439	0.6793	0.2375	0.085	-4.04	-3.97	-3.39	-2.14	-4.64	-4.1	-4.1	-4.1	-2.41	-4.1	-4.1	-1.84	-4.1	-1.99	-4.1	-4.1	-3.08	-4.1	-3.13	-0.53	-4.1	-4.1	-3.38	-1.25	-1.11	0.19	-4.1	-1.54	-4.1	-0.63	-4.1	-0.62	-0.3	-2.3	1.05	-1.56	-1.8	-2.01
ENSG00000259495	AC016705.2	NA	ENSG00000259495	-2.3	-2.05	-3.06	-1.92	0.0149	0.0184	0.0055	0.0108	-1.48	-2.61	0.57	0.44	-1.73	-1.65	0.36	-1.66	-0.5	-4.1	-1.31	-1.23	-4.1	-1.66	-0.69	-1.65	0.58	-2.07	-2.56	0.23	0.15	0.37	2.1	0.01	-0.29	0.27	-0.86	0.18	0.64	0.43	1.29	0.88	-0.44	0.37	1.71	0.06	1	0.6
ENSG00000229267	AC016708.1	101928103	LOC101928103	-2.75	-3.85	-1.5	-2.1	0.0393	0.0026	0.3253	0.0539	-4.57	-3.97	-0.71	-2.47	-3.46	-1.38	-4.1	-1.92	-4.1	-3.01	-4.1	-1.84	-4.1	-4.1	-4.1	-1.98	-4.1	-4.1	-4.1	-0.64	-2.31	-0.56	-0.68	1.13	-1.68	0.72	-2.28	0.08	-4.1	-4.1	-4.1	-2.18	-4.1	-1.25	-0.68	-4.1	0.4	-1.19
ENSG00000224731	AC016716.2	NA	ENSG00000224731	-2.92	-2.28	-5.5	-4.59	0.0316	0.071	0.0002	0	-3.99	-4.9	-1.72	0.6	-4.63	-4.1	-4.1	-2.63	-4.1	-4.1	-4.1	-4.1	-4.1	-2.42	-3.05	-4.1	-4.1	-4.1	-2.56	-4.1	-0.37	-1.04	-1.81	0.25	3.09	0.51	2.46	-0.51	1.15	2.02	-0.27	0.7	1.69	0	0.91	-2.33	1.76	-0.82
ENSG00000228206	AC016717.1	NA	ENSG00000228206	-5.05	-4.59	-3.33	-3.08	0.0002	0.0003	0.024	0.0044	-4.65	-4.9	-0.05	-1.57	-5.1	-4.1	-4.1	-4.1	-4.1	-4.1	-4.1	-4.1	-4.1	-4.1	-2.45	-4.1	-4.1	-4.1	-4.1	0.98	0.38	1.54	-1.33	-1.25	-0.29	-2.94	-1.31	-4.1	0.19	-2.09	-4.1	-1.03	-2.9	-4.1	0.4	1.41	-1.12	-0.18
ENSG00000273301	AC016717.2	NA	ENSG00000273301	-8.36	-5.13	-8.66	-5.29	0	0.0007	0.0003	0.0003	-1	-4.38	4.13	4.29	-4.23	-1.98	-4.1	-4.1	-4.1	-3.01	-4.1	-2.92	-4.1	0.21	1.08	-1.16	1.14	-4.1	-1.83	4.85	4.96	6.05	3.08	2.02	4.68	3.76	3.37	3.68	5.21	3.93	4.64	2.53	3.43	4.49	4.48	5.85	4.6	3.13
ENSG00000228925	AC016722.2	NA	ENSG00000228925	-1.16	-0.64	-0.96	-0.71	0.4605	0.6686	0.556	0.5366	-0.89	-1.14	-0.25	-0.18	-1.41	-0.36	0	-1.92	-4.1	0.47	-4.1	0.61	0.82	-1.66	0.52	-4.1	0.69	-0.07	0.29	0.09	-1.53	0.32	-0.37	0.59	1.43	1.48	-0.52	-0.37	0.08	0.77	-4.1	-0.03	-1.48	-1.02	1.71	0.06	-0.95	1.11
ENSG00000260977	AC016722.3	NA	ENSG00000260977	1.79	1.92	1.26	0.28	0.154	0.0992	0.2683	0.7725	-0.72	0.25	-2.64	-1	-0.85	0.7	-0.48	-0.8	-1.65	-1.63	-0.06	1.51	-0.5	1.13	-0.55	-1.65	-1.07	0.18	-1.83	-4.1	-2	-2.01	-1.63	-1.6	-0.7	-1.87	-1.72	-0.13	-0.64	-3.09	1.68	-3.15	-4.1	-0.49	0.7	0.06	0.33	0.19
ENSG00000270820	AC016727.1	NA	ENSG00000270820	1.97	1.73	-0.62	-0.19	0.0054	0.011	0.3911	0.7085	1.53	1.1	-0.21	1.72	1.76	1.79	1.66	1.77	2.1	1.57	1.43	1.55	0.44	0.74	1.86	1.81	2.04	1.69	1.12	-1.89	-0.56	0.01	1.09	0.46	2.31	1.28	1.87	1.74	2.62	1.46	1.77	2.36	2.47	2.59	1.43	1.97	1.76	-0.67
ENSG00000271151	AC016737.1	NA	ENSG00000271151	-1.29	-0.33	-1.75	-1.43	0.4622	0.8509	0.2967	0.2254	-2.23	-2.55	-1.9	-0.8	-3.19	-2.4	-4.1	-1.92	-0.79	-4.1	-2.34	-1.51	-3.09	-4.1	-0.42	-3.02	0.74	-4.1	-0.26	-1.41	-4.1	-0.56	-0.68	-1.1	0.79	-0.83	-0.52	-1.04	1.21	-2.51	1.36	-0.12	-4.1	0.66	-4.1	-0.04	0.12	0.1
ENSG00000223947	AC016738.1	NA	ENSG00000223947	-2.29	0.47	2.39	2.37	0.1164	0.7524	0.0937	0.0236	-1.01	-0.99	-1.48	-3.38	-3.77	-1.38	-2.02	-4.1	-4.1	-4.1	-0.71	-0.21	-1.76	-1.66	0.58	0.7	-1.49	-0.9	-2.56	-1.63	-0.66	-0.06	-4.1	1.19	-4.1	-1.53	-1.97	-4.1	-4.1	0.16	-4.1	-1.03	-4.1	-1.86	-4.1	-1.29	-4.1	-4.1
ENSG00000218175	AC016739.1	NA	ENSG00000218175	-1.49	-0.61	-0.41	0	0.1634	0.5572	0.7455	0.9986	-0.62	-1.03	-0.01	-0.62	-1.5	-1.38	-2.02	-0.68	-2.41	-0.35	-0.71	-0.63	-1.5	-0.38	-1.01	-1.98	-0.37	0.39	0	-0.53	0.27	0.01	-0.11	0.55	-0.12	0.27	-1	-0.13	0.39	-0.29	0.21	-2.59	0.15	1.21	1.21	-0.69	0.57	-1.41
ENSG00000271889	AC016747.2	NA	ENSG00000271889	-1.45	-1.38	0.02	-0.33	0.2145	0.1998	0.9907	0.7441	-1.13	-0.78	0.24	-0.8	-1.2	-0.25	-1.55	-1.25	-1.65	-0.77	-0.17	-1.51	-0.5	-0.8	0.16	0.37	-1.26	-4.1	0.08	-0.23	0.15	0.37	0.38	0.72	0.95	-1.26	0.19	-0.84	0.29	0.23	-4.1	0.12	-0.97	0.45	-4.1	-0.15	-0.32	-0.82
ENSG00000273302	AC016747.3	NA	ENSG00000273302	-0.7	-0.04	-1.86	-0.11	0.5648	0.9771	0.1313	0.9065	-0.14	-1.89	-0.1	-0.03	-0.8	-1.15	-0.14	-1.66	0.29	-0.94	-0.88	-2.29	-2.09	-1.39	0.8	0.22	0.52	-1.49	0.79	-0.32	0.02	0.2	0.25	-0.44	1.4	0.78	-0.08	0.35	0.98	0.16	-4.1	0.44	0.96	-0.82	1.86	-1.06	1.68	-1.68
ENSG00000213642	AC016769.1	NA	ENSG00000213642	-2.01	-1.44	-1.7	-1.98	0.231	0.3645	0.3228	0.1047	-3.89	-3.61	-2.45	-1.91	-4.46	-4.1	-3.25	-4.1	-4.1	-3.01	-4.1	-0.81	-4.1	-1.66	-4.1	-4.1	-1.26	-4.1	-4.1	-2.2	-1.75	-0.78	-4.1	-1.1	-2.25	-0.36	0.25	-4.1	-0.17	-4.1	-4.1	-1.03	-1.81	2.36	-3.04	-0.04	-4.1	0.02
ENSG00000224669	AC016769.2	NA	ENSG00000224669	-0.22	0.32	-1.66	-1.32	0.9064	0.8414	0.261	0.2128	-4.56	-4.9	-4.88	-3.24	-5.1	-4.1	-4.1	-4.1	-4.1	-4.1	-4.1	-4.1	-4.1	-4.1	-4.1	-4.1	-4.1	-4.1	-2.15	-4.1	-4.1	-4.1	-4.1	-2.36	-4.1	-4.1	-0.63	-4.1	-0.17	-4.1	-4.1	-1.03	-4.1	1.57	-4.1	-4.1	-4.1	-2.43
ENSG00000235349	AC016769.3	NA	ENSG00000235349	-0.47	0.51	-1.07	-1.88	0.8204	0.7758	0.532	0.1136	-4.12	-3.31	-4.63	-2.24	-5.1	-4.1	-4.1	-4.1	-4.1	-4.1	-2.97	-4.1	-1.76	-4.1	-1.01	-3.02	-4.1	-4.1	-4.1	-4.1	-4.1	-4.1	-4.1	-1.25	-1.68	-1.03	0.47	-4.1	-2.15	-4.1	-4.1	-1.2	-4.1	2.09	-2.02	0.68	-3.11	0.54
ENSG00000270195	AC016773.1	NA	ENSG00000270195	-1.2	0.4	-1.79	-0.55	0.3745	0.746	0.1858	0.5253	0.69	-0.54	0.29	1.24	-0.91	-0.78	-1.2	-2.63	0.75	0.07	-0.71	0.38	-1.08	0.68	0.32	1.18	0.69	0.69	0.74	0.63	0.48	0.47	0.61	-0.53	2.31	-4.1	1.09	1.47	1.96	2.85	0.9	0.04	1.35	2.5	3.12	1.29	1.83	1.31
ENSG00000228683	AC016820.1	NA	ENSG00000228683	-0.74	0.04	-3.49	-2.35	0.7175	0.9855	0.0445	0.0564	-3.77	-4.9	-3.8	-1.42	-4.54	-4.1	-4.1	-4.1	-1.98	-4.1	-4.1	-4.1	-4.1	-4.1	-4.1	-4.1	-0.26	-4.1	-2.15	-2.6	-3.24	-4.1	-1.33	-4.1	-0.96	0.09	2.5	-0.67	0.48	-2.51	-0.8	0.6	-4.1	-4.1	0.59	-4.1	-0.32	0.1
ENSG00000226380	AC016831.1	407021	MIR29A	3.54	3.5	3.15	2.65	0.0001	0.0001	0	0	3.05	3.56	-0.45	0.4	3.09	3.41	4.23	2.86	2.59	2.12	3.19	3.97	3.54	3.1	4.6	3.2	2.46	2.27	2.8	-0.32	0.02	-1.19	-0.3	-0.12	-0.12	1.59	0.79	-0.13	0.29	-0.92	-3.03	1.11	1.55	0.52	1.79	2.54	0.83	-0.18
ENSG00000271204	AC016831.5	NA	ENSG00000271204	2.52	1.1	0.22	0.72	0.0506	0.4169	0.8941	0.4956	-1.83	-2.32	-2.93	-2.55	-0.41	-0.96	0	-1.25	0.13	0.4	-1.08	-0.63	-4.1	-1.66	-3.05	-1.98	-1.75	-0.61	-0.99	-4.1	-1.53	-2.7	-1.81	-2.36	-1.47	0.19	-2.67	-1.04	-4.1	-4.1	-4.1	-0.88	-0.77	-1.52	0.86	-2.96	-4.1	-1.41
ENSG00000264772	AC016876.2	NA	SNORA67	-0.4	1.09	-2.52	-0.66	0.8162	0.398	0.0703	0.5002	-0.81	-2.67	-1.9	-0.15	-2.3	-2.4	-1.05	-1.25	-1.39	-4.1	-2.34	-1.84	-3.09	-0.97	-0.2	-0.37	-1.26	-2.49	0.96	-0.76	-0.9	-1.19	-0.77	-4.1	-0.12	-2.31	0.31	-0.24	-1.35	1.12	-4.1	0.49	1.26	0.73	0.91	0.55	1.3	0.27
ENSG00000233862	AC016907.2	NA	ENSG00000233862	1.03	1.82	-0.4	-0.69	0.5345	0.1952	0.8104	0.5391	-2.42	-2.13	-4.24	-1.74	-3.21	-2.4	-4.1	-1.44	-1.39	-4.1	-1.91	-2.29	-1.76	-4.1	-0.84	-0.63	-0.48	-4.1	-2.15	-4.1	-4.1	-4.1	-2.26	-2.36	-0.96	0.27	-1.97	-4.1	-0.64	-4.1	-0.38	-0.62	-0.6	0	-4.1	-2.96	0.2	-0.99
ENSG00000230732	AC016949.1	NA	ENSG00000230732	-0.7	-1	-0.24	-0.84	0.6088	0.4046	0.8714	0.3939	-0.79	-0.19	0.21	0.06	-0.49	-1.98	0.46	0.12	-0.26	-0.61	0.38	-1.23	0.38	0.95	0.52	0.22	-0.48	-4.1	-0.58	-0.23	0.27	0.94	-0.37	0.72	1.09	0.51	0.91	1.23	0.08	-0.09	1.17	0.04	0.15	0.66	0.81	-0.86	1.23	0.27
ENSG00000258134	AC016954.1	NA	ENSG00000258134	0.14	-1.5	0.66	-1.08	0.9389	0.2743	0.6698	0.3303	-3.59	-1.85	-2.1	-2.51	-1.96	-0.49	-1.77	-4.1	-0.64	-1.14	-1.58	-1.84	-1.76	-4.1	-4.1	-0.63	-2.07	-4.1	-3.13	-2.6	-0.66	-1.35	-1.33	-3.27	-0.04	-4.1	-1.5	-4.1	-4.1	-4.1	-4.1	-0.39	-4.1	-1.25	-1.69	-0.53	-0.04	-1.41
ENSG00000258178	AC016993.1	NA	ENSG00000258178	-1.62	1.14	-2.76	-0.2	0.4029	0.5182	0.1385	0.8932	-2.34	-4.9	-3.48	-2.15	-5.1	-4.1	-4.1	-4.1	-4.1	-4.1	-4.1	-4.1	-4.1	-2.42	0.52	-2.41	-4.1	-1.26	-2.56	-4.1	-4.1	-4.1	-0.86	-0.44	-2.65	0.51	-0.86	-4.1	-4.1	-4.1	-4.1	1.44	-4.1	-0.49	-4.1	-2.96	0.2	-0.29
ENSG00000229915	AC016999.1	NA	ENSG00000229915	-0.2	2.66	0.42	2.14	0.9074	0.0228	0.7769	0.0186	-1.47	-3.19	-4.13	-3.61	-4.33	-4.1	-4.1	-4.1	-4.1	-0.94	-4.1	-1.84	-2.5	-1.99	-1.43	-1.65	-2.49	0.46	-0.99	-4.1	-4.1	-4.1	-1.81	-2.36	-1.94	0.09	-3.22	-4.1	-4.1	-0.63	-4.1	-2.18	-4.1	-4.1	-4.1	-2.96	-4.1	-4.1
ENSG00000234841	AC017007.2	NA	ENSG00000234841	-2.11	-3.36	-1.48	-3.18	0.0792	0.0037	0.2714	0.0017	-3.15	-1.46	0.21	0.02	-1.91	-1.65	-1.05	-0.8	-4.1	-0.77	-1.08	-1.23	-1.76	-1.66	-0.01	-4.1	-4.1	-1.75	-4.1	0.9	0.83	-0.29	-0.17	0.08	0.7	-0.66	-0.01	-0.02	1.15	1.37	-4.1	0.55	0.42	0.73	1.53	-1.56	0.27	0.19
ENSG00000241002	AC017007.3	NA	ENSG00000241002	0.05	-0.34	-3.9	-4.03	0.9669	0.7457	0.0001	0	-5.03	-4.9	-4.69	-1.01	-4.64	-2.4	-4.1	-4.1	-4.1	-4.1	-4.1	-4.1	-4.1	-4.1	-4.1	-4.1	-4.1	-4.1	-4.1	-4.1	-4.1	-4.1	-1.81	-4.1	0.29	-0.36	-1.31	-1.54	-2.15	-0.29	-0.51	-1.87	-0.77	-0.82	1.56	-2.33	-0.95	-1.19
ENSG00000224442	AC017035.1	NA	ENSG00000224442	0.28	0.15	-2.02	-1.29	0.89	0.9366	0.2281	0.2797	-3.65	-4.38	-3.8	-2.36	-3.51	-4.1	-2.02	-4.1	-3.02	-1.63	-4.1	-2.92	-4.1	-4.1	-4.1	-0.63	-4.1	-0.9	-4.1	-1.22	-2.31	-4.1	-4.1	-3.27	-1.47	0.27	-1	-2.94	-4.1	-2.09	-4.1	-4.1	0.25	0.2	-0.09	-1.06	-1.12	-4.1
ENSG00000272551	AC017048.3	NA	ENSG00000272551	-6.41	-1.66	-5.77	-0.52	0.0032	0.2272	0.0389	0.7132	1.71	-3.54	3.37	2.23	-3.04	-4.1	-4.1	-1.09	-0.96	-2.39	-0.71	-4.1	-4.1	0.56	1.42	2.45	2.38	1.79	1.71	4.75	5.14	5.02	-0.44	3.27	2.8	2.41	3.71	3.25	3.18	3.05	4.26	2.7	2.22	2.21	-4.1	2.94	3.4	1.64
ENSG00000259915	AC017071.1	NA	ENSG00000259915	-0.18	0.6	-0.61	-0.68	0.933	0.7281	0.7348	0.5879	-3.13	-3.07	-3.73	-2.46	-3.91	-3.02	-4.1	-3.18	-1.98	-4.1	-4.1	-2.29	-1.76	-4.1	-1.01	-4.1	-2.49	-4.1	0	-4.1	-4.1	-4.1	-1.47	-0.97	-2.25	1.1	-1.31	-2.94	0.29	-0.63	-4.1	-4.1	-1.2	-1.86	0.46	-4.1	-3.11	-4.1
ENSG00000271947	AC017076.1	NA	ENSG00000271947	-5.4	-2.41	-2.59	-0.85	0.0006	0.0736	0.1391	0.4988	-2.11	-3.85	0.3	-1.26	-5.1	-4.1	-4.1	-4.1	-4.1	-4.1	-2.97	-2.92	-4.1	-0.06	-0.1	-4.1	-0.37	-4.1	-1.83	-0.14	0.38	-0.29	0.25	1.47	0.23	0.51	0.52	-4.1	1.57	-1.09	-0.51	0.92	-0.97	-0.11	-4.1	1.25	-4.1	-0.18
ENSG00000273064	AC017083.2	NA	ENSG00000273064	-1.37	0.51	-2.14	-1.76	0.4339	0.7664	0.1824	0.1153	-1.67	-2.04	-2.18	0.1	-3.55	-4.1	-0.8	-4.1	-1.65	-4.1	-2.34	-2.29	-1.08	-4.1	-0.2	0.37	-2.49	-1.75	-0.46	-4.1	-2.31	-2.01	0.3	-1.1	1.63	-1.87	-0.01	1.04	1.83	1.58	-1.39	-0.03	1.75	1.46	-4.1	2	0.04	-0.67
ENSG00000259985	AC017100.1	NA	ENSG00000259985	-2.03	-3.44	-1.76	-1.93	0.0133	0.0001	0.1174	0.016	-1.36	-1.19	2.08	0.57	0.05	0.05	-0.39	0.54	-0.64	0.93	-1.08	-1.51	-0.76	0.36	-0.42	-4.1	-0.61	-0.37	-1.83	2.74	2.55	1.86	0.25	3.41	0.79	0.09	0.75	1.09	0.19	0.37	1.63	-0.03	-1.48	1.67	1.29	1.33	1.12	-0.29
ENSG00000224376	AC017104.1	NA	ENSG00000224376	-1.08	0.26	0.85	0.67	0.5064	0.8626	0.5701	0.5467	0.42	0.6	0.15	-0.25	-0.92	0.14	0.88	-4.1	-0.64	0.53	0.13	0.86	0.87	1.21	-0.55	0.51	0.79	0.52	0.22	1.41	1.4	1.57	-0.17	-2.75	0.46	-0.5	0.47	-1.04	-1.35	-0.29	-4.1	0.88	-4.1	2.32	2.18	0.41	-0.22	-0.08
ENSG00000256897	AC018410.2	NA	ENSG00000256897	-0.07	0.26	-0.62	0.01	0.9616	0.8192	0.6159	0.9932	0.03	-0.6	-0.23	0.02	-0.3	0.3	0.64	-1.25	0.44	-1.36	-0.06	0.02	-1.5	-0.65	0.75	1.1	0.46	-0.61	-0.58	-0.32	0.58	0.37	1.39	-2.75	1.91	-1.26	1.02	-1.27	1.45	1.72	-0.51	0.79	-0.6	1.06	-3.04	0.33	-0.54	-0.08
ENSG00000229839	AC018462.1	NA	ENSG00000229839	-0.69	-0.55	-1.27	-0.16	0.6538	0.6974	0.3909	0.8875	-2.21	-3.31	-1.66	-2.04	-2.35	-4.1	-2.02	-0.68	-1.65	-1.96	-4.1	-2.92	-1.76	-1.39	-1.21	-4.1	-0.37	-2.49	-2.15	-1.22	-2.31	-1.54	-1.2	-1.25	-0.7	0.09	-0.16	-0.02	-0.84	-4.1	-3.03	-1.61	-4.1	-0.49	-4.1	-0.04	-1.8	-4.1
ENSG00000266821	AC018521.7	NA	ENSG00000266821	-2.43	-1.89	-0.53	-1.54	0.1059	0.1808	0.7599	0.1774	-4.24	-3.23	-2.35	-2.7	-4.78	-4.1	-4.1	-4.1	-4.1	-3.01	-1.31	-2.92	-4.1	-4.1	-4.1	-1.65	-3.08	-4.1	-4.1	-2.2	-2.7	-2.31	-0.51	-2.75	0.51	2.2	-0.63	-4.1	-4.1	-4.1	-4.1	-1.39	-4.1	-2.93	-4.1	-1.29	-0.22	-4.1
ENSG00000253300	AC018541.1	NA	ENSG00000253300	-3.34	-2.15	-2.57	-1.59	0.0119	0.0793	0.0682	0.1168	-3.91	-4.9	-1.76	-2.33	-5.1	-4.1	-4.1	-4.1	-4.1	-4.1	-4.1	-4.1	-4.1	-4.1	-1.01	-4.1	-2.07	-4.1	-4.1	-2.6	-0.66	-0.13	-2.54	-1.81	-3.2	-0.01	-2.67	0.35	-1.7	-2.51	1.04	-1.39	-4.1	-0.49	-4.1	-4.1	-1.8	-4.1
ENSG00000260857	AC018558.1	NA	ENSG00000260857	-0.59	-0.52	-1.99	-2.12	0.705	0.7089	0.1378	0.028	-5.03	-4.9	-4.51	-2.91	-5.1	-4.1	-4.1	-4.1	-4.1	-4.1	-4.1	-4.1	-4.1	-4.1	-4.1	-4.1	-4.1	-4.1	-4.1	-4.1	-4.1	-2.7	-2.9	-4.1	-3.2	-4.1	0.47	-0.84	-4.1	-4.1	-4.1	-0.39	-0.6	-4.1	-4.1	-1.89	-4.1	-2.01
ENSG00000256274	AC018630.2	NA	TAS2R64P	0.53	-0.52	-0.74	-2.73	0.7948	0.7745	0.6732	0.0258	-3.97	-1.98	-3.44	-1.24	-2.91	-1.65	-4.1	-2.23	-3.02	-1.36	-1.31	-2.92	-1.28	-4.1	-0.84	-4.1	-2.49	-4.1	-4.1	-4.1	-1.03	-1.76	-4.1	-2.75	-0.48	0.51	-2.28	0.88	-4.1	-4.1	2.67	-0.62	-0.44	-0.65	0.53	0.97	-4.1	-1.68
ENSG00000229413	AC018638.1	NA	ENSG00000229413	-0.53	-0.59	0.12	0.25	0.6743	0.5983	0.9333	0.7924	-0.61	-0.73	-0.02	-0.86	-0.55	-0.96	-0.3	-0.1	-0.79	-0.35	-0.29	-0.63	-1.08	0.85	-1.43	-1.65	-0.9	-0.26	0.15	0.23	0.48	0.47	0	-0.97	0.29	-1.87	0.13	-2.94	-0.64	-0.92	-0.65	0.12	-4.1	0.66	-4.1	1.29	0.33	0.97
ENSG00000230715	AC018638.2	NA	ENSG00000230715	-0.49	-0.03	-0.21	0.25	0.4486	0.9696	0.7919	0.6033	3.59	3.13	3.62	3.34	3.13	3.3	3.24	2.95	3.43	2.75	3.16	3.56	2.76	4.36	2.97	3.37	3.47	3.59	3.8	3.83	4.35	4.28	3.43	2.31	4.49	2.66	3.49	2.73	3.35	2.28	2.6	3.44	3.84	4.58	1.29	5	2.98	4.03
ENSG00000243302	AC018638.4	NA	ENSG00000243302	-0.54	-0.34	-0.18	-0.01	0.3621	0.5366	0.8093	0.9929	3.32	3.15	3.66	3.33	3.13	3.43	3.82	2.44	2.94	2.98	3.24	3.44	2.84	3.1	3.5	3.06	3.2	3.55	3.52	4	4.15	4.25	3.27	2.79	4.36	3.27	3.86	2.89	2.58	2.49	1.04	3.66	3.48	4.14	2.05	4.43	3.58	4.1
ENSG00000243679	AC018638.5	NA	ENSG00000243679	-0.24	-0.12	-0.24	0.03	0.6668	0.8183	0.6936	0.9367	3.73	3.45	3.84	3.69	3.61	3.73	4.03	2.95	3.7	3.66	3.5	3.47	3.42	3.95	3.19	3.71	3.85	4.06	3.62	4.24	4.39	4.46	3.73	2.52	4.33	3.34	3.82	2.84	3.61	3.22	2.99	3.81	3.77	4.82	2.5	4.99	3.39	4.28
ENSG00000271344	AC018638.6	NA	ENSG00000271344	-0.1	0.66	-0.81	-0.7	0.957	0.639	0.5804	0.4816	0.84	0.73	0.17	1.54	0.07	-0.96	0.77	-0.18	0.63	0.24	0.95	1.13	0.24	1.5	1.81	1.61	0.02	-0.75	1.08	-0.06	0.21	1.07	0.81	-0.97	1.98	0.27	2.24	2.02	2.34	0.23	0.43	3.19	2.26	3.47	-4.1	3.36	2.53	1.61
ENSG00000271553	AC018638.7	NA	ENSG00000271553	-1.89	0.26	-1.77	-0.86	0.058	0.787	0.0771	0.1736	0.83	-0.08	0.57	1.69	-1.31	-1.38	-0.48	-2.63	-1.65	0.24	-0.71	0.8	-0.18	0.43	1.86	2.45	0.02	-0.9	1.35	1.12	0.83	2.34	-0.3	-0.73	1.76	1.19	2.08	1.23	0.85	0.23	0.12	2.55	1.85	3.01	1.68	2.87	1.3	2.71
ENSG00000273014	AC018645.2	NA	ENSG00000273014	0	-0.39	-1.08	-0.06	0.9981	0.6234	0.2353	0.9325	-0.1	-1.11	0.29	-0.04	0.29	0.38	0.3	-0.18	0.57	0.6	-1.08	-0.21	-1.76	0.36	1.17	0.81	-0.26	-1.26	-0.99	-0.64	0.21	0.14	1.17	0.64	0.75	0.09	0.62	-1.54	-1.35	1.12	-0.51	0.75	0.34	-0.11	1.73	-0.69	0.68	-0.4
ENSG00000227544	AC018647.1	100506725	LOC100506725	-0.25	1.81	-0.91	0.18	0.8963	0.183	0.5623	0.8796	-2.12	-3.2	-3.92	-2.3	-4.17	-2.4	-4.1	-2.63	-4.1	-4.1	-2.34	-1.84	-4.1	-1.39	-1.01	-1.65	-2.49	-4.1	-0.46	-4.1	-4.1	-1.54	-4.1	-1.41	-1.68	0.58	-1.5	-1.54	-2.15	-1.29	-0.97	0.04	-4.1	-4.1	-4.1	-1.06	-4.1	-0.53
ENSG00000272905	AC018648.1	NA	ENSG00000272905	-3.42	-0.92	-0.82	-0.82	0.0198	0.5213	0.6087	0.466	-2.04	-2.04	-1.12	-1.22	-4.54	-1.98	-4.1	-4.1	-4.1	-4.1	-2.34	-2.29	-1.08	0.5	-2.02	-0.63	-3.08	-4.1	-1.16	-0.76	-1.18	-0.91	-0.97	-1.25	-2.65	-0.5	-0.63	-2.94	-1.35	-0.19	0.43	0.92	1.16	-4.1	1.5	0.75	-4.1	0.1
ENSG00000256967	AC018653.3	NA	ENSG00000256967	2	2.78	1.8	2.39	0.1013	0.0116	0.111	0.0027	1.97	1.38	-0.81	-0.42	1.19	0.96	2.54	0.68	1.09	0.6	0.72	1.98	1.5	2.83	1.46	1.34	2.02	2.38	1.87	-4.1	-2	-0.29	1.97	1.45	-0.59	0.65	0.42	-0.67	-1.35	-2.51	1.77	1.04	-1.2	-0.35	0.32	1.66	-4.1	0.54
ENSG00000273306	AC018690.1	NA	ENSG00000273306	-1.75	-1.07	-1.47	-0.95	0.0735	0.2331	0.1872	0.2079	-0.26	-0.78	0.81	0.7	-0.94	-1.38	-0.22	-3.18	0.22	0.72	-0.41	-1.84	0.09	-0.16	-0.2	-1.65	0.79	-0.75	0.69	0.85	0.58	1.44	0.75	0.59	1.25	1.98	0.71	-1.27	0.98	0.43	1.21	1.18	-1.81	3.01	1.86	-0.53	-0.54	1.51
ENSG00000270184	AC018695.4	NA	ENSG00000270184	-1.53	-1.41	-1.81	-0.69	0.1783	0.1762	0.1721	0.4604	-1.01	-2.13	0.4	-0.32	-1.12	-0.96	-1.05	-1.92	-1.65	0.53	-1.91	-2.92	-1.08	0.68	0.08	0.44	-4.1	-0.9	-0.99	0.9	0.83	-0.13	0.25	0.41	1.06	0.44	-0.74	-0.84	-2.15	-0.09	0.21	1.46	0.78	-0.35	-4.1	-0.04	-0.66	0.72
ENSG00000272367	AC018754.1	NA	ENSG00000272367	-1.77	-1.02	-1.28	-2.17	0.1158	0.3455	0.2579	0.0084	-1.86	-0.97	-0.84	0.31	-2.62	-1.98	-3.25	-4.1	0.04	-1.63	-0.71	-1.23	-0.76	-1.99	-2.45	0.7	-4.1	-1.75	0	0.77	-0.66	-0.78	-0.11	-2.75	0.17	0.09	-1	0.94	0.08	-0.39	1.33	0.75	0.65	0.85	1.79	0.33	0.68	-0.53
ENSG00000269388	AC018755.3	NA	ENSG00000269388	-1.04	-0.34	-0.48	0.08	0.2004	0.6636	0.6169	0.9085	0.74	0.19	1.08	0.66	0.05	0.52	0.56	-0.1	0.8	-1.36	-0.29	0.3	0.62	1.66	1.32	1.48	-0.48	0.26	0.48	0.77	0.87	0.9	1.97	0.9	1.34	-0.12	-1	0.94	-2.15	1.16	1.85	0.6	1.12	0.37	0.17	1.21	2.4	0.6
ENSG00000268047	AC018766.1	NA	ENSG00000268047	-1.46	-0.44	-0.8	-0.66	0.2992	0.7577	0.5869	0.5284	-1.95	-2.1	-1.51	-1.29	-2.97	-4.1	-2.71	-2.63	-1.65	-1.96	-1.91	-1.84	-2.09	-2.42	-1.43	-4.1	-1.49	0.26	-1.16	-1.05	-0.9	-0.56	-2.54	-1.6	0.4	0.09	-0.42	-4.1	-1.7	-1.77	-4.1	-1.2	0.84	-0.22	-4.1	-0.26	0.4	-0.4
ENSG00000269894	AC018809.1	NA	ENSG00000269894	-0.87	1.07	1.24	0.36	0.5848	0.4257	0.3448	0.7405	-1.09	-0.21	-2.16	-1.45	-3.04	-0.78	-4.1	-1.66	-1.98	-4.1	0.31	-0.63	-0.18	-0.06	-0.84	-1.38	-0.61	-1.75	-1.35	-1.41	-1.75	-4.1	-0.37	-1.41	0.23	-1.87	-2.28	-4.1	-4.1	0.66	-0.65	-1.39	0.5	0.1	-4.1	0.16	0.46	-0.67
ENSG00000269982	AC018809.2	NA	ENSG00000269982	-0.6	-0.19	-0.44	-0.17	0.3345	0.7631	0.5281	0.7198	2.43	2.16	2.61	2.6	2.01	2.1	1.76	2.06	1.61	2.62	2.03	1.84	2.59	1.88	2.88	2.14	3.09	2.12	2.46	1.44	2.37	2.61	4.09	2.27	3.74	2.31	2.31	2.12	3.55	3.66	1.87	1.15	2.76	2.72	2.11	2.86	3.02	3.04
ENSG00000235978	AC018816.1	NA	ENSG00000235978	2.84	3.73	2.84	2.68	0.0172	0.001	0.0125	0.0019	-1.15	-0.99	-4.88	-3.83	-2.04	-1.65	-1.37	-0.94	-3.02	-2.39	-0.88	-1.51	-0.38	-1.66	-3.05	0.05	0.02	-1.75	0.22	-4.1	-4.1	-4.1	-4.1	-2.36	-4.1	-4.1	-1.72	-4.1	-4.1	-4.1	-4.1	-1.87	-4.1	0.45	-4.1	-4.1	-4.1	-2.01
ENSG00000261173	AC018845.3	NA	ENSG00000261173	-1.22	-0.64	-1.3	-2.08	0.4171	0.6593	0.3662	0.0422	-3.97	-3.19	-3.33	-1.89	-4.54	-1.98	-4.1	-4.1	-4.1	-4.1	-4.1	-2.29	-2.09	-4.1	-4.1	-0.79	-2.49	-4.1	-4.1	-4.1	-1.75	-4.1	-2.26	-1.41	-1.47	-4.1	-1.5	-4.1	-0.84	-2.09	-0.51	-1.87	0.42	-4.1	0.09	-1.89	0.27	-0.99
ENSG00000259250	AC018904.1	NA	ENSG00000259250	1.08	1.15	0.52	0.3	0.1131	0.0726	0.4469	0.5639	1.01	1.23	-0.14	0.71	0.94	0.45	1.12	1.28	1.18	0.72	1.43	1.22	1.09	0.95	0.46	1.18	1.06	1.1	1.39	0.58	0.33	-0.13	0.11	-1.25	1.29	0.72	1.3	1.94	1.45	0.08	-0.06	0.7	1.85	0.29	2.01	0.97	0.73	-0.53
ENSG00000272711	AC019069.1	NA	ENSG00000272711	-2.65	-1.9	1.84	0.69	0.0936	0.172	0.2606	0.6357	0.33	1.48	2.23	-0.36	-0.42	0.64	-2.71	0.73	0.29	-0.35	1.27	1.58	1.62	0.63	0.32	-0.79	-0.61	1.74	0.88	2.26	2.51	-1.35	3.31	4.33	2.25	2.39	-1.31	1.36	0.85	0.16	3.65	-1.61	-0.6	3.18	-4.1	-2.96	1.85	-2.43
ENSG00000271825	AC019080.3	NA	ENSG00000271825	-0.66	-1.59	-1.84	-1.52	0.7151	0.2853	0.2731	0.2013	-3.2	-3.53	-1.61	-1.69	-2.27	-1.98	-0.8	-1.25	-4.1	-1.96	-4.1	-4.1	-0.91	-0.97	-4.1	-2.41	-1.75	-4.1	-3.13	-0.23	-2.31	-2.01	-0.86	-1.81	0.17	-1.03	-0.42	0.71	0.29	-4.1	-4.1	-4.1	-0.3	-1.52	2.09	-4.1	-1.54	-2.43
ENSG00000272777	AC019131.2	NA	ENSG00000272777	-1.15	-1.37	-0.93	-2.17	0.2321	0.119	0.3296	0.003	-1.33	-0.09	0.04	0.84	-1.11	-0.96	-0.14	-0.68	-3.02	-0.23	0.13	0.54	-0.76	0.29	-4.1	-0.25	-0.75	-1.49	-0.46	0.58	0.02	-0.06	0	-0.05	0.91	-0.36	0.66	2.32	0.98	1.33	2.02	0.55	-0.3	0.29	1.79	-0.53	1.08	1.78
ENSG00000229852	AC019205.2	NA	ENSG00000229852	-0.14	-0.01	-1.47	-1.07	0.8312	0.982	0.0148	0.0067	2.42	2.02	2.44	3.49	2.29	1.97	2.25	2.44	1.93	2.91	2.45	2.42	1.31	2.44	3.09	1.7	2.75	2.08	2.5	2.32	2.66	2.68	2.26	2.35	3.87	3.35	3.9	3.55	3.94	2.21	2.63	3.97	2.74	4.79	3.24	4.06	2.96	3.65
ENSG00000235174	AC019205.3	NA	RPL39P3	-2.55	-1.62	-0.3	-1.49	0.0141	0.0934	0.8044	0.0565	-3.85	-2.66	-2.23	-2.36	-4.78	-4.1	-4.1	-4.1	-3.02	-4.1	-2.34	-2.92	-2.09	-3.02	-2.45	-3.02	-4.1	-4.1	-3.13	-2.6	-2.31	-2.01	-1.33	-1.81	-1.47	-1.87	-3.22	-4.1	-1.07	-2.51	-2.42	-3.15	0.25	-1.25	-1.42	-4.1	0.2	-2.43
ENSG00000255358	AC019227.1	NA	ENSG00000255358	-0.24	0.3	-0.48	-0.26	0.8934	0.8471	0.766	0.8236	-2.28	-2.5	-2.58	-2.02	-2.83	-3.02	-1.05	-3.18	-3.02	-2.39	-1.31	-4.1	-1.28	-4.1	-1.43	0.05	-1.26	-3.08	-2.15	-2.2	-1.53	-2.01	-2.9	-2.75	0.91	-1.87	-1.97	-0.02	0.08	-0.51	-4.1	-3.15	0.05	-2.3	-4.1	-2.33	0.27	-2.43
ENSG00000259182	AC019254.1	NA	ENSG00000259182	-1.11	-0.5	-2.13	0.53	0.4826	0.7488	0.183	0.6523	-2.25	-4.9	-1.75	-2.77	-2.86	-1.98	-2.02	-0.1	-4.1	-4.1	-4.1	-4.1	-4.1	0.68	-4.1	-1.16	-0.37	-2.07	-4.1	-2.2	-1.03	-1.54	-2.02	-1.1	-4.1	-2.31	-1	-1.04	-4.1	-2.09	-4.1	-3.15	-0.77	0.79	-4.1	-0.69	-4.1	-1.19
ENSG00000253764	AC019257.1	NA	ENSG00000253764	-4	-0.88	-2.54	-1.6	0.0024	0.4793	0.0573	0.0855	-1.98	-2.91	-1.1	-0.38	-5.1	-4.1	-4.1	-4.1	-4.1	-4.1	-2.97	-1.84	-3.09	-3.02	-2.02	-0.63	-2.07	-2.49	-0.58	-2.2	-1.53	-0.13	0.3	-1.41	0.7	-1.53	-0.08	0.64	-4.1	0.3	-0.06	1.41	1.51	0	-4.1	0.62	0.83	-0.53
ENSG00000270988	AC019257.2	NA	ENSG00000270988	-3.12	-3.06	-3.25	-3.38	0.011	0.0078	0.0118	0.0005	-5.03	-4.9	-1.98	-1.65	-5.1	-4.1	-4.1	-4.1	-4.1	-4.1	-4.1	-4.1	-4.1	-4.1	-4.1	-4.1	-4.1	-4.1	-4.1	-2.2	-2	-1.76	-0.59	-2.36	-0.48	-0.23	-1.97	-0.84	0.39	-3.09	-0.06	-4.1	0.71	-0.82	1.09	-2.33	-4.1	-1.41
ENSG00000253932	AC019270.1	NA	ENSG00000253932	-1.63	0.18	-2.35	-2.19	0.4167	0.933	0.2134	0.1005	-3.28	-3.44	-3.46	-1.09	-5.1	-4.1	-4.1	-4.1	-4.1	-4.1	-1.91	-2.92	-4.1	-4.1	-2.02	-1.38	-0.75	-4.1	-4.1	-1.63	-2.31	-1.54	-4.1	-4.1	-0.82	1.75	-1.72	2.48	0.79	-4.1	-4.1	-0.74	-4.1	0.45	2.76	0.48	-4.1	-0.08
ENSG00000265511	AC020558.2	NA	ENSG00000265511	-2.49	-0.3	-1.2	-0.92	0.0044	0.7156	0.1656	0.1171	0.29	0.01	0.59	1.21	-1.9	-3.02	-0.48	-2.23	-0.96	-1.96	-0.29	0.02	0.38	0.21	1.25	1.51	0.63	-0.16	-1.35	0.09	0.53	1.61	0.84	0.01	1.53	0.27	1.75	1.09	-0.64	1.79	0.43	1.75	0.96	1.94	-0.54	1.52	2.06	2.23
ENSG00000237133	AC020594.1	NA	ENSG00000237133	-0.78	1.36	-3.14	-1.78	0.5134	0.1726	0.0036	0.0168	-2.49	-3.85	-3.85	-0.71	-4.63	-4.1	-4.1	-2.63	-4.1	-4.1	-2.97	-2.92	-4.1	-4.1	-1.01	-1.65	-0.75	-3.08	-2.56	-2.6	-3.24	-4.1	-4.1	-1.25	-0.48	-1.87	-1.15	-0.67	0.29	-0.63	0.56	-0.39	0.15	0.45	-2.02	-0.15	-0.42	-1.68
ENSG00000257243	AC020612.1	NA	ENSG00000257243	-1.94	-2.22	-2.14	-2.62	0.148	0.073	0.1303	0.0104	-3.1	-2.62	-0.88	-0.48	-2.82	-2.4	-4.1	-2.23	-1.65	-1.63	-1.91	-0.63	-4.1	-3.02	-2.02	-4.1	-1.26	-4.1	-1.57	-0.76	-0.78	-1.76	-0.77	0.14	1.56	-1.87	-0.24	0.88	1.21	1.16	-0.06	-1.39	-0.6	-4.1	-3.04	1.37	-0.12	-0.08
ENSG00000257964	AC020612.3	NA	ENSG00000257964	-1.68	-3.66	-2.75	-2.9	0.1967	0.0032	0.0645	0.0072	-3.7	-3.55	-0.04	-0.8	-1.72	-2.4	-1.77	-1.66	-0.05	-1.96	-4.1	-0.63	-4.1	-4.1	-1.01	-4.1	-0.9	-4.1	-4.1	-0.53	0.43	-0.37	0.58	-0.12	0.95	-1.53	-0.63	0.43	-0.46	0.43	-4.1	-2.59	-4.1	1.21	0.17	0.16	0.04	0.02
ENSG00000174171	AC020659.1	105370792	LOC105370792	2.89	2.66	2.05	2.43	0.0006	0.0012	0.0107	0.0001	2.28	1.91	-0.38	-0.15	2.52	2.21	2.18	2.52	2.92	2.87	1.63	2.16	1.96	3.14	2.51	2.45	2.29	1.74	1.69	0.16	0.43	-1.04	-1.47	0.55	0.1	1.87	0.91	-0.24	-0.17	0.08	1.63	-0.3	-1.48	-0.22	-4.1	1.33	-0.54	-0.29
ENSG00000249309	AC020703.1	NA	ENSG00000249309	-2.49	-1.51	-1.86	-1.08	0.0997	0.2964	0.2486	0.3564	-4.12	-4.9	-2.61	-3.04	-5.1	-4.1	-4.1	-4.1	-4.1	-4.1	-4.1	-4.1	-4.1	-4.1	-3.05	-4.1	-1.07	-4.1	-4.1	-1.05	-0.2	-1.76	-3.38	-4.1	-4.1	0.19	-3.22	-4.1	0.39	-0.77	-4.1	-2.18	-4.1	-4.1	1.53	-2.96	-4.1	-4.1
ENSG00000259241	AC020892.1	NA	ENSG00000259241	-2.23	-2.17	-0.05	-2.02	0.0836	0.0717	0.9764	0.0387	-5.03	-3.07	-2.87	-3.02	-5.1	-4.1	-4.1	-4.1	-4.1	-4.1	-1.58	-4.1	-2.5	-4.1	-4.1	-4.1	-4.1	-4.1	-4.1	-1.63	-1.75	-2.31	-2.26	-4.1	-3.2	-0.01	-1.72	-4.1	-0.84	-4.1	-4.1	-1.03	-2.26	-4.1	-4.1	-4.1	-0.12	-4.1
ENSG00000213757	AC020898.1	NA	ENSG00000213757	-2.1	-1.84	-1.8	-1.26	0.0514	0.0671	0.1267	0.1325	-3.06	-3.6	-1.22	-1.8	-3.32	-2.4	-4.1	-3.18	-1.39	-3.01	-4.1	-2.92	-2.5	-2.42	-3.05	-4.1	-1.75	-1.75	-3.13	-1.22	-0.66	-0.67	-1.33	-1.6	-0.96	0.27	-2.28	0.5	-2.15	-3.09	-1.99	-2.59	-0.3	-1.86	0.46	-4.1	-1.12	-2.01
ENSG00000242858	AC020899.1	NA	ENSG00000242858	-2.4	-0.73	-1.51	-0.23	0.0122	0.429	0.1458	0.7675	-1.55	-2.82	-0.82	-1.31	-3.22	-2.4	-2.02	-4.1	-2.41	-3.01	-2.34	-2.92	-2.5	-1.17	-1.7	-1.38	-1.75	-0.75	-1.83	-0.64	-2	0.01	-0.05	-0.97	-0.59	-0.01	-1.15	-0.13	-0.17	-1.09	-0.8	-1.87	-1.81	0.2	-1.42	-1.89	-0.66	-1.41
ENSG00000179066	AC020907.1	NA	ENSG00000179066	3.91	4.9	4.52	4.54	0.0002	0	0	0	0.14	0.13	-4.75	-4.4	-0.84	0.22	-0.68	-0.1	-1.65	-1.63	0.31	-0.81	0.92	-0.06	-0.69	0.44	0.52	-0.16	1	-4.1	-4.1	-1.76	-4.1	-4.1	-2.65	-4.1	-3.22	-4.1	-4.1	-4.1	-4.1	-4.1	-4.1	-4.1	-4.1	-4.1	-0.04	-4.1
ENSG00000271032	AC020907.4	NA	ENSG00000271032	-2.95	-0.69	-1.76	-0.55	0.026	0.5909	0.2325	0.6004	-0.64	-1.85	0.05	-0.1	-2.91	-4.1	-2.33	-3.18	-2.41	-0.61	-2.97	-1.23	-0.91	1	0.46	1.51	0.18	-4.1	-1.57	0.72	0.79	0.14	-0.68	-0.35	0.95	0.27	-0.86	0.5	-1.7	-0.92	-4.1	1.32	0.78	1.38	0.53	0.81	1.27	-0.29
ENSG00000269066	AC020908.3	NA	ENSG00000269066	2.34	3.49	0.54	1.58	0.1499	0.0183	0.7619	0.1634	-1.49	-2.53	-4.98	-3.08	-2.64	-1.65	-0.14	-4.1	-0.96	-4.1	-1.31	-1	-4.1	0.43	-3.05	-3.02	-1.07	-0.61	-0.7	-4.1	-4.1	-4.1	-4.1	-2.75	-0.04	0.72	-0.74	-0.51	-4.1	-4.1	-4.1	-0.5	-2.26	-4.1	-4.1	-4.1	-4.1	-2.43
ENSG00000268518	AC020909.2	NA	ENSG00000268518	0.5	2.12	0.91	1.67	0.7645	0.081	0.5193	0.0732	-0.35	-1.11	-2.47	-2.02	-1.97	-3.02	-0.8	-1.66	-2.41	-1.14	-2.34	-0.21	-0.5	-0.65	-0.31	0.81	-0.26	-0.9	-0.46	-4.1	-0.9	-1.54	-1.2	-2.75	-0.59	-0.12	-0.86	-1.54	-2.82	-4.1	-4.1	-2.18	-4.1	1.01	-4.1	-0.86	0.78	0.02
ENSG00000267033	AC020911.1	NA	ENSG00000267033	-1.23	-1.18	-1	-1.58	0.3772	0.3525	0.4751	0.106	-4.18	-3.59	-2.99	-2.6	-4.22	-1.98	-4.1	-3.18	-4.1	-4.1	-2.97	-4.1	-2.5	-4.1	-2.45	-4.1	-4.1	-2.07	-4.1	-1.63	-4.1	-2.31	-2.54	-2.06	-2.65	-4.1	-2.28	-4.1	-1.7	-2.51	0.74	-4.1	-4.1	-0.11	0	-2.33	-1.54	-1.68
ENSG00000269836	AC020913.3	NA	ENSG00000269836	0.69	-0.29	-0.53	-0.84	0.6344	0.8406	0.7161	0.4014	-2.19	-1.88	-1.9	-1.35	-1.2	-1.15	-0.48	-0.18	-1.39	-2.39	-1.91	-2.29	-1.08	-1.17	-1.21	-4.1	-0.37	0.02	-4.1	-1.22	-2.7	-0.67	-2.54	-1.25	-0.12	-1.03	-0.24	-4.1	-2.82	-1.29	0.12	0.55	-0.44	-0.35	-4.1	-2.33	-0.66	-0.18
ENSG00000142396	AC020915.1	105372481	LOC105372481	-0.71	-0.85	-0.47	-0.08	0.0306	0.0069	0.288	0.7907	4.01	3.63	4.86	4.1	4.16	3.73	4.47	4.06	4.09	4.39	3.48	3.88	3.55	4.25	3.61	4.31	3.75	3.93	4.25	4.88	5.09	5.11	4.72	4.55	4.63	4.4	4.08	4.38	3.46	3.96	3.1	4.83	3.01	3.86	3.76	4.37	3.96	4.99
ENSG00000267216	AC020915.2	NA	ENSG00000267216	-1.05	-1.36	0.06	-0.19	0.439	0.2672	0.9736	0.8786	-0.43	-0.18	0.94	-0.24	-0.12	0.52	0	-0.68	0.22	-0.35	-0.88	1.03	-0.5	-0.51	0.8	-0.96	0.74	-0.9	-1.35	1.77	1.05	1.26	0.16	0.76	1.22	0.51	0.91	0.94	-0.31	0.81	-4.1	0.92	-4.1	1.82	-4.1	2.02	-1.32	1.45
ENSG00000268201	AC020915.3	NA	ENSG00000268201	-1.77	-1.68	-1.69	-1.54	0.1544	0.1405	0.2335	0.1183	-1	-1.15	0.69	0.54	-1.08	-0.36	-0.58	-2.63	-0.96	-0.23	-1.91	0.02	-1.28	0.68	0.16	-0.63	0.32	-4.1	-1.16	0.47	0.83	1.86	-0.3	0.87	0.66	1.95	1.61	0.5	1.1	1.52	-0.65	1.25	-0.44	1.06	-4.1	1.21	1.57	0.97
ENSG00000268866	AC020915.5	NA	ENSG00000268866	0.34	1.02	-1.24	-0.75	0.8373	0.4383	0.3737	0.4578	-4.42	-4.9	-5.44	-3.67	-5.1	-4.1	-4.1	-4.1	-4.1	-4.1	-4.1	-4.1	-4.1	-4.1	-4.1	-1.16	-4.1	-4.1	-4.1	-4.1	-4.1	-4.1	-4.1	-4.1	-4.1	-1.26	-4.1	0.27	-4.1	-1.29	-4.1	-2.18	0.42	-4.1	-4.1	-4.1	-4.1	-4.1
ENSG00000267582	AC020916.2	NA	ENSG00000267582	0.23	-0.65	-1.8	-0.64	0.8881	0.6405	0.2188	0.5468	-1.82	-2.98	-1.17	-1.18	-0.94	-1.98	-0.07	-0.18	-1.39	-0.77	-4.1	-1.23	-2.5	-1.99	-4.1	-1.65	-0.48	-1.07	-0.26	-1.89	0.33	-0.37	-1.2	-2.06	1.16	-1.26	-1.97	-4.1	-1.35	-1.77	-0.06	0.88	1.58	0	-4.1	-1.56	-0.66	0.6
ENSG00000240418	AC020917.1	NA	ENSG00000240418	-0.27	-1.41	-1.17	-1.51	0.8717	0.2804	0.4257	0.1424	-3.79	-3.44	-2.37	-2.27	-2.65	-1.98	-2.71	-4.1	-0.5	-1.96	-4.1	-1.84	-3.09	-4.1	-2.02	-4.1	-4.1	-4.1	-0.46	-0.42	-2.31	-1.76	-3.38	-2.36	-0.59	0.84	-2.67	-2.94	-2.82	-1.77	-3.03	-1.61	0.34	-2.93	-4.1	-1.06	-4.1	-2.43
ENSG00000267260	AC020928.1	NA	ENSG00000267260	-4.23	-1.54	-3.72	-3.16	0.0001	0.0848	0.0006	0	-1.03	-1.6	0.51	2.12	-3.73	-4.1	-4.1	-1.44	-4.1	-1.63	-2.34	-1.51	-0.62	-1.99	-0.84	0.44	-0.61	-1.49	-1.16	-0.64	-0.28	0.66	2.77	-0.05	1.91	2.18	2.2	2.58	1.57	2.37	2.45	0.88	1.3	3.61	1.68	2.3	1.85	3.57
ENSG00000267353	AC020928.2	NA	ENSG00000267353	-1.9	-1.72	-3.18	-2.73	0.1488	0.1613	0.0182	0.0053	-4.46	-4.9	-2.74	-1.72	-4.64	-4.1	-4.1	-4.1	-4.1	-2.39	-4.1	-4.1	-4.1	-4.1	-1.43	-4.1	-4.1	-4.1	-4.1	-4.1	-3.24	-1.19	-1.47	-1.6	-0.96	-0.23	-0.74	-1.04	-4.1	-1.29	-4.1	-1.39	-0.44	-1.52	-4.1	0.16	0.46	-0.99
ENSG00000259797	AC020978.2	NA	ENSG00000259797	-2.28	-0.6	-1.36	0.22	0.1193	0.6883	0.397	0.8562	-2.02	-3.6	-1.42	-2.24	-3.7	-3.02	-4.1	-4.1	-1.65	-2.39	-0.88	-4.1	-4.1	-0.51	-3.05	-4.1	-0.9	-1.49	-0.58	-1.89	-1.53	-0.56	-1.2	-1.25	0.66	-4.1	-0.86	-4.1	-1.7	-0.19	-4.1	-2.18	-0.44	0.2	-4.1	-1.56	-0.8	-0.99
ENSG00000262514	AC020978.7	NA	ENSG00000262514	-0.86	0.08	-1.51	0.16	0.4424	0.9441	0.1785	0.8535	-1.4	-3.07	-1.48	-1.56	-2.34	-1.38	-1.2	-3.18	-2.41	-2.39	-4.1	-2.29	-1.76	0.5	-1.01	-1.98	-1.49	-3.08	-0.46	-1.22	-2	-0.91	-0.77	-1.81	0.29	-1.87	-1.5	-1.87	-0.46	-2.09	0.56	-1.03	-2.26	-1.25	-4.1	-1.29	-0.12	-2.43
ENSG00000263276	AC020978.8	NA	ENSG00000263276	-1.15	-0.6	-2.38	-0.82	0.4167	0.6579	0.1011	0.4263	-1.35	-2.91	-0.74	-0.53	-1.89	-1.65	-3.25	-0.94	-1.65	-0.94	-1.91	-2.92	-3.09	-0.51	-3.05	0.44	0.39	-4.1	0.22	-0.14	-0.78	-0.06	-0.44	-1.81	1.34	-1.26	-0.08	0.08	-4.1	1	-0.16	0.25	0.5	-4.1	1.05	-0.86	-0.66	0.19
ENSG00000261338	AC021016.2	NA	ENSG00000261338	0.74	1.33	-0.51	0.2	0.3702	0.059	0.5482	0.7222	1.49	0.78	0.16	1.29	0.9	0.58	0.25	0.12	2.03	1.89	0.84	0.12	1.38	1.63	2.32	1.3	1.29	0.69	1.78	0.63	0.48	0.52	0.84	-1.41	0.1	0.36	1.75	-0.67	1.86	0.49	2.15	0.96	2.43	1.06	2.53	2.23	1.23	1.85
ENSG00000240950	AC021074.1	NA	ENSG00000240950	-2.56	-1.21	-1.5	-0.9	0.0023	0.1078	0.0971	0.1555	-1.32	-1.91	-0.11	-0.41	-2.67	-4.1	-2.02	-2.63	-1.65	-1.36	-1.31	-2.92	-1.08	-0.16	-1.7	-0.5	-1.75	-0.48	-2.56	0.16	0.58	0.26	-0.11	-1.1	-0.12	-1.03	-1.5	-0.13	-0.04	-0.39	1.21	0.04	0.05	-0.65	0.76	-1.29	0.2	-1.41
ENSG00000230551	AC021078.1	NA	ENSG00000230551	-0.46	-0.27	-0.07	0.56	0.1497	0.3662	0.8775	0.0281	4.89	4.26	5.17	4.34	4.71	4.37	5.15	4.38	4.73	4.87	3.72	4.97	4.15	4.92	4.9	5.16	5.06	3.97	5.34	5.1	5.22	5.69	4.53	5.34	4.93	4.4	4.6	4.88	3.86	4.2	4.1	4.33	4.74	4.37	3.78	3.85	4.36	4.5
ENSG00000260774	AC021087.3	NA	ENSG00000260774	-2.34	-0.41	-2.48	-0.87	0.0726	0.7554	0.0777	0.361	-0.53	-2.14	-0.12	0.34	-2.45	-2.4	-4.1	-1.66	-0.79	-1.36	-0.55	-0.63	-4.1	1	-2.02	0.51	-0.9	0.63	-1.83	-1.22	0.48	0.32	0.25	-0.19	1.09	1.24	0.83	0.08	1.15	1.52	-4.1	1	-0.6	-0.82	0.81	0.33	1.16	1.06
ENSG00000261434	AC021087.4	NA	ENSG00000261434	-0.66	-0.59	-1.08	-1.21	0.6764	0.6763	0.4469	0.2265	-5.03	-4.9	-4.44	-3.82	-5.1	-4.1	-4.1	-4.1	-4.1	-4.1	-4.1	-4.1	-4.1	-4.1	-4.1	-4.1	-4.1	-4.1	-4.1	-1.63	-3.24	-4.1	-4.1	-4.1	-2.65	0.36	-4.1	-4.1	-4.1	-4.1	-4.1	-4.1	0.34	-4.1	-4.1	-4.1	0.2	-4.1
ENSG00000249863	AC021106.1	NA	ENSG00000249863	-2.36	-1.73	-1.73	-0.37	0.0593	0.1362	0.2324	0.737	-2.14	-3.5	-0.41	-1.77	-2.76	-1.38	-4.1	-2.23	-0.96	-3.01	-4.1	-0.48	-4.1	-1.39	-2.02	-2.41	-0.61	-4.1	-0.7	0.94	-0.28	-0.21	-1.81	-0.05	-0.38	-1.03	-0.74	-2.94	-0.64	-2.51	0.43	-1.39	-4.1	0.1	-0.54	-1.06	-4.1	-2.43
ENSG00000248719	AC021127.1	NA	ENSG00000248719	-0.76	-0.89	-1.58	-1.97	0.6875	0.5906	0.3516	0.1005	-4.77	-4.38	-3.87	-2.8	-4.64	-2.4	-4.1	-4.1	-4.1	-4.1	-4.1	-2.92	-4.1	-4.1	-4.1	-4.1	-4.1	-4.1	-3.13	-4.1	-4.1	-2.31	-4.1	-0.35	-2.25	-4.1	-3.22	-1.54	1.04	0.61	-4.1	-4.1	0.71	-1.02	-4.1	-4.1	0.12	-4.1
ENSG00000224097	AC021148.1	401127	LOC401127	-2.62	-1.23	-0.64	-1.78	0.077	0.3825	0.6864	0.1053	-1.68	-0.54	-0.45	0.1	-3.07	-4.1	-4.1	-1.25	-1.98	-1.36	0.31	-1	-0.76	-0.38	-0.69	-4.1	-0.37	-4.1	1.47	-0.76	-1.03	-2.01	1.24	0.59	0.51	1.1	0.98	0.27	-0.84	-0.19	0.43	0.92	-1.2	2.12	-4.1	-0.39	1.87	0.48
ENSG00000270528	AC021171.1	NA	ENSG00000270528	0.42	0.13	-1.24	-0.53	0.817	0.9367	0.4186	0.6444	-4.19	-4.9	-4.33	-3.66	-3.91	-2.4	-4.1	-4.1	-4.1	-1.14	-4.1	-4.1	-4.1	-4.1	-4.1	-3.02	-4.1	-1.49	-4.1	-2.2	-4.1	-4.1	-4.1	-2.36	0.35	0.36	-4.1	-4.1	-4.1	-4.1	-1.66	-4.1	-4.1	-4.1	-4.1	-2.33	-4.1	-4.1
ENSG00000230747	AC021188.1	NA	ENSG00000230747	-0.18	-1.83	-0.24	-1.51	0.8792	0.0611	0.8464	0.0777	-0.75	0.51	1.07	0.75	0.9	1.73	1.09	2.06	0.69	-1.14	0.38	0.61	0.62	0.68	-1.43	-0.63	-0.61	-0.9	-1.16	-0.42	1.62	0.86	2.1	1.13	1.48	2.45	-0.16	1.74	1.26	1.16	0.62	-1.87	2.1	1.88	1.98	1.21	0.68	0.97
ENSG00000273007	AC021205.3	NA	ENSG00000273007	-0.16	1.1	-0.23	-0.37	0.8933	0.2007	0.8181	0.5836	-0.09	0.05	-1.19	0.28	-1.35	-0.25	-3.25	-0.46	-0.5	-1.36	0.31	0.38	-0.38	0.04	0.7	0.58	-0.61	-1.07	0.15	-1.22	-2.7	-0.29	-0.37	-0.73	0.75	1.19	0.13	-0.67	0.92	1.23	0.04	0.25	0.42	0.73	-0.68	1.16	1	-2.43
ENSG00000259397	AC021231.2	NA	ENSG00000259397	-0.25	-1.23	-0.96	-0.72	0.8915	0.3866	0.5573	0.5395	-2.78	-3.02	-1.54	-2.06	-1.79	-1.38	-0.8	-1.09	-3.02	-1.96	-0.71	-2.92	-4.1	-0.8	-4.1	-1.16	-2.49	-1.49	-4.1	-1.89	-4.1	-1.35	-1.2	2.5	-0.82	-0.5	-2.67	-1.54	-2.82	-1.77	-4.1	-2.59	1.39	-0.82	-4.1	-2.33	-1.32	-1.68
ENSG00000259665	AC021231.3	NA	ENSG00000259665	-0.63	-0.39	-1.95	-0.67	0.7325	0.8171	0.2373	0.5887	-3.62	-4.9	-3.22	-2.95	-3.86	-3.02	-4.1	-2.63	-4.1	-2.39	-4.1	-4.1	-4.1	-3.02	-4.1	-4.1	-0.9	-4.1	-2.15	-2.6	-4.1	-3.24	-3.38	0.2	-0.82	-4.1	-3.22	-4.1	-4.1	-4.1	-2.42	-1.2	2.39	-4.1	-4.1	-0.04	-0.8	-4.1
ENSG00000250267	AC021237.1	NA	ENSG00000250267	-2.45	-2.38	0.24	-1.26	0.0601	0.05	0.8772	0.2105	-5.03	-3.53	-2.65	-3.77	-5.1	-4.1	-4.1	-4.1	-4.1	-4.1	-4.1	-4.1	-0.91	-4.1	-4.1	-4.1	-4.1	-4.1	-4.1	-2.2	-2	-2.31	-0.51	-4.1	-1.68	-0.12	-4.1	-4.1	-2.15	-1.77	-4.1	-4.1	0.25	-4.1	-4.1	-4.1	-4.1	-4.1
ENSG00000272267	AC021242.3	NA	ENSG00000272267	-1.21	-0.24	-2.29	-0.21	0.5059	0.8957	0.2056	0.8823	-1.76	-3.84	-1.52	-1.55	-2.73	-1.65	-1.05	-3.18	-1.98	-4.1	-4.1	-2.92	-3.09	-4.1	-1.01	-3.02	-0.07	0.93	-1.83	-0.9	-4.1	-0.78	0.54	-0.85	-1.47	0.44	-1.15	-4.1	-4.1	-4.1	-4.1	-0.5	0.42	-0.65	2.31	-1.56	1.16	-0.4
ENSG00000271966	AC021321.1	NA	ENSG00000271966	-0.51	-0.66	-1.41	-1.64	0.6925	0.5554	0.2222	0.0434	-1.15	-0.91	-0.49	0.5	-1	-0.63	-0.68	0.19	-3.02	-0.35	-0.88	-0.09	-1.5	0.13	-0.55	-0.37	-0.37	-3.08	-1.83	-3.17	-0.37	0.08	1.74	-0.35	1.45	0.36	-0.74	0.99	-1.35	1.19	1.68	0.25	0.65	-1.25	2.14	0.75	1.52	-0.08
ENSG00000267466	AC021683.1	NA	ENSG00000267466	1.68	5.76	-2	-0.23	0.4083	0.0005	0.2429	0.8403	0.63	-1.14	-5.13	0.86	-3.45	-0.36	-1.55	-4.1	-4.1	-4.1	-1.58	-1.23	-0.38	-0.16	0.46	1.61	0.89	0.33	0.83	-4.1	-4.1	-4.1	-4.1	-3.27	2.06	1.48	2.16	-0.24	3.21	0.95	3.08	0.25	2.22	-4.1	0.4	4.03	-1.12	2.31
ENSG00000267506	AC021683.2	NA	ENSG00000267506	-0.14	4.13	-4.5	-1.53	0.9581	0.0172	0.0187	0.1755	0.21	-2.77	-3.92	1.74	-4.07	0.3	-4.1	-4.1	-4.1	-4.1	0.04	-2.92	-4.1	-2.42	1.13	0.91	0.39	0.46	1.04	-4.1	-4.1	-1.54	-4.1	-1.41	2.63	3.33	2.5	2.38	3.94	1.43	2.78	-0.03	3.17	-0.65	-0.19	4.12	1.55	2.9
ENSG00000267665	AC021683.3	NA	ENSG00000267665	-5.03	-2.97	-5.18	-3.31	0.0008	0.025	0.0017	0.0035	-3.03	-4.9	-0.06	0.28	-5.1	-4.1	-4.1	-4.1	-4.1	-4.1	-4.1	-4.1	-4.1	-1.99	-0.84	-4.1	0.1	-4.1	-4.1	0.72	1.26	1.14	-1.81	-0.97	0.91	1.9	-1	0.35	2.27	1.33	1.43	0.32	0.34	1.63	1	-0.26	0.78	0.19
ENSG00000259407	AC021739.2	NA	ENSG00000259407	0.07	1.21	-0.69	1.97	0.9725	0.3614	0.6873	0.0496	-0.03	-2.69	-1.24	-2	-1.17	-1.98	0.07	-1.25	-1.65	-0.61	-4.1	-1.23	-1.76	0.56	0.24	-0.79	-0.37	0.33	0.08	-1.63	-0.37	-0.06	-2.02	-1.41	-0.38	0.09	0.06	-4.1	1.26	0.43	-4.1	-0.2	-4.1	-4.1	-4.1	0.48	-0.22	-1.41
ENSG00000259762	AC021739.5	NA	ENSG00000259762	-3.39	-0.87	-2.12	-0.01	0.0117	0.5064	0.1441	0.9929	-2.27	-4.38	-1.4	-2.26	-4.78	-3.02	-4.1	-4.1	-4.1	-4.1	-4.1	-2.92	-4.1	-0.51	-3.05	-4.1	-2.07	-1.26	-0.99	-2.6	-0.56	-0.78	0.06	-2.36	-0.38	-1.03	-1.72	-4.1	-0.04	-0.19	-4.1	-0.62	0.71	-2.93	-4.1	-1.29	-4.1	-3.04
ENSG00000272800	AC021851.1	NA	ENSG00000272800	1.3	1.26	-2.11	-2.59	0.3047	0.2788	0.0672	0.0023	-2.25	-1.77	-3.51	0.35	-2.21	-1.65	-1.77	-2.63	-2.41	-1.63	-1.08	-2.92	-0.91	-4.1	-0.42	0.05	-0.07	-2.49	-4.1	-4.1	-2.7	-4.1	-0.68	-2.75	0.4	-1.87	0.52	0.71	1.49	0.66	-0.27	0.65	0.71	0.1	0.76	1.29	1.16	-0.4
ENSG00000232627	AC021876.1	NA	ENSG00000232627	-3.59	-3.06	-2.35	-2.02	0.0048	0.0096	0.0838	0.0399	-4.57	-4.9	-1.51	-2.55	-5.1	-4.1	-4.1	-4.1	-4.1	-4.1	-4.1	-4.1	-4.1	-4.1	-2.02	-4.1	-4.1	-4.1	-4.1	-0.53	0.02	-2.31	-1.47	-2.36	0.1	-4.1	-1.5	-4.1	-4.1	-1.29	0.62	-4.1	-0.6	-0.82	-3.04	-0.69	-1.8	-3.04
ENSG00000206567	AC022007.1	NA	ENSG00000206567	-1.78	-0.05	-0.98	-0.98	0.0533	0.9559	0.2585	0.0993	1.02	1.02	1.07	2	-0.71	0.3	-2.71	0.68	-0.37	-0.77	0.6	1.27	1.24	-0.16	0.85	2.1	0.63	1.36	1.42	0.98	1.05	0.52	2.23	0.55	2.78	0.78	1.24	3.31	3.9	2.84	2.13	1.49	1.69	2.74	2.09	0.81	2.76	1.15
ENSG00000237807	AC022034.2	NA	ENSG00000237807	9.16	8.33	4.48	5.51	0	0	0	0	2.88	1.85	-5.44	-2.63	3.72	1.79	4.47	3.73	3.94	4.5	1.57	2.38	1.67	2.77	2.77	2.43	2.2	4.05	3.08	-4.1	-4.1	-4.1	-4.1	-4.1	-1.47	-0.83	-0.86	-2.31	-4.1	-4.1	-4.1	-0.5	-4.1	-1.02	-3.04	0.48	-2.12	-1.68
ENSG00000225349	AC022080.2	NA	ENSG00000225349	-0.36	-0.55	-2.04	-1.79	0.8253	0.6902	0.1264	0.063	-4.65	-4.9	-4.1	-2.86	-4.46	-4.1	-4.1	-1.92	-4.1	-4.1	-4.1	-4.1	-4.1	-4.1	-4.1	-2.41	-4.1	-4.1	-4.1	-4.1	-2.31	-4.1	-3.38	-2.75	-1.94	0.19	-4.1	-1.27	-4.1	-1.51	-4.1	-3.15	-2.9	0.1	-0.54	-4.1	-1.8	-3.04
ENSG00000259715	AC022087.1	NA	ENSG00000259715	-2.06	-2.18	-0.57	-1.15	0.0621	0.0363	0.6882	0.2474	0.72	1.31	2.9	1.88	0.84	1.42	-0.39	1.19	0.8	1.5	1.82	1.68	0.56	0.43	1.25	1.18	1.22	-0.61	1.04	2.36	3.31	3.15	3.98	1.54	3.16	2.06	2.69	2.3	2.31	2.45	2.43	2.81	1.72	2.44	-4.1	1.78	2.4	2.43
ENSG00000267892	AC022144.1	NA	ENSG00000267892	-1.52	2.32	1	1.45	0.2898	0.0543	0.4642	0.1204	-0.94	-1.39	-3.26	-2.39	-4.78	-4.1	-4.1	-4.1	-4.1	-3.01	-1.31	-1.84	-0.76	-1.39	-2.02	1.05	-1.49	-0.37	-0.84	-4.1	-4.1	-2.7	-0.59	-1.81	0.23	-0.36	-4.1	-0.84	-0.64	-4.1	-1.99	-4.1	-0.97	-2.3	-4.1	-1.56	-0.54	-2.01
ENSG00000271717	AC022146.2	NA	ENSG00000271717	0.55	-1.31	2.12	-0.96	0.7596	0.3863	0.1371	0.4262	-3.47	-0.39	-2.16	-2.51	-1.61	-1.15	-2.02	-1.66	-1.39	-1.14	-1.31	0.97	-0.62	-4.1	-4.1	-1.16	-0.9	-4.1	-3.13	-2.2	-1.35	-1.19	-0.11	-4.1	0.83	0.19	-2.67	-4.1	-4.1	-1.29	-4.1	-1.87	1.26	-4.1	-4.1	-1.29	-1.32	-0.99
ENSG00000180458	AC022148.1	NA	ENSG00000180458	-2.9	-1.67	-3.89	-2.06	0.0073	0.0845	0.0017	0.0119	-1.2	-3.03	0.48	0.86	-2.43	-1.38	-2.71	-0.8	-4.1	-1.63	-4.1	-1.84	-2.09	-0.97	-1.01	0.37	-1.26	-1.49	-2.15	-0.23	-0.56	0.2	1.76	1.22	2.09	0.51	2.15	1.71	2.11	0.77	-1.66	0.44	-0.06	0.2	-1.42	1.95	2.06	1.06
ENSG00000269378	AC022149.1	NA	ITGB1P1	2.46	0.15	3.56	1.54	0.0045	0.9012	0.0001	0.0528	-0.27	1.74	-0.42	-1.82	2.04	0.86	1.66	2.26	2.24	3.27	1.67	1.93	1.67	0.04	1.17	-1.38	0.39	-1.26	-0.26	-0.32	0.21	-0.78	-0.77	-0.05	-1.68	-0.66	-0.33	0.18	-4.1	-1.09	-4.1	0.38	-1.2	-4.1	-0.68	-1.06	-3.11	-1.19
ENSG00000268970	AC022150.2	NA	ENSG00000268970	0.88	1.18	-0.26	-0.25	0.4267	0.228	0.8192	0.7411	0.62	0.62	-0.55	0.88	0.33	0.86	0.64	0.32	-0.64	0.6	0.53	1.13	0.31	-2.42	1.28	2.1	1.22	0.79	1	-1.89	-1.35	0.32	1.51	-1.1	1.63	-0.01	-0.01	2.12	-1.7	1.08	0.36	1.04	2.64	1.29	1.94	1.66	1.04	-0.67
ENSG00000269349	AC022150.3	NA	ENSG00000269349	-0.43	0.57	-0.39	-0.5	0.8294	0.7351	0.8295	0.6868	-3.32	-3.21	-3.89	-2.82	-4.32	-2.4	-4.1	-4.1	-3.02	-4.1	-4.1	-2.92	-1.5	-4.1	-3.05	-3.02	-4.1	-1.07	-1.83	-4.1	-4.1	-4.1	-0.77	-2.36	-0.48	-2.94	-1.97	-0.37	-4.1	-1.51	-4.1	-4.1	1.16	-4.1	-4.1	-4.1	-1.8	-4.1
ENSG00000269825	AC022150.4	NA	ENSG00000269825	0.57	-0.95	0.11	0.1	0.5257	0.3266	0.9385	0.9217	2.1	2.12	3.05	2	3.63	3.2	4.22	3.35	3.86	3.4	1.87	2.65	1.89	1.88	2.49	1.89	2.29	1.72	2.38	3.03	2.84	3.58	3.68	2.08	3.94	3.29	1.94	1.71	1.04	2.33	0.36	2.82	3.48	1.99	-4.1	3.28	2.4	3.06
ENSG00000268093	AC022154.1	NA	ENSG00000268093	-1.74	-0.67	2.08	0.66	0.1543	0.5752	0.0676	0.497	-1.32	0.1	-0.65	-1.98	-2.38	-3.02	-2.71	-2.23	-0.79	-1.96	0.38	0.12	-0.08	-4.1	0.24	0.37	0.32	-2.49	-0.99	-1.05	-0.46	-0.29	0.16	-1.25	-0.96	0.27	-1	-1.04	-4.1	-0.63	-4.1	-0.74	-0.06	-2.93	-4.1	-2.96	-1.54	-1.41
ENSG00000260276	AC022167.2	NA	ENSG00000260276	0.58	0.99	-0.03	0.25	0.7175	0.4494	0.9847	0.8103	1.12	0.84	0.13	0.87	0.71	1.06	-0.14	1.22	1.05	0.6	0.78	1.39	0.44	0.56	1.21	0.91	1.36	1.26	1.5	-0.06	1.01	0.42	-0.59	0.2	2.65	1.32	2.55	-4.1	0.92	1.12	1.5	2.17	0.25	1.34	-4.1	2.4	0.87	2.64
ENSG00000255397	AC022182.3	NA	ENSG00000255397	-2.75	-3.32	-1.42	-2.94	0.0187	0.0029	0.2581	0.0017	-4.65	-3.13	-1.33	-1.71	-4.07	-4.1	-2.71	-4.1	-4.1	-1.96	-4.1	-2.92	-1.28	-4.1	-4.1	-2.41	-4.1	-4.1	-4.1	-1.22	-0.9	-0.37	-1.63	-1.81	-0.48	-2.31	-0.74	-4.1	0.48	-1.29	-1.66	-0.5	-1.48	-1.02	0.96	-1.89	-4.1	-3.04
ENSG00000240419	AC022206.1	NA	ENSG00000240419	0.34	0.41	-1.84	-1.97	0.8429	0.7853	0.1893	0.0494	-5.03	-4.9	-5.44	-3.06	-5.1	-4.1	-4.1	-4.1	-4.1	-4.1	-4.1	-4.1	-4.1	-4.1	-4.1	-4.1	-4.1	-4.1	-4.1	-4.1	-4.1	-4.1	-4.1	-4.1	-1.94	-1.53	-4.1	0.43	-4.1	-4.1	-4.1	-4.1	0.71	-4.1	0.65	-4.1	-1.54	-1.68
ENSG00000263786	AC022211.1	NA	ENSG00000263786	-4.34	-4.31	-4.15	-4.42	0	0	0.0004	0	-1.72	-1.45	2.59	2.7	-1.75	-0.78	-1.77	-1.44	-3.02	-0.94	-0.41	-1.51	-2.09	-4.1	-1.01	0.22	-0.16	-2.07	-1.83	3.21	2.81	2.92	2.43	1.75	4.26	3.34	2.71	1.23	2.52	2.92	0.79	2.93	2.89	1.99	2.22	2.99	3.27	3.32
ENSG00000265800	AC022211.3	NA	ENSG00000265800	-6.03	-3.65	-5.03	-3.87	0	0.0001	0.0001	0	-1.22	-2.37	2.43	2.65	-3.61	-0.78	-4.1	-4.1	-4.1	-1.36	-2.34	-1	-3.09	-4.1	-0.42	0.22	0.18	-0.9	-1.16	2.17	2.75	2.9	2.72	1.59	3.99	3.06	2.77	1.27	3.33	3.52	2.02	2.17	1.58	2.23	2.47	2.96	2.93	2.84
ENSG00000213386	AC022217.1	NA	ENSG00000213386	0.74	0.53	0.05	1	0.6562	0.733	0.9817	0.3661	-2.64	-3.6	-3.17	-3.64	-2.43	-3.02	-1.05	-2.23	-2.41	-2.39	-2.34	-4.1	-3.09	0.29	-4.1	-4.1	-4.1	1.74	-2.56	-1.22	-4.1	-2.7	-2.9	-2.36	-4.1	0.36	-2.67	-1.27	-4.1	-3.09	-4.1	-1.61	-4.1	-4.1	-4.1	-4.1	-2.12	-3.04
ENSG00000254774	AC022239.1	NA	ENSG00000254774	-7.51	-5.39	-1.65	0.27	0	0	0.3168	0.8346	-2.98	-4.9	2.41	-3.25	-5.1	-4.1	-4.1	-4.1	-4.1	-4.1	-4.1	-4.1	-4.1	-4.1	-1.01	-4.1	0.52	-4.1	-2.15	2.63	2.66	2.62	2.48	1.73	-4.1	-4.1	-4.1	0.94	-4.1	-4.1	-4.1	-1.87	-4.1	-4.1	-4.1	-1.06	1.85	-1.41
ENSG00000255354	AC022239.2	NA	ENSG00000255354	-7.02	-4.95	-1.22	0.65	0	0	0.3862	0.5158	-3.03	-4.9	1.92	-3.68	-5.1	-4.1	-4.1	-4.1	-4.1	-4.1	-4.1	-4.1	-4.1	-4.1	-1.7	-4.1	0.32	-4.1	-1.57	2.17	2.59	2.16	1.95	0.83	-4.1	-1.87	-2.28	-4.1	-4.1	-4.1	-4.1	-4.1	-4.1	-1.02	-4.1	-2.96	-0.04	-4.1
ENSG00000255518	AC022239.3	NA	ENSG00000255518	-6.82	-5.49	-1.59	-0.46	0	0	0.2573	0.6662	-3.77	-4.9	1.72	-3.31	-5.1	-4.1	-4.1	-4.1	-4.1	-4.1	-4.1	-4.1	-4.1	-4.1	-4.1	-4.1	-0.26	-4.1	-2.15	1.74	1.71	2.21	1.8	1.22	-4.1	-1.26	-4.1	-0.02	-1.7	-4.1	-4.1	-1.39	-4.1	-4.1	-4.1	-4.1	-0.54	-3.04
ENSG00000269954	AC022239.4	NA	ENSG00000269954	-6.53	-4.9	-1.4	0.04	0	0	0.3278	0.9768	-3.47	-4.9	1.43	-3.5	-5.1	-4.1	-4.1	-4.1	-4.1	-4.1	-4.1	-4.1	-4.1	-4.1	-3.05	-4.1	-0.9	-4.1	-1.35	1.29	2.09	1.86	1.62	0.41	-4.1	-1.53	-4.1	-1.87	-4.1	-4.1	-4.1	-1.03	-4.1	-4.1	-4.1	-4.1	1.43	-2.43
ENSG00000241231	AC022294.1	102724604	LOC102724604	7.16	2.58	7.6	1.58	0	0.1334	0	0.2416	-2.86	3.15	-5.44	-4.44	1.72	3.11	3.82	4.04	-0.5	-2.39	1.57	3.85	3.98	-4.1	-2.02	-0.25	-4.1	-4.1	0.42	-4.1	-4.1	-4.1	-4.1	-4.1	-4.1	-4.1	-3.22	-4.1	-4.1	-4.1	-4.1	-4.1	-4.1	-1.86	-4.1	-4.1	-1.12	-4.1
ENSG00000247934	AC022364.1	NA	ENSG00000247934	-0.8	-0.67	0.78	0.36	0.5057	0.5464	0.5222	0.7018	-0.81	-0.39	-0.14	-1.17	-0.94	-0.63	-1.77	0.19	-1.98	-0.02	-0.71	-0.34	0	-0.26	0.32	-4.1	0.63	0.26	-0.7	-0.42	-0.2	-0.13	0.68	-0.44	-0.38	-0.66	-1.15	-4.1	-1.07	-0.77	-0.65	-0.88	0.25	-1.02	-4.1	-0.53	0.4	-0.4
ENSG00000228566	AC022387.1	NA	ENSG00000228566	-0.29	1.19	-2.98	-1.7	0.88	0.42	0.0479	0.1135	-3.62	-4.9	-4.81	-1.92	-5.1	-4.1	-4.1	-4.1	-4.1	-4.1	-4.1	-4.1	-4.1	-4.1	-4.1	-0.79	-3.08	-2.07	-4.1	-4.1	-4.1	-4.1	-4.1	-2.06	-4.1	0.58	-2.28	-4.1	-0.84	1.27	-0.38	-1.39	-4.1	-0.65	-4.1	-2.96	-0.8	-1.19
ENSG00000231104	AC022395.1	NA	ENSG00000231104	-2	-3.35	-1.32	0.04	0.0727	0.002	0.335	0.9729	-3.54	-4.9	-0.2	-3.58	-2.2	-2.4	-1.37	-4.1	-0.64	-0.77	-4.1	-4.1	-4.1	-4.1	-1.43	-1.65	-2.49	-4.1	-4.1	0.16	-0.56	0.2	0.72	-1.25	-3.2	-0.83	-1.5	-4.1	-4.1	-2.09	-4.1	-4.1	-4.1	-1.25	-4.1	-2.96	-4.1	-4.1
ENSG00000224195	AC022400.1	NA	ENSG00000224195	-3.55	-0.8	-2.81	-0.89	0.0002	0.3227	0.0043	0.1688	-0.69	-2.6	0.11	0.2	-3.44	-1.65	-2.71	-4.1	-4.1	-1.96	-2.97	-2.92	-1.28	-0.16	-0.42	-0.63	-0.26	-1.26	-0.99	0.02	0.38	-0.06	0.16	0.25	0.7	0.19	0.71	0.57	-2.82	1.37	0.04	0.25	0.05	-1.02	1.62	0.68	-0.32	-0.18
ENSG00000272140	AC022400.5	NA	ENSG00000272140	-0.19	-0.34	-0.5	0.58	0.8872	0.7669	0.7054	0.4992	-0.85	-1.93	-0.51	-1.44	-0.7	-0.96	-1.05	-1.09	-0.05	0.07	-2.97	-2.29	-0.08	-1.66	-0.84	-0.79	0.32	-1.26	-0.46	0.02	-0.9	-0.37	-0.11	-0.85	0.17	-0.83	-1	-4.1	-0.46	-0.29	-1.66	0.32	-4.1	-1.02	-4.1	-1.06	-0.42	-0.18
ENSG00000242615	AC022415.1	NA	ENSG00000242615	-1.27	-0.71	-2.03	-1.58	0.0893	0.3049	0.013	0.0042	0.18	-0.27	0.89	1.76	-0.38	-0.78	-1.05	0.98	-0.64	-0.12	0.04	-0.21	-0.5	0.56	0.08	1.1	0.02	-0.9	0.48	0.72	1.11	1.34	1.43	-0.05	2.24	2.31	1.91	2.97	2.27	1.04	0.04	1.11	1.51	2.64	2.36	1.52	2.63	1.66
ENSG00000250579	AC022424.1	NA	ENSG00000250579	0.09	-0.07	1.3	-1.31	0.9806	0.9804	0.5581	0.475	-2.35	0.26	-2.28	-1.04	-2.19	0.52	-4.1	-1.09	-2.41	-1.96	1.35	-0.48	0	-1.99	0.16	0.14	-4.1	-4.1	-1.83	-4.1	-4.1	-3.24	1.07	1.86	4.68	1.32	-3.22	-0.51	0.98	3.67	-4.1	0.25	-0.3	1.01	-4.1	-4.1	2.57	-4.1
ENSG00000256894	AC022509.3	NA	ENSG00000256894	3.08	4.33	2.99	4.18	0.0368	0.0014	0.0396	0.0001	0.45	-0.73	-3.87	-3.72	-0.79	-0.25	0.07	-1.25	-3.02	1.03	-0.71	0.02	-1.28	1.53	0.16	-0.63	0.58	1.46	-0.17	-4.1	-2.31	-4.1	-4.1	-0.35	-4.1	0.65	-4.1	-4.1	-4.1	-4.1	1.47	-1.61	-4.1	-4.1	-4.1	-0.86	-4.1	-4.1
ENSG00000259767	AC022558.1	NA	ENSG00000259767	-1.75	-1.43	0.22	-0.73	0.2138	0.277	0.8939	0.5066	-2.71	-1.75	-1.28	-1.97	-3.03	-1.65	-4.1	-3.18	-3.02	-0.77	-1.31	-1	-2.5	0.13	-1.01	-3.02	-1.49	-4.1	-4.1	-1.05	-2.31	-0.91	-0.77	-0.73	0.23	-1.53	-1	-4.1	0.64	-3.09	-4.1	0.19	-0.44	-0.65	-4.1	-1.29	-3.11	-1.41
ENSG00000259523	AC022613.2	NA	ENSG00000259523	1.5	1.2	1.02	1.5	0.3192	0.4094	0.5294	0.1705	-0.58	-1.06	-1.78	-2.07	-0.27	0.58	-1.2	0.43	-0.05	-0.77	0.04	-0.81	-2.09	-4.1	-0.84	0.3	1.02	1.02	0.08	-1.05	-1.53	-4.1	-1.47	1	-0.38	0.58	-2.28	-0.84	-4.1	-4.1	-4.1	-2.18	-2.9	-4.1	-0.3	-0.39	-0.12	-2.01
ENSG00000267364	AC022706.1	NA	ENSG00000267364	0.66	5.22	-0.8	2.65	0.7228	0.0002	0.6324	0.0076	-0.22	-3.67	-5.44	-2.87	-4.78	-4.1	-4.1	-3.18	-4.1	-4.1	-1.08	-4.1	-4.1	1	0.24	0.58	-4.1	0.79	1.26	-4.1	-4.1	-4.1	-4.1	-4.1	-1.68	0.09	-1.97	-4.1	-0.84	-4.1	0.12	-0.88	-4.1	-2.3	-4.1	-4.1	-4.1	-3.04
ENSG00000261303	AC022748.2	NA	ENSG00000261303	-1.47	-0.68	-3	-2.09	0.2888	0.6183	0.0277	0.0324	-3.99	-4.9	-3.31	-1.9	-4.78	-4.1	-4.1	-3.18	-4.1	-4.1	-4.1	-4.1	-4.1	-4.1	-4.1	-4.1	-1.07	-4.1	-2.56	-4.1	-4.1	-1.54	-2.02	-1.81	-2.65	-1.53	-1	-4.1	0.79	-2.51	-0.8	-0.88	-4.1	-1.02	-4.1	-0.26	-0.66	-0.08
ENSG00000267940	AC022762.2	NA	ENSG00000267940	-1.57	0.77	-2.99	-2.04	0.2152	0.5081	0.0117	0.0083	-0.2	-1.14	-0.96	1.85	-2.53	-1.65	-1.2	-1.25	-3.02	-4.1	-1.31	-0.81	-1.08	-0.26	1.04	-0.37	0.84	-2.49	0.48	-2.6	-2	1.23	0.38	-1.25	2.22	0.09	2.89	2.02	0.92	2.12	1.9	3.26	1.99	-0.35	1	3.27	1.63	2.61
ENSG00000253426	AC022784.3	NA	ENSG00000253426	0.29	-0.69	0.18	-1.03	0.8781	0.6641	0.9209	0.376	-3.09	-1.87	-2.4	-2.06	-2.11	-4.1	-0.68	-1.92	-0.96	-1.63	-1.91	-1.84	-1.5	-4.1	-3.05	-0.79	-1.75	-4.1	-2.15	-4.1	-4.1	-1.76	-0.05	0.59	-1.68	-0.66	-3.22	-4.1	-2.82	-0.77	-4.1	-1.39	-4.1	-0.65	0.65	-1.56	-1.32	-2.43
ENSG00000254340	AC022784.7	NA	ENSG00000254340	0.05	0.4	-2.36	-1.57	0.9794	0.7748	0.0731	0.0971	-4.11	-4.9	-4.52	-2.55	-4.47	-3.02	-4.1	-3.18	-4.1	-4.1	-4.1	-4.1	-4.1	-4.1	-4.1	-4.1	-4.1	-3.08	-1.16	-4.1	-4.1	-2.7	-4.1	-2.75	-3.2	-4.1	-2.28	-4.1	-0.17	-2.09	-4.1	-0.88	-1.2	-1.02	-4.1	0.33	-2.53	-3.04
ENSG00000259921	AC022819.1	NA	ENSG00000259921	0.98	1.66	-0.97	-0.89	0.5814	0.2688	0.5546	0.4424	-2.45	-2.54	-4.11	-1.56	-3.13	-4.1	-4.1	-3.18	-0.64	-0.77	-2.34	-2.92	-1.76	-4.1	-3.05	-0.79	-2.49	-2.07	-0.46	-4.1	-3.24	-4.1	-3.38	-1.81	0.35	0.09	-0.63	-4.1	-1.35	-1.09	0.79	-0.39	-4.1	0.52	-4.1	-0.86	0.27	-4.1
ENSG00000254491	AC022832.1	NA	ENSG00000254491	1.16	1.11	-1.02	-1.35	0.5869	0.5665	0.6148	0.3386	-3.77	-3.44	-4.88	-2.42	-3.72	-4.1	-4.1	-1.09	-1.98	-4.1	-1.91	-2.92	-4.1	-4.1	-1.21	-0.96	-4.1	-4.1	-4.1	-4.1	-4.1	-4.1	-4.1	-2.36	-4.1	0.44	-2.67	1.68	-1.07	-4.1	-4.1	-4.1	-4.1	1.67	1.05	-4.1	-4.1	1.19
ENSG00000254031	AC022858.1	NA	ENSG00000254031	0.03	1.24	-2.03	-1.01	0.9891	0.356	0.1506	0.3237	-3.88	-4.9	-5.13	-2.87	-5.1	-4.1	-4.1	-4.1	-4.1	-4.1	-4.1	-4.1	-4.1	-0.8	-4.1	-4.1	-4.1	-4.1	-2.15	-4.1	-3.24	-4.1	-4.1	-4.1	0.75	-4.1	-1.72	-4.1	-2.15	-4.1	-4.1	-3.15	-4.1	-2.93	-4.1	-1.29	0.73	-2.43
ENSG00000261632	AC022872.1	NA	ENSG00000261632	0.34	0.41	-0.77	-1.85	0.8274	0.7627	0.5582	0.0422	-5.03	-3.96	-5.44	-3.18	-5.1	-4.1	-4.1	-4.1	-4.1	-4.1	-4.1	-4.1	-2.09	-4.1	-4.1	-4.1	-4.1	-4.1	-4.1	-4.1	-4.1	-4.1	-4.1	-4.1	-1.68	-2.31	-1.97	-4.1	-1.07	-4.1	0.36	-2.18	0.5	-4.1	-4.1	-4.1	-4.1	-3.04
ENSG00000253636	AC022893.1	NA	ENSG00000253636	0.77	2.06	1.04	2.12	0.3864	0.0039	0.2236	0.0002	2.93	1.86	0.87	0.81	1.64	2.69	1.82	1.53	1.75	0.47	2.47	0.8	2.26	2.33	3.55	3.5	1.98	2.31	3.93	1.67	0.94	2.55	0.3	-0.73	0.95	1.59	0.62	0.27	0.29	0.37	-0.51	3.05	1.82	-1.25	-0.42	1.89	0.33	1.72
ENSG00000260838	AC022893.2	NA	ENSG00000260838	1.82	5.06	-4.86	-3.51	0.3739	0.0029	0.004	0.0012	-0.38	-1.73	-5.44	3.13	-3.62	-0.25	-4.1	-4.1	-4.1	-1.96	-0.88	-1.84	-2.09	1.17	1.13	-0.14	1.22	-4.1	-0.36	-4.1	-4.1	-4.1	-4.1	-4.1	2.37	3.44	3.78	3.89	3.63	1.58	2.21	3.71	1.01	1.16	3.09	4.3	2.43	4.51
ENSG00000259591	AC022898.1	NA	ENSG00000259591	-1.32	0	-1.06	-1.17	0.3864	0.9983	0.4833	0.27	-3.77	-3.66	-3.77	-2.6	-5.1	-4.1	-4.1	-4.1	-4.1	-4.1	-4.1	-4.1	-1.28	-3.02	-1.21	-2.41	-4.1	-4.1	-4.1	-4.1	-0.9	-4.1	-1.63	-4.1	-2.65	-4.1	-1.72	-4.1	-4.1	-1.09	-4.1	-1.03	0.05	-1.25	-4.1	0.16	-3.11	-0.99
ENSG00000250979	AC022905.1	NA	ENSG00000250979	0.17	1.15	-1.12	-0.88	0.9469	0.537	0.5707	0.5305	-2.6	-2.84	-3.76	-1.72	-3.59	-3.02	-4.1	-1.92	-4.1	-1.96	-2.34	-0.81	-4.1	-0.8	-1.7	-2.41	-3.08	-1.49	-4.1	-4.1	-4.1	-4.1	-2.26	-0.19	-2.25	0.36	2.48	-4.1	1.21	-4.1	-4.1	-1.61	-0.97	1.42	-4.1	-1.56	-4.1	0.02
ENSG00000266947	AC022916.1	NA	ENSG00000266947	5.09	4.45	3.39	2.66	0.0003	0.001	0.0035	0.0053	0.73	1.46	-3.73	-1.93	1.36	2.17	1.53	1.48	2.3	-0.61	1.9	1.18	1.34	-0.8	0.9	1.55	1.33	1.06	0.48	-4.1	-4.1	-4.1	0.46	-2.75	-0.7	-1.03	-1	-4.1	1.1	-3.09	-4.1	-1.39	-4.1	-4.1	1.33	-1.06	-0.32	0.48
ENSG00000267355	AC022966.1	NA	RPL9P29	-0.69	-0.46	-2.06	-1.58	0.6362	0.731	0.1285	0.0884	-0.72	-1.2	-0.26	0.86	-0.95	-0.96	-1.37	-0.27	-0.96	-0.77	-1.08	-0.48	-1.76	-0.65	-0.2	-1.65	-0.75	0.33	-0.99	-1.63	-0.05	-1.19	0.9	0.87	1.87	-0.83	1.36	-4.1	3.31	1.55	1.71	1.72	1.96	1.6	-0.3	1.49	1.68	0.1
ENSG00000259172	AC023024.1	NA	ENSG00000259172	-2	-1.23	-1.67	-2.31	0.0533	0.2015	0.1113	0.0029	-1.38	-0.74	-0.15	0.93	-2.15	-1.15	-1.55	-4.1	-0.64	-1.63	-1.31	-0.48	-0.28	-1.99	-0.42	-1.16	0.39	0.46	-4.1	-0.42	-0.66	0.52	0.65	-0.63	1.51	1.05	0.62	1.27	0.39	0.08	1.63	0.7	0.5	1.76	2.45	0.41	1.78	0.48
ENSG00000259594	AC023034.1	NA	ENSG00000259594	0.34	0.41	-2.33	-2.47	0.836	0.7765	0.0792	0.0107	-5.03	-4.9	-5.44	-2.57	-5.1	-4.1	-4.1	-4.1	-4.1	-4.1	-4.1	-4.1	-4.1	-4.1	-4.1	-4.1	-4.1	-4.1	-4.1	-4.1	-4.1	-4.1	-4.1	-4.1	-1.28	-1.87	-1.5	-4.1	-4.1	-4.1	-3.03	-0.88	0.5	-4.1	1.25	-0.39	-4.1	-4.1
ENSG00000224484	AC023141.2	NA	ENSG00000224484	0.34	2.02	-1.24	-0.29	0.8684	0.1878	0.4729	0.8279	-3.42	-4.37	-5.44	-3.14	-5.1	-4.1	-4.1	-4.1	-4.1	-4.1	-2.97	-4.1	-4.1	-4.1	0.16	-4.1	-0.48	-4.1	-4.1	-4.1	-4.1	-4.1	-4.1	-4.1	-4.1	-4.1	-2.28	-4.1	-4.1	-4.1	-4.1	1.49	-4.1	-4.1	-4.1	0.81	-1.54	-2.01
ENSG00000224653	AC023141.3	NA	ENSG00000224653	0.34	1.93	-0.87	0.52	0.8343	0.1092	0.5365	0.6029	-3.51	-4.9	-5.44	-4.04	-5.1	-4.1	-4.1	-4.1	-4.1	-4.1	-4.1	-4.1	-4.1	-4.1	-1.7	-1.65	-2.07	-4.1	-4.1	-4.1	-4.1	-4.1	-4.1	-4.1	-4.1	-4.1	-4.1	-4.1	-4.1	-4.1	-4.1	0.25	-4.1	-4.1	-4.1	0.97	-4.1	-4.1
ENSG00000230271	AC023141.5	NA	ENSG00000230271	0.34	0.98	-1.06	-0.62	0.8254	0.4185	0.4114	0.5153	-4.46	-4.9	-5.44	-3.84	-5.1	-4.1	-4.1	-4.1	-4.1	-4.1	-4.1	-4.1	-4.1	-4.1	-1.43	-4.1	-4.1	-4.1	-4.1	-4.1	-4.1	-4.1	-4.1	-4.1	-4.1	-4.1	-2.67	-4.1	-4.1	-4.1	-4.1	0.75	-4.1	-4.1	-4.1	-2.96	-4.1	-3.04
ENSG00000248115	AC023154.1	NA	ENSG00000248115	-1.16	-1.31	-1.6	-0.5	0.4598	0.3523	0.3129	0.6713	-3.28	-4.38	-1.97	-2.77	-3.13	-4.1	-0.68	-2.23	-4.1	-2.39	-4.1	-2.92	-4.1	-1.39	-4.1	-4.1	-4.1	-0.75	-2.15	-2.6	-2.7	-0.67	-0.77	-2.06	-0.96	0.72	-1.15	-4.1	-0.04	-1.77	-4.1	-4.1	-4.1	-0.65	-4.1	-1.89	-1.54	-3.04
ENSG00000225302	AC023283.1	NA	ENSG00000225302	3.53	2.46	1.65	1.69	0.0134	0.082	0.2802	0.1239	-1.24	-1.28	-3.7	-2.93	-0.17	-0.14	-1.05	0.19	0.86	-0.35	-1.31	-1	-1.28	-0.65	0.39	-4.1	0.63	-1.75	-0.84	-4.1	-4.1	-4.1	-1.08	-1.25	-1.28	0.44	-0.86	-4.1	-4.1	-4.1	-4.1	-1.61	-4.1	-4.1	-4.1	-1.06	-4.1	0.1
ENSG00000265579	AC023301.1	NA	ENSG00000265579	1.11	3.21	-6.42	-3.12	0.7078	0.1457	0.0083	0.0244	-0.02	-3.32	-3.24	3.1	-2.13	-2.4	-1.37	-0.56	-0.96	-4.1	-1.58	-2.92	-4.1	2.27	1.83	1.41	1.36	-4.1	-1.57	-4.1	-4.1	-2.31	-4.1	2.77	1.7	3.64	-1	4.37	3.92	2.7	4.68	3.09	3.67	4.76	5.3	3.9	1.46	2.55
ENSG00000259488	AC023355.1	NA	ENSG00000259488	-0.18	-1.89	-1.13	-1.87	0.9208	0.1732	0.4753	0.0938	-3.76	-3.03	-1.88	-1.9	-2.06	-0.49	-1.2	-2.63	-1.98	-3.01	-4.1	-1.84	-2.09	-4.1	-2.45	-4.1	-4.1	-1.26	-3.13	-4.1	-1.18	-0.56	-0.23	-1.81	0.56	-2.31	0.31	0.27	-4.1	-2.51	-4.1	0.12	-4.1	-1.86	-4.1	-1.56	0.04	-0.18
ENSG00000263657	AC023389.1	NA	ENSG00000263657	-0.57	-0.81	-1.64	-2.63	0.7056	0.5341	0.201	0.0052	-2.38	-1.39	-1.57	0.25	-2.14	-3.02	-2.33	-0.46	-1.98	-1.96	-0.88	-1.51	-1.5	-4.1	-2.02	-0.25	-2.07	-0.9	-3.13	-1.63	-0.46	-0.47	-2.54	-1.81	1.74	1.95	1.09	0.99	1.26	0.72	-4.1	-0.39	0.42	-0.35	1.33	-0.26	0.92	-0.08
ENSG00000265713	AC023389.2	NA	ENSG00000265713	-1.25	-1.14	-3.25	-1.5	0.4205	0.4221	0.0372	0.1689	-2.63	-4.38	-1.49	-1.13	-2.73	-1.38	-2.71	-1.44	-4.1	-2.39	-4.1	-2.92	-4.1	-1.66	-1.7	-2.41	-1.49	-4.1	-2.56	0.41	-1.18	-0.91	0	-4.1	1.37	-1.53	-1.31	-0.13	1.26	1.08	0.28	-0.88	-0.44	-1.52	-4.1	-0.39	-4.1	-2.01
ENSG00000267281	AC023509.3	NA	ENSG00000267281	-0.47	0.97	0.9	1.24	0.6679	0.2388	0.3338	0.0533	0.78	0.44	-0.19	-0.46	-0.66	-0.04	-0.14	-1.44	-1.16	-0.12	0.66	0.3	0.44	-0.65	1.75	1.7	0.39	0.33	1.29	0.23	0.75	0.62	-0.68	-1.41	-0.7	-0.66	0.31	-0.02	-1.07	-0.09	-0.8	0.12	-0.17	0.59	-4.1	0.97	-0.42	0.34
ENSG00000270175	AC023509.4	NA	ENSG00000270175	-1.71	-0.35	-0.92	-0.41	0.1804	0.7832	0.5091	0.6755	0.01	-0.5	0.36	0.42	-1.35	-4.1	0.19	0.37	-0.64	-1.63	0.13	0.12	-1.5	-1.17	0.32	0.75	-0.9	0.74	0.59	0.72	0.62	0.42	0.11	0.2	1.51	1.24	-0.42	-1.54	2.62	0.77	-0.16	1.35	1.3	1.29	-4.1	1.41	1.37	1.27
ENSG00000271379	AC023513.1	NA	ENSG00000271379	-0.43	-0.37	-1.1	-1.23	0.7764	0.7859	0.4031	0.1857	-5.03	-4.9	-4.66	-3.81	-5.1	-4.1	-4.1	-4.1	-4.1	-4.1	-4.1	-4.1	-4.1	-4.1	-4.1	-4.1	-4.1	-4.1	-4.1	-4.1	-4.1	-1.35	-4.1	-4.1	-2.65	-0.12	-4.1	-4.1	-4.1	-4.1	-4.1	-4.1	-4.1	-4.1	1.21	-2.96	-4.1	-3.04
ENSG00000225885	AC023590.1	NA	ENSG00000225885	-0.57	2.33	-2.77	0.2	0.7104	0.0419	0.0358	0.8356	-0.88	-3.85	-3.21	-1.08	-3.78	-4.1	-4.1	-0.94	-4.1	-2.39	-2.97	-2.92	-4.1	-0.65	-1.7	-0.63	0.25	-0.9	-1.16	-4.1	-2.31	-3.24	-1.63	-2.36	0.17	-0.5	-1.15	-0.84	-0.84	-1.29	-4.1	0.7	-0.3	-0.22	-4.1	0.55	-0.95	0.41
ENSG00000253704	AC023632.2	NA	ENSG00000253704	0.06	-0.58	-0.81	-0.82	0.9725	0.6619	0.5754	0.4158	-0.93	-0.92	-0.34	-0.11	-0.28	-0.63	0.92	0.37	-0.64	-1.36	-0.29	-1.51	-0.76	-2.42	-2.02	0.05	-1.49	-0.9	1.78	-0.32	-0.56	0.08	-0.17	-0.44	0.56	1.95	-0.08	0.18	1.04	-0.29	0.21	0.12	-4.1	1.42	-4.1	1.21	1	0.72
ENSG00000257534	AC023794.4	NA	ENSG00000257534	-2.67	-1.18	1.05	-0.59	0.0701	0.4086	0.4877	0.6207	-2.92	-1.28	-1.74	-2.33	-4.41	-1.38	-4.1	-4.1	-4.1	-4.1	0.6	-0.81	-3.09	-4.1	-2.45	-1.65	-2.07	-0.61	-4.1	-1.63	-0.66	-0.47	-2.54	-2.36	-0.96	-0.66	-0.63	-4.1	-4.1	-2.09	-4.1	-0.39	-0.44	-0.35	-4.1	0.48	-4.1	-0.99
ENSG00000260470	AC023794.5	NA	ENSG00000260470	0.76	2.09	0.05	0.99	0.6527	0.0959	0.9801	0.2865	0.94	0	-1.15	-0.05	-0.4	0.64	0.6	0.05	0.04	-3.01	-0.06	0.46	-0.28	-0.51	0.9	2.92	0.98	0.98	0.59	-0.06	0.53	-0.06	-1.81	-3.27	0.51	0.44	1.85	-0.02	-4.1	-1.09	-0.51	0.7	1.85	1.16	-4.1	1.07	-0.22	2.11
ENSG00000240793	AC023818.1	NA	UBA52P8	0.82	-1.49	-1.26	-0.34	0.5601	0.242	0.399	0.7658	-3.04	-3.97	-1.56	-2.71	-0.73	-1.65	0	-0.18	-0.96	-0.61	-1.91	-4.1	-4.1	-4.1	-2.02	-1.38	-0.9	-4.1	-3.13	-1.05	-1.75	-0.78	-2.26	-1.1	-1.47	-2.31	-1.72	0.43	-4.1	-0.77	-4.1	-4.1	0.71	-4.1	-4.1	-2.33	-4.1	-0.4
ENSG00000260073	AC023824.1	NA	ENSG00000260073	-0.32	0.9	-2.44	-0.96	0.9094	0.691	0.2772	0.5613	-3.42	-4.9	-4.32	-2.46	-4.64	-4.1	-4.1	-4.1	-4.1	-2.39	-4.1	-4.1	-4.1	-4.1	-0.55	-4.1	0.25	-4.1	-4.1	-4.1	-4.1	-2.31	-4.1	-2.36	-4.1	-0.66	-4.1	-4.1	-4.1	-4.1	-4.1	2.9	-4.1	-4.1	-4.1	2.74	-1.12	-0.53
ENSG00000261398	AC023824.5	NA	ENSG00000261398	-1.02	0.48	-1.32	-0.02	0.5695	0.7807	0.4359	0.9882	-3.6	-4.9	-4.08	-3.58	-5.1	-4.1	-4.1	-4.1	-4.1	-4.1	-4.1	-4.1	-4.1	-4.1	-0.42	-4.1	-0.9	-4.1	-4.1	-1.89	-4.1	-4.1	-4.1	-1.6	-4.1	-2.31	-2.67	-4.1	-4.1	-4.1	-4.1	0.96	-4.1	-4.1	-4.1	-1.89	-4.1	-4.1
ENSG00000261800	AC023824.6	NA	ENSG00000261800	0.34	0.41	-2.02	-2.15	0.86	0.8095	0.201	0.0565	-5.03	-4.9	-5.44	-2.88	-5.1	-4.1	-4.1	-4.1	-4.1	-4.1	-4.1	-4.1	-4.1	-4.1	-4.1	-4.1	-4.1	-4.1	-4.1	-4.1	-4.1	-4.1	-4.1	-4.1	-4.1	-4.1	-0.42	-4.1	-4.1	-4.1	-4.1	1.15	-0.97	-4.1	-4.1	0.81	-4.1	-0.82
ENSG00000261442	AC023830.1	NA	ENSG00000261442	-0.63	0.57	1.31	0.69	0.7516	0.74	0.4184	0.5832	-1.05	-0.43	-1.62	-1.74	-2.24	0.38	-1.37	-1.66	-3.02	-4.1	-1.08	0.92	-0.91	0.13	-2.45	-0.96	-0.48	0.79	-2.56	-1.41	-0.46	-1.19	-2.9	-1.1	0.03	-2.94	-1.5	-4.1	1.1	0.37	1.53	-4.1	0.25	-4.1	-4.1	0.16	-4.1	0.34
ENSG00000261789	AC023830.2	NA	ENSG00000261789	-0.12	-0.05	-1.31	-1.45	0.9466	0.974	0.3387	0.1389	-5.03	-4.9	-4.98	-3.59	-5.1	-4.1	-4.1	-4.1	-4.1	-4.1	-4.1	-4.1	-4.1	-4.1	-4.1	-4.1	-4.1	-4.1	-4.1	-4.1	-2.7	-4.1	-4.1	-4.1	-0.59	0.19	-4.1	-0.37	-0.04	-4.1	-4.1	-4.1	-4.1	-4.1	-4.1	-4.1	-4.1	-2.01
ENSG00000249509	AC023886.1	NA	ENSG00000249509	-0.53	0.21	-0.58	-0.03	0.7281	0.8824	0.6866	0.9803	-4.35	-4.9	-4.57	-4.32	-5.1	-4.1	-4.1	-4.1	-4.1	-4.1	-4.1	-4.1	-4.1	-4.1	-4.1	-4.1	-0.9	-4.1	-4.1	-4.1	-4.1	-3.24	-4.1	-2.36	-4.1	-0.12	-4.1	-4.1	-4.1	-4.1	-4.1	-4.1	-4.1	0.85	-4.1	-4.1	-4.1	-4.1
ENSG00000259221	AC023905.1	NA	ENSG00000259221	-0.76	-1.01	-2.79	-2.93	0.6107	0.4359	0.0351	0.0028	-5.03	-4.9	-4.02	-2.11	-4.78	-4.1	-4.1	-4.1	-3.02	-4.1	-4.1	-4.1	-4.1	-4.1	-4.1	-4.1	-4.1	-4.1	-4.1	-4.1	-4.1	-4.1	-2.9	-0.63	-1.68	-1.26	-3.22	-1.54	-4.1	-1.77	0.04	-4.1	0.05	-1.86	0.17	-2.96	0.52	-4.1
ENSG00000259327	AC023906.3	NA	ENSG00000259327	-0.91	1.29	-2.39	-0.42	0.6253	0.4005	0.1493	0.7329	-1.88	-3.85	-3.18	-1.46	-4.09	-4.1	-4.1	-1.66	-4.1	-3.01	-4.1	-1.51	-4.1	0.5	0.58	-4.1	-0.26	-4.1	-1.83	-4.1	-2.31	-4.1	-1.81	-0.63	-1.28	0.78	0.47	-1.27	-2.15	-2.51	-4.1	-0.3	-2.9	0.37	-4.1	-0.39	-1.12	0.27
ENSG00000259709	AC023906.4	NA	ENSG00000259709	-0.23	-0.45	-2.45	-1.53	0.9113	0.802	0.1551	0.2101	-2.83	-3.76	-2.38	-1.3	-2.61	-0.63	-4.1	-4.1	-0.26	-1.14	-4.1	-1.23	-4.1	-1.39	-1.7	-1.38	-1.75	-4.1	-4.1	-2.6	-0.66	-4.1	-2.02	-0.53	-0.59	-0.01	-0.63	-4.1	-0.84	-4.1	-0.8	0.19	-4.1	-1.25	1.65	0.62	0.2	-1.68
ENSG00000261136	AC023908.3	105370941	LOC105370941	-1.49	-0.76	0.13	-0.68	0.3537	0.6138	0.9423	0.5764	-0.37	0.45	0.39	0.32	-1.1	-1.38	-0.68	-1.92	-1.16	0.16	1.05	1.27	-0.76	-0.51	1	1.78	1.86	-4.1	-0.99	-0.06	1.4	0.08	-0.17	0.97	1.25	-4.1	1.27	2.07	2.19	0.72	1.08	1.55	0.57	-0.82	-4.1	1.12	0.12	1.48
ENSG00000264365	AC023983.1	NA	ENSG00000264365	-0.94	-2.38	-1.11	-1.66	0.5376	0.0656	0.4653	0.1206	-4.5	-3.96	-2.12	-2.85	-3.06	-0.78	-4.1	-4.1	-0.96	-2.39	-4.1	-4.1	-2.09	-4.1	-4.1	-4.1	-1.75	-4.1	-4.1	-1.22	-1.35	-1.54	-2.9	-2.36	0.35	-2.94	-4.1	-1.87	-4.1	-1.29	-4.1	-1.87	-0.97	0.73	-2.44	-2.33	-4.1	-4.1
ENSG00000273321	AC023983.2	NA	ENSG00000273321	-0.98	0.39	-1.44	-0.46	0.5707	0.8147	0.3756	0.7063	-2.86	-3.84	-3.25	-2.4	-4.23	-1.98	-4.1	-4.1	-3.02	-4.1	-4.1	-4.1	-1.76	-4.1	-2.45	-1.65	-4.1	-0.9	-1.57	-3.17	-4.1	-2.01	-3.38	-0.73	-1.68	-1.53	-4.1	-1.54	-1.7	-1.09	1.25	-0.88	-4.1	-4.1	0.53	-4.1	-0.8	-2.43
ENSG00000271870	AC024060.1	NA	ENSG00000271870	0.09	-0.23	-0.87	-0.9	0.9277	0.7933	0.3169	0.1319	0.5	0.54	0.73	1.41	0.82	0.45	0.73	0.64	1.14	1.33	-0.06	0.46	1.24	-1.39	0.85	1.73	1.43	0.79	-0.17	-0.14	0.58	0.9	1.43	0.9	2.37	-0.83	0.06	2.49	1.99	2.37	1.87	1	2.37	1.79	0.91	1.78	2.08	1.06
ENSG00000267904	AC024075.1	NA	ENSG00000267904	-1.09	-1.23	-0.24	0.28	0.2219	0.1363	0.8611	0.7439	1.53	1.01	2.76	1.25	1.67	1.58	1.78	1.66	1.75	1.63	1.43	1.08	0.62	1.5	2.11	2.3	1.74	1.18	0.53	3.13	3.12	3.32	2.65	1.69	3.41	2.22	2.42	-0.02	0.48	1.19	-4.1	1.46	1.51	1.11	2.03	2.23	0.68	2.45
ENSG00000269044	AC024075.2	NA	ENSG00000269044	-1.1	-0.44	-0.79	-0.24	0.0118	0.2456	0.1256	0.4777	3.33	2.77	3.77	3.56	2.66	2.5	2.91	2.53	2.91	2.45	2.73	3	2.63	3.49	3.49	4.3	3.07	2.39	3.31	3.81	4.2	4.35	3.55	3.02	4.38	3.96	3.5	2.93	3.51	3.04	3.22	3.58	3.7	2.44	4.03	3.94	4.01	3.76
ENSG00000269427	AC024075.3	NA	ENSG00000269427	-0.94	-1.52	0.42	0.21	0.377	0.125	0.7645	0.8451	0.33	0.55	1.85	0.13	0.91	0.92	1.35	0.68	1	0.66	1.43	0.54	-0.18	0.21	0.7	0.14	1.71	-0.9	0.36	1.91	2.12	2.44	1.67	1.24	2.49	0.95	1.41	-1.54	0.64	0.55	-4.1	0.7	1.55	0.52	-4.1	0.62	0.4	1.75
ENSG00000272969	AC024243.1	NA	ENSG00000272969	-1.52	-1.43	-2.1	-1.4	0.2975	0.2863	0.1593	0.1889	-3.67	-4.38	-2.24	-2.27	-3.76	-3.02	-4.1	-2.63	-4.1	-1.96	-4.1	-2.92	-4.1	-4.1	-4.1	-0.96	-4.1	-4.1	-0.84	-3.17	-2	-1.54	-2.02	-1.25	-1.28	-4.1	-1.72	-4.1	-0.17	0	-4.1	-0.5	-0.97	0.2	-4.1	-4.1	-1.54	-2.01
ENSG00000269514	AC024257.3	NA	ENSG00000269514	-1.82	1.19	-1.07	0.69	0.2558	0.3713	0.5255	0.5034	0.66	-1.1	-0.54	-0.04	-2.36	-0.63	-4.1	-0.36	-0.26	-4.1	-0.71	0.3	-2.5	0.13	1.21	0.14	1.26	0.18	1.15	0.9	1.11	1.54	-4.1	0.14	0.79	1	-0.08	-0.67	2.24	0.23	0.5	1.08	-1.2	-0.22	-4.1	0.16	0.27	0.6
ENSG00000264138	AC024267.2	NA	ENSG00000264138	-0.12	-0.52	-0.86	-0.99	0.9411	0.6955	0.526	0.2974	-5.03	-4.9	-4.51	-4.04	-4.63	-4.1	-4.1	-2.63	-4.1	-4.1	-4.1	-4.1	-4.1	-4.1	-4.1	-4.1	-4.1	-4.1	-4.1	-4.1	-4.1	-2.7	-2.9	-4.1	-0.82	0.44	-4.1	-4.1	-4.1	-4.1	-4.1	-4.1	0.15	-4.1	-4.1	-4.1	-4.1	-4.1
ENSG00000264304	AC024267.3	NA	ENSG00000264304	-0.83	-0.6	0.23	-0.65	0.5407	0.6377	0.8701	0.5032	-1.23	-0.35	-0.64	-0.58	-1.47	0.45	-2.33	-1.66	-0.64	-2.39	-0.71	-0.81	0.56	-1.39	0.46	-0.96	0.02	-4.1	-0.17	-0.76	-1.35	0.74	-0.17	-1.25	2	0.72	0.31	0.43	-0.64	-2.09	-0.06	-0.88	-1.48	0.29	-4.1	0.75	-1.12	0.1
ENSG00000260351	AC024270.3	NA	ENSG00000260351	-2.3	-1.54	-3.07	-2.65	0.11	0.2577	0.0379	0.0125	-3.71	-4.13	-2.17	-1.06	-4.47	-3.02	-4.1	-4.1	-3.02	-4.1	-4.1	-2.29	-4.1	-4.1	-4.1	-0.63	-1.26	-4.1	-4.1	-2.2	-4.1	-0.06	-0.59	-2.06	-0.96	-2.31	-0.74	-0.37	-4.1	-1.29	-1.66	0.44	-0.6	-4.1	0.25	-0.15	1.43	0.34
ENSG00000260579	AC024270.4	NA	ENSG00000260579	-2.55	-1.08	-2.13	-0.58	0.0151	0.2397	0.0832	0.4769	0	-1.55	1.08	0.58	-1.47	-0.49	-2.33	-2.63	-0.79	-0.23	-0.88	-2.92	-0.5	1.21	-0.2	1.05	-0.61	-1.49	0.36	0.81	1.08	1.98	0.9	0.76	0.75	0.44	-0.08	0.77	-4.1	1.19	1.36	0.38	2.24	0.9	1	-0.39	2.25	1.19
ENSG00000260608	AC024270.5	NA	ENSG00000260608	-1.1	-0.84	-2.63	-1.91	0.4945	0.5712	0.085	0.0765	-2.89	-3.61	-2.05	-0.98	-3.14	-3.02	-2.71	-0.94	-4.1	-3.01	-2.97	-2.29	-4.1	-4.1	-4.1	-1.16	-3.08	-0.61	-1.83	-2.2	-4.1	-2.01	0.81	-0.97	-0.82	-4.1	-0.86	-1.27	0.29	0	0.36	-1.61	-0.3	-4.1	2.22	-0.86	-0.04	-1.19
ENSG00000244313	AC024293.1	NA	ENSG00000244313	-1.64	-0.54	-1.07	-0.64	0.0401	0.489	0.2185	0.2881	-0.59	-1.02	-0.05	0.05	-1.69	-1.98	-1.37	-0.94	-1.16	-2.39	-1.58	-0.63	-0.62	-0.06	-0.01	-1.16	-1.26	-0.61	-0.08	-0.14	-0.05	0.57	-0.37	0.01	-0.48	0.44	-0.52	0.27	-0.84	0.77	2.4	-1.2	0.9	1.11	1.25	-1.89	-0.12	-0.4
ENSG00000262410	AC024361.1	NA	ENSG00000262410	-2.17	-0.56	-1.37	-1.6	0.0719	0.6444	0.2599	0.0624	-0.95	-0.72	-0.39	0.65	-2.56	-1.15	-1.77	-1.25	-4.1	-3.01	-0.71	-0.34	-0.91	0.8	-0.69	0.14	-4.1	-0.75	0.15	-0.64	-2	-0.56	1.12	0.41	1.22	-1.87	-0.01	1.44	1.9	1.74	0.5	0.88	-0.97	2.19	-0.83	0.92	1.83	0.83
ENSG00000263321	AC024361.3	NA	ENSG00000263321	-1.47	-0.86	-1.25	-2.66	0.2962	0.5281	0.356	0.0073	-3.85	-2.45	-3	-1.2	-4.47	-4.1	-4.1	-4.1	-1.65	-4.1	-1.08	-1	-4.1	-3.02	-3.05	-4.1	-1.07	-4.1	-4.1	-4.1	-1.53	-0.91	-1.47	-4.1	-0.2	-0.36	-0.86	-2.31	-1.7	-0.19	-1.17	0.25	-4.1	-2.3	0.7	0.16	-1.8	-1.41
ENSG00000254840	AC024405.2	NA	ENSG00000254840	0.03	1.39	-2.11	-0.94	0.9893	0.31	0.1468	0.3744	-3.73	-4.9	-5.13	-2.79	-5.1	-4.1	-4.1	-4.1	-4.1	-4.1	-4.1	-4.1	-4.1	-4.1	-3.05	-2.41	-1.07	-4.1	-4.1	-3.17	-4.1	-4.1	-4.1	-4.1	-4.1	-1.26	-3.22	-0.84	-1.7	-4.1	-4.1	0.96	0.71	-4.1	-4.1	-1.56	-0.66	-4.1
ENSG00000253330	AC024451.2	NA	ENSG00000253330	-0.17	0.37	0.29	0.31	0.9292	0.8158	0.865	0.797	-1.29	-1.31	-1.66	-1.6	-1.83	-0.63	-1.37	-0.94	-4.1	-0.94	-0.29	-1.84	-1.5	0.9	-2.02	-1.65	-1.49	2.18	-4.1	-1.22	-2.7	-1.76	-1.33	-0.44	-1.68	-1.26	-1.97	-4.1	-0.84	1.19	-0.51	-1.61	-4.1	-4.1	1.33	-0.26	-0.95	-0.99
ENSG00000269924	AC024451.4	NA	ENSG00000269924	-0.16	0.69	0.32	-0.56	0.9377	0.6666	0.855	0.6425	-2.22	-1.34	-2.91	-1.66	-3.06	-1.15	-4.1	-1.44	-4.1	-1.96	-1.91	-1.23	-0.62	-4.1	-3.05	-1.16	-0.16	-3.08	0	-2.6	-2	-4.1	-1.81	-1.81	1.34	-4.1	-3.22	0.35	-0.31	-2.09	-4.1	-1.03	0.5	-1.25	-4.1	-0.86	-0.22	-2.01
ENSG00000248557	AC024558.1	NA	ENSG00000248557	-0.2	-0.46	0.33	-0.75	0.9108	0.7625	0.8355	0.4948	-2.72	-1.64	-2.26	-1.97	-2.46	-1.15	-0.92	-4.1	-2.41	-1.96	-1.58	-1.23	-1.76	-1.99	-3.05	-1.65	-1.75	-4.1	-1.83	-0.76	-1.18	-0.91	-4.1	-2.06	0.23	-1.87	-2.28	-4.1	-1.7	0.37	-4.1	-1.39	-0.6	-4.1	1.71	-1.56	-1.8	-2.43
ENSG00000236833	AC024560.1	NA	ENSG00000236833	0.34	2.36	0.05	0.8	0.8384	0.0544	0.9783	0.4214	-3.09	-3.84	-5.44	-3.88	-5.1	-4.1	-4.1	-4.1	-4.1	-4.1	-4.1	-4.1	-1.76	-4.1	-0.42	-1.38	-4.1	-4.1	-1.35	-4.1	-4.1	-4.1	-4.1	-4.1	-3.2	-4.1	-3.22	-4.1	-4.1	-4.1	-4.1	0.19	-4.1	-4.1	0	-4.1	-4.1	-1.68
ENSG00000249626	AC024560.2	NA	ENSG00000249626	-1.07	0.86	-3.59	-1.66	0.5136	0.5468	0.0155	0.0849	-0.64	-2.58	-1.5	1.02	-2.57	-2.4	-1.2	-4.1	-1.98	-1.36	-0.17	-4.1	-2.5	0.68	-1.43	0.51	-0.61	-0.9	-1.57	-4.1	-1.18	-2.01	2.23	-1.1	-0.29	1.41	1.3	2.4	2.92	0.81	-0.16	1.88	1.79	2.12	-1.01	0.68	2.96	0.93
ENSG00000273308	AC024560.3	NA	ENSG00000273308	-3.4	-0.82	-2.58	-0.19	0.0106	0.5335	0.0689	0.8666	-2.51	-4.9	-1.7	-2.33	-5.1	-4.1	-4.1	-4.1	-4.1	-4.1	-4.1	-4.1	-4.1	-0.8	-3.05	-4.1	-2.07	0.02	-3.13	-2.6	-2.31	-1.54	-0.11	-1.1	-0.38	-4.1	-0.42	-4.1	0.29	-0.92	-4.1	-0.88	-4.1	-2.3	-4.1	-1.06	-0.12	-1.19
ENSG00000253558	AC024568.1	NA	ENSG00000253558	-1.25	-0.03	-0.04	0.13	0.4423	0.9882	0.9835	0.9167	-2.49	-2.66	-2.46	-2.62	-3.71	-4.1	-4.1	-2.63	-2.41	-2.39	-2.97	-2.29	-2.09	-4.1	-2.02	-0.37	-4.1	-0.75	-1.35	-2.2	-0.37	-1.76	-1.81	-4.1	-0.04	1.24	-1.72	-4.1	-4.1	-1.51	-4.1	-0.3	-0.44	-4.1	-4.1	-4.1	-3.11	-1.68
ENSG00000267277	AC024575.1	NA	ENSG00000267277	-1.79	-1.14	-1.28	-0.68	0.2646	0.4578	0.4514	0.5852	-3	-3.6	-1.86	-2.32	-3.66	-3.02	-4.1	-3.18	-0.79	-4.1	-0.88	-4.1	-4.1	-0.97	-1.43	-4.1	-4.1	-0.16	-4.1	-1.89	-1.53	-2.7	-0.68	-1.6	-0.04	-4.1	-2.67	-4.1	0.08	-4.1	-4.1	-0.74	-0.17	-1.52	-4.1	-1.89	0.52	-2.43
ENSG00000247903	AC024896.1	NA	ENSG00000247903	-0.15	0.25	0.4	1.05	0.7657	0.5279	0.4429	0.0015	4.11	3.46	3.86	3.06	3.71	3.96	3.4	4.19	3.98	3.03	4.12	2.53	3.68	4.19	4.4	4.61	4.12	3.05	4.32	4.31	4.21	4.41	3.36	3.18	3.33	2.77	2.73	3.34	3.43	2.91	3.36	2.33	3.58	3.38	3.98	3.01	2.64	2.17
ENSG00000260261	AC024937.3	NA	ENSG00000260261	-1.32	-0.87	-0.87	-1.31	0.1233	0.2668	0.3205	0.0388	0.54	0.98	1.41	1.85	0.09	0.22	0.19	0.25	-0.37	0.32	0.04	1.35	1.56	-0.97	1.17	0.75	1.89	0.26	0.29	0.41	1.08	1.42	2.89	1.07	2.91	1.93	2.16	2.38	2.02	2.52	-1.17	2.25	2.04	2.16	1.29	2.17	0.73	2.86
ENSG00000243517	AC024940.2	NA	ENSG00000243517	-3.11	-0.16	-1.88	-0.11	0.0047	0.8931	0.0993	0.9029	-1.83	-3.6	-1.67	-1.72	-4.78	-4.1	-3.25	-4.1	-4.1	-4.1	-4.1	-2.29	-3.09	-3.02	-1.21	-1.38	-2.49	0.33	-2.15	-1.05	-1.75	-0.56	-2.26	-1.81	-0.7	-0.5	-1.15	-2.31	0.08	-0.29	-1.99	-3.15	-4.1	0.52	-1.69	-1.29	-0.54	-2.43
ENSG00000258302	AC025034.1	NA	ENSG00000258302	-1.21	-1.1	-1.61	-1.61	0.5326	0.5316	0.3903	0.2227	-2.25	-2.26	-1.16	-0.64	-2.36	-1.98	-0.3	-4.1	-3.02	-0.61	-1.91	-1.84	-2.5	-4.1	-0.1	-0.37	-2.49	-4.1	-0.17	-2.6	-1.75	1.17	-0.51	-1.41	-0.12	2.15	1.12	1.8	0.79	0.08	-4.1	-0.74	-0.44	0	-4.1	1.07	1	-0.08
ENSG00000236556	AC025038.1	NA	ENSG00000236556	-0.21	-0.15	-1.28	-1.42	0.9016	0.9227	0.3616	0.1566	-5.03	-4.9	-4.88	-3.62	-5.1	-4.1	-4.1	-4.1	-4.1	-4.1	-4.1	-4.1	-4.1	-4.1	-4.1	-4.1	-4.1	-4.1	-4.1	-4.1	-4.1	-2.31	-4.1	-4.1	-3.2	-4.1	-4.1	-4.1	-4.1	-4.1	-4.1	-4.1	0.65	-1.02	1.21	-4.1	-4.1	-4.1
ENSG00000259188	AC025040.1	NA	ENSG00000259188	2.19	3.53	1.03	1.59	0.1464	0.0102	0.5033	0.1324	-1.92	-2.47	-5.44	-3.51	-3.25	-3.02	-0.92	-1.92	-4.1	-4.1	-0.29	-1.84	-4.1	-1.99	-2.02	0.96	-1.75	-0.9	-4.1	-4.1	-4.1	-4.1	-4.1	-4.1	-4.1	-0.66	-2.67	0.08	-0.84	-4.1	-4.1	-0.88	-4.1	-4.1	-4.1	-4.1	-4.1	-4.1
ENSG00000267248	AC025048.2	NA	ENSG00000267248	-3.25	-1.5	-2.31	-2.06	0.0587	0.3097	0.2085	0.092	0.18	-0.06	1.69	2.24	-1.56	-0.63	-1.55	-0.18	-4.1	-0.23	0.53	0.38	-0.91	-2.42	1.55	1.91	0.93	-1.75	1.26	0.98	1.26	1.91	2.7	1.47	3.64	1.98	3.05	1.97	1.83	2.45	3.46	3.43	2.62	2.55	-4.1	2.8	1.66	3.49
ENSG00000245904	AC025164.2	NA	ENSG00000245904	-0.59	0.94	2.96	1.85	0.6327	0.3038	0.0005	0.0113	1.52	2.63	0.59	-0.33	0	-0.14	0.96	0.48	-0.64	-0.61	2.03	2.51	3.29	1.33	0.7	2.55	1.79	2.02	0.88	-0.23	0.58	1.44	0.75	0.5	1.63	1.37	-0.74	1.32	0.71	-0.39	-4.1	-0.74	0.05	1.85	-3.04	0.24	1.55	-2.01
ENSG00000224713	AC025165.1	NA	ENSG00000224713	-0.85	1.72	1	1.25	0.5353	0.0672	0.3208	0.0718	2.34	2.09	0.63	1.09	-0.22	0.58	1.7	-0.36	-2.41	-0.47	2.67	1.87	1.78	2.92	2.52	2.67	1.22	2.2	2.61	-0.06	0.21	1.2	0.9	0.97	1.76	1.37	1.59	1.36	0.39	2.54	-4.1	1.41	-0.06	2.32	1.17	1.59	1.68	0.72
ENSG00000269903	AC025165.4	NA	ENSG00000269903	-2.23	-0.03	-2.02	0.46	0.0778	0.9842	0.1472	0.6438	-0.84	-3.32	-0.81	-1.3	-3.05	-3.02	-0.48	-1.44	-4.1	-4.1	-2.97	-2.92	-3.09	-0.26	-0.31	-1.98	-0.48	-1.49	-0.08	-0.42	-0.66	-0.91	-0.23	-1.41	-1.47	-0.12	-0.63	0.35	-4.1	-0.39	-4.1	-0.12	-0.06	0.45	-4.1	-0.04	0.2	0.02
ENSG00000270039	AC025165.5	NA	ENSG00000270039	-1.16	-0.16	-0.77	-0.13	0.1523	0.8489	0.3911	0.8361	0.89	0.26	1.05	1.03	-0.11	-0.14	0.77	0.43	-1.65	0.16	0.04	0.68	0.16	-0.26	1.75	1.48	1.14	-0.16	1.53	0.85	1.23	1.84	0.84	0.64	-0.29	1.05	0.71	-0.02	-1.7	0.72	1.5	0.84	1.69	1.82	2.33	2.14	1.85	1.15
ENSG00000272144	AC025171.4	NA	ENSG00000272144	1.61	2.57	0.48	1.75	0.1924	0.0184	0.7252	0.034	0.05	-1.22	-2.52	-1.7	-0.91	-1.98	0	-0.68	-0.79	-0.77	-0.88	-1	-1.5	-0.51	0.46	0.81	-0.61	-1.07	1.47	-2.2	-1.18	-1.19	-4.1	-1.6	-0.82	-0.12	-1.97	-4.1	-0.46	-1.51	0.12	-0.03	-4.1	-4.1	0.53	-0.39	-2.12	-2.01
ENSG00000272382	AC025171.5	NA	ENSG00000272382	-0.95	-0.14	1.39	1.08	0.5057	0.9207	0.2967	0.2708	-1.87	-1.55	-1.72	-2.95	-2.67	-2.4	-0.68	-2.63	-1.98	-4.1	0.6	-2.29	-2.5	-1.17	-0.42	-0.5	-0.16	-3.08	-4.1	-2.6	-0.78	-1.35	-2.02	-0.97	-1.68	-1.26	-0.74	-4.1	0.64	-3.09	-4.1	-3.15	-4.1	-2.3	-4.1	-2.33	-3.11	-1.68
ENSG00000272416	AC025175.1	NA	ENSG00000272416	-3.23	1.26	-1.23	0.53	0.0064	0.2285	0.3079	0.5251	-0.62	-2.38	-1.87	-1.15	-5.1	-4.1	-4.1	-4.1	-4.1	-4.1	-1.91	-2.92	-1.76	0.63	-0.42	-0.63	0.02	-3.08	0.42	-2.6	-1.53	-0.56	-1.33	-2.36	-0.59	-4.1	-0.74	-0.13	-0.84	-0.51	-1.39	-0.03	-4.1	-0.22	0.91	-1.89	0.04	-1.41
ENSG00000250081	AC025176.1	NA	ENSG00000250081	-0.9	-2.76	-2.15	-3.23	0.5365	0.0259	0.1205	0.0017	-5.03	-3.96	-2.27	-1.81	-3.17	-1.15	-4.1	-2.23	-3.02	-3.01	-4.1	-4.1	-2.09	-4.1	-4.1	-4.1	-4.1	-4.1	-4.1	-1.05	-2.7	-3.24	-2.02	-0.97	-0.82	-1.26	0.52	-1.04	-4.1	-0.19	-4.1	-0.3	-4.1	-2.3	-4.1	0.06	-0.66	-1.41
ENSG00000250764	AC025178.1	NA	ENSG00000250764	0.77	1.26	1.14	0.86	0.5931	0.3001	0.3712	0.3625	-0.79	-0.51	-2.05	-1.65	-1.28	-1.98	-0.8	-1.92	-0.37	-0.77	0.22	-1.23	-0.38	0.36	-2.02	0.96	-0.07	-3.08	-0.17	-0.32	-0.2	-2.7	-3.38	-2.06	-0.96	-1.53	-1.72	-0.24	-0.04	-0.63	-1.99	-0.2	-4.1	-4.1	-4.1	0.48	-0.66	-0.82
ENSG00000272086	AC025181.2	NA	ENSG00000272086	-0.96	0.53	0.25	0.72	0.2613	0.4738	0.791	0.2048	1.21	0.75	0.68	0.5	-0.28	-0.36	-1.77	1.01	-0.15	0.32	0.22	0.97	1.09	0.63	0.95	1.84	1.02	3.02	0	-0.23	-0.05	0.62	1.02	2.12	0.29	-0.5	-0.24	0.43	-0.64	0.66	2.42	-0.3	0.71	1.11	0.86	0.16	2.16	0.41
ENSG00000259884	AC025259.3	NA	ENSG00000259884	3.43	6.49	0.86	4.18	0.039	0	0.6287	0	1.68	-1.63	-4.81	-2.49	-1.38	-2.4	0.56	0.19	-1.65	-3.01	-2.34	-2.29	0.09	4.12	2.34	-1.16	0.1	0.93	3.8	-4.1	-3.24	-4.1	-4.1	-3.27	-1.47	-1.53	-1.5	-4.1	-1.35	-3.09	1.87	-4.1	-4.1	-1.52	-4.1	-0.53	-0.22	-3.04
ENSG00000247131	AC025263.1	101928002	LOC101928002	0.1	2.22	-1.68	0.56	0.9576	0.0799	0.2428	0.5923	-2.66	-4.9	-4.88	-3.22	-4.78	-4.1	-4.1	-4.1	-4.1	-3.01	-4.1	-4.1	-4.1	-3.02	-1.7	-1.98	-2.07	-1.07	-4.1	-4.1	-4.1	-4.1	-4.1	-2.36	-1.94	-2.31	-3.22	-4.1	-0.84	-4.1	0.68	-4.1	-0.06	-0.49	-4.1	-4.1	-3.11	-4.1
ENSG00000257681	AC025265.1	NA	ENSG00000257681	3.45	3.35	2.13	1.93	0.0102	0.0088	0.1052	0.0469	-1.07	-0.87	-4.41	-3	-0.97	-3.02	-0.92	-1.44	0.13	1.08	-0.88	-0.21	-1.28	-1.99	-1.43	-0.63	-0.37	-0.9	-0.58	-2.6	-4.1	-4.1	-2.54	-4.1	-1.68	-1.26	-2.67	0.35	-4.1	-2.09	-1.17	-4.1	-4.1	1.29	-4.1	-4.1	-1.8	-4.1
ENSG00000261555	AC025277.1	NA	ENSG00000261555	-2.71	-2.38	-1.64	-2.04	0.0714	0.0907	0.309	0.0751	-4.77	-4.37	-2.39	-2.73	-5.1	-4.1	-4.1	-4.1	-4.1	-4.1	-4.1	-4.1	-3.09	-4.1	-4.1	-4.1	-4.1	-4.1	-3.13	-0.53	-0.2	-2.31	-4.1	-2.36	-3.2	-0.01	-1.15	-4.1	-4.1	-2.09	-4.1	-4.1	-4.1	-4.1	1.96	-0.86	-1.32	-4.1
ENSG00000198106	AC025279.1	NA	SNX29P2	1.18	1.76	2.06	1.94	0.3766	0.1257	0.0781	0.027	0.83	0.94	-0.93	-1.11	0.25	0.76	0.69	-0.8	0.13	0.72	1	1.13	0.78	0.85	0.8	0.96	1.14	0.18	1.15	-1.22	-0.9	-1.35	-0.23	-0.53	1.25	0.78	0.13	-0.24	-0.64	-4.1	-4.1	-0.3	-4.1	-4.1	1.76	-0.04	0.68	1.02
ENSG00000260859	AC025280.1	NA	ENSG00000260859	0.66	3.55	0.27	2.23	0.642	0.0016	0.8472	0.0089	-1.89	-3.85	-5.44	-4.13	-4.78	-4.1	-4.1	-4.1	-4.1	-3.01	-4.1	-1.51	-4.1	-1.99	-1.7	-1.38	-1.75	-2.49	-1.16	-4.1	-4.1	-4.1	-4.1	-4.1	0.17	-2.31	-4.1	-4.1	-4.1	-4.1	0.36	-4.1	-4.1	-4.1	-4.1	-4.1	-4.1	-4.1
ENSG00000270558	AC025449.1	NA	ENSG00000270558	-1.81	-0.86	-1.28	-1.7	0.0323	0.2711	0.1326	0.0062	-0.55	-0.13	0.31	1.15	-1.5	-1.15	-2.33	-1.66	-1.16	-0.47	1.05	-1.23	-0.08	-1.17	0.08	0.3	0.58	-2.07	-0.58	0.58	0.87	0.7	0.61	-0.97	0.51	0.27	-0.42	1.27	2.16	1	2.89	2	1.82	1.88	1.05	0.92	1.04	1.11
ENSG00000251062	AC025459.1	NA	ENSG00000251062	-1.98	-1.34	-0.39	-0.46	0.1548	0.31	0.8135	0.6829	-3.22	-3.15	-1.88	-2.76	-3.87	-2.4	-4.1	-4.1	-2.41	-3.01	-1.08	-2.92	-4.1	-2.42	-4.1	-2.41	-3.08	-0.37	-4.1	-1.41	-1.03	-2.01	-2.54	-1.41	-2.65	-4.1	-4.1	-4.1	-1.7	-2.09	0.99	-1.61	0.78	-0.22	-3.04	-2.96	-3.11	-4.1
ENSG00000250961	AC025470.2	NA	ENSG00000250961	-0.83	2.74	-0.25	3.89	0.6275	0.0339	0.8891	0.0002	-0.76	-4.9	-3.5	-4.65	-4.32	-0.96	-4.1	-4.1	-4.1	-4.1	-4.1	-4.1	-4.1	0.9	0.58	-4.1	-1.26	0.52	-0.17	-4.1	-2.7	-4.1	-4.1	1.97	-3.2	-1.03	-4.1	-4.1	-4.1	-4.1	-4.1	-4.1	-4.1	-4.1	-4.1	-4.1	-4.1	-4.1
ENSG00000259099	AC025574.1	NA	ENSG00000259099	-0.45	-0.55	-1.6	-1.26	0.8113	0.7323	0.3104	0.2646	-4.57	-4.9	-4.01	-3.3	-4.47	-4.1	-4.1	-3.18	-3.02	-4.1	-4.1	-4.1	-4.1	-4.1	-4.1	-1.98	-4.1	-4.1	-4.1	-4.1	-4.1	-1.76	-4.1	-1.6	0.1	0.84	-2.67	-1.27	-0.64	-4.1	-4.1	-4.1	-4.1	-4.1	-0.09	-4.1	-4.1	-4.1
ENSG00000259354	AC025580.2	NA	ENSG00000259354	3	0.64	0.48	-1.22	0.032	0.691	0.766	0.2791	-2.58	-0.89	-3.22	-1.37	-0.23	-2.4	0	-0.27	0.04	1.86	-1.91	0.61	-1.08	-0.65	-2.45	-4.1	-0.75	-1.07	-4.1	-1.89	-3.24	-4.1	-2.26	-2.06	-0.96	0.51	-1.97	-4.1	-0.17	-0.63	1.29	-0.2	-0.97	-4.1	0.96	-1.29	-0.66	-4.1
ENSG00000268379	AC025588.1	NA	ENSG00000268379	-3.57	-0.97	-2.01	-0.73	0.0275	0.5402	0.2508	0.5633	-1.87	-3.15	-0.9	-1.14	-4.47	-4.1	-4.1	-4.1	-3.02	-3.01	-1.08	-2.92	-4.1	-4.1	-1.43	-0.14	-4.1	0.02	0.53	-1.22	-2.7	-1.04	1.9	-0.97	1.22	0.84	-2.28	1.4	-4.1	-0.51	-4.1	-0.39	0.15	0.79	-2.44	-1.56	1.27	-1.19
ENSG00000263766	AC025682.1	NA	ENSG00000263766	-0.5	-0.45	-1.85	-1.01	0.7216	0.7231	0.1613	0.2599	-0.59	-1.43	-0.14	0.42	-0.64	-0.25	-0.14	-0.68	-1.39	-0.47	-1.91	-1	-1.08	-1.66	-0.42	1.22	0.74	-1.07	-1.83	-1.41	-0.78	0.78	0.9	-0.05	1.95	0.36	0.83	0.35	0.85	2.57	0.43	1.22	0.05	1.7	-4.1	0.75	0.92	0.97
ENSG00000267662	AC025809.1	NA	ENSG00000267662	0.65	1.77	0.04	-0.07	0.7171	0.2081	0.9849	0.9544	-2.24	-2.13	-4.01	-2.17	-3.36	-3.02	-2.02	-3.18	-2.41	-4.1	-1.91	-2.29	-1.76	-0.65	-0.2	-0.96	-1.07	-4.1	-4.1	-4.1	-2.31	-3.24	-4.1	-2.36	0.7	-2.94	-1.31	-1.54	-0.84	0.08	-4.1	-2.18	0.71	-4.1	-1.42	-4.1	-0.95	-1.68
ENSG00000269899	AC025857.2	NA	ENSG00000269899	-0.05	0.92	-0.02	0.71	0.9798	0.4987	0.9926	0.4979	-1.27	-2	-2.2	-1.98	-2.25	-1.98	-1.55	-0.36	-1.98	-4.1	-2.97	-2.29	-0.28	0.43	-4.1	-0.79	0.39	-0.48	-1.83	-2.6	-2	-2.31	-2.26	-0.63	-1.94	-4.1	-1.31	-1.54	-4.1	-1.29	-4.1	0.32	-0.44	-0.65	-4.1	-0.53	-0.54	-0.67
ENSG00000254370	AC025871.2	NA	ENSG00000254370	-4.17	-2.47	-2.6	-1.59	0.0051	0.0654	0.1136	0.1699	-2.83	-3.84	-0.36	-1.24	-4.53	-4.1	-4.1	-2.23	-4.1	-4.1	-4.1	-4.1	-1.76	-1.99	-0.55	-4.1	-2.49	-4.1	-1.35	-1.05	0.02	0.52	0.11	-1.1	0.87	0.89	0.31	-0.84	-4.1	-0.39	-4.1	0.19	-0.6	0.79	-4.1	-0.69	-4.1	-0.18
ENSG00000258732	AC025884.1	NA	ENSG00000258732	0.03	1.21	-1.61	-0.63	0.9896	0.4421	0.3288	0.6116	-3.92	-4.9	-5.13	-3.29	-5.1	-4.1	-4.1	-4.1	-4.1	-4.1	-4.1	-4.1	-4.1	0.21	-4.1	-4.1	-3.08	-4.1	-4.1	-4.1	-4.1	-3.24	-4.1	-4.1	-3.2	-1.53	-4.1	0.18	-4.1	-4.1	0.04	-4.1	-4.1	-4.1	2.4	-4.1	-1.32	-4.1
ENSG00000260618	AC025917.1	NA	ENSG00000260618	1.11	-0.52	0.04	-0.68	0.3915	0.7016	0.9801	0.5035	-2.21	-1.49	-1.69	-1.53	-0.57	-0.96	-0.3	0.05	-0.05	-1.36	-2.97	-0.34	-0.76	-4.1	-1.01	-0.63	-1.75	-2.07	-2.15	-2.6	-1.75	-0.56	0.16	-2.75	-1.94	-0.66	-0.42	1.09	-2.82	-1.29	-4.1	-2.59	-4.1	-0.35	0.65	0.16	-0.8	-0.08
ENSG00000226990	AC025946.1	NA	ENSG00000226990	0.34	0.67	-2.98	-2.85	0.8311	0.6106	0.0191	0.0024	-4.77	-4.9	-5.44	-1.92	-5.1	-4.1	-4.1	-4.1	-4.1	-4.1	-4.1	-4.1	-4.1	-4.1	-4.1	-4.1	-3.08	-4.1	-4.1	-4.1	-4.1	-4.1	-4.1	-4.1	-2.65	-0.36	-0.52	-0.67	-4.1	-4.1	-4.1	0.12	-4.1	0.1	0.09	-1.06	-2.53	-0.08
ENSG00000265683	AC026254.4	NA	ENSG00000265683	-3.17	-1.65	-2.37	-2.79	0.0863	0.344	0.2117	0.0374	-2.16	-1.74	-0.51	0.64	-3.68	-4.1	-1.37	-4.1	-3.02	-3.01	-0.55	-1	-3.09	-4.1	-0.69	0.3	-0.9	-4.1	-1.35	-1.89	-0.66	0.52	2.2	-2.36	1.48	0.09	1.24	-0.13	2.78	2.51	-4.1	1.22	-4.1	0.66	2.11	1.69	2.18	2.45
ENSG00000266313	AC026254.5	NA	ENSG00000266313	-2.22	-1.55	-2.33	-1.57	0.1364	0.2688	0.1413	0.1613	-3.09	-3.84	-1.53	-1.52	-3.76	-4.1	-2.02	-1.66	-4.1	-4.1	-4.1	-2.92	-3.09	-2.42	-1.7	-0.96	-4.1	-2.49	-4.1	-3.17	-1.35	-0.13	0.25	-2.36	-1.11	-2.31	-1.72	-4.1	1.04	-1.09	-4.1	-0.74	-4.1	0.52	1.21	-1.06	0.83	-3.04
ENSG00000174977	AC026271.1	NA	ENSG00000174977	-0.25	-0.97	-0.29	-0.76	0.7904	0.1802	0.7494	0.2044	-1.34	-0.87	-0.37	-0.58	-0.62	-0.63	0.19	-0.8	-0.64	-0.94	-1.31	-1.51	0.38	-0.65	-0.55	-0.37	-2.49	-1.07	-2.15	0.35	0.09	-0.47	-0.68	-0.73	-0.29	-1.26	-1	-0.84	-0.31	0.16	1.5	-2.18	-0.97	-0.82	0.91	-0.53	-0.66	-0.99
ENSG00000264885	AC026271.4	NA	ENSG00000264885	-2.51	-2.7	-1.37	-1.56	0.0001	0	0.0787	0.0055	0.25	0.44	2.95	1.81	0.44	0.64	0.19	0.12	0.51	0.98	-0.55	0.97	0.96	0.43	1.04	-1.16	1.18	1.26	-0.99	3.47	3.11	3.17	3.11	1.98	2.43	1.81	2.18	2.36	-0.31	1.84	1.13	1.75	2.02	2.02	1.43	1.41	1.55	2.68
ENSG00000256596	AC026358.1	NA	ENSG00000256596	-1.19	-1.83	0.69	-1.5	0.4644	0.1993	0.6697	0.1943	-3.99	-1.8	-2.16	-2.49	-3.34	-1.65	-2.33	-4.1	-1.98	-4.1	-1.08	-1.84	-2.09	-4.1	-3.05	-4.1	-4.1	-4.1	-0.46	-3.17	-2	-0.78	-0.17	-3.27	-1.47	-1.26	-0.63	-4.1	-4.1	-3.09	-4.1	-0.74	-0.77	-4.1	0.91	0.06	-4.1	-4.1
ENSG00000256028	AC026362.1	NA	ENSG00000256028	-0.87	-0.34	0.84	0.49	0.551	0.8116	0.5568	0.6425	-1.38	-1.03	-1.04	-1.87	-1.91	-3.02	-0.39	-2.63	-1.98	-0.61	-1.31	-0.48	-1.08	-4.1	-1.43	-0.25	-0.48	-0.48	-0.36	0.35	-1.75	-0.37	-0.97	-1.81	-0.38	-1.53	-0.63	-4.1	-4.1	-0.39	-4.1	-0.3	-1.2	-2.93	-4.1	-0.86	0.46	-0.18
ENSG00000240342	AC026366.1	NA	RPS2P5	-2.18	-2.04	-0.94	-1.29	0.0045	0.0039	0.2927	0.0431	-0.46	-0.11	1.58	0.82	-0.61	-1.38	-0.8	-1.44	1.09	-0.02	0.53	-0.09	-0.62	0.29	0.46	-0.63	-1.26	0.39	-1.57	1.62	1.62	1.82	0.96	2.05	1.53	0.65	0.42	0.88	0.71	2.28	1.87	-1.03	0.9	1.21	2.71	0.16	0.68	0.54
ENSG00000256694	AC026369.2	NA	ENSG00000256694	0.25	2.09	-1.74	-1.38	0.8995	0.1417	0.2514	0.1948	-1.78	-2.14	-3.87	-0.4	-3.62	-1.15	-4.1	-1.44	-4.1	-4.1	-1.91	-1.51	-2.5	-1.66	0.9	-4.1	0.74	-4.1	-0.46	-4.1	-2.31	-1.76	-3.38	-4.1	-2.25	0.95	-0.42	-0.02	-4.1	0.16	-0.97	1.72	0.05	-1.25	-0.68	0.06	-0.22	0.19
ENSG00000262380	AC026401.2	NA	ENSG00000262380	2.31	1.66	-0.51	0.43	0.1265	0.2583	0.775	0.7246	-2.91	-3.85	-4.57	-3.34	-2.26	-1.98	-1.05	-4.1	-1.98	-0.47	-1.58	-4.1	-4.1	-1.66	-0.42	-4.1	-4.1	-1.49	-3.13	-2.2	-4.1	-4.1	-4.1	-3.27	-0.48	0.19	-2.28	-4.1	0.48	-4.1	-4.1	-4.1	-4.1	-2.93	-4.1	-2.33	-1.54	-4.1
ENSG00000188002	AC026412.1	NA	ENSG00000188002	-0.46	-0.65	0.34	-0.14	0.3765	0.1689	0.5453	0.7676	2.38	2.87	3.04	2.52	2.58	2.96	2.25	3.61	1.86	2.15	3.18	2.8	2.66	2.6	3.17	2.3	1.86	2.49	1.98	2.97	3.3	3.3	3.08	2.56	3.24	1.84	2.87	2.88	2.66	3.13	3.14	1.38	1.93	2.44	1.81	0.86	2.71	3
ENSG00000271119	AC026412.3	NA	ENSG00000271119	-2.3	-2.61	0.11	-1.02	0.0902	0.0379	0.9544	0.3908	-1.95	-0.83	0.66	-0.94	-1.63	-0.63	0.85	-1.25	-4.1	-1.96	-1.91	-0.09	-0.28	-4.1	0.64	-4.1	-0.61	-1.49	-0.17	0.41	0.94	1.01	0.16	1	1.37	-1.03	-0.01	-1.87	-2.82	-0.39	1.17	-4.1	0.25	0.96	-4.1	-1.29	0.46	0.48
ENSG00000248794	AC026436.1	NA	ENSG00000248794	-0.94	-1.02	-0.27	-0.59	0.4996	0.4139	0.8617	0.5714	-1.95	-1.63	-0.93	-1.36	-1.87	-0.49	-1.37	-2.23	-3.02	-1.36	-1.91	-2.29	-0.38	-0.06	-4.1	-0.14	-4.1	-0.37	-0.84	-1.05	-0.56	-0.37	-0.37	-1.81	-0.29	-1.03	-2.28	-4.1	-0.46	-0.29	-4.1	-0.3	0.15	-0.82	0.53	-2.96	-0.95	-0.53
ENSG00000243609	AC026470.1	NA	RPS2P44	-1.35	-0.64	-2.01	-1.49	0.3709	0.669	0.1728	0.1597	-4.38	-4.9	-3.74	-2.89	-5.1	-4.1	-4.1	-4.1	-4.1	-4.1	-4.1	-4.1	-4.1	-4.1	-3.05	-4.1	-2.49	-4.1	-4.1	-4.1	-1.35	-4.1	-1.08	-4.1	-3.2	-1.53	-2.67	-0.51	-0.84	0.3	-4.1	-4.1	-0.06	-4.1	-4.1	-2.33	-0.66	-4.1
ENSG00000260267	AC026471.1	NA	ENSG00000260267	-0.65	-1.03	-0.47	-1.04	0.2712	0.0665	0.4777	0.0349	2.55	3.12	3.58	3.59	2.93	2.58	3.03	3.16	2.81	3.02	3.13	3.48	2.81	2.21	1.61	2.95	3.26	2.73	2.56	2.56	2.62	3.08	4.71	4.64	4.97	3.61	3.51	2.44	2.43	4.01	3.45	2.66	3.51	3.75	4.26	3.9	3.36	4.22
ENSG00000260625	AC026471.2	NA	ENSG00000260625	-1.26	1.43	0.66	1.64	0.4363	0.3027	0.6877	0.1199	-1.08	-2.06	-2.51	-2.72	-3.77	-1.98	-4.1	-4.1	-2.41	-3.01	-1.31	-2.92	-1.5	-1.39	-0.84	0.96	-1.75	-0.16	-2.56	-1.89	-2	-2.31	-0.17	-4.1	-1.94	-0.66	-1.72	-4.1	0.98	-4.1	-4.1	-3.15	-4.1	-4.1	1.33	-4.1	-0.22	-3.04
ENSG00000261474	AC026471.4	NA	ENSG00000261474	-1.88	-0.63	-1.34	-1.54	0.0319	0.4241	0.1086	0.0102	0.9	1.11	1.53	2.45	-0.35	-0.96	0.81	-1.66	0.37	-0.02	1.76	1.31	0.38	0.13	-0.84	2.21	1.55	1.66	0.88	1.19	0.38	0.66	2.97	2.29	3.05	1.28	1.85	3.11	1.65	3.13	2.35	1.77	3.02	3.24	3.16	3.06	2.65	2.62
ENSG00000258654	AC026495.1	NA	ENSG00000258654	-1.88	-0.71	-1.79	-0.82	0.2303	0.6527	0.2659	0.4891	-3.93	-4.9	-3.22	-3.11	-5.1	-4.1	-4.1	-4.1	-4.1	-4.1	-4.1	-4.1	-4.1	-4.1	-1.43	-4.1	-1.75	-4.1	-4.1	-4.1	-4.1	-2.7	-0.97	-1.25	-0.59	0.09	-3.22	-0.02	-4.1	-4.1	1.53	-4.1	-4.1	-4.1	-4.1	-4.1	-1.8	-4.1
ENSG00000253886	AC026688.1	NA	ENSG00000253886	-3.93	-2.62	-2.28	-1.46	0.0108	0.0623	0.1852	0.2309	-3.15	-3.97	-0.53	-1.69	-4.46	-3.02	-3.25	-4.1	-4.1	-4.1	-1.91	-4.1	-4.1	-4.1	-2.02	-4.1	-1.26	-3.08	-1.83	-1.41	0.09	0.52	1.37	-2.75	-4.1	-1.26	-1	-4.1	-4.1	-1.51	-4.1	0.19	-4.1	0.45	0.09	0.16	0.63	1.15
ENSG00000254293	AC026688.2	NA	ENSG00000254293	-5.64	-5.04	-4.01	-3.62	0.001	0.0014	0.0401	0.0103	-4.5	-4.9	0.54	-0.89	-5.1	-4.1	-4.1	-4.1	-4.1	-4.1	-4.1	-4.1	-4.1	-4.1	-4.1	-4.1	-1.75	-4.1	-4.1	1.95	1.77	1.34	1.62	-3.27	-1.28	0.84	-1.72	-4.1	-4.1	-1.09	-4.1	1.11	-4.1	1.88	2.07	0.81	1.87	1.27
ENSG00000270021	AC026691.1	NA	ENSG00000270021	0.01	1.52	-0.33	1.13	0.9957	0.1294	0.8104	0.1362	0.79	-0.68	-0.73	-0.35	-0.72	-0.04	0.19	0.12	-1.98	-1.63	-1.91	0.61	-0.5	0.21	0.32	1.45	0.1	1.33	1.45	-0.76	-1.53	-0.91	-0.68	0.68	-0.12	-2.94	-0.24	-1.54	0.39	0.81	2.25	0.49	0.9	0.96	-4.1	-1.29	0.2	0.19
ENSG00000271781	AC026740.1	NA	ENSG00000271781	-3.17	-2.24	-2.37	-1.8	0.0118	0.0508	0.0896	0.0671	-2.38	-2.95	-0.14	-0.58	-3.31	-4.1	-4.1	-1.44	-3.02	-1.14	-4.1	-2.92	-0.76	-4.1	-0.69	-1.65	-0.9	-4.1	-0.7	0.16	0.27	0.37	0.65	-1.81	1.19	-0.66	0.31	-0.67	0.08	-1.29	-4.1	1.38	-0.97	0.1	0.25	-0.86	-0.95	-0.67
ENSG00000259377	AC026770.1	NA	ENSG00000259377	0.34	0.02	-2.04	-0.16	0.8513	0.9902	0.1877	0.8946	-3.03	-4.9	-3.05	-2.86	-2.71	-4.1	-1.37	-2.63	-0.79	-3.01	-4.1	-4.1	-4.1	-4.1	-1.7	-4.1	-2.07	-2.49	-1.35	-4.1	-3.24	-1.19	-0.97	-3.27	0.1	-2.31	-2.28	-4.1	-4.1	-0.63	-4.1	-2.18	-4.1	0.2	-4.1	-4.1	0.33	-4.1
ENSG00000260545	AC026771.1	NA	ENSG00000260545	-0.64	1.24	-1.39	1	0.7527	0.4428	0.4499	0.4207	-1.22	-3.61	-2.46	-2.21	-3.11	-4.1	-0.58	-2.63	-4.1	-1.96	-2.34	-2.92	-4.1	2.02	-4.1	-2.41	-2.49	1.82	-0.7	-4.1	-1.03	-1.76	-2.02	-1.6	0.29	1.24	-1.31	-0.37	-4.1	-4.1	-0.97	-1.87	-4.1	-1.02	-4.1	-1.89	-0.66	-0.99
ENSG00000248127	AC026774.1	NA	ENSG00000248127	-3.55	0.13	3.44	3.36	0.0064	0.9263	0.0071	0.0006	-1.1	-1.03	-1.23	-4.47	-4.78	-4.1	-4.1	-3.18	-4.1	-4.1	-1.31	-1.51	-0.08	-0.97	1.78	-1.38	0.18	-4.1	-0.84	-2.2	-1.53	-3.24	0.21	1.47	-4.1	-4.1	-4.1	-4.1	-1.35	-4.1	-4.1	-4.1	-4.1	-4.1	-4.1	-4.1	-4.1	-4.1
ENSG00000215196	AC026790.1	285696	LOC285696	-1.66	-0.67	-3.59	-3.46	0.3686	0.7157	0.0376	0.0053	-3.42	-3.55	-2.75	0.04	-4.41	-1.38	-4.1	-4.1	-4.1	-4.1	-4.1	-0.63	-4.1	-0.97	-2.45	-4.1	-1.49	-4.1	-4.1	-3.17	-2	-4.1	-1.2	-1.1	-0.82	-0.12	2.44	2.48	-0.46	0	-0.65	1.08	1.65	-1.86	-4.1	2.36	-1.54	-1.19
ENSG00000272323	AC026801.3	101929704	LOC101929704	0.7	-0.69	0.9	-1.45	0.5736	0.5666	0.3843	0.1017	-1.38	0.97	-0.68	0.07	0.01	0.7	-0.92	0.54	-0.64	0.72	1.23	0.3	1.38	-4.1	-0.55	-4.1	0.32	1.02	0.88	-1.41	-0.9	-1.04	0.75	-0.53	0.66	0.44	-0.01	0.43	1.04	0.16	1.9	-1.03	-2.26	1.06	-0.54	-1.06	0.87	0.54
ENSG00000267898	AC026803.2	NA	ENSG00000267898	-1.02	1.21	-0.34	0.32	0.4642	0.3078	0.816	0.7411	-0.78	-1.44	-1.99	-1.1	-3.01	-1.65	-1.2	-4.1	-1.65	-4.1	-1.08	-0.81	-2.09	-0.38	-1.21	-1.16	-1.75	1.29	-0.99	-1.22	-2.31	-2.7	-1.08	-1.6	0.66	-1.03	-2.28	0.08	-4.1	-0.29	0.62	-0.88	-4.1	-1.52	1.09	-1.06	0.78	-0.53
ENSG00000240809	AC026877.1	NA	ENSG00000240809	2.81	0.88	4.01	2.35	0.002	0.3909	0	0.0039	0.5	2.17	-0.38	-1.85	2.42	1.84	2.4	2.51	2.67	2.74	1.82	2.33	2.36	1.63	0.95	-1.38	1.1	-0.16	1.04	0.23	-0.12	-0.47	-0.86	-0.27	-1.68	0.09	-1	-1.54	-4.1	-0.77	-4.1	-0.74	-4.1	0.37	-2.44	-0.04	-4.1	0.1
ENSG00000232115	AC026884.1	NA	ENSG00000232115	-2.48	-1.68	-0.88	-0.81	0.1148	0.2598	0.6162	0.518	-4.3	-4.38	-2.62	-3.49	-5.1	-4.1	-4.1	-4.1	-4.1	-4.1	-4.1	-2.92	-4.1	-4.1	-4.1	-4.1	-0.61	-4.1	-4.1	-4.1	-4.1	-2.7	-0.77	1.4	-4.1	-4.1	-4.1	-0.24	0.56	-4.1	-4.1	-2.18	-4.1	-4.1	-4.1	-4.1	0.33	-3.04
ENSG00000271869	AC026979.3	NA	ENSG00000271869	-1.62	0.7	-2.09	-0.24	0.0879	0.3903	0.0371	0.7163	0.89	-0.97	0.18	1.12	-1.44	-1.98	-2.02	-0.94	-1.98	0.4	-1.91	-0.81	0	1.44	0.32	0.86	0.63	1.63	0.59	0.29	0.48	0.08	1.47	-1.25	1.16	0.84	0.62	1.8	2.71	1.08	-0.16	0.38	2.53	0.96	2.53	0.06	2.96	0.27
ENSG00000272375	AC026979.4	NA	ENSG00000272375	-1.8	-1.7	-1.06	-2.42	0.0774	0.0718	0.3128	0.0022	-2.08	-0.72	-0.37	0.34	-2.17	-1.38	-1.77	-4.1	-0.79	-1.14	0.13	-1	-1.08	-3.02	-2.45	-1.38	0.18	-4.1	0	0.85	-0.46	0.57	-1.2	-1.1	0.23	-0.23	-0.86	0.77	0.56	-0.39	-0.51	0.49	1.43	0.9	1.59	0.81	-0.22	0.41
ENSG00000258489	AC027013.1	NA	ENSG00000258489	0.06	2.59	0.37	2.39	0.9733	0.0343	0.8156	0.0129	-2.11	-4.13	-4.7	-4.5	-4.64	-2.4	-4.1	-4.1	-4.1	-4.1	-2.34	-4.1	-4.1	0.36	-0.84	-1.38	-4.1	-0.26	-4.1	-4.1	-4.1	-4.1	-4.1	-1.6	-4.1	-0.01	-4.1	-4.1	-4.1	-4.1	-4.1	-4.1	-4.1	-4.1	-4.1	-4.1	-4.1	-2.01
ENSG00000254538	AC027018.1	NA	ENSG00000254538	-2.61	-2.53	-1.57	-2.77	0.0433	0.0358	0.2492	0.0054	-4.19	-2.99	-1.66	-1.42	-4.27	-4.1	-1.2	-4.1	-4.1	-4.1	-1.31	-2.29	-4.1	-4.1	-3.05	-4.1	-4.1	-4.1	-1.57	-1.89	-1.03	-1.54	-0.23	-2.75	0.46	-0.36	-1.5	-1.54	-0.84	0.72	-0.27	-0.3	-4.1	-1.52	-3.04	-0.39	-4.1	-1.19
ENSG00000270127	AC027020.2	NA	ENSG00000270127	-1.66	1.12	-1.06	-1.46	0.2397	0.3166	0.2917	0.0446	1.47	1.87	0.36	2.93	-1.31	0.92	-1.05	0.12	-4.1	-1.36	2.54	1.51	1.62	2.15	-0.01	2.52	1.66	1.06	1.59	-0.76	-1.53	-0.78	2.43	2.43	1.72	3.61	3.65	3.73	3.95	2.93	3.08	1.62	3.17	4.29	1.59	3.22	3.03	4.18
ENSG00000254615	AC027031.2	NA	ENSG00000254615	0.09	0.15	-1.34	-1.07	0.9505	0.8999	0.2599	0.1603	3.2	2.93	3.05	4.27	3.14	3.13	3.18	2.88	3.61	2.94	2.85	3.06	2.92	2.31	2.82	3.37	3.47	3.34	3.85	3.46	3.94	4.12	-0.3	4.73	4.3	3.59	5.05	5.17	6.03	4.64	6.25	3.41	4.94	3.78	4.74	5.1	3.05	1.51
ENSG00000267040	AC027097.1	NA	ENSG00000267040	-0.53	-1.01	0	-0.5	0.3908	0.0734	0.999	0.3213	0.91	1.42	1.92	1.42	1.39	1.61	1.76	0.98	1.22	1.47	1.53	0.97	1.75	0.43	0.64	1.18	1.1	0.84	1.39	2.39	1.92	1.78	1.74	1.9	2.43	1.15	0.83	2	1.4	2.06	2.43	-0.74	1.12	3.06	1.76	1.84	1.46	0.72
ENSG00000253671	AC027117.1	NA	ENSG00000253671	-1.43	0.29	3.68	3.45	0.4359	0.8737	0.0293	0.0068	-0.92	-0.69	-1.21	-4.37	-2.64	0.58	-4.1	-1.44	-1.65	-4.1	0.04	-1	-0.91	-4.1	-0.01	1.81	0.25	-1.75	-0.58	1.85	1.62	2.16	-4.1	-4.1	-2.65	-4.1	-1.72	-4.1	-4.1	-4.1	-4.1	-4.1	-4.1	-4.1	-4.1	-4.1	-4.1	-4.1
ENSG00000253944	AC027117.2	NA	ENSG00000253944	-1.03	0.15	1.93	2.85	0.5284	0.9277	0.2257	0.0104	-1.06	-1.97	-1.2	-3.9	-2.23	-2.4	-1.37	-0.02	-1.98	-4.1	-1.58	-1.84	-2.09	-4.1	-0.2	-0.14	-1.07	0.84	-0.58	1.41	0.43	1.01	-4.1	-2.36	-2.25	-1.87	-1.5	-4.1	-4.1	-4.1	-4.1	-4.1	-0.44	-4.1	-4.1	-4.1	-4.1	-4.1
ENSG00000261762	AC027228.2	NA	ENSG00000261762	-4.98	0.24	-6.38	-0.3	0.0073	0.8636	0.0053	0.7668	2.43	-3.66	2.19	2.73	-2.79	-3.02	-1.77	-1.09	-4.1	-2.39	-4.1	-4.1	-1.28	3.13	4.7	4.01	3.75	-3.08	2.65	1.74	1.43	1.52	3.04	3.08	2.19	2.08	4.06	1.23	1.9	2.45	0.21	4.54	2.47	2.87	2.01	3.6	3.06	5.4
ENSG00000272576	AC027271.1	NA	ENSG00000272576	-2.18	1.54	-4.06	-0.52	0.0326	0.0771	0.0002	0.4313	-0.07	-3.61	-1.61	0.45	-3.79	-3.02	-4.1	-4.1	-3.02	-1.36	-4.1	-0.81	-4.1	-0.51	-0.55	1.41	-0.48	0.02	0	-0.76	-1.75	-0.67	-1.63	-2.36	1.06	-0.12	-0.33	-0.13	1.26	0.49	0.62	-0.88	1.35	1.16	1.56	-0.86	1.43	0.93
ENSG00000260816	AC027279.1	NA	ENSG00000260816	0.18	1.43	-4.07	-2.25	0.9157	0.2643	0.0029	0.0175	-3.08	-4.9	-4.51	-0.83	-4.32	-3.02	-4.1	-4.1	-4.1	-2.39	-4.1	-4.1	-4.1	-1.99	-1.43	-0.96	-4.1	-4.1	-3.13	-4.1	-4.1	-2.7	-2.9	-4.1	0.7	0.65	0.06	-1.27	0.29	-1.51	0.43	-1.61	0.25	-1.52	1.53	-2.96	0.12	-4.1
ENSG00000257894	AC027288.3	NA	ENSG00000257894	0.35	1.36	-2.45	-0.25	0.8501	0.3368	0.108	0.8362	-2.7	-4.9	-4.06	-2.45	-3.71	-4.1	-2.02	-1.44	-4.1	-4.1	-4.1	-4.1	-4.1	-0.97	-2.45	-4.1	-2.07	-4.1	-0.17	-4.1	-3.24	-3.24	-1.81	-4.1	-2.65	-1.53	-4.1	-0.67	-1.7	-1.29	1.36	-2.18	-4.1	0.37	-4.1	-4.1	-0.95	-3.04
ENSG00000267317	AC027307.2	NA	ENSG00000267317	1.32	0.44	1.74	1.65	0.0734	0.5955	0.0474	0.0127	1.63	1.71	1.18	-0.03	2.5	2.25	2.83	2.62	2.56	2.19	1.84	1.68	1.65	1.72	1.25	2.45	1.29	1.77	1.42	2.42	2.12	2.24	-0.05	-0.35	0.23	-0.01	0.87	-0.67	-0.04	0.91	0.36	2.11	0.57	0.52	-4.1	0.24	-0.12	1.11
ENSG00000268798	AC027307.3	NA	ENSG00000268798	-4.82	-3.16	-4.53	-3.04	0	0.0007	0.0005	0.0004	-0.98	-2.47	2.18	2.06	-2.64	-1.65	-0.92	-4.1	-3.02	-1.63	-1.58	-4.1	-0.91	-1.17	-0.31	-2.41	0.52	0.26	-2.15	3.26	2.72	3.23	1.66	0.36	2.28	1.84	2.16	1.09	0.39	1.49	1.36	2.53	3.02	2.26	3.4	1.33	2.44	3.35
ENSG00000251204	AC027313.1	NA	ENSG00000251204	-0.83	-1.32	-1.96	-0.82	0.6308	0.3722	0.2364	0.4967	-3.23	-4.37	-1.91	-2.41	-2.74	-3.02	-4.1	-0.94	-1.16	-2.39	-4.1	-4.1	-3.09	-4.1	-1.01	-0.25	-2.49	-4.1	-4.1	-1.41	-2.7	-2.31	-1.47	-0.63	-1.94	0.09	-1.72	-4.1	-4.1	0.3	0.79	-4.1	0.15	-4.1	-4.1	-4.1	-0.8	-2.01
ENSG00000260368	AC027373.1	NA	ENSG00000260368	0.67	0.85	-1.79	0.32	0.6217	0.4681	0.1761	0.7383	-0.45	-2.55	-1.3	-0.76	-0.63	-0.78	-0.58	0.59	-0.5	-1.63	-2.34	-1.51	-3.09	-0.51	-0.84	-3.02	0.52	1.06	0.53	-0.64	0.02	-0.67	-2.02	-2.36	-0.82	0.09	-0.33	-0.02	-0.84	0.16	-4.1	1.11	-0.6	-2.3	1.98	0.06	0.04	-1.19
ENSG00000273348	AC027449.1	NA	ENSG00000273348	0.34	0.41	-1.34	-1.47	0.8225	0.7558	0.2842	0.0986	-5.03	-4.9	-5.44	-3.56	-5.1	-4.1	-4.1	-4.1	-4.1	-4.1	-4.1	-4.1	-4.1	-4.1	-4.1	-4.1	-4.1	-4.1	-4.1	-4.1	-4.1	-4.1	-4.1	-4.1	-4.1	-4.1	-1.97	-1.54	-4.1	-4.1	0.85	-4.1	-4.1	0.29	-4.1	-4.1	-2.12	-4.1
ENSG00000259658	AC027559.1	NA	ENSG00000259658	3.73	3.36	2.14	2.56	0.0032	0.006	0.0918	0.0049	0.48	0.06	-2.89	-2.08	0.84	0.05	1.57	0.12	1.83	0.72	-0.17	0.46	0	-0.26	0.64	1.26	-0.61	0.98	1.04	-1.89	-1.35	-2.7	-4.1	-1.81	-1.47	-0.83	-0.33	-4.1	-4.1	-0.77	-4.1	0.19	1.72	-0.22	-4.1	-1.56	-1.8	-0.67
ENSG00000265261	AC027575.3	NA	ENSG00000265261	0.65	-0.8	-1.54	-1.91	0.6931	0.5864	0.3023	0.0711	-4.51	-4.13	-3.71	-2.59	-3.05	-4.1	-2.02	-4.1	-0.96	-1.63	-2.34	-4.1	-4.1	-4.1	-4.1	-1.65	-4.1	-4.1	-4.1	-3.17	-3.24	-2.7	-2.26	-4.1	-1.11	0.36	-3.22	-4.1	-4.1	-2.51	-4.1	-1.39	0.15	-0.49	-1.69	-1.89	-0.8	-4.1
ENSG00000260005	AC027601.1	NA	ENSG00000260005	-0.64	0.65	-0.88	-0.54	0.3493	0.2454	0.1539	0.19	1.63	1.29	0.99	2.18	0.34	-0.25	0.19	0.82	0.44	0.66	1.39	1.62	0.96	2	2.04	1.01	1.82	1.22	1.78	0.94	1.29	1.52	0.16	1.27	2.73	1.87	2.44	2.02	2.16	2.42	1.21	2.91	1.39	2.69	1.5	3.56	1.87	2.89
ENSG00000262115	AC027601.2	NA	ENSG00000262115	0.48	2.66	-0.2	-0.22	0.7468	0.0155	0.8812	0.8153	-1.08	-1.07	-3.74	-0.87	-3.26	-4.1	-1.2	-3.18	-4.1	-1.36	-0.88	-0.81	-1.28	-1.99	0.52	-1.98	-1.49	0.39	-1.35	-3.17	-2.7	-2.7	-4.1	-2.75	0.95	-2.31	-0.33	-0.84	0.29	0.37	0.12	-1.61	-0.97	-0.65	-4.1	0.68	-0.22	-0.99
ENSG00000232546	AC027644.1	NA	ENSG00000232546	-0.56	-0.8	1.15	-0.16	0.7157	0.5415	0.3872	0.8889	-1.85	-0.54	-1.05	-1.69	-1.6	-1.65	-1.2	-0.8	-1.39	-2.39	0.13	-0.48	-1.08	-1.66	-0.2	-4.1	-0.9	-0.26	-2.56	-1.89	-0.37	-0.91	-1.33	-0.19	1.09	-1.26	-1.15	-4.1	-0.46	-0.63	-4.1	-0.5	-4.1	0.1	-4.1	0.16	-1.8	-0.82
ENSG00000259804	AC027682.1	NA	ENSG00000259804	-2.5	-1.19	-1.16	-1	0.0507	0.325	0.4105	0.315	-1.48	-1.65	-0.29	-0.49	-2.79	-1.98	-4.1	-0.18	-4.1	-1.14	-0.17	-2.29	-2.09	-1.99	-1.7	-0.96	-0.9	-0.48	-2.15	-1.05	-0.12	-0.56	0.81	-0.35	1.29	-0.5	0.42	-0.51	-4.1	-0.77	0.21	0.84	-0.17	0.29	-4.1	-0.15	1.08	1.11
ENSG00000261386	AC027682.4	NA	ENSG00000261386	-2.17	-0.97	-0.75	-0.95	0.1212	0.4744	0.6324	0.3798	-1.2	-1	-0.24	-0.26	-2.41	-0.78	-2.71	-2.63	-1.65	-3.01	-0.71	-1	-1.08	-4.1	-0.55	0.58	-1.49	-0.07	-0.46	-0.64	0.21	-0.91	0.87	-0.53	1.37	-0.36	0.57	0.43	-1.07	0.55	-4.1	1.28	2.29	1.01	-4.1	-0.53	1	0.34
ENSG00000260588	AC027702.1	NA	ENSG00000260588	-1.14	0.13	-0.46	0.43	0.2799	0.902	0.7026	0.5738	0.26	-0.62	0.13	-0.17	-1	0.3	-1.55	0.77	-0.96	-3.01	-1.08	0.02	-0.62	-0.16	0.64	-0.79	0.02	1.1	0.92	-0.64	-0.46	-1.35	1.51	1.69	1.16	0.44	-1.31	-0.37	1.53	0.16	0.12	0.6	0.57	-0.11	-3.04	1.12	-1.32	-0.82
ENSG00000261916	AC027796.1	NA	ENSG00000261916	1.31	0.87	0.54	-0.4	0.3685	0.5404	0.7054	0.7141	-1.11	-0.16	-1.98	-0.7	-0.67	-0.96	0.19	-1.44	-0.79	-0.02	-0.55	0.74	-0.5	-3.02	-0.42	0.05	0.02	-0.37	-2.15	-2.6	-1.75	-1.76	-0.44	-2.36	0.99	0.72	-0.16	-1.04	-4.1	0.72	-4.1	-0.39	0.25	1.25	-4.1	-0.39	0.78	0.27
ENSG00000262248	AC027796.2	NA	ENSG00000262248	-0.17	-0.01	1.79	0.45	0.9167	0.9959	0.1332	0.6525	-1.6	-0.27	-1.59	-2.05	-1.76	-1.65	-1.37	-0.68	-1.39	-3.01	-0.88	0.3	-0.08	-4.1	-1.43	-0.25	-1.07	-1.07	-0.46	-1.22	-2.31	-1.19	-0.68	-1.81	-0.12	-4.1	-2.28	-1.27	-4.1	-1.09	-4.1	0.32	-0.44	-0.49	-4.1	0.16	-1.8	-2.43
ENSG00000262903	AC027796.4	NA	ENSG00000262903	1.89	2.52	1.35	1.51	0.051	0.005	0.1119	0.0147	2.23	2.08	-0.28	0.73	1.61	0.96	2.02	0.98	2.46	1.72	1.73	2.74	1.85	1.36	2.11	2.85	1.96	3.25	1.94	-0.9	0.48	0.26	-0.11	-0.85	1.91	0.36	1.18	0.71	0.64	1.12	0.85	1.65	1.26	1.53	-4.1	1.33	1.3	1.23
ENSG00000204584	AC027801.1	NA	ENSG00000204584	1.06	2.7	0.01	0.16	0.6604	0.1531	0.9958	0.9217	-1.07	-1.21	-3.77	-1.23	-2.71	-1.98	-2.71	-4.1	-1.16	-1.63	-1.58	0.02	-1.76	-4.1	0.95	1.51	-0.26	-4.1	1.47	-3.17	-4.1	-4.1	-1.2	-2.75	-0.12	0.95	-0.74	-0.02	-0.04	-4.1	-4.1	1.18	-4.1	1.79	-4.1	2.38	-4.1	1.02
ENSG00000262837	AC027801.5	NA	ENSG00000262837	-0.65	1.92	-1.96	-0.12	0.7407	0.192	0.2359	0.9256	-1.39	-3.23	-3.32	-1.27	-3.96	-4.1	-2.33	-2.23	-4.1	-4.1	-2.97	-1.23	-4.1	-0.65	-2.02	0.22	-2.07	-1.75	-1.35	-2.2	-1.75	-4.1	-3.38	-2.36	-0.29	0.27	0.13	-1.87	-4.1	-1.29	-4.1	0.7	-4.1	1.96	-4.1	1.33	-0.32	1.27
ENSG00000262777	AC032044.1	NA	ENSG00000262777	-1.4	-0.84	0.84	0.5	0.3766	0.5741	0.6178	0.6883	-1.27	-0.93	-0.43	-1.77	-1.83	-1.38	-1.77	-0.1	-4.1	-0.61	-1.91	0.68	-1.28	-1.99	-0.2	-4.1	-0.07	-1.26	1.12	-1.05	-0.46	-0.56	0	0.2	1.06	-4.1	-1.31	-4.1	0.08	-0.09	-4.1	-0.3	-0.77	0.52	-4.1	-0.15	-4.1	-0.67
ENSG00000237493	AC034102.1	NA	ENSG00000237493	1.46	-0.37	3.33	-0.32	0.3015	0.8089	0.0042	0.7856	-2.87	0.77	-2.5	-2.55	-1.04	-0.63	-1.77	0.9	-2.41	-0.77	-1.08	1.62	1.82	-4.1	-4.1	-4.1	-1.49	0.52	-1.16	-2.6	-1.53	-1.54	-3.38	-1.81	-2.25	-4.1	-1.97	-2.94	-2.15	-4.1	0.28	-0.74	-4.1	-0.22	-4.1	-1.29	-1.32	-1.68
ENSG00000258317	AC034102.6	NA	ENSG00000258317	0.03	0.25	-0.2	-0.06	0.9829	0.8238	0.8753	0.9424	0.19	0.06	-0.06	0.25	-0.02	-0.25	0.3	-0.68	0.51	0.24	0.31	-0.21	0.16	0.8	-0.2	-0.96	0.02	1.33	0.36	-0.14	0.71	-0.06	0	-0.53	1.61	0.27	1.05	-0.84	1.49	-0.39	-0.16	1.49	-0.97	1.63	-4.1	0.68	1.52	0.97
ENSG00000260093	AC034111.1	NA	ENSG00000260093	-2.46	-1.01	-2.23	-1.35	0.0871	0.4744	0.1384	0.2082	-3.08	-3.97	-2.07	-1.73	-4.53	-4.1	-2.33	-4.1	-4.1	-4.1	-1.91	-4.1	-4.1	-4.1	-3.05	-0.96	-0.37	-3.08	-4.1	-1.63	-2.31	-1.35	-2.54	-1.41	0.4	-0.36	-1.72	-4.1	-4.1	0.16	-4.1	-2.18	0.42	-4.1	0.81	-1.56	-1.12	-0.29
ENSG00000272263	AC034198.2	NA	ENSG00000272263	-1.64	-0.04	-3.74	-1.81	0.3091	0.9832	0.0187	0.0931	-1.82	-3.75	-1.79	-0.01	-3.43	-4.1	-0.58	-1.66	-4.1	-4.1	-1.31	-4.1	-4.1	-1.66	-0.84	-1.16	-0.75	-0.9	-4.1	0.52	-1.75	-4.1	0.21	-2.06	0.4	0.65	-1.5	0.71	0.48	1.04	1.66	-0.12	1.55	-0.35	-4.1	-0.39	0.83	0.83
ENSG00000272417	AC034229.4	NA	ENSG00000272417	-0.28	0.25	-1.47	-1.81	0.8789	0.8802	0.3258	0.0887	-3.41	-3.07	-3.66	-1.6	-3.95	-4.1	-4.1	-2.63	-1.39	-4.1	-2.34	-2.92	-3.09	-0.8	-0.84	-4.1	-3.08	-4.1	-4.1	-2.6	-3.24	-3.24	-4.1	-1.81	-0.96	-0.66	-0.52	0.27	-0.31	0.37	-4.1	-1.87	-0.77	-4.1	0.53	-2.33	-4.1	-1.68
ENSG00000249572	AC034231.1	NA	ENSG00000249572	-2.37	-1.55	-0.54	-0.2	0.057	0.1721	0.7327	0.8598	-0.71	-1.05	0.84	-0.5	-1.53	-4.1	-2.71	1.4	0.22	-1.14	-1.91	0.12	-1.08	-1.17	-0.69	0.05	-1.26	-0.61	-0.17	0.9	0.62	0.66	0.38	1.83	-0.82	1.05	0.42	-0.24	-4.1	0.23	-4.1	-0.2	-2.26	1.76	1.43	-1.56	0.83	0.19
ENSG00000271918	AC034236.2	NA	ENSG00000271918	-0.95	0.81	-2.14	-0.11	0.1951	0.1708	0.0075	0.8199	1.56	-0.46	0.75	1.68	-0.2	0.14	0.3	-0.8	-0.05	-0.35	-0.41	0.54	-1.28	0.56	2.06	2.56	1.29	2.31	0.74	-0.32	0.67	0.14	2.22	0.97	1.91	1.1	0.79	2.14	2.29	1.77	2.19	1.86	2.15	1.57	2.07	1.33	2.5	0.77
ENSG00000233380	AC034268.1	NA	RPS2P48	-1.93	-2.19	-0.84	-1.61	0.0714	0.0286	0.4804	0.0544	-3.31	-2.54	-1.12	-1.7	-3.05	-4.1	-3.25	-1.92	-1.65	-2.39	-4.1	-0.81	-1.76	-4.1	-2.45	-4.1	-3.08	-0.9	-2.56	-1.89	-0.66	-1.04	-0.86	-0.63	-2.25	-1.03	-1.31	-0.67	0.39	-2.51	0.12	-3.15	-0.77	-2.93	-0.68	-1.29	-0.95	-3.04
ENSG00000261616	AC036108.3	NA	ENSG00000261616	0.78	0.75	2.23	2.6	0.4855	0.4707	0.0523	0.002	1.05	0.68	0.3	-1.55	1.08	1.55	0.25	1.19	0.91	1.75	1.5	-0.34	0.92	1.21	1.46	1.61	1.22	-0.48	1.42	0.58	0.83	0.78	0.11	-0.53	-0.82	-0.36	0.13	-1.54	-0.64	-4.1	-4.1	1.6	-0.3	-4.1	-4.1	0.33	-1.32	0.1
ENSG00000254547	AC036111.1	NA	ENSG00000254547	-3.42	-1.3	-4.15	-2.23	0.105	0.5319	0.0591	0.1464	-2.98	-4.9	-1.68	-0.75	-5.1	-4.1	-4.1	-4.1	-4.1	-4.1	-4.1	-4.1	-4.1	-4.1	0.24	-4.1	-2.49	-4.1	-0.36	-4.1	-1.75	-2.31	2.69	-1.41	1.51	-0.36	-1.5	1.74	-0.17	3.08	0.36	-4.1	-4.1	0	1.71	0.41	3.06	-4.1
ENSG00000267390	AC036176.1	NA	ENSG00000267390	0.26	1.73	-0.72	-0.16	0.8351	0.0422	0.443	0.8061	1.13	0.57	-0.6	1.3	-0.34	0.45	-0.22	-0.02	-1.98	0.4	0.78	0.8	0.24	1.95	0.58	1.55	0.46	1.91	0.53	-1.05	-1.53	-1.35	0.84	0.41	1.02	-0.66	0.19	2.14	1.93	1.55	-0.38	1.41	1.91	2.46	2.73	1.33	2.46	-0.4
ENSG00000267430	AC036176.2	NA	ENSG00000267430	0.66	0.51	-0.23	-1.44	0.7009	0.7472	0.8942	0.18	-3.51	-2.3	-4.02	-2.07	-3.36	-3.02	-1.37	-4.1	-4.1	-1.63	-1.58	-2.29	-2.5	-0.8	-3.05	-4.1	-1.49	-4.1	-4.1	-3.17	-3.24	-4.1	-2.9	-3.27	-0.48	-4.1	-3.22	-4.1	-0.31	-1.51	-0.8	-2.59	-4.1	0.66	-4.1	0.81	-1.32	-0.67
ENSG00000272518	AC036214.2	NA	ENSG00000272518	-0.6	-1.45	0.66	0.02	0.7029	0.2628	0.6691	0.9904	-2.43	-1.78	-0.98	-2.44	-1.58	-0.63	-0.92	-3.18	-1.65	-0.61	-0.17	-1.51	-3.09	-4.1	-2.02	0.14	-2.07	-4.1	-0.17	-1.22	-1.03	-1.04	-0.86	-0.27	-1.47	-1.26	-3.22	-0.67	-2.15	0.49	-4.1	-4.1	0.15	-0.82	-4.1	-0.53	-4.1	-3.04
ENSG00000251034	AC037459.2	NA	ENSG00000251034	0.41	-0.17	0.78	0.1	0.702	0.8743	0.4335	0.9092	0.58	1.26	0.75	0.48	1.16	1.31	1.74	1.22	0.69	0.83	1.05	1.51	1.28	0.63	1.08	1.18	-0.26	-0.37	1.42	1.85	1.85	2.04	-0.23	-1.25	0.35	1.37	0.47	1.19	0.79	1.52	-3.03	1	1.06	-2.3	0.46	0.55	0.2	1.85
ENSG00000253200	AC037459.3	NA	ENSG00000253200	0.68	-0.36	0.92	-0.2	0.1383	0.4986	0.0522	0.6593	2.46	3.58	2.81	2.66	3.5	3.41	3.76	3.35	3.5	3.43	3.84	3.26	3.63	2.57	1.93	2.45	2.02	3.43	2.37	2.97	2.96	3.66	2.26	2.38	3.23	3.06	2.29	1.77	2.8	2.38	2.15	3.31	0.34	3.18	2.11	3.12	2.9	3.55
ENSG00000259025	AC037471.1	NA	ENSG00000259025	0.34	0.41	-1.24	-1.37	0.8458	0.7896	0.3989	0.1872	-5.03	-4.9	-5.44	-3.66	-5.1	-4.1	-4.1	-4.1	-4.1	-4.1	-4.1	-4.1	-4.1	-4.1	-4.1	-4.1	-4.1	-4.1	-4.1	-4.1	-4.1	-4.1	-4.1	-4.1	-4.1	-4.1	-4.1	-4.1	-4.1	-4.1	-4.1	2.17	-4.1	-4.1	-4.1	-2.33	-4.1	-1.41
ENSG00000265912	AC037487.1	NA	ENSG00000265912	-3.27	-2.61	0.6	-0.6	0.014	0.0329	0.7014	0.6012	-3.09	-1.9	-0.48	-2.5	-3.75	-4.1	-2.33	-4.1	-3.02	-2.39	-1.91	-0.81	-2.5	-4.1	-4.1	-1.65	-0.9	-0.61	-4.1	0.09	0.02	-0.47	-0.05	-1.6	-0.96	-1.53	-2.28	-4.1	0.71	-4.1	-0.51	-1.87	-2.9	-1.52	0.65	-4.1	-4.1	-4.1
ENSG00000262691	AC040160.1	NA	ENSG00000262691	-0.28	-0.16	-0.18	0.72	0.8596	0.9119	0.9281	0.5101	1.97	1.08	2.13	1.26	1.85	1.19	2.63	1.56	1.96	1.86	0.95	1.84	0.56	1.69	1.49	2.45	2.56	2.33	1.42	1.38	2.52	2.74	2.75	1.22	2.88	2.35	3.76	-1.27	1.61	2.85	-4.1	3.76	-0.3	1.7	-4.1	3.36	1.57	2.92
ENSG00000261884	AC040162.1	NA	ENSG00000261884	-0.95	0.64	-1	-0.17	0.1392	0.2196	0.1138	0.6905	2.37	1.53	1.73	2.54	0.78	0.22	1.43	0.86	0.29	1.12	2.07	1.35	1.24	2.7	1.98	2.73	1.71	3.1	2.08	0.81	1.53	1.91	2.27	2.08	3.85	2.01	2.45	3.24	2.41	3.05	1.97	2.48	1.3	2.65	1.4	2.14	2.67	3.1
ENSG00000263126	AC040162.3	NA	ENSG00000263126	-0.5	2.11	-1.04	0.24	0.5583	0.0007	0.1345	0.5893	1.55	0.27	-0.57	1.31	-1.06	-1.65	-1.2	-0.46	-0.96	-0.61	0.46	-0.21	0.62	1.47	0.9	2.47	0.63	2.46	1.47	-1.89	-0.66	0.62	-0.59	0.08	0.83	0.89	1.21	1.32	1.49	0.66	1.87	1.75	2.41	2.4	0.4	1.33	1.52	1.15
ENSG00000260018	AC040169.1	NA	ENSG00000260018	-0.33	-0.26	0.3	-0.05	0.7597	0.7867	0.7714	0.9497	-0.27	0.08	-0.01	-0.22	-0.34	-0.63	-0.22	0.54	-0.26	-0.94	-0.88	0.54	0.67	-0.06	-0.1	0.75	-3.08	1.22	0.22	-0.64	-0.2	-0.78	0.61	1.13	-0.12	-1.03	-1.31	-0.51	-0.17	-1.51	0.56	-0.74	1.79	-0.11	1.94	0.16	0.27	-0.82
ENSG00000260410	AC040169.2	NA	ENSG00000260410	-1.22	0.01	0.8	0.36	0.4485	0.9937	0.6195	0.7649	-2.99	-2.56	-3.01	-3.35	-4.23	-1.98	-4.1	-4.1	-4.1	-3.01	-0.88	-1.51	-4.1	0.29	-2.45	-1.65	-4.1	-4.1	-3.13	-2.6	-4.1	-3.24	-1.08	-1.6	-2.65	-4.1	-2.67	-0.84	-4.1	-4.1	-0.38	0.12	-4.1	-4.1	-4.1	-1.89	-4.1	-1.41
ENSG00000253347	AC040934.1	NA	ENSG00000253347	-1.45	-2.19	-1.86	-2.53	0.1778	0.0279	0.109	0.003	-2.06	-1.38	0.13	0.48	-1.32	-2.4	-0.92	-1.66	-1.16	0.16	-0.17	-0.34	-3.09	-1.17	-1.21	-4.1	-2.49	-2.07	0.15	0.23	-0.2	0.14	0.16	0.55	0.03	-2.31	0.71	1.27	-1.07	1.37	1.85	1.32	-0.77	1.38	1.81	0.33	0.63	1.95
ENSG00000253210	AC040970.1	NA	ENSG00000253210	0.14	1.33	0.71	1.3	0.9132	0.1289	0.4926	0.0557	0.61	0.03	-0.72	-0.68	-0.58	-0.96	0.25	-0.94	-0.64	-0.35	0.22	-0.81	0.72	1.29	1	1.61	-0.37	1.02	-0.58	-0.06	-0.9	0.2	-1.08	-1.25	0.03	-0.66	-1	-1.87	-1.07	0.77	-0.27	1.41	-1.2	-1.25	-4.1	0.75	-0.66	-0.99
ENSG00000262089	AC040977.1	NA	ENSG00000262089	0.72	1.58	-0.23	0.08	0.5643	0.1138	0.8529	0.9271	0	-0.31	-1.58	-0.08	-0.87	-0.96	0.19	-1.09	0.29	-2.39	-0.41	-0.21	-0.18	-0.65	0.24	1.51	-0.37	-0.61	0.15	-1.89	-2.31	-1.76	0.38	-1.6	0.51	-0.36	0.87	-0.13	-0.17	0.08	-4.1	1.25	-1.48	0.1	1.5	0.06	0.52	0.6
ENSG00000224594	AC041040.1	NA	RPL29P19	0.37	-1.45	-1.15	-1.34	0.8418	0.3178	0.4788	0.2407	-4.57	-4.38	-3.12	-3.23	-2.75	-0.63	-4.1	-2.23	-3.02	-1.63	-4.1	-2.92	-4.1	-1.99	-4.1	-4.1	-4.1	-4.1	-4.1	-1.89	-1.75	-4.1	-4.1	-0.35	-2.25	-2.31	-2.28	-4.1	-4.1	-0.92	-4.1	0.04	-4.1	-4.1	0.17	-0.69	-4.1	-4.1
ENSG00000230847	AC044797.1	NA	ENSG00000230847	0.88	-0.61	1.49	-1.33	0.6223	0.7219	0.3283	0.2657	-3.84	-1.01	-3.23	-2.51	-2.36	-4.1	-1.77	-1.44	-1.16	-1.96	-1.31	-0.21	-1.28	-4.1	-1.43	-4.1	-4.1	-1.26	-4.1	-2.2	-2.31	-2.7	-4.1	-2.06	-1.28	-0.83	0.19	-4.1	-4.1	-4.1	-4.1	0.38	0.25	0.2	-0.19	-4.1	-4.1	-4.1
ENSG00000272256	AC044849.2	NA	ENSG00000272256	-1.45	2.29	-2.33	1.41	0.3911	0.0856	0.159	0.1627	0.13	-3.61	-2.16	-1.28	-3.61	-4.1	-1.37	-1.66	-4.1	-4.1	-2.97	-2.29	-4.1	2.17	-2.02	-1.65	-0.16	2.44	0.36	-2.2	-2	-0.13	-3.38	-1.6	-0.7	-1.26	-1.5	0.35	-0.04	-3.09	-4.1	0.75	1.43	-2.93	2.35	0.16	-2.53	-3.04
ENSG00000229212	AC044860.1	101929479	LOC101929479	-2.37	-2.12	-3.41	-1.49	0.0052	0.0061	0.0016	0.0317	-0.57	-2.49	1.55	0.92	-0.82	-0.36	-1.37	0.05	-1.39	-0.61	-4.1	-1.84	-0.62	-1.66	0.32	0.51	-1.26	-1.26	0.36	1.44	1.73	1.57	1.76	1.32	1.31	1.59	0.62	1.77	1.96	1.66	2.36	-0.88	-1.2	0.2	2.27	0.24	1.73	0.19
ENSG00000229334	AC046143.1	NA	ENSG00000229334	-2.92	-1.38	-0.76	-1.27	0.0205	0.2381	0.5853	0.1881	-1.88	-1.38	-0.5	-0.62	-3.42	-0.36	-4.1	-2.63	-4.1	-3.01	-0.55	-1.51	-1.76	-4.1	-0.2	-1.38	-2.49	-0.37	-1.35	-0.14	-2	-0.91	0.54	0.36	0.46	-1.87	-1.97	0.27	1.4	1.12	-1.66	-0.39	0.5	0.29	-4.1	-0.15	-0.22	-0.99
ENSG00000272707	AC046143.2	NA	ENSG00000272707	-1.65	-0.39	-1.24	-1.55	0.2473	0.7927	0.3846	0.1243	-3.38	-3.07	-2.99	-1.83	-4.64	-2.4	-4.1	-4.1	-4.1	-4.1	-2.34	-2.92	-3.09	-4.1	-3.05	-4.1	-1.75	-2.07	-2.56	-1.63	-4.1	-2.7	-0.77	-3.27	-1.11	-2.31	-1.31	0.43	0.19	-2.51	0.28	-1.87	-0.77	-4.1	-4.1	-0.69	0.12	-1.41
ENSG00000260733	AC046158.1	NA	ENSG00000260733	0.52	0.72	-1.51	-1.8	0.7981	0.6734	0.3652	0.1276	-4.26	-3.97	-4.98	-2.46	-4.46	-4.1	-4.1	-1.92	-4.1	-4.1	-1.91	-4.1	-4.1	-4.1	-4.1	-4.1	-0.37	-4.1	-4.1	-4.1	-4.1	-2.7	-4.1	-4.1	-0.29	-0.23	-3.22	-4.1	-0.64	-1.29	1.9	-1.61	0.34	-4.1	-4.1	-4.1	-4.1	-4.1
ENSG00000236814	AC046176.1	NA	ENSG00000236814	0.21	0.23	-0.35	-0.03	0.9111	0.8904	0.837	0.9825	-2.34	-2.67	-2.57	-2.31	-2.36	-1.38	-2.71	-4.1	-0.96	-0.77	-4.1	-0.34	-2.5	-0.97	-2.02	-3.02	-1.49	-2.07	-3.13	-1.41	-2.31	-4.1	-2.02	-0.97	-0.48	-1.53	-0.52	-4.1	-4.1	-4.1	-0.8	-2.59	0.05	-4.1	-4.1	0.55	-0.66	-2.01
ENSG00000270587	AC046185.2	NA	ENSG00000270587	-0.94	-1.85	-2.92	-1.48	0.3582	0.0449	0.0116	0.0616	-1.65	-3.08	0.2	-0.16	-0.74	-0.25	-1.37	-1.44	0.51	-0.61	-1.58	-2.29	-4.1	-1.17	-0.84	-1.98	-2.07	-2.07	-0.99	0.09	0.09	0.57	-0.11	0.59	-0.38	-0.83	0.87	-4.1	-0.04	-0.29	-0.65	0.55	-0.6	0.45	-0.42	1.49	-0.42	2.09
ENSG00000253288	AC046195.1	NA	ENSG00000253288	-3.7	-2.02	-1.68	-0.19	0.0056	0.0994	0.2533	0.8695	-3.42	-4.9	-1.4	-3.22	-5.1	-4.1	-4.1	-4.1	-4.1	-4.1	-4.1	-4.1	-4.1	-4.1	-2.02	-4.1	-1.26	-4.1	-1.83	-0.76	0.15	0.37	-0.97	-4.1	-2.25	-0.12	-1.31	-4.1	-1.07	-4.1	-4.1	-2.18	-4.1	-2.3	-4.1	-1.56	-4.1	-4.1
ENSG00000257354	AC048341.2	NA	ENSG00000257354	-0.68	0.08	1.65	0.91	0.5232	0.9447	0.073	0.2121	-0.21	0.53	-0.28	-1.12	-0.97	0.52	-1.77	-0.8	0.22	-2.39	0.89	0.8	0	-0.8	0.58	1.14	-0.75	-0.61	-0.46	-0.53	0.71	0.47	-1.2	-0.44	-0.12	-4.1	0.06	-0.84	-2.15	-1.51	0.04	-1.2	-0.3	-2.93	1.05	0.24	-1.32	-0.82
ENSG00000256278	AC048382.1	NA	ENSG00000256278	-3.07	-1.5	-2.41	-2.26	0.0231	0.2347	0.0865	0.0235	-2.23	-2.38	-0.73	0.03	-3.8	-0.63	-4.1	-4.1	-4.1	-2.39	-1.58	-2.92	-2.09	-4.1	-0.2	-0.63	-1.75	-4.1	-0.46	-0.42	-0.78	-1.04	0.21	-1.25	1.76	1.1	-0.24	-0.24	2.21	0.23	0.79	-0.74	-4.1	1.06	0.7	-0.69	0.52	0.19
ENSG00000259433	AC051619.3	NA	ENSG00000259433	2.62	3.23	3.61	3.23	0.0683	0.0154	0.0083	0.0021	-0.99	-0.62	-4.22	-4.23	-1.61	-0.78	-0.07	-0.68	-1.39	-4.1	0.89	-2.29	-0.28	-0.8	-1.21	1.51	-0.9	-4.1	0.79	-4.1	-4.1	-0.78	-4.1	-3.27	-3.2	0.44	-1.97	-4.1	-4.1	-4.1	-4.1	-4.1	-4.1	-4.1	-4.1	-4.1	-4.1	-3.04
ENSG00000259519	AC051619.4	NA	ENSG00000259519	-0.51	-0.05	-1.03	-2.29	0.7468	0.9762	0.4418	0.0162	-3.68	-2.42	-3.63	-1.39	-4.15	-3.02	-4.1	-1.92	-4.1	-4.1	-2.34	-2.29	-2.09	-4.1	-0.55	-4.1	-4.1	-4.1	-1.35	-3.17	-2.7	-4.1	-2.9	-2.36	-0.82	-0.66	-1.31	-2.94	-0.46	-0.92	-1.99	-2.18	0.25	-0.35	1.43	-1.56	-0.22	-2.01
ENSG00000259520	AC051619.5	101928414	LOC101928414	-0.88	2.65	1.22	1.63	0.5824	0.027	0.3556	0.0705	0.16	-0.25	-2.49	-1.47	-3.37	-4.1	-1.77	-0.18	-4.1	-4.1	-1.08	0.46	0	-0.38	1.52	0.81	-1.49	0.46	0.36	-1.89	-3.24	-0.78	-2.26	-2.75	-1.94	-0.5	-0.63	-4.1	-4.1	-1.77	0.21	-0.2	1.65	0.29	-4.1	-1.06	-0.12	-2.01
ENSG00000229525	AC053503.2	NA	ENSG00000229525	-3.69	-2.08	-1.16	-0.34	0.0047	0.0778	0.428	0.7574	-3.03	-3.85	-0.95	-2.69	-4.64	-2.4	-4.1	-4.1	-4.1	-4.1	-1.58	-4.1	-4.1	-4.1	-2.45	-1.65	-2.07	-4.1	-1.35	-1.22	-0.9	-1.35	-0.11	-0.73	-0.48	-0.01	-1	-4.1	-4.1	-2.51	-1.99	-4.1	-4.1	-4.1	-4.1	-1.89	0.12	-2.43
ENSG00000256973	AC053513.1	NA	ENSG00000256973	-0.76	-2.27	-1.49	-1.19	0.4585	0.0198	0.2479	0.1856	-0.95	-1.25	1.32	0.24	0.56	0.86	1.06	-0.56	1.05	0.6	-0.06	-0.81	-2.5	-0.16	1.46	-1.38	-1.49	-2.49	-0.99	1.12	1.4	2.52	1.51	0.14	0.83	1.55	1.18	1.09	1.15	0.61	-4.1	1.08	-1.48	0.85	0.09	0.75	-0.54	0.72
ENSG00000250220	AC053527.1	NA	ENSG00000250220	-0.17	-0.52	-0.38	-1.06	0.9101	0.675	0.7771	0.2357	-1.58	-0.9	-1.06	-0.52	-1.23	-0.36	-1.55	-1.25	-1.65	-0.77	-0.29	-1.84	-0.38	-4.1	-0.42	-0.63	-1.75	-0.9	-0.46	-2.6	-2.31	-1.04	0.96	0.25	0.7	1	-1.15	0.83	-1.35	0.86	-0.51	-1.39	-0.17	0.29	-4.1	-0.39	0.04	-0.18
ENSG00000247373	AC055713.1	NA	ENSG00000247373	-0.16	-1.29	-0.25	-1.44	0.8927	0.1787	0.8229	0.073	-0.28	0.91	1.01	1.16	0.85	0.58	0.99	1.25	0.86	0.6	0.95	1.08	0.78	-4.1	1.25	0.96	0.98	-0.07	0.22	0.72	1.32	1.59	1.07	0.46	1.68	2.27	1.52	-2.31	1.4	1.58	-0.27	1	1.01	2.44	2.2	1.84	0.73	1.83
ENSG00000251536	AC055717.1	NA	ENSG00000251536	-1.42	-1.35	-3.49	-3.62	0.4163	0.3972	0.0334	0.0027	-5.03	-4.9	-3.68	-1.41	-5.1	-4.1	-4.1	-4.1	-4.1	-4.1	-4.1	-4.1	-4.1	-4.1	-4.1	-4.1	-4.1	-4.1	-4.1	-4.1	-4.1	-3.24	-2.9	-0.53	-1.94	-0.12	0.52	1.68	1.49	-0.77	-4.1	-2.18	-4.1	1.88	-4.1	0.62	-4.1	-1.68
ENSG00000256185	AC055720.2	NA	ENSG00000256185	0.56	1.44	1.61	1.4	0.7528	0.2905	0.2533	0.1779	-0.25	-0.04	-1.69	-1.65	-1.14	-1.38	-1.77	-0.46	-1.98	0.47	-1.58	1.22	0.38	-2.42	1.04	0.51	0.46	-1.26	0.53	-0.64	-0.46	-4.1	-1.81	0.25	-1.11	0.84	-2.28	-0.84	-1.07	-3.09	1.21	1.08	-0.06	-4.1	-4.1	-1.06	-0.22	-4.1
ENSG00000234136	AC055764.1	NA	ENSG00000234136	2.11	2.23	-1.88	-0.73	0.1692	0.1164	0.2305	0.5279	-3.21	-4.37	-5.44	-2.48	-3.33	-4.1	-1.55	-1.66	-4.1	-3.01	-4.1	-4.1	-3.09	-4.1	-4.1	-2.41	-2.07	-2.49	-1.57	-4.1	-4.1	-4.1	-4.1	-4.1	-1.47	-1.26	-2.28	-4.1	-0.04	-4.1	-4.1	-1.61	0.5	-0.22	1.5	-4.1	-1.32	-4.1
ENSG00000263624	AC055811.1	NA	ENSG00000263624	0.4	-0.3	-1.2	0.87	0.8354	0.8654	0.5296	0.4994	-1.26	-3.33	-0.96	-2.13	-0.56	-2.4	1.15	-0.94	0.13	-0.47	-4.1	0.02	-4.1	-4.1	0.39	-3.02	0.02	-0.26	0.64	-0.06	-1.35	-0.21	-0.23	-2.36	-0.38	-1.87	-0.63	-4.1	-4.1	-4.1	-4.1	0.19	-1.48	-4.1	-4.1	0.16	-0.66	1.27
ENSG00000267253	AC055813.1	NA	ENSG00000267253	-1.98	-1.96	-0.4	-1.79	0.1312	0.1081	0.7897	0.0718	-3.74	-2.36	-1.78	-1.96	-3.77	-1.65	-1.77	-4.1	-4.1	-4.1	-2.34	-2.92	-1.28	-4.1	-2.02	0.05	-4.1	-4.1	-4.1	-0.76	-2	-0.91	-2.9	-1.25	-0.38	0.09	-3.22	-1.54	0.64	-0.92	-1.17	-1.39	-4.1	-2.93	-4.1	-1.89	-1.54	-1.41
ENSG00000272155	AC055822.1	NA	ENSG00000272155	-1.46	-0.12	-1.74	-0.43	0.2284	0.9266	0.1631	0.6439	-1.59	-2.9	-1.46	-1.16	-2.92	-1.98	-3.25	-4.1	-0.64	-2.39	-1.91	-4.1	-1.76	-0.51	-0.84	-2.41	-2.07	-1.07	-1.83	-0.32	-0.37	-2.7	-1.47	-1.6	-1.47	0.27	-1.31	-0.37	1.15	-1.77	1.04	-2.59	-0.77	-1.52	-4.1	-0.69	0.2	-1.19
ENSG00000273319	AC058791.1	NA	ENSG00000273319	3.61	4.75	1.33	1.51	0.0007	0	0.1202	0.0143	1.46	1.28	-3.29	-0.05	0.32	-1.15	1.53	-0.18	0.04	1.47	1.09	0.97	1.78	2.09	1	1.34	0.02	2.5	1.9	-1.89	-4.1	-2.01	-1.2	-4.1	-0.04	1.15	-1.72	-0.84	1.26	-2.09	0.04	0.32	-0.44	1.01	0	1.02	0.73	-0.67
ENSG00000242318	AC058823.1	NA	ENSG00000242318	0.63	1.17	0.6	-0.58	0.7409	0.4555	0.725	0.6364	-3.64	-2.46	-4.81	-3.06	-4.18	-4.1	-0.8	-4.1	-4.1	-4.1	-0.88	-1.23	-4.1	-4.1	-4.1	-0.63	-4.1	-4.1	-0.99	-4.1	-3.24	-4.1	-4.1	-3.27	-0.12	-4.1	-2.67	-4.1	-2.82	-3.09	0.43	-3.15	-4.1	-0.11	0.25	-4.1	-4.1	-4.1
ENSG00000267102	AC060766.1	NA	ENSG00000267102	5.78	5.93	1.74	3.44	0	0	0.1649	0	1.52	-0.18	-4.41	-1.92	1.37	1.45	0.64	2.1	1.14	1.63	0.22	0.02	-0.62	0.85	1.81	2.32	1.29	1.49	1.45	-4.1	-4.1	-2.31	-2.9	-4.1	-4.1	-0.66	-2.67	0.18	-0.46	-1.51	-4.1	0.75	-4.1	-1.52	0.53	-0.26	0.4	-2.01
ENSG00000267547	AC060766.4	NA	ENSG00000267547	5.2	5.9	1.39	3.45	0.0003	0	0.3455	0.0002	0.92	-1.14	-4.98	-2.53	0.22	0.52	-0.22	0.37	-0.26	0.93	1.09	0.74	-4.1	1.04	0.75	1.14	1.39	0.02	1.29	-4.1	-4.1	-4.1	-4.1	-2.75	-1.94	-4.1	-1.97	-1.04	-4.1	-4.1	0.95	0.04	0.9	-4.1	-4.1	-1.06	-1.32	-4.1
ENSG00000267648	AC060766.5	NA	ENSG00000267648	4.7	5.59	3.23	4.49	0	0	0.0008	0	0.15	-1.11	-5.44	-4.34	-0.74	0.38	-1.05	-0.18	-1.98	-0.47	-1.58	0.02	-1.5	-1.66	0.16	0.58	0.02	0.84	1.15	-4.1	-4.1	-4.1	-4.1	-4.1	-3.2	-2.31	-4.1	-0.37	-4.1	-4.1	-4.1	-4.1	-4.1	-4.1	-4.1	-4.1	-4.1	-4.1
ENSG00000267745	AC060766.7	NA	ENSG00000267745	6.53	6.38	2.35	4.15	0	0	0.0376	0	0.93	-0.87	-5.44	-3.22	1.08	1.1	0.81	1.01	1.3	1.36	-1.31	-0.48	-0.62	0.9	1.64	1.51	1.1	-0.61	1.22	-4.1	-4.1	-4.1	-4.1	-4.1	-3.2	-2.94	-4.1	-0.24	-4.1	-4.1	-4.1	0.6	-4.1	-4.1	-4.1	-1.89	-0.22	-2.43
ENSG00000267002	AC060780.1	NA	ENSG00000267002	-2.45	-1.24	-1.42	-1.45	0.0028	0.054	0.0787	0.0099	1.85	1.89	3.09	3.31	0.64	0.7	1.66	0.05	-0.26	1.08	1.73	2.13	1.85	1.53	2.41	1.14	2.7	1.77	1.61	2.21	2.47	3.03	4.3	3.17	4.25	3.01	3.36	3.71	3.47	4.38	1.8	3.67	1.55	3.48	3.15	3.79	1.9	4.23
ENSG00000267340	AC060780.2	NA	ENSG00000267340	-3.7	-3.18	-1.16	-1.81	0.0092	0.0143	0.493	0.1267	-2.43	-1.78	0.75	-0.62	-2.95	-1.38	-0.92	-2.23	-4.1	-4.1	-0.88	-1.51	-2.5	-2.42	-0.01	-4.1	0.18	-1.75	-4.1	0.23	1.01	0.57	1.22	0.79	1.56	-2.31	0.91	-2.94	0.08	1.4	-0.97	0.6	-4.1	-0.82	-4.1	2.1	-0.66	1.45
ENSG00000267595	AC060780.3	NA	ENSG00000267595	-2.66	-3.42	-1.59	-2.38	0.0585	0.0099	0.3145	0.0354	-4.12	-3.33	-0.7	-1.74	-3.36	-3.02	-2.33	-0.94	-4.1	-4.1	-2.97	-1.51	-4.1	-2.42	-3.05	-4.1	-4.1	-4.1	-3.13	-0.53	-1.35	-0.29	-0.3	-0.63	0.51	0.19	-0.74	-0.13	-4.1	-1.09	-4.1	0.19	-0.44	-4.1	-4.1	0.41	-4.1	0.6
ENSG00000235949	AC061961.1	NA	ENSG00000235949	-3.19	-2.55	-2.58	-2.13	0.0404	0.0794	0.1217	0.074	-4.46	-4.9	-1.9	-2.32	-5.1	-4.1	-4.1	-4.1	-4.1	-4.1	-4.1	-4.1	-4.1	-4.1	-1.43	-4.1	-4.1	-4.1	-4.1	-2.2	-0.56	-2.7	-1.47	-1.6	-3.2	1	-1.31	1.27	0.48	-4.1	-0.38	-4.1	-4.1	0.9	-4.1	0.33	-2.12	-4.1
ENSG00000145063	AC062028.1	285150	FLJ33534	4.1	-0.64	2.29	-2.12	0.0011	0.6509	0.0583	0.0338	-5.03	-0.62	-4.39	-2.91	-0.29	-0.14	-0.68	1.01	-0.64	-0.77	-0.55	-1.84	0.67	-4.1	-4.1	-4.1	-4.1	-4.1	-4.1	-4.1	-4.1	-1.54	-4.1	-3.27	-0.59	-4.1	-2.67	-2.31	-1.07	0.91	-4.1	-2.59	-4.1	-4.1	0.17	-2.33	-4.1	-2.01
ENSG00000226080	AC062028.2	NA	ENSG00000226080	4.67	0.09	2.86	-0.99	0.0001	0.9507	0.0143	0.3017	-5.03	-1.18	-5.13	-4.04	-0.45	-0.78	0.81	1.45	1	-4.1	-0.71	-2.92	0.38	-4.1	-4.1	-4.1	-4.1	-4.1	-4.1	-4.1	-4.1	-3.24	-4.1	-4.1	-3.2	-1.87	-2.28	-4.1	-4.1	-1.77	-4.1	-2.59	-4.1	-2.93	-4.1	-4.1	-4.1	-4.1
ENSG00000234028	AC062029.1	101928403	LOC101928403	-0.93	0.67	-0.74	0.37	0.1847	0.245	0.3131	0.4243	1.57	0.46	0.9	1.21	-0.03	0.22	-0.3	0.05	0.37	-0.23	0.04	0.38	1	1.74	1.08	1.64	2.1	1.82	1.15	-0.23	-0.28	1.01	1.49	2.5	0.75	1.41	0.25	0.77	2.05	1.43	2.25	1.11	0.65	1.42	2.59	1.49	1.46	0.27
ENSG00000256064	AC063926.1	NA	ENSG00000256064	-7.35	-5.99	-3.16	-1.99	0	0	0.0375	0.0658	-3.73	-4.9	2.25	-1.75	-5.1	-4.1	-4.1	-4.1	-4.1	-4.1	-4.1	-4.1	-4.1	-2.42	-1.7	-4.1	-2.49	-4.1	-4.1	2.24	2.55	3.49	2.3	0.79	-1.28	0.72	0.19	-2.94	-0.04	-3.09	-4.1	-1.39	-4.1	0.45	-4.1	0.62	-3.11	-0.08
ENSG00000241030	AC063943.1	NA	RPL29P24	-0.53	-0.09	0.38	0.58	0.7299	0.9507	0.8018	0.5754	-1.33	-1.53	-1.24	-1.91	-1.77	-1.98	-2.71	-1.66	-0.26	-1.36	-2.34	-1	-0.91	-1.39	-1.43	-0.25	0.02	-2.07	-2.15	-2.6	-1.75	-1.04	-0.44	0.25	-0.82	-0.12	-0.01	-4.1	-0.84	-3.09	-0.51	-4.1	-2.9	1.11	-3.04	-0.04	-1.12	-0.18
ENSG00000239828	AC063944.1	NA	ENSG00000239828	0.26	1.9	0.04	2.62	0.8665	0.0911	0.9837	0.0034	-0.86	-3.44	-2.75	-3.48	-2.49	-0.49	-2.71	-1.92	-4.1	-1.63	-4.1	-1.84	-3.09	-0.97	0.75	-0.37	-2.07	-2.07	0.15	-0.9	-3.24	-2.01	-4.1	-0.85	-3.2	-0.66	-1.72	-4.1	-4.1	-4.1	-4.1	-2.59	-4.1	-4.1	-4.1	-2.33	-2.53	-1.41
ENSG00000241218	AC063944.2	NA	ENSG00000241218	-2.35	4.29	-0.16	3.26	0.1117	0.0003	0.9242	0.0001	1.54	-1.88	-2.75	-1.72	-5.1	-4.1	-4.1	-4.1	-4.1	-4.1	-2.34	-1.84	-1.08	1.47	1.7	1.51	1.43	1.06	2.12	-4.1	-2.7	-0.91	-2.54	-1.41	-1.28	-4.1	-0.42	-4.1	-1.35	0.37	-4.1	1.67	-2.9	-4.1	0.53	-0.15	-0.12	-3.04
ENSG00000272597	AC063944.3	NA	ENSG00000272597	-0.55	2.83	-0.31	2.33	0.7563	0.0271	0.8553	0.0188	-1.09	-3.74	-3.92	-3.42	-4.47	-4.1	-4.1	-4.1	-1.65	-4.1	-4.1	-4.1	-1.5	-0.65	-1.21	-0.79	-0.48	-3.08	0.36	-4.1	-4.1	-3.24	-2.54	-2.06	-3.2	-4.1	-2.28	-4.1	-4.1	-4.1	-4.1	1.28	0.65	-2.93	-4.1	-2.96	-4.1	-4.1
ENSG00000257543	AC063948.1	NA	ENSG00000257543	-2.26	-0.13	-0.92	-0.47	0.1082	0.9358	0.5413	0.6661	-2.18	-2.63	-2.05	-1.71	-4.32	-3.02	-4.1	-2.63	-4.1	-4.1	-1.08	-1.51	-4.1	0.36	-0.42	-1.38	-3.08	-2.49	-4.1	-1.89	-2.31	-2.01	-0.68	-2.36	-0.2	-0.12	-1	-1.87	0.29	0.16	-4.1	-2.18	-4.1	-0.35	-4.1	-1.56	0.4	-1.41
ENSG00000258230	AC063950.1	NA	ENSG00000258230	1.68	-0.73	-0.11	0.59	0.1706	0.584	0.9476	0.5764	-2.74	-3.44	-2.01	-3.33	-0.33	0.14	-1.2	-0.8	0.8	-0.12	-4.1	-1.84	-3.09	-4.1	0.16	-4.1	-0.48	-4.1	-0.99	-4.1	0.02	-1.35	-1.2	-1.81	-3.2	-4.1	-2.67	-2.31	-4.1	-3.09	-4.1	-2.59	-0.77	-0.82	-4.1	-4.1	-3.11	-2.43
ENSG00000240882	AC063952.2	NA	ENSG00000240882	-0.6	-1.23	-0.28	-0.97	0.7141	0.3669	0.8678	0.3742	-2.98	-2.29	-1.75	-2.01	-2.35	-3.02	-0.8	-3.18	-2.41	-1.14	-1.91	-1.23	-3.09	-1.99	-1.7	-4.1	-1.75	-1.75	-4.1	-2.6	-0.46	-2.01	-2.02	-0.73	-0.38	-0.12	-3.22	-2.94	-2.82	0	-4.1	-4.1	0.05	1.06	0.4	-4.1	-0.54	-3.04
ENSG00000244249	AC063955.1	NA	ENSG00000244249	0.75	-0.41	-2.29	-1.9	0.6803	0.8141	0.1568	0.102	-4.51	-4.9	-4.1	-2.61	-3.35	-3.02	-4.1	-4.1	-1.65	-0.77	-4.1	-4.1	-4.1	-4.1	-1.7	-4.1	-4.1	-4.1	-4.1	-2.2	-4.1	-4.1	-2.9	-3.27	-0.12	-1.87	-1.5	-0.37	-2.82	0.23	-4.1	-2.59	1.12	-4.1	-4.1	0.06	-4.1	-4.1
ENSG00000224745	AC063965.1	NA	ENSG00000224745	-1.17	-2.32	0.66	-1.25	0.4265	0.0734	0.671	0.258	-3.4	-1.49	-1.08	-2.15	-2.25	-0.63	-1.55	-2.23	-1.39	-4.1	-0.29	-2.92	-0.91	-4.1	-1.7	-1.38	-1.75	-4.1	-4.1	-1.63	-0.28	-0.78	-1.08	-1.1	-1.47	0.84	-2.28	-4.1	-4.1	-4.1	-0.65	-0.88	-4.1	-0.82	0.59	-1.89	-0.42	-4.1
ENSG00000224431	AC063976.2	NA	ENSG00000224431	2.69	1.35	0.73	1.89	0.0199	0.2721	0.6245	0.0444	-0.18	-1.33	-1.53	-2.06	1.16	0.58	1.45	0.32	1.64	1.99	-2.34	0.86	-2.09	0.29	-0.01	-1.38	0.25	-0.26	0.29	-0.42	-1.75	-0.91	-2.54	-1.1	-1.11	0.51	-1.15	-0.51	-4.1	-4.1	-4.1	-0.74	0.34	-4.1	-4.1	-2.96	-1.12	-0.08
ENSG00000212664	AC064799.1	NA	ENSG00000212664	-2.62	-1.46	-1.44	-0.87	0.0224	0.1703	0.2579	0.3386	-2.08	-2.65	-0.62	-1.21	-3.24	-0.96	-4.1	-4.1	-1.65	-2.39	-1.91	-4.1	-1.08	-0.65	-1.43	-3.02	-4.1	0.58	-2.15	-0.06	-1.03	-0.78	-0.68	-0.12	-0.96	0.27	-2.28	-2.31	-2.82	-1.29	-0.38	-1.87	0.25	-1.52	1.33	-1.29	-1.32	-2.01
ENSG00000264659	AC064805.2	NA	ENSG00000264659	0.03	0.56	-2.04	-1.71	0.99	0.744	0.2052	0.1391	-4.57	-4.9	-5.12	-2.86	-5.1	-4.1	-4.1	-4.1	-4.1	-4.1	-4.1	-4.1	-4.1	-4.1	-2.02	-4.1	-4.1	-4.1	-4.1	-4.1	-4.1	-4.1	-3.38	-4.1	-1.94	0.51	-3.22	-4.1	-4.1	-4.1	-4.1	0.04	0.15	-4.1	1.89	0.41	-4.1	-4.1
ENSG00000228801	AC064807.1	NA	ENSG00000228801	-1	-1.39	-1.34	-0.68	0.036	0.0032	0.0441	0.1108	1.33	0.68	2.73	2.02	1.73	0.76	2.32	2.13	1.93	1.36	0.78	0.97	0.38	1.47	0.16	1.48	1.52	1.58	1.85	2.61	3.03	2.98	2.47	2.63	1.48	1.48	1.33	0.35	2.21	2.35	2.69	1.84	2.95	2.21	2.27	2.53	2.6	1.72
ENSG00000226261	AC064836.1	NA	ENSG00000226261	-1.55	1.51	-2.89	-0.79	0.2665	0.2223	0.0328	0.4104	-2.03	-4.13	-3.54	-1.24	-5.1	-4.1	-4.1	-4.1	-4.1	-4.1	-4.1	-2.29	-4.1	-1.39	-1.43	-0.5	-4.1	-1.07	-2.15	-1.41	-4.1	-4.1	-2.02	-2.75	0.61	-2.31	-1.15	-0.37	-0.17	-1.29	-4.1	0.19	0.42	-0.49	-4.1	-0.69	-0.54	-1.68
ENSG00000273456	AC064836.3	NA	ENSG00000273456	-0.06	0.86	-1.26	-0.67	0.9624	0.3007	0.1691	0.272	0.45	-0.14	-0.42	1.12	-0.47	-0.63	-0.22	0.43	-0.37	-1.36	0.78	-1	-0.08	1.36	0.8	1.1	0.39	0.74	-1.35	-2.2	-1.03	0.01	0.84	0.55	1.43	1.66	-0.24	1.23	2.47	0.49	2.19	1	2.55	1.57	1.62	0.41	0.2	-0.18
ENSG00000218682	AC064847.1	NA	ENSG00000218682	0.98	1.28	-2.02	-0.72	0.5659	0.3917	0.1996	0.5369	-3.6	-4.9	-4.88	-2.88	-3.9	-3.02	-4.1	-0.8	-4.1	-4.1	-4.1	-4.1	-4.1	-4.1	-4.1	-2.41	-1.49	-2.07	-4.1	-4.1	-4.1	-4.1	-4.1	-2.36	-1.47	-0.66	-2.67	-4.1	-0.46	-4.1	-4.1	-1.87	0.25	0.29	-4.1	-4.1	-0.54	-4.1
ENSG00000235651	AC064850.1	NA	ENSG00000235651	-2.22	-2.01	-2.59	-3.03	0.1704	0.1804	0.1164	0.0111	-3.81	-3.36	-1.79	-0.78	-4.01	-2.4	-4.1	-4.1	-3.02	-3.01	-2.34	-2.29	-4.1	-4.1	-1.01	-4.1	-1.49	-4.1	-4.1	-4.1	-1.03	-0.37	-0.59	-1.41	0.1	-0.83	-0.01	1.83	0.56	1.37	-1.17	-0.62	-4.1	2.36	-4.1	-1.56	0.78	-0.99
ENSG00000250599	AC064853.2	NA	ENSG00000250599	0.34	0.98	-0.99	-0.55	0.8334	0.4443	0.4695	0.588	-4.46	-4.9	-5.44	-3.91	-5.1	-4.1	-4.1	-4.1	-4.1	-4.1	-4.1	-4.1	-4.1	-4.1	-4.1	-1.38	-4.1	-4.1	-4.1	-4.1	-4.1	-4.1	-4.1	-4.1	-4.1	0.27	-2.67	-4.1	-1.07	-4.1	-4.1	-4.1	-4.1	-4.1	0.65	-4.1	-4.1	-4.1
ENSG00000230796	AC064862.1	NA	ENSG00000230796	-0.12	0.63	-1.68	-1.13	0.9542	0.7059	0.297	0.3314	-4.35	-4.9	-4.98	-3.22	-5.1	-4.1	-4.1	-4.1	-4.1	-4.1	-4.1	-4.1	-4.1	-4.1	-0.84	-4.1	-4.1	-4.1	-4.1	-4.1	-4.1	-4.1	-4.1	-2.75	-4.1	-2.94	-1.72	-4.1	-4.1	-4.1	-4.1	1.32	-4.1	-4.1	-4.1	2.25	-4.1	-2.01
ENSG00000233962	AC064862.2	NA	ENSG00000233962	0.34	0.41	-1.17	-1.3	0.833	0.7713	0.387	0.1743	-5.03	-4.9	-5.44	-3.73	-5.1	-4.1	-4.1	-4.1	-4.1	-4.1	-4.1	-4.1	-4.1	-4.1	-4.1	-4.1	-4.1	-4.1	-4.1	-4.1	-4.1	-4.1	-4.1	-4.1	-4.1	-1.87	-4.1	-4.1	-4.1	-4.1	-4.1	0.84	-4.1	-4.1	-4.1	-0.86	-4.1	-4.1
ENSG00000234085	AC064862.3	NA	ENSG00000234085	0.34	1.76	-1.64	-0.42	0.8591	0.226	0.3013	0.7263	-3.68	-4.9	-5.44	-3.26	-5.1	-4.1	-4.1	-4.1	-4.1	-4.1	-4.1	-4.1	-4.1	-4.1	-0.55	-4.1	-1.26	-4.1	-4.1	-4.1	-4.1	-4.1	-4.1	-4.1	-2.65	-2.94	-1.5	-4.1	-4.1	-4.1	-4.1	1.57	-4.1	-4.1	-4.1	0.24	-4.1	-4.1
ENSG00000236261	AC064862.4	NA	ENSG00000236261	0.34	1.77	-1.17	0.07	0.8484	0.1851	0.4384	0.956	-3.67	-4.9	-5.44	-3.74	-5.1	-4.1	-4.1	-4.1	-4.1	-4.1	-4.1	-4.1	-4.1	-3.02	-1.43	-1.65	-4.1	-4.1	-4.1	-4.1	-4.1	-4.1	-4.1	-4.1	-4.1	-4.1	-3.22	-4.1	-4.1	-4.1	-4.1	1.32	-4.1	-4.1	-4.1	-0.39	-4.1	-4.1
ENSG00000237639	AC064862.5	NA	ENSG00000237639	-0.12	0.21	-1.88	-1.74	0.9566	0.913	0.2732	0.1543	-4.77	-4.9	-4.98	-3.03	-5.1	-4.1	-4.1	-4.1	-4.1	-4.1	-4.1	-4.1	-4.1	-4.1	-3.05	-4.1	-4.1	-4.1	-4.1	-4.1	-4.1	-4.1	-4.1	-2.75	-4.1	-4.1	-1.15	-4.1	-4.1	-4.1	-4.1	1.81	-4.1	-4.1	-4.1	1.45	-4.1	-0.29
ENSG00000243981	AC064862.6	NA	ENSG00000243981	0.34	2.51	-2.35	-0.38	0.8927	0.1721	0.2483	0.8084	-2.93	-4.9	-5.44	-2.55	-5.1	-4.1	-4.1	-4.1	-4.1	-4.1	-4.1	-4.1	-4.1	-0.26	-0.1	-1.65	-4.1	-4.1	-4.1	-4.1	-4.1	-4.1	-4.1	-4.1	-1.68	-4.1	-0.42	-4.1	-4.1	-4.1	-4.1	2.79	-4.1	-4.1	-4.1	2.81	-4.1	-0.82
ENSG00000259235	AC066612.1	NA	ENSG00000259235	-2.26	0.38	-2.39	-0.47	0.1581	0.8208	0.1447	0.6987	-2.46	-4.38	-2.84	-1.98	-5.1	-4.1	-4.1	-4.1	-4.1	-4.1	-4.1	-2.92	-4.1	-1.39	-1.01	-4.1	-1.26	-2.07	-3.13	-4.1	-3.24	-1.76	-0.11	-2.75	-4.1	-4.1	0.98	-0.02	-4.1	-1.51	-4.1	-0.03	-4.1	0.59	0.25	0.86	-1.12	-3.04
ENSG00000259668	AC066613.1	NA	ENSG00000259668	-1.4	-0.79	1.74	0.67	0.2232	0.463	0.1108	0.4659	-0.21	0.85	0.57	-0.89	-0.83	-1.38	-0.8	0.64	-1.16	-1.14	1.39	1.03	0.24	0.63	1.21	-1.38	0.39	-1.07	-0.7	0.58	1.01	0.42	0.21	0.87	0.7	-2.31	0.52	0.94	0.48	-4.1	-3.03	0.6	-0.06	0.45	-4.1	0.24	-0.22	-1.41
ENSG00000240934	AC066616.1	NA	ENSG00000240934	0.66	0.41	-1.66	-1.79	0.6716	0.7782	0.2257	0.0665	-5.03	-4.9	-5.44	-3.24	-4.78	-4.1	-4.1	-3.18	-4.1	-4.1	-4.1	-4.1	-4.1	-4.1	-4.1	-4.1	-4.1	-4.1	-4.1	-4.1	-4.1	-4.1	-4.1	-4.1	-1.11	-4.1	-2.67	-4.1	-4.1	-4.1	0.36	-2.59	-4.1	-2.93	2.2	-4.1	-1.54	-4.1
ENSG00000257718	AC067735.1	NA	ENSG00000257718	-0.1	-1.42	-0.1	-1.46	0.9588	0.3534	0.9613	0.2276	-2.62	-1.25	-1.19	-1.15	-1.3	-2.4	-0.48	-0.8	-1.39	-0.94	-0.71	-1.51	-1.28	0.56	-2.02	-4.1	-1.07	-2.49	-4.1	-3.17	-1.75	-0.06	-0.23	-0.05	0.17	-0.36	-1.97	0.83	0.64	-0.77	0.74	-4.1	-4.1	0.45	2.68	-1.89	0.57	-4.1
ENSG00000272631	AC067750.1	NA	ENSG00000272631	-0.64	-0.58	0.08	-0.22	0.1388	0.1464	0.8903	0.555	1.76	2.05	2.34	1.98	1.71	2.25	1.92	1.73	1.57	1.08	2.43	1.95	1.82	1.4	2.21	2.38	2.06	1.1	1.53	1.97	2.34	2.57	2.53	2.28	2.54	2.39	2.31	1.4	2.16	2.1	1.47	2.41	2.57	0.73	1.98	2.21	1.83	1.95
ENSG00000272338	AC067838.1	NA	ENSG00000272338	-0.58	0.3	-0.39	0.03	0.6495	0.7979	0.7594	0.9786	-0.34	-0.75	-0.63	-0.36	-1.21	-1.38	-0.58	-1.09	-1.65	-0.94	-0.88	0.38	-1.5	0.56	-0.42	-1.65	-0.07	-0.37	0.22	-0.06	0.48	-0.21	-1.81	-0.97	0.83	-0.83	-1.72	0.64	0.71	1	-3.03	-0.3	-4.1	1.06	1.21	-0.39	0.12	0.83
ENSG00000267185	AC067852.4	NA	PTP4A2P1	0.24	0.24	0.45	-0.86	0.8971	0.8817	0.7769	0.4286	-3.85	-2.54	-4.09	-2.99	-3.86	-2.4	-4.1	-2.63	-3.02	-4.1	-2.97	-2.29	-1.76	-4.1	-4.1	-2.41	-3.08	-3.08	-3.13	-4.1	-4.1	-4.1	-3.38	-0.27	-3.2	-1.26	-1.97	-4.1	0.19	-4.1	-4.1	0.19	-4.1	-0.65	-4.1	-0.15	-4.1	-3.04
ENSG00000267632	AC067852.6	NA	ENSG00000267632	-2.8	-0.61	-3.38	-0.57	0.0007	0.2976	0.0018	0.2444	2.55	-0.26	3.16	3.12	0.36	0.92	1.4	-0.36	0.04	-0.12	-0.41	1.18	-1.28	2.9	2.99	2.61	2.9	1.79	2.21	2.49	3.25	3.85	3.56	2.56	3.02	3.59	3.56	1.09	2.8	3.64	2.11	3.52	3.62	2.12	2.48	4.7	2.4	3.94
ENSG00000259555	AC067863.2	NA	ENSG00000259555	-5.46	-3.14	-5.24	-2.56	0.0035	0.0544	0.0159	0.08	-2.22	-4.9	0.92	0.34	-4.54	-1.98	-4.1	-4.1	-4.1	-4.1	-4.1	-4.1	-4.1	-4.1	-1.21	-1.16	0.52	-4.1	-1.16	0.09	1.05	0.52	1.71	1.22	1.4	0.44	3.2	0.5	-1.7	1.19	-4.1	2.13	-4.1	3.28	-4.1	1.92	1.2	3.53
ENSG00000254812	AC067930.3	NA	ENSG00000254812	-3.22	-3.05	-0.43	-1.14	0.0184	0.0163	0.7966	0.308	-3.83	-3.13	-0.78	-2.7	-4	-3.02	-2.71	-4.1	-3.02	-4.1	-4.1	-2.92	-1.28	-4.1	-4.1	-1.98	-4.1	-2.07	-3.13	-0.64	-0.66	-0.13	0.06	-2.06	0.1	-4.1	-1.31	-0.13	-4.1	-1.29	-4.1	-0.03	0.15	-4.1	-4.1	-2.33	-4.1	-0.4
ENSG00000254859	AC067930.4	NA	ENSG00000254859	2.85	3.12	2.48	3.1	0.0324	0.0128	0.0661	0.0018	-1.11	-1.73	-4.23	-4.21	-1.38	0.45	-1.55	-0.46	-3.02	-1.63	0.13	-0.09	-4.1	-1.66	-0.84	-0.25	-4.1	0.89	0.53	-4.1	-4.1	-4.1	-2.9	-1.6	-4.1	-4.1	-2.67	-4.1	-4.1	-4.1	-1.39	-2.18	-4.1	-4.1	-4.1	-4.1	-4.1	-4.1
ENSG00000255050	AC067930.5	NA	ENSG00000255050	-2.73	-2.71	-0.67	-1.32	0.0743	0.0567	0.7164	0.2919	-3.18	-2.53	-0.47	-1.86	-3.2	-4.1	-2.02	-1.25	-2.41	-4.1	-2.97	-2.92	-1.08	-2.42	-4.1	-1.98	-2.07	-4.1	-1.83	0.29	0.94	1.17	-0.59	-3.27	0.4	-0.5	-1.15	0.83	-4.1	-4.1	-4.1	1.81	-0.17	-4.1	-4.1	-1.06	-0.32	-0.82
ENSG00000227304	AC067942.1	NA	ENSG00000227304	-3.02	-0.63	-2.39	-0.41	0.0114	0.5968	0.058	0.6637	-2.4	-4.38	-1.76	-1.98	-4.78	-4.1	-4.1	-4.1	-4.1	-3.01	-4.1	-2.92	-4.1	-1.17	-1.7	-3.02	-1.07	-4.1	-1.57	-2.6	-1.18	-1.35	-0.77	-2.06	-2.65	1.1	-1.97	-0.24	-2.15	-2.09	-4.1	-1.87	-2.9	0.59	-1.42	-1.29	-4.1	-1.68
ENSG00000228528	AC068057.1	NA	ENSG00000228528	-1.54	-1.48	-2.84	-2.97	0.3202	0.2998	0.0594	0.0068	-5.03	-4.9	-3.56	-2.06	-5.1	-4.1	-4.1	-4.1	-4.1	-4.1	-4.1	-4.1	-4.1	-4.1	-4.1	-4.1	-4.1	-4.1	-4.1	-4.1	-2.31	-2.7	-1.33	-4.1	-0.96	-4.1	-1.15	0.27	-0.31	0.95	-4.1	-4.1	0.84	-4.1	-4.1	-1.56	-3.11	-0.53
ENSG00000251485	AC068134.3	NA	ENSG00000251485	-3.4	-1.74	-1.37	-1.67	0.006	0.1096	0.301	0.0746	-0.89	-0.59	0.85	0.79	-2.55	-1.65	-2.02	-2.63	-0.79	-4.1	-0.17	-0.09	-1.28	-2.42	-1.01	-1.65	0.46	0.98	-1.16	1.05	1.2	1.76	1.17	-0.73	1.53	1	0.87	1.09	1.45	1.66	1.13	1	0.05	2.14	-4.1	1.37	0.78	1.34
ENSG00000262879	AC068152.1	NA	ENSG00000262879	-1.44	-2.01	-0.53	-1	0.0025	0.0001	0.3875	0.0286	2.79	3.26	4.81	3.79	3.37	3.96	3.82	3.58	2.81	2.52	3.43	3.57	2.86	2.04	2.58	2.41	3.97	2.46	3.23	4.65	4.9	4.88	4.7	4.91	5.15	3.78	4.31	3.52	3.81	3.54	2.84	3.87	2.04	3.69	3.72	4.75	2.98	4.78
ENSG00000243498	AC068228.1	NA	UBA52P5	-1.44	-2.44	0.34	-0.66	0.1843	0.0157	0.7935	0.4652	-3.38	-2.38	-0.94	-2.72	-2.38	-1.38	-3.25	-1.66	-2.41	-1.96	-2.97	-1.84	-1.76	-4.1	-2.45	-4.1	-1.26	-1.07	-4.1	0.16	0.02	-1.04	-2.02	-1.1	-0.2	-4.1	-2.67	-1.54	-2.82	-3.09	0.12	-2.18	-1.48	-2.3	-2.44	-2.96	-3.11	-4.1
ENSG00000236682	AC068282.1	NA	ENSG00000236682	-0.94	-0.32	0.64	-0.18	0.4967	0.8085	0.6198	0.8676	-0.2	0.62	0.12	-0.02	-0.82	0.45	-1.37	-1.92	-1.16	0.53	1.23	-1.23	1.82	2.02	0.58	-0.14	1.66	-2.07	-2.56	-1.63	0.15	0.2	1.95	-0.05	-0.29	-0.5	-0.74	0.83	-2.82	1.19	0.36	1.72	0.42	-1.52	-3.04	1.62	0.57	1.11
ENSG00000260274	AC068338.2	NA	ENSG00000260274	0.78	-0.53	0.76	-0.16	0.5766	0.7029	0.5859	0.8893	-1.74	-0.82	-1.21	-1.58	-0.44	-0.49	-0.22	-0.56	0.13	-0.77	-0.17	-0.81	-1.28	0.63	-1.7	-3.02	-0.48	-0.07	-4.1	-1.41	-1.75	-3.24	0.72	0.41	-2.65	0.27	-1.97	0.88	-1.35	-4.1	-0.51	-1.03	-4.1	0.59	-2.02	-1.06	-0.8	-1.41
[truncated: 22,402 more rows]
[truncated: 1 more columns]
