# Supplementary material for: Schwann cell plasticity regulates neuroblastic tumor cell differentiation via epidermal growth factor-like protein 8
Source: Nat Commun. 2021 Mar 12;12:1624. doi: 10.1038/s41467-021-21859-0 (PMC7954855; doi:10.1038/s41467-021-21859-0)
Supplement: Supplementary file 10 — Source Data [file 41467_2021_21859_MOESM10_ESM.zip › Raw_data/Supplementary Figure_8_raw.xlsx]

## Sheet: proliferation d16
Quantification % GD2+ EdU+ by FACS
STA-NB-6 + CAF
	Exp 1	2	3	mean	stdev	t-test			CAF	fold change
CTRL	58.5	58.9	50	55.8	5.02693
cocu	37.5	58.6	39.2	45.1	11.7222	0.215248				1	2	3	mean	stdev	t-test
fold change	0.641026	0.994907	0.784	0.806644	0.178024			direct	NB-CL	1	1	1	1	0
CTRLtw	41.1	50.3	66.1	52.5	12.6444				NB-CL + FB	0.641026	0.994907	0.784	0.806644	0.178024	0.200673
cocutw	43	55.6	45.5	48.0333	6.67108	0.637729		trans-well	NB-CL	1	1	1	1	0
fold change	1.04623	1.10537	0.688351	0.946649	0.225639				NB-CL + FB	1.04623	1.10537	0.688351	0.946649	0.225639	0.721845
SHSY5Y + CAF
	Exp 1	2	3	mean	stdev	t-test			CAF	fold change
CTRL	85.6	87.9	80.7	84.7333	3.67741
cocu	75.9	82.6	77.3	78.6	3.53412	0.0813998				1	2	3	mean	stdev	t-test
fold change	0.886682	0.939704	0.957869	0.928085	0.0369882			direct	NB-CL	1	1	1	1	0
CTRLtw	78.6	79.9	80.5	79.6667	0.971253				NB-CL + FB	0.886682	0.939704	0.957869	0.928085	0.0369882	0.0780018
cocutw	75.8	82.7	66.3	74.9333	8.23428	0.443868		trans-well	NB-CL	1	1	1	1	0
fold change	0.964377	1.03504	0.823602	0.941008	0.10764				NB-CL + FB	0.964377	1.03504	0.823602	0.941008	0.10764	0.442684
STA-NB-6 + iFb
	Exp 1	2	3	mean	stdev	t-test			iFb	fold change
CTRL	58.5	58.9	50	55.8	5.02693
fold change	1	1	1	1	0					1	2	3	mean	stdev	t-test
cocu	46.9	48.3	45.6	46.9333	1.35031	0.0588654		direct	NB-CL	1	1	1	1	0
fold change	0.801709	0.820034	0.912	0.844581	0.059101	0.0449747			NB-CL + FB	0.801709	0.820034	0.912	0.844581	0.059101	0.0449747
CTRLtw	41.1	50.3	66.1	52.5	12.6444			trans-well	NB-CL	1	1	1	1	0
fold change	1	1	1	1	0				NB-CL + FB	1.0146	0.673956	0.576399	0.754985	0.230063	0.206394
cocutw	41.7	33.9	38.1	37.9	3.90384	0.220828
fold change	1.0146	0.673956	0.576399	0.754985	0.230063	0.206394
SHSY5Y + iFb
	Exp 1	2	3	mean	stdev	t-test			iFb	fold change
CTRL	85.6	87.9	80.7	84.7333	3.67741
fold change	1	1	1	1	0					1	2	3	mean	stdev	t-test
cocu	77	71.5	74.4	74.3	2.75136	0.0761413		direct	NB-CL	1	1	1	1	0
fold change	0.899533	0.813424	0.921933	0.878297	0.0572867	0.0665655			NB-CL + FB	0.899533	0.813424	0.921933	0.878297	0.0572867	0.0665655
CTRLtw	78.6	79.9	80.5	79.6667	0.971253			trans-well	NB-CL	1	1	1	1	0
fold change	1	1	1	1	0				NB-CL + FB	0.839695	0.964956	0.843478	0.88271	0.0712527	0.104149
cocutw	66	77.1	67.9	70.3333	5.93661	0.103779
fold change	0.839695	0.964956	0.843478	0.88271	0.0712527	0.104149

## Sheet: differentiation d16
Quantification % GD2+ NF200 MFI by FACS
STA-NB-6 + CAF
	Exp 1	2	3	mean	stdev	t-test			CAF	fold change
CTRL	2064	1653	1890	1869	206.303
cocu	1179	1304	1339	1274	84.113	0.062586				1	2	3	mean	stdev	t-test
fold change	0.571221	0.788869	0.708466	0.689518	0.110054			direct	NB-CL	1	1	1	1	0
CTRLtw	2211	1815	1516	1847.33	348.626				NB-CL + FB	0.571221	0.788869	0.708466	0.689518	0.110054	0.0394213
cocutw	1237	1314	1816	1455.67	314.424	0.402639		trans-well	NB-CL	1	1	1	1	0
fold change	0.559475	0.723967	1.19789	0.82711	0.331469				NB-CL + FB	0.559475	0.723967	1.19789	0.82711	0.331469	0.461659
SHSY5Y + CAF
	Exp 1	2	3	mean	stdev	t-test			CAF	fold change
CTRL	1830	1722	1318	1623.33	269.884
cocu	1219	1071	1992	1427.33	494.583	0.696528				1	2	3	mean	stdev	t-test
fold change	0.66612	0.621951	1.51138	0.933151	0.501249			direct	NB-CL	1	1	1	1	0
CTRLtw	1214	1754	1529	1499	271.247				NB-CL + FB	0.66612	0.621951	1.51138	0.933151	0.501249	0.838798
cocutw	1599	1354	1684	1545.67	171.343	0.859772		trans-well	NB-CL	1	1	1	1	0
fold change	1.31713	0.77195	1.10137	1.06349	0.274559				NB-CL + FB	1.31713	0.77195	1.10137	1.06349	0.274559	0.727521
STA-NB-6 + Fbi
	Exp 1	2	3	mean	stdev	t-test			iFb	fold change
CTRL	2064	1653	1890	1869	206.303
fold change	1	1	1	1	0					1	2	3	mean	stdev	t-test
cocu	1809	1717	1661	1729	74.7262	0.304512		direct	NB-CL	1	1	1	1	0
fold change	0.876453	1.03872	0.878836	0.931336	0.093003	0.329303			NB-CL + FB	0.876453	1.03872	0.878836	0.931336	0.093003	0.329303
CTRLtw	2211	1815	1516	1847.33	348.626			trans-well	NB-CL	1	1	1	1	0
fold change	1	1	1	1	0				NB-CL + FB	0.527363	0.519559	0.76781	0.604911	0.141129	0.0399979
cocutw	1166	943	1164	1091	128.176	0.06815
fold change	0.527363	0.519559	0.76781	0.604911	0.141129	0.0399979
SHSY5Y + Fbi
	Exp 1	2	3	mean	stdev	t-test			iFb	fold change
CTRL	1830	1722	1318	1623.33	269.884
fold change	1	1	1	1	0					1	2	3	mean	stdev	t-test
cocu	1160	1020	975	1051.67	96.4797	0.0379821		direct	NB-CL	1	1	1	1	0
fold change	0.63388	0.592334	0.739757	0.655324	0.0760148	0.0158287			NB-CL + FB	0.63388	0.592334	0.739757	0.655324	0.0760148	0.0158287
CTRLtw	1214	1754	1529	1499	271.247			trans-well	NB-CL	1	1	1	1	0
fold change	1	1	1	1	0				NB-CL + FB	0.665568	0.560433	0.480052	0.568685	0.0930329	0.0151565
cocutw	808	983	734	841.667	127.868	0.0347594
fold change	0.665568	0.560433	0.480052	0.568685	0.0930329	0.0151565
