# Supplementary material for: Schwann cell plasticity regulates neuroblastic tumor cell differentiation via epidermal growth factor-like protein 8
Source: Nat Commun. 2021 Mar 12;12:1624. doi: 10.1038/s41467-021-21859-0 (PMC7954855; doi:10.1038/s41467-021-21859-0)
Supplement: Supplementary file 10 — Source Data [file 41467_2021_21859_MOESM10_ESM.zip › Raw_data/Supplementary_Figure_1_raw.xlsx]

## Sheet: Quantification of tissues
Quantification tissues
GN	S100+ cells	S100- cells	NF200+ TCs	total cell No		S100+ cells (%)	S100+ cells (%)	NF200+ TCs (%)		total cell No (%)
donor 1	707	199	17	923		76.598	21.5601	1.84182		100
donor 2	512	253	0	765		66.9281	33.0719	0		100
donor 3	941	42	15	998		94.2886	4.20842	1.50301		100
NB	S100+	S100- cells	NF200+ TCs	total cell No		S100+ cells (%)	S100+ cells (%)	NF200+ TCs (%)		total cell No (%)
donor 1	0	807	2	809		0	99.7528	0.247219		100
donor 2	11	607	3	621		1.77134	97.7456	0.483092		100
image 1	3	309	0
image 2	8	298	3
donor 3	15	468	0	483		3.10559	96.8944	0		100
SC-IN	S100+ cells	S100- cells		total cell No		S100+ cells (%)	S100+ cells (%)			total cell No (%)
donor 1	351	82		433		81.0624	18.9376			100
image 1	179	52
image 2	172	30
donor 2	430	100		530		81.1321	18.8679			100
image 1	124	25
image 2	157	46
image 3	149	29
donor 2	271	36		307		88.2736	11.7264			100
image 1	138	19
image 2	133	17
TCs = tumor cells
