# Supplementary material for: Schwann cell plasticity regulates neuroblastic tumor cell differentiation via epidermal growth factor-like protein 8
Source: Nat Commun. 2021 Mar 12;12:1624. doi: 10.1038/s41467-021-21859-0 (PMC7954855; doi:10.1038/s41467-021-21859-0)
Supplement: Supplementary file 10 — Source Data [file 41467_2021_21859_MOESM10_ESM.zip › Raw_data/Supplementary_Figure_9_raw.xlsx]

## Sheet: experiments
Quantification TUNEL+ neuroblastoma cells in CTRL vs co-culture with SCs
CoCu PN34 NB6					CoCu PN34 CLBMa
CoCu	TUNEL+	NB cells total	TUNEL+ %		CoCu	TUNEL+	NB cells total	TUNEL+ %
series001	14	141	9.92908		series003	80	606	13.2013
series002	14	85	16.4706		series004	47	397	11.8388
series003	18	142	12.6761		series005	38	398	9.54774
series004	40	207	19.3237		series006	42	344	12.2093
series005	50	456	10.9649		series007	44	421	10.4513
series006	62	451	13.7472		series008	61	484	12.6033
	48	402	11.9403		series014	14	147	9.52381
	246	1884	13.0573			326	2797	11.6553
NB6 CTRL	TUNEL+	NB cells total	TUNEL+ %		CLBMa CTRL	TUNEL+	NB cells total	TUNEL+ %
					series001	38	1119	3.39589
series002	23	567	4.05644		series004	11	346	3.17919
series007	8	316	2.53165		series006	12	412	2.91262
series004	21	500	4.2		series007	11	309	3.55987
	52	1383	3.75994			72	2186	3.29369
CoCo PN12 / NB6					CoCu PN22 CLBMa
CoCu	TUNEL+	NB cells total	TUNEL+ %		CoCu	TUNEL+	NB cells total	TUNEL+ %
series008	19	271	7.01107		series006	8	110	7.27273
series011	12	164	7.31707		series014	16	111	14.4144
series014	19	221	8.59729		series015 25x	78	628	12.4204
series028	8	132	6.06061		series009 25x	91	655	13.8931
					series008 25x	71	633	11.2164
					series046	13	100	13
					series038	12	148	8.10811
	58	788	7.36041			289	2385	12.1174
NB6 CTRL	TUNEL+	NB cells total	TUNEL+ %		CLBMa CTRL	TUNEL+	NB cells total	TUNEL+ %
series014	10	277	3.61011		series 008	4	146	2.73973
series009	8	363	2.20386		series014	4	99	4.0404
series019	7	402	1.74129		series007	12	667	1.7991
series024	6	330	1.81818		series013	15	548	2.73723
series038	11	506	2.17391
series008	8	335	2.38806
	50	2213	2.25938			35	1460	2.39726
CoCu PN20 / NB6					CoCu PN18 CLBMa
CoCu	TUNEL+	NB cells total	TUNEL+ %		CoCu	TUNEL+	NB cells total	TUNEL+ %
series006	6	49	12.2449		series005	34	221	15.3846
series013	8	44	18.1818		series006	17	161	10.559
series022	11	44	25		series010	31	217	14.2857
series011	5	58	8.62069		series14	12	125	9.6
series023	5	46	10.8696		series020	16	170	9.41176
series006	10	116	8.62069		series049	13	142	9.15493
series018	29	202	14.3564
series012	33	244	13.5246
	107	803	13.325			123	1036	11.8726
NB6 CTRL	TUNEL+	NB cells total	TUNEL+ %		CLBMa CTRL	TUNEL+	NB cells total	TUNEL+ %
series006	14	675	2.07407		series006	11	771	1.42672
series007	8	413	1.93705		series013	15	859	1.74622
series013	10	568	1.76056
	32	1656	1.93237			26	1630	1.59509

## Sheet: summary
Quantification TUNEL+ neuroblastoma cells in CTRL vs co-culture with SCs
	exp 1/PN34	exp 2/PN12	exp 3/PN20	mean	SD	t-test
NB6 CTRL	3.75994	2.25938	1.93237	2.65056	0.974565
NB6 CoCu	13.0573	7.36041	13.325	11.2476	3.36906	0.0433065
	exp 1/PN34	exp 2/PN22	exp 3/PN18	mean	SD	t-test
CLBMa CTRL	3.29369	2.39726	1.59509	2.42868	0.849733
CLBMa CoCu	11.6553	12.1174	11.8726	11.8818	0.231165	0.00360279
